# Supplementary material for: Identification of differential microRNAs and messenger RNAs resulting from ASXL transcriptional regulator 3 knockdown during during heart development
Source: Bioengineered. 2022 Apr 17;13(4):9948–61. doi: 10.1080/21655979.2022.2062525 (PMC9161854; doi:10.1080/21655979.2022.2062525)
Supplement: Supplemental Material [file KBIE_A_2062525_SM4160.zip]

Archive with 14 entries (13 files):
- supplementary/
- supplementary/Supplemental Figure 1.tif
- supplementary/Table S1.xlsx
- supplementary/Table S10.xlsx
- supplementary/Table S11.xlsx
- supplementary/Table S12.xls
- supplementary/Table S2.xlsx
- supplementary/Table S3.xlsx
- supplementary/Table S4.xlsx
- supplementary/Table S5.xlsx
- supplementary/Table S6.xlsx
- supplementary/Table S7.xlsx
- supplementary/Table S8.xlsx
- supplementary/Table S9.xlsx
