# Supplementary material for: Identification of differential microRNAs and messenger RNAs resulting from ASXL transcriptional regulator 3 knockdown during during heart development
Source: Bioengineered. 2022 Apr 17;13(4):9948–61. doi: 10.1080/21655979.2022.2062525 (PMC9161854; doi:10.1080/21655979.2022.2062525)
Supplement: Supplemental Material [file KBIE_A_2062525_SM4160.zip › supplementary/Table S1.xlsx]

## Sheet: Table S1
Table S1. Summary of common differentially expressed microRNAs.
geneID	sh-NC-DMSO-Expression	sh-ASXL3-DMSO-Expression	sh-NC-DMSO-TPM	sh-ASXL3-DMSO-TPM	log2 Ratio(sh-ASXL3-DMSO/sh-NC-DMSO)	Up-Down-Regulation(sh-ASXL3-DMSO/sh-NC-DMSO)	P-value	FDR	sh-NC-DMSO-Expression	sh-NC-Expression	sh-NC-DMSO-TPM	sh-NC-TPM	log2 Ratio(sh-NC/sh-NC-DMSO)	Up-Down-Regulation(sh-NC/sh-NC-DMSO)	P-value	FDR
mmu-let-7a-2-3p	10	31	10.7431	33.8753	1.65682	Up	0.000774252	0.00111346	10	1	10.7431	1.07995	-3.31439	Down	0.00651776	0.0105439
mmu-let-7b-5p	46	110	49.4185	120.203	1.28235	Up	1.26e-07	2.64e-07	46	24	49.4185	25.9187	-0.931058	Down	0.00912094	0.0143084
mmu-let-7d-3p	120	592	128.918	646.908	2.32711	Up	8.67e-78	1.21e-76	120	7	128.918	7.55962	-4.09199	Down	7.93e-28	5.96e-27
mmu-let-7f-2-3p	17	85	18.2633	92.8838	2.34648	Up	1.55e-12	4.82e-12	17	2	18.2633	2.15989	-3.07992	Down	0.000419802	0.000847116
mmu-let-7g-3p	11	62	11.8175	67.7505	2.51931	Up	3.4e-10	8.95e-10	11	2	11.8175	2.15989	-2.45189	Down	0.0132912	0.0197208
mmu-let-7k	15	85	16.1147	92.8838	2.52705	Up	1.54e-13	5.01e-13	15	2	16.1147	2.15989	-2.89935	Down	0.0013618	0.00251986
mmu-miR-100-5p	297	677	319.071	739.792	1.21324	Up	2.29e-36	1.7e-35	297	131	319.071	141.473	-1.17335	Down	7.3e-16	3.85e-15
mmu-miR-101a-5p	31	88	33.3038	96.162	1.52978	Up	6.75e-08	1.45e-07	31	4	33.3038	4.31978	-2.94665	Down	2.09e-06	5.88e-06
mmu-miR-105	19	67	20.412	73.2143	1.84271	Up	8.07e-08	1.73e-07	19	3	20.412	3.23984	-2.65542	Down	0.000510772	0.00102636
mmu-miR-106b-5p	1189	1885	1277.36	2059.83	0.689363	Up	4.61e-39	3.67e-38	1189	436	1277.36	470.856	-1.43981	Down	6.18e-80	1.29e-78
mmu-miR-107-5p	12	33	12.8918	36.0608	1.48398	Up	0.00134926	0.0018866	12	1	12.8918	1.07995	-3.57742	Down	0.00188984	0.00339216
mmu-miR-10a-3p	130	240	139.661	262.26	0.90907	Up	3.31e-09	7.94e-09	130	3	139.661	3.23984	-5.42986	Down	5.14e-35	4.72e-34
mmu-miR-10b-3p	11	33	11.8175	36.0608	1.60951	Up	0.00067224	0.000973326	11	2	11.8175	2.15989	-2.45189	Down	0.0132912	0.0198128
mmu-miR-10b-5p	141	277	151.478	302.692	0.998738	Up	6.17e-12	1.85e-11	141	236	151.478	254.867	0.750633	Up	6.98e-07	2.1e-06
mmu-miR-1187	16	29	17.189	31.6898	0.882528	Up	0.0472844	0.0547038	16	45	17.189	48.5975	1.49939	Up	0.00016263	0.000348337
mmu-miR-1188-3p	25	153	26.8579	167.191	2.63808	Up	2.4e-24	1.23e-23	25	4	26.8579	4.31978	-2.63631	Down	6.3e-05	0.000145586
mmu-miR-1188-5p	8	24	8.59452	26.226	1.60951	Up	0.00391008	0.00514103	8	1	8.59452	1.07995	-2.99246	Down	0.021947	0.0317528
mmu-miR-1191b-5p	91	212	97.7626	231.663	1.24467	Up	6.91e-13	2.2e-12	91	3	97.7626	3.23984	-4.91529	Down	9.1e-24	6.21e-23
mmu-miR-1192	14	42	15.0404	45.8955	1.60951	Up	0.000119216	0.000189186	14	1	15.0404	1.07995	-3.79981	Down	0.00053823	0.0010681
mmu-miR-1193-3p	105	36	112.803	39.339	-1.51977	Down	6.16e-09	1.45e-08	105	68	112.803	73.4363	-0.619241	Down	0.00543562	0.00897509
mmu-miR-1193-5p	25	62	26.8579	67.7505	1.33489	Up	4.48e-05	7.42e-05	25	4	26.8579	4.31978	-2.63631	Down	6.3e-05	0.000145062
mmu-miR-1195	81	395	87.0195	431.636	2.31041	Up	5.05e-52	4.94e-51	81	25	87.0195	26.9986	-1.68845	Down	3.38e-08	1.17e-07
mmu-miR-1198-3p	24	43	25.7836	46.9883	0.86585	Up	0.0170146	0.020895	24	2	25.7836	2.15989	-3.57742	Down	6e-06	1.63e-05
mmu-miR-1198-5p	386	801	414.685	875.293	1.07775	Up	1.28e-35	9.37e-35	386	230	414.685	248.387	-0.739426	Down	4.12e-10	1.65e-09
mmu-miR-1199-3p	62	192	66.6075	209.808	1.65531	Up	2.54e-17	9.84e-17	62	3	66.6075	3.23984	-4.36169	Down	1.52e-15	7.86e-15
mmu-miR-1199-5p	35	103	37.601	112.553	1.58176	Up	2.12e-09	5.21e-09	35	1	37.601	1.07995	-5.12174	Down	6.06e-10	2.39e-09
mmu-miR-1224-3p	89	253	95.614	276.466	1.53181	Up	3.87e-20	1.7e-19	89	7	95.614	7.55962	-3.66084	Down	2.18e-19	1.29e-18
mmu-miR-1224-5p	123	365	132.141	398.854	1.59379	Up	5.81e-30	3.67e-29	123	3	132.141	3.23984	-5.35001	Down	5.5e-33	4.79e-32
mmu-miR-1231-5p	17	82	18.2633	89.6055	2.29464	Up	7.42e-12	2.21e-11	17	5	18.2633	5.39973	-1.75799	Down	0.0110046	0.0171511
mmu-miR-1247-3p	16	70	17.189	76.4925	2.15383	Up	1.22e-09	3.07e-09	16	1	17.189	1.07995	-3.99246	Down	0.000151168	0.000324149
mmu-miR-1247-5p	396	1981	425.429	2164.74	2.3472	Up	1.23e-258	4.79e-257	396	3	425.429	3.23984	-7.03685	Down	2.31e-113	6.6e-112
mmu-miR-1249-3p	74	289	79.4993	315.805	1.99002	Up	3.85e-32	2.59e-31	74	13	79.4993	14.0393	-2.50147	Down	1.1e-11	4.85e-11
mmu-miR-1249-5p	18	58	19.3377	63.3795	1.7126	Up	2.14e-06	4.08e-06	18	1	19.3377	1.07995	-4.16238	Down	4.2e-05	9.96e-05
mmu-miR-1251-3p	2225	7681	2390.35	8393.42	1.81204	Up	0	0	2225	37	2390.35	39.958	-5.90259	Down	0	0
mmu-miR-1258-3p	52	182	55.8644	198.881	1.8319	Up	8.89e-19	3.66e-18	52	26	55.8644	28.0786	-0.992459	Down	0.00342856	0.00594801
mmu-miR-1258-5p	39	165	41.8983	180.304	2.10547	Up	2.52e-20	1.12e-19	39	4	41.8983	4.31978	-3.27786	Down	1.87e-08	6.64e-08
mmu-miR-125a-3p	26	55	27.9322	60.1013	1.10547	Up	0.000931696	0.00132793	26	13	27.9322	14.0393	-0.992459	Down	0.0400452	0.0538336
mmu-miR-125b-2-3p	53	126	56.9387	137.687	1.27391	Up	1.8e-08	4.08e-08	53	8	56.9387	8.63956	-2.72038	Down	1.93e-09	7.35e-09
mmu-miR-125b-5p	102	322	109.58	351.866	1.68304	Up	1.18e-28	7.09e-28	102	52	109.58	56.1571	-0.964444	Down	5.87e-05	0.000136155
mmu-miR-127-3p	25312	320	27193.1	349.68	-6.28106	Down	0	0	25312	11562	27193.1	12486.3	-1.12289	Down	0	0
mmu-miR-127-5p	176	91	189.079	99.4403	-0.92709	Down	3.44e-07	6.92e-07	176	43	189.079	46.4376	-2.02563	Down	2.39e-20	1.46e-19
mmu-miR-128-1-5p	223	587	239.572	641.445	1.42086	Up	4.52e-40	3.65e-39	223	15	239.572	16.1992	-3.88647	Down	9.68e-49	1.15e-47
mmu-miR-1291	450	793	483.442	866.551	0.841943	Up	6.42e-24	3.21e-23	450	26	483.442	28.0786	-4.1058	Down	8.93e-101	2.38e-99
mmu-miR-129-5p	645	1332	692.933	1455.54	1.07077	Up	1.69e-57	1.81e-56	645	315	692.933	340.183	-1.02641	Down	1.35e-26	9.91e-26
mmu-miR-129b-3p	20	39	21.4863	42.6173	0.988022	Up	0.0112104	0.0140551	20	1	21.4863	1.07995	-4.31439	Down	1.16e-05	2.97e-05
mmu-miR-1306-3p	18	70	19.3377	76.4925	1.98391	Up	8.2e-09	1.92e-08	18	5	19.3377	5.39973	-1.84046	Down	0.00686614	0.0109778
mmu-miR-1306-5p	18	87	19.3377	95.0693	2.29757	Up	1.63e-12	5.05e-12	18	4	19.3377	4.31978	-2.16238	Down	0.00270604	0.00470733
mmu-miR-130c	106	339	113.877	370.442	1.70177	Up	1.56e-30	1e-29	106	3	113.877	3.23984	-5.13542	Down	4.48e-28	3.42e-27
mmu-miR-132-5p	48	121	51.5671	132.223	1.35845	Up	6.74e-09	1.58e-08	48	27	51.5671	29.1585	-0.822534	Down	0.0164301	0.0241722
mmu-miR-134-3p	68	479	73.0534	523.427	2.84097	Up	6.79e-79	9.64e-78	68	8	73.0534	8.63956	-3.07992	Down	3.68e-13	1.7e-12
mmu-miR-134-5p	11437	49	12286.9	53.5448	-7.84216	Down	0	0	11437	3470	12286.9	3747.41	-1.71316	Down	0	0
mmu-miR-135a-1-3p	170	894	182.633	976.919	2.41929	Up	4.97e-122	1.06e-120	170	7	182.633	7.55962	-4.59449	Down	8.32e-42	8.71e-41
mmu-miR-135a-2-3p	7	17	7.5202	18.5768	1.30466	Up	0.0390888	0.0457468	7	1	7.5202	1.07995	-2.79981	Down	0.0398018	0.054539
mmu-miR-135a-5p	58	108	62.3102	118.017	0.921454	Up	6.17e-05	0.000100727	58	357	62.3102	385.54	2.62934	Up	3.41e-54	4.39e-53
mmu-miR-136-3p	425	7	456.584	7.64925	-5.89942	Down	1.71e-114	3.34e-113	425	227	456.584	245.148	-0.897229	Down	9.74e-15	4.76e-14
mmu-miR-136-5p	3531	114	3793.4	124.574	-4.92842	Down	0	0	3531	1857	3793.4	2005.46	-0.919562	Down	4.25e-115	1.24e-113
mmu-miR-137-5p	82	236	88.0938	257.889	1.54964	Up	3.49e-19	1.48e-18	82	3	88.0938	3.23984	-4.76505	Down	3.38e-21	2.13e-20
mmu-miR-138-1-3p	24	107	25.7836	116.924	2.18105	Up	3.1e-14	1.05e-13	24	6	25.7836	6.47967	-1.99246	Down	0.000923688	0.0017619
mmu-miR-138-2-3p	284	912	305.105	996.588	1.70769	Up	1.12e-79	1.6e-78	284	9	305.105	9.71951	-4.97228	Down	5.32e-72	9.44e-71
mmu-miR-139-3p	24	96	25.7836	104.904	2.02455	Up	7.16e-12	2.14e-11	24	4	25.7836	4.31978	-2.57742	Down	0.000109638	0.000243824
mmu-miR-141-3p	33	139	35.4524	151.892	2.09909	Up	2.74e-17	1.05e-16	33	6	35.4524	6.47967	-2.45189	Down	9.01e-06	2.37e-05
mmu-miR-141-5p	15	100	16.1147	109.275	2.76151	Up	3.71e-17	1.41e-16	15	2	16.1147	2.15989	-2.89935	Down	0.0013618	0.00251017
mmu-miR-142a-3p	273	1287	293.288	1406.37	2.26159	Up	2.57e-161	6.66e-160	273	12	293.288	12.9593	-4.50025	Down	1.65e-65	2.68e-64
mmu-miR-142b	244	1319	262.133	1441.34	2.45904	Up	1.36e-182	3.79e-181	244	8	262.133	8.63956	-4.9232	Down	9.86e-62	1.54e-60
mmu-miR-143-3p	2295	3824	2465.55	4178.68	0.761136	Up	1.06e-91	1.68e-90	2295	691	2465.55	746.242	-1.7242	Down	9.76e-198	4.25e-196
mmu-miR-145a-3p	22	55	23.6349	60.1013	1.34648	Up	0.000110635	0.000176592	22	2	23.6349	2.15989	-3.45189	Down	2.05e-05	5.17e-05
mmu-miR-146a-3p	22	74	23.6349	80.8635	1.77457	Up	3.83e-08	8.46e-08	22	2	23.6349	2.15989	-3.45189	Down	2.05e-05	5.16e-05
mmu-miR-146b-3p	39	125	41.8983	136.594	1.70493	Up	3.24e-12	9.85e-12	39	2	41.8983	2.15989	-4.27786	Down	4.54e-10	1.81e-09
mmu-miR-148a-5p	336	940	360.97	1027.19	1.50875	Up	6.82e-69	8.38e-68	336	68	360.97	73.4363	-2.29731	Down	1.28e-43	1.39e-42
mmu-miR-149-3p	375	1997	402.868	2182.22	2.43742	Up	1.27e-272	5.2e-271	375	11	402.868	11.8794	-5.08377	Down	1.07e-95	2.7e-94
mmu-miR-150-3p	20	60	21.4863	65.565	1.60951	Up	3.95e-06	7.35e-06	20	1	21.4863	1.07995	-4.31439	Down	1.16e-05	2.98e-05
mmu-miR-150-5p	66	253	70.9048	276.466	1.96315	Up	7.43e-28	4.35e-27	66	10	70.9048	10.7995	-2.71492	Down	1.97e-11	8.6e-11
mmu-miR-151-5p	52	214	55.8644	233.849	2.06557	Up	2.5e-25	1.33e-24	52	10	55.8644	10.7995	-2.37097	Down	3.79e-08	1.31e-07
mmu-miR-154-3p	105	6	112.803	6.5565	-4.10474	Down	2.27e-24	1.17e-23	105	64	112.803	69.1165	-0.706704	Down	0.0017801	0.00321626
mmu-miR-155-5p	23	8	24.7092	8.742	-1.49901	Down	0.00806426	0.0103475	23	50	24.7092	53.9973	1.12784	Up	0.00140405	0.00255608
mmu-miR-15a-5p	60	239	64.4589	261.167	2.01852	Up	2.52e-27	1.45e-26	60	10	64.4589	10.7995	-2.57742	Down	5.31e-10	2.11e-09
mmu-miR-16-1-3p	47	170	50.4928	185.768	1.87935	Up	3.31e-18	1.33e-17	47	19	50.4928	20.519	-1.29912	Down	0.000564122	0.00110124
mmu-miR-1668	14	67	15.0404	73.2143	2.28328	Up	7.13e-10	1.83e-09	14	2	15.0404	2.15989	-2.79981	Down	0.00243232	0.00428169
mmu-miR-181a-2-3p	43	118	46.1955	128.945	1.48093	Up	9.97e-10	2.53e-09	43	6	46.1955	6.47967	-2.83376	Down	3.58e-08	1.24e-07
mmu-miR-181b-1-3p	7	27	7.5202	29.5043	1.97208	Up	0.00042272	0.000626724	7	1	7.5202	1.07995	-2.79981	Down	0.0398018	0.0541135
mmu-miR-181b-2-3p	7	37	7.5202	40.4318	2.42665	Up	2.39e-06	4.54e-06	7	1	7.5202	1.07995	-2.79981	Down	0.0398018	0.0544611
mmu-miR-181c-3p	40	93	42.9726	101.626	1.24178	Up	2.18e-06	4.16e-06	40	80	42.9726	86.3956	1.00754	Up	0.000218392	0.000462094
mmu-miR-181d-5p	417	76	447.989	83.049	-2.43143	Down	5.46e-57	5.79e-56	417	781	447.989	843.437	0.912817	Up	1.2e-26	8.86e-26
mmu-miR-182-3p	21	68	22.5606	74.307	1.71969	Up	2.56e-07	5.22e-07	21	3	22.5606	3.23984	-2.79981	Down	0.000164576	0.000351718
mmu-miR-183-3p	38	176	40.824	192.324	2.23605	Up	3.7e-23	1.8e-22	38	3	40.824	3.23984	-3.65542	Down	6.19e-09	2.28e-08
mmu-miR-1843a-5p	203	439	218.086	479.717	1.13729	Up	6.06e-22	2.85e-21	203	95	218.086	102.595	-1.08794	Down	3.59e-10	1.45e-09
mmu-miR-1843b-3p	14	47	15.0404	51.3593	1.77178	Up	1.29e-05	2.27e-05	14	1	15.0404	1.07995	-3.79981	Down	0.00053823	0.001055
mmu-miR-1843b-5p	170	397	182.633	433.822	1.24815	Up	6.35e-23	3.08e-22	170	28	182.633	30.2385	-2.59449	Down	4.49e-26	3.24e-25
mmu-miR-184-3p	109	222	117.1	242.591	1.05078	Up	1.4e-10	3.8e-10	109	20	117.1	21.5989	-2.43871	Down	3.79e-16	2.03e-15
mmu-miR-184-5p	10	41	10.7431	44.8028	2.06017	Up	6.86e-06	1.25e-05	10	2	10.7431	2.15989	-2.31439	Down	0.023013	0.0327999
mmu-miR-185-3p	10	49	10.7431	53.5448	2.31733	Up	1.14e-07	2.43e-07	10	2	10.7431	2.15989	-2.31439	Down	0.023013	0.0327027
mmu-miR-186-5p	2085	5948	2239.95	6499.68	1.5369	Up	0	0	2085	1284	2239.95	1386.65	-0.691861	Down	8.45e-43	9.05e-42
mmu-miR-187-3p	60	236	64.4589	257.889	2.0003	Up	1.06e-26	5.92e-26	60	21	64.4589	22.6788	-1.50703	Down	1.26e-05	3.21e-05
mmu-miR-187-5p	25	95	26.8579	103.811	1.95055	Up	2.87e-11	8.23e-11	25	1	26.8579	1.07995	-4.63631	Down	4.45e-07	1.38e-06
mmu-miR-188-3p	15	62	16.1147	67.7505	2.07185	Up	2.47e-08	5.57e-08	15	1	16.1147	1.07995	-3.89935	Down	0.000285684	0.000590147
mmu-miR-1892	108	322	116.026	351.866	1.60058	Up	8.97e-27	5.03e-26	108	2	116.026	2.15989	-5.74735	Down	6.33e-30	5.1e-29
mmu-miR-1893	138	855	148.255	934.302	2.6558	Up	8.98e-130	1.98e-128	138	8	148.255	8.63956	-4.10098	Down	7.45e-32	6.32e-31
mmu-miR-1894-3p	78	218	83.7965	238.22	1.50733	Up	3.49e-17	1.33e-16	78	2	83.7965	2.15989	-5.27786	Down	3.36e-21	2.12e-20
mmu-miR-1895	151	845	162.222	923.374	2.50895	Up	2.21e-120	4.66e-119	151	9	162.222	9.71951	-4.06094	Down	1.68e-34	1.51e-33
mmu-miR-1896	80	289	85.9452	315.805	1.87755	Up	7.41e-30	4.65e-29	80	1	85.9452	1.07995	-6.31439	Down	4.23e-23	2.83e-22
mmu-miR-1897-3p	13	75	13.9661	81.9563	2.55293	Up	3.17e-12	9.65e-12	13	1	13.9661	1.07995	-3.6929	Down	0.00101052	0.00190479
mmu-miR-1897-5p	19	45	20.412	49.1738	1.26847	Up	0.000856186	0.00122486	19	2	20.412	2.15989	-3.24039	Down	0.000126992	0.000280142
mmu-miR-1898	9	39	9.66883	42.6173	2.14002	Up	7.08e-06	1.28e-05	9	1	9.66883	1.07995	-3.16238	Down	0.0120019	0.0181878
mmu-miR-1899	23	58	24.7092	63.3795	1.35897	Up	6.34e-05	0.00010302	23	2	24.7092	2.15989	-3.51602	Down	1.11e-05	2.9e-05
mmu-miR-1900	121	364	129.992	397.761	1.61348	Up	2.17e-30	1.37e-29	121	2	129.992	2.15989	-5.91132	Down	9.96e-34	8.8e-33
mmu-miR-1901	138	428	148.255	467.697	1.65749	Up	8.8e-37	6.61e-36	138	4	148.255	4.31978	-5.10098	Down	4.38e-36	4.08e-35
mmu-miR-1902	233	372	250.315	406.503	0.69952	Up	4.12e-09	9.81e-09	233	7	250.315	7.55962	-5.04929	Down	9.04e-60	1.34e-58
mmu-miR-1903	28	123	30.0808	134.408	2.15971	Up	5.63e-16	2.04e-15	28	2	30.0808	2.15989	-3.79981	Down	4.97e-07	1.52e-06
mmu-miR-1904	21	96	22.5606	104.904	2.21719	Up	3.78e-13	1.21e-12	21	1	22.5606	1.07995	-4.38478	Down	6.05e-06	1.62e-05
mmu-miR-1905	73	182	78.425	198.881	1.34252	Up	1.73e-12	5.35e-12	73	4	78.425	4.31978	-4.18228	Down	1.2e-17	6.72e-17
mmu-miR-1907	18	110	19.3377	120.203	2.63598	Up	6.94e-18	2.75e-17	18	2	19.3377	2.15989	-3.16238	Down	0.000231388	0.000485307
mmu-miR-190b-3p	13	37	13.9661	40.4318	1.53356	Up	0.000497654	0.000727136	13	1	13.9661	1.07995	-3.6929	Down	0.00101052	0.0019142
mmu-miR-1912-3p	11	26	11.8175	28.4115	1.26556	Up	0.0119694	0.0149189	11	1	11.8175	1.07995	-3.45189	Down	0.00351862	0.00595865
mmu-miR-1912-5p	13	62	13.9661	67.7505	2.2783	Up	3.28e-09	7.87e-09	13	1	13.9661	1.07995	-3.6929	Down	0.00101052	0.00191231
mmu-miR-192-3p	10	25	10.7431	27.3188	1.34648	Up	0.00979838	0.0123983	10	1	10.7431	1.07995	-3.31439	Down	0.00651776	0.0106518
mmu-miR-1927	14	74	15.0404	80.8635	2.42665	Up	1.78e-11	5.19e-11	14	5	15.0404	5.39973	-1.47789	Down	0.04256	0.0570941
mmu-miR-1928	8	42	8.59452	45.8955	2.41686	Up	5.07e-07	1.01e-06	8	1	8.59452	1.07995	-2.99246	Down	0.021947	0.0319456
mmu-miR-1929-3p	13	43	13.9661	46.9883	1.75037	Up	3.59e-05	5.98e-05	13	2	13.9661	2.15989	-2.6929	Down	0.00431656	0.00721434
mmu-miR-1929-5p	12	40	12.8918	43.71	1.76151	Up	6.34e-05	0.000103216	12	2	12.8918	2.15989	-2.57742	Down	0.00760542	0.0120692
mmu-miR-1930-3p	21	80	22.5606	87.42	1.95416	Up	1.02e-09	2.58e-09	21	1	22.5606	1.07995	-4.38478	Down	6.05e-06	1.62e-05
mmu-miR-1931	22	94	23.6349	102.719	2.1197	Up	2.83e-12	8.65e-12	22	2	23.6349	2.15989	-3.45189	Down	2.05e-05	5.13e-05
mmu-miR-1932	9	33	9.66883	36.0608	1.89902	Up	0.000136687	0.000214427	9	1	9.66883	1.07995	-3.16238	Down	0.0120019	0.0183767
mmu-miR-1933-3p	12	41	12.8918	44.8028	1.79714	Up	4.01e-05	6.65e-05	12	1	12.8918	1.07995	-3.57742	Down	0.00188984	0.00336694
mmu-miR-1933-5p	7	54	7.5202	59.0085	2.97208	Up	1.61e-10	4.33e-10	7	1	7.5202	1.07995	-2.79981	Down	0.0398018	0.0537324
mmu-miR-1934-3p	231	888	248.167	970.362	1.96721	Up	7.19e-94	1.2e-92	231	10	248.167	10.7995	-4.52228	Down	8.29e-56	1.12e-54
mmu-miR-1934-5p	103	453	110.654	495.016	2.16141	Up	7.72e-55	8.04e-54	103	4	110.654	4.31978	-4.67896	Down	4.45e-26	3.22e-25
mmu-miR-1938	14	55	15.0404	60.1013	1.99855	Up	2.99e-07	6.06e-07	14	1	15.0404	1.07995	-3.79981	Down	0.00053823	0.00105608
mmu-miR-193a-3p	15	65	16.1147	71.0288	2.14002	Up	5.55e-09	1.31e-08	15	3	16.1147	3.23984	-2.31439	Down	0.00458174	0.0075848
mmu-miR-193a-5p	22	68	23.6349	74.307	1.65258	Up	5.44e-07	1.08e-06	22	3	23.6349	3.23984	-2.86693	Down	9.27e-05	0.000207694
mmu-miR-193b-5p	24	80	25.7836	87.42	1.76151	Up	1.27e-08	2.91e-08	24	3	25.7836	3.23984	-2.99246	Down	2.91e-05	7.06e-05
mmu-miR-194-1-3p	9	42	9.66883	45.8955	2.24694	Up	1.52e-06	2.92e-06	9	2	9.66883	2.15989	-2.16238	Down	0.0394224	0.0546441
mmu-miR-1941-5p	14	37	15.0404	40.4318	1.42665	Up	0.00096503	0.00137441	14	1	15.0404	1.07995	-3.79981	Down	0.00053823	0.00107478
mmu-miR-1942	10	62	10.7431	67.7505	2.65682	Up	9.85e-11	2.7e-10	10	2	10.7431	2.15989	-2.31439	Down	0.023013	0.0327269
mmu-miR-1943-5p	13	37	13.9661	40.4318	1.53356	Up	0.000497654	0.000726582	13	4	13.9661	4.31978	-1.6929	Down	0.0317464	0.0447155
mmu-miR-1946a	144	455	154.701	497.201	1.68435	Up	7.3e-40	5.85e-39	144	9	154.701	9.71951	-3.99246	Down	1.41e-32	1.21e-31
mmu-miR-1946b	125	486	134.289	531.077	1.98358	Up	1.01e-52	1.02e-51	125	4	134.289	4.31978	-4.95824	Down	2.37e-32	2.03e-31
mmu-miR-1947-3p	28	91	30.0808	99.4403	1.72499	Up	2.16e-09	5.31e-09	28	1	30.0808	1.07995	-4.79981	Down	6.21e-08	2.09e-07
mmu-miR-1947-5p	65	159	69.8305	173.747	1.31506	Up	8.74e-11	2.41e-10	65	42	69.8305	45.3577	-0.622509	Down	0.028317	0.0400322
mmu-miR-1948-3p	14	134	15.0404	146.429	3.28328	Up	1.8e-26	1e-25	14	1	15.0404	1.07995	-3.79981	Down	0.00053823	0.00105716
mmu-miR-1951	292	1067	313.7	1165.96	1.89407	Up	6.04e-107	1.12e-105	292	2	313.7	2.15989	-7.18228	Down	2.93e-84	6.53e-83
mmu-miR-1952	22	80	23.6349	87.42	1.88704	Up	2.44e-09	5.96e-09	22	1	23.6349	1.07995	-4.45189	Down	3.16e-06	8.86e-06
mmu-miR-1953	853	2041	916.39	2230.3	1.28321	Up	1.17e-115	2.34e-114	853	15	916.39	16.1992	-5.82197	Down	3.79e-229	1.82e-227
mmu-miR-1954	9	62	9.66883	67.7505	2.80882	Up	2.63e-11	7.56e-11	9	2	9.66883	2.15989	-2.16238	Down	0.0394224	0.0547232
mmu-miR-1955-5p	25	70	26.8579	76.4925	1.50997	Up	1.92e-06	3.67e-06	25	4	26.8579	4.31978	-2.63631	Down	6.3e-05	0.000144888
mmu-miR-1956	17	55	18.2633	60.1013	1.71844	Up	3.75e-06	7.01e-06	17	2	18.2633	2.15989	-3.07992	Down	0.000419802	0.000851598
mmu-miR-1957a	300	1144	322.294	1250.11	1.9556	Up	1.81e-119	3.76e-118	300	37	322.294	39.958	-3.01182	Down	2.83e-52	3.49e-51
mmu-miR-1957b	12	44	12.8918	48.081	1.89902	Up	9.85e-06	1.76e-05	12	3	12.8918	3.23984	-1.99246	Down	0.021857	0.0319359
mmu-miR-1958	8	32	8.59452	34.968	2.02455	Up	9.02e-05	0.000144706	8	1	8.59452	1.07995	-2.99246	Down	0.021947	0.031681
mmu-miR-195b	11	30	11.8175	32.7825	1.47201	Up	0.00241436	0.00326398	11	1	11.8175	1.07995	-3.45189	Down	0.00351862	0.00595339
mmu-miR-1960	21	131	22.5606	143.15	2.66565	Up	2.82e-21	1.29e-20	21	1	22.5606	1.07995	-4.38478	Down	6.05e-06	1.62e-05
mmu-miR-1961	18	56	19.3377	61.194	1.66198	Up	5.15e-06	9.42e-06	18	1	19.3377	1.07995	-4.16238	Down	4.2e-05	0.000100612
mmu-miR-1962	11	34	11.8175	37.1535	1.65258	Up	0.00043329	0.000640908	11	2	11.8175	2.15989	-2.45189	Down	0.0132912	0.0197361
mmu-miR-1963	10	44	10.7431	48.081	2.16205	Up	1.52e-06	2.92e-06	10	1	10.7431	1.07995	-3.31439	Down	0.00651776	0.0106974
mmu-miR-1964-3p	78	338	83.7965	369.35	2.14002	Up	7.73e-41	6.39e-40	78	33	83.7965	35.6382	-1.23347	Down	1.85e-05	4.66e-05
mmu-miR-1964-5p	77	242	82.7222	264.446	1.67662	Up	8.26e-22	3.86e-21	77	1	82.7222	1.07995	-6.25925	Down	3.24e-22	2.12e-21
mmu-miR-1966-3p	17	46	18.2633	50.2665	1.46065	Up	0.000174025	0.000270784	17	1	18.2633	1.07995	-4.07992	Down	7.98e-05	0.000180114
mmu-miR-1966-5p	34	107	36.5267	116.924	1.67855	Up	1.88e-10	5.05e-10	34	2	36.5267	2.15989	-4.07992	Down	1.12e-08	4.05e-08
mmu-miR-1967	30	132	32.2294	144.243	2.16205	Up	4.61e-17	1.74e-16	30	1	32.2294	1.07995	-4.89935	Down	1.66e-08	5.92e-08
mmu-miR-1968-3p	18	53	19.3377	57.9158	1.58254	Up	1.87e-05	3.21e-05	18	2	19.3377	2.15989	-3.16238	Down	0.000231388	0.000486905
mmu-miR-1968-5p	32	143	34.3781	156.263	2.18442	Up	1.38e-18	5.66e-18	32	15	34.3781	16.1992	-1.08557	Down	0.0139669	0.0206117
mmu-miR-1969	9	27	9.66883	29.5043	1.60951	Up	0.00216432	0.00294255	9	1	9.66883	1.07995	-3.16238	Down	0.0120019	0.0183036
mmu-miR-196a-2-3p	9	50	9.66883	54.6375	2.49848	Up	2.15e-08	4.86e-08	9	2	9.66883	2.15989	-2.16238	Down	0.0394224	0.0547629
mmu-miR-196b-3p	17	103	18.2633	112.553	2.62359	Up	9.38e-17	3.49e-16	17	1	18.2633	1.07995	-4.07992	Down	7.98e-05	0.00017885
mmu-miR-196b-5p	21	71	22.5606	77.5853	1.78198	Up	6.67e-08	1.44e-07	21	1	22.5606	1.07995	-4.38478	Down	6.05e-06	1.62e-05
mmu-miR-1970	15	69	16.1147	75.3998	2.22618	Up	7.3e-10	1.87e-09	15	2	16.1147	2.15989	-2.89935	Down	0.0013618	0.0024839
mmu-miR-1971	13	70	13.9661	76.4925	2.45339	Up	4.77e-11	1.34e-10	13	1	13.9661	1.07995	-3.6929	Down	0.00101052	0.00190666
mmu-miR-1982-3p	43	138	46.1955	150.8	1.70681	Up	2.33e-13	7.57e-13	43	3	46.1955	3.23984	-3.83376	Down	2.74e-10	1.11e-09
mmu-miR-1982-5p	45	316	48.3442	345.309	2.83648	Up	1.62e-52	1.6e-51	45	5	48.3442	5.39973	-3.16238	Down	2.59e-09	9.78e-09
mmu-miR-199b-5p	110	507	118.175	554.024	2.22903	Up	1.63e-63	1.9e-62	110	18	118.175	19.439	-2.60389	Down	1.96e-17	1.1e-16
mmu-miR-19a-3p	74	26	79.4993	28.4115	-1.48447	Down	1.7e-06	3.26e-06	74	200	79.4993	215.989	1.44194	Up	7.12e-15	3.49e-14
mmu-miR-19b-2-5p	14	29	15.0404	31.6898	1.07517	Up	0.0195051	0.0235758	14	1	15.0404	1.07995	-3.79981	Down	0.00053823	0.00105824
mmu-miR-1a-3p	216	119	232.052	130.037	-0.835522	Down	2.29e-07	4.69e-07	216	491	232.052	530.253	1.19223	Up	5.65e-26	4.06e-25
mmu-miR-200a-3p	92	177	98.8369	193.417	0.968591	Up	8.6e-08	1.84e-07	92	58	98.8369	62.6368	-0.65804	Down	0.00604624	0.00996616
mmu-miR-200c-5p	7	27	7.5202	29.5043	1.97208	Up	0.00042272	0.000627209	7	1	7.5202	1.07995	-2.79981	Down	0.0398018	0.0541904
mmu-miR-201-3p	9	46	9.66883	50.2665	2.37818	Up	1.85e-07	3.84e-07	9	1	9.66883	1.07995	-3.16238	Down	0.0120019	0.0186146
mmu-miR-202-3p	12	40	12.8918	43.71	1.76151	Up	6.34e-05	0.000103303	12	1	12.8918	1.07995	-3.57742	Down	0.00188984	0.00340491
mmu-miR-203-5p	7	33	7.5202	36.0608	2.26159	Up	2e-05	3.41e-05	7	1	7.5202	1.07995	-2.79981	Down	0.0398018	0.0550109
mmu-miR-204-3p	2202	17510	2365.64	19134.1	3.01584	Up	0	0	2202	46	2365.64	49.6775	-5.5735	Down	0	0
mmu-miR-205-3p	94	369	100.986	403.225	1.99744	Up	8.73e-41	7.18e-40	94	4	100.986	4.31978	-4.54705	Down	1.57e-23	1.06e-22
mmu-miR-206-3p	12	53	12.8918	57.9158	2.16751	Up	1.18e-07	2.49e-07	12	34	12.8918	36.7181	1.51004	Up	0.00102266	0.0019015
mmu-miR-207	14	34	15.0404	37.1535	1.30466	Up	0.00314642	0.00420327	14	1	15.0404	1.07995	-3.79981	Down	0.00053823	0.00106042
mmu-miR-208a-3p	79	424	84.8709	463.326	2.44869	Up	1.32e-59	1.47e-58	79	2	84.8709	2.15989	-5.29624	Down	1.73e-21	1.1e-20
mmu-miR-208a-5p	30	72	32.2294	78.678	1.28758	Up	1.86e-05	3.19e-05	30	1	32.2294	1.07995	-4.89935	Down	1.66e-08	5.93e-08
mmu-miR-208b-3p	58	271	62.3102	296.135	2.24872	Up	4.54e-35	3.31e-34	58	2	62.3102	2.15989	-4.85044	Down	1.9e-15	9.68e-15
mmu-miR-208b-5p	77	424	82.7222	463.326	2.48568	Up	1.26e-60	1.42e-59	77	3	82.7222	3.23984	-4.67428	Down	8.92e-20	5.41e-19
mmu-miR-211-3p	17	52	18.2633	56.823	1.63752	Up	1.4e-05	2.45e-05	17	4	18.2633	4.31978	-2.07992	Down	0.00451008	0.00747262
mmu-miR-212-3p	78	270	83.7965	295.043	1.81596	Up	8.03e-27	4.54e-26	78	28	83.7965	30.2385	-1.47051	Down	9.64e-07	2.83e-06
mmu-miR-2136	118	309	126.769	337.66	1.41337	Up	1.08e-21	5.03e-21	118	3	126.769	3.23984	-5.29014	Down	1.54e-31	1.29e-30
mmu-miR-2137	249	798	267.504	872.015	1.70479	Up	8.85e-70	1.1e-68	249	13	267.504	14.0393	-4.25202	Down	9.03e-58	1.26e-56
mmu-miR-214-3p	74	258	79.4993	281.93	1.82632	Up	6.9e-26	3.76e-25	74	7	79.4993	7.55962	-3.39456	Down	2.07e-15	1.04e-14
mmu-miR-214-5p	9	37	9.66883	40.4318	2.06408	Up	1.93e-05	3.31e-05	9	2	9.66883	2.15989	-2.16238	Down	0.0394224	0.055002
mmu-miR-215-3p	15	44	16.1147	48.081	1.57709	Up	0.000103286	0.000165138	15	2	16.1147	2.15989	-2.89935	Down	0.0013618	0.00251743
mmu-miR-216a-3p	274	715	294.362	781.317	1.40831	Up	8.12e-48	7.45e-47	274	6	294.362	6.47967	-5.50553	Down	6.87e-73	1.23e-71
mmu-miR-216b-3p	17	31	18.2633	33.8753	0.891281	Up	0.038473	0.0450811	17	2	18.2633	2.15989	-3.07992	Down	0.000419802	0.000848903
mmu-miR-216b-5p	14	52	15.0404	56.823	1.91763	Up	1.26e-06	2.45e-06	14	3	15.0404	3.23984	-2.21485	Down	0.00778494	0.0122829
mmu-miR-217-3p	356	1605	382.456	1753.86	2.19717	Up	1.12e-193	3.29e-192	356	15	382.456	16.1992	-4.5613	Down	1.1e-85	2.57e-84
mmu-miR-217-5p	26	78	27.9322	85.2345	1.60951	Up	1.37e-07	2.86e-07	26	5	27.9322	5.39973	-2.37097	Down	0.000119862	0.00026533
mmu-miR-218-1-3p	17	65	18.2633	71.0288	1.95945	Up	3.67e-08	8.11e-08	17	1	18.2633	1.07995	-4.07992	Down	7.98e-05	0.000180966
mmu-miR-2183	11	25	11.8175	27.3188	1.20897	Up	0.0174856	0.0213502	11	2	11.8175	2.15989	-2.45189	Down	0.0132912	0.0197667
mmu-miR-219a-1-3p	129	766	138.587	837.047	2.59452	Up	1.71e-113	3.31e-112	129	6	138.587	6.47967	-4.41872	Down	2.61e-31	2.17e-30
mmu-miR-219a-2-3p	25	86	26.8579	93.9765	1.80696	Up	1.89e-09	4.67e-09	25	4	26.8579	4.31978	-2.63631	Down	6.3e-05	0.000145236
mmu-miR-219b-5p	11	44	11.8175	48.081	2.02455	Up	4e-06	7.43e-06	11	1	11.8175	1.07995	-3.45189	Down	0.00351862	0.00601712
mmu-miR-219c-5p	119	732	127.843	799.893	2.64543	Up	6.92e-111	1.33e-109	119	3	127.843	3.23984	-5.30231	Down	7.92e-32	6.68e-31
mmu-miR-21a-3p	14	66	15.0404	72.1215	2.26159	Up	1.2e-09	3.02e-09	14	1	15.0404	1.07995	-3.79981	Down	0.00053823	0.0010637
mmu-miR-21b	18	38	19.3377	41.5245	1.10255	Up	0.0061976	0.00802757	18	1	19.3377	1.07995	-4.16238	Down	4.2e-05	9.99e-05
mmu-miR-21c	18	63	19.3377	68.8433	1.8319	Up	2.22e-07	4.55e-07	18	3	19.3377	3.23984	-2.57742	Down	0.000892558	0.00170932
mmu-miR-222-5p	16	76	17.189	83.049	2.27247	Up	5.69e-11	1.59e-10	16	1	17.189	1.07995	-3.99246	Down	0.000151168	0.000326339
mmu-miR-224-5p	11	35	11.8175	38.2463	1.6944	Up	0.0002776	0.000419023	11	37	11.8175	39.958	1.75756	Up	0.000132052	0.000289307
mmu-miR-22-5p	39	58	41.8983	63.3795	0.597126	Up	0.0446732	0.0520283	39	9	41.8983	9.71951	-2.10794	Down	1.01e-05	2.64e-05
mmu-miR-23a-5p	9	22	9.66883	24.0405	1.31405	Up	0.0176478	0.0215072	9	1	9.66883	1.07995	-3.16238	Down	0.0120019	0.0186447
mmu-miR-23b-5p	10	53	10.7431	57.9158	2.43054	Up	1.37e-08	3.13e-08	10	1	10.7431	1.07995	-3.31439	Down	0.00651776	0.0104469
mmu-miR-24-1-5p	15	40	16.1147	43.71	1.43958	Up	0.000544174	0.000793294	15	5	16.1147	5.39973	-1.57742	Down	0.0274242	0.0387987
mmu-miR-25-5p	13	57	13.9661	62.2868	2.157	Up	4.25e-08	9.24e-08	13	3	13.9661	3.23984	-2.10794	Down	0.0131097	0.0196338
mmu-miR-26a-2-3p	31	98	33.3038	107.09	1.68506	Up	9.88e-10	2.51e-09	31	16	33.3038	17.2791	-0.946655	Down	0.0306686	0.0432292
mmu-miR-26b-3p	11	25	11.8175	27.3188	1.20897	Up	0.0174856	0.0213231	11	1	11.8175	1.07995	-3.45189	Down	0.00351862	0.00597449
mmu-miR-27b-5p	257	665	276.099	726.679	1.39613	Up	4.95e-44	4.36e-43	257	23	276.099	24.8387	-3.47452	Down	3.34e-51	4.05e-50
mmu-miR-2861	654	2274	702.602	2484.91	1.82242	Up	2.84e-214	8.94e-213	654	19	702.602	20.519	-5.09768	Down	4.87e-166	1.94e-164
mmu-miR-28a-3p	283	474	304.031	517.964	0.768632	Up	5.73e-13	1.83e-12	283	146	304.031	157.672	-0.947292	Down	3.85e-11	1.65e-10
mmu-miR-28a-5p	88	315	94.5397	344.216	1.86432	Up	4.16e-32	2.79e-31	88	46	94.5397	49.6775	-0.928328	Down	0.000303158	0.000618249
mmu-miR-28b	10	33	10.7431	36.0608	1.74701	Up	0.0003142	0.000472039	10	2	10.7431	2.15989	-2.31439	Down	0.023013	0.0328978
mmu-miR-28c	36	218	38.6753	238.22	2.62281	Up	7.48e-34	5.23e-33	36	1	38.6753	1.07995	-5.16238	Down	3.12e-10	1.26e-09
mmu-miR-290a-5p	205	16	220.235	17.484	-3.65493	Down	1.53e-42	1.31e-41	205	350	220.235	377.981	0.779272	Up	4.23e-10	1.69e-09
mmu-miR-291b-3p	157	605	168.667	661.114	1.97072	Up	1.15e-64	1.35e-63	157	18	168.667	19.439	-3.11715	Down	5.65e-29	4.44e-28
mmu-miR-291b-5p	20	71	21.4863	77.5853	1.85237	Up	2.93e-08	6.53e-08	20	4	21.4863	4.31978	-2.31439	Down	0.000952692	0.00181361
mmu-miR-292a-3p	18700	1591	20089.7	1738.57	-3.53049	Down	0	0	18700	35076	20089.7	37880.2	0.914987	Up	0	0
mmu-miR-292a-5p	10554	689	11338.3	752.905	-3.91259	Down	0	0	10554	17931	11338.3	19364.5	0.772207	Up	0	0
mmu-miR-292b-3p	94	34	100.986	37.1535	-1.44258	Down	1.24e-07	2.61e-07	94	53	100.986	57.2371	-0.819127	Down	0.000782756	0.00150657
mmu-miR-292b-5p	1566	165	1682.38	180.304	-3.222	Down	1.69e-281	7.06e-280	1566	2530	1682.38	2732.26	0.699595	Up	7.95e-53	9.96e-52
mmu-miR-294-3p	10366	993	11136.3	1085.1	-3.35937	Down	0	0	10366	17935	11136.3	19368.8	0.79846	Up	0	0
mmu-miR-295-3p	8110	544	8712.69	594.456	-3.87348	Down	0	0	8110	14274	8712.69	15415.1	0.823157	Up	0	0
mmu-miR-297a-3p	5	19	5.37157	20.7623	1.95055	Up	0.00357048	0.00473675	5	14	5.37157	15.1192	1.49297	Up	0.040246	0.0540656
mmu-miR-297c-3p	7	24	7.5202	26.226	1.80215	Up	0.00179275	0.00247423	7	25	7.5202	26.9986	1.84404	Up	0.00125284	0.00232496
mmu-miR-298-3p	34	145	36.5267	158.449	2.11699	Up	3.74e-18	1.5e-17	34	4	36.5267	4.31978	-3.07992	Down	3.64e-07	1.13e-06
mmu-miR-29a-5p	9	29	9.66883	31.6898	1.7126	Up	0.000884512	0.00126255	9	1	9.66883	1.07995	-3.16238	Down	0.0120019	0.0181735
mmu-miR-29b-2-5p	9	28	9.66883	30.597	1.66198	Up	0.00138849	0.00193863	9	1	9.66883	1.07995	-3.16238	Down	0.0120019	0.0184504
mmu-miR-29c-5p	15	46	16.1147	50.2665	1.64122	Up	4.36e-05	7.23e-05	15	2	16.1147	2.15989	-2.89935	Down	0.0013618	0.00252474
mmu-miR-300-3p	8895	46	9556.03	50.2665	-7.57067	Down	0	0	8895	5159	9556.03	5571.44	-0.778362	Down	2.29e-216	1.07e-214
mmu-miR-300-5p	22	82	23.6349	89.6055	1.92267	Up	9.55e-10	2.43e-09	22	4	23.6349	4.31978	-2.45189	Down	0.00032681	0.000665776
mmu-miR-3057-3p	20	60	21.4863	65.565	1.60951	Up	3.95e-06	7.36e-06	20	1	21.4863	1.07995	-4.31439	Down	1.16e-05	2.99e-05
mmu-miR-3057-5p	21	74	22.5606	80.8635	1.84168	Up	1.7e-08	3.86e-08	21	7	22.5606	7.55962	-1.57742	Down	0.00846986	0.0133306
mmu-miR-3058-3p	26	90	27.9322	98.3475	1.81596	Up	6.91e-10	1.78e-09	26	1	27.9322	1.07995	-4.6929	Down	2.31e-07	7.38e-07
mmu-miR-3059-5p	13	38	13.9661	41.5245	1.57204	Up	0.000325464	0.000487814	13	1	13.9661	1.07995	-3.6929	Down	0.00101052	0.00191989
mmu-miR-3060-3p	9	27	9.66883	29.5043	1.60951	Up	0.00216432	0.00294673	9	1	9.66883	1.07995	-3.16238	Down	0.0120019	0.0185845
mmu-miR-3060-5p	11	23	11.8175	25.1333	1.08868	Up	0.036257	0.0427721	11	1	11.8175	1.07995	-3.45189	Down	0.00351862	0.00605493
mmu-miR-3061-5p	38	70	40.824	76.4925	0.905903	Up	0.00150586	0.00209335	38	13	40.824	14.0393	-1.53995	Down	0.000439182	0.000885291
mmu-miR-3062-3p	7	27	7.5202	29.5043	1.97208	Up	0.00042272	0.000627695	7	1	7.5202	1.07995	-2.79981	Down	0.0398018	0.0543835
mmu-miR-3063-3p	16	103	17.189	112.553	2.71105	Up	2.59e-17	9.97e-17	16	3	17.189	3.23984	-2.4075	Down	0.0026749	0.00465739
mmu-miR-3063-5p	476	813	511.374	888.406	0.796841	Up	2.03e-22	9.69e-22	476	6	511.374	6.47967	-6.30231	Down	4.73e-132	1.49e-130
mmu-miR-3064-5p	13	45	13.9661	49.1738	1.81596	Up	1.44e-05	2.5e-05	13	4	13.9661	4.31978	-1.6929	Down	0.0317464	0.0446499
mmu-miR-3065-3p	23	140	24.7092	152.985	2.63027	Up	2.48e-22	1.18e-21	23	1	24.7092	1.07995	-4.51602	Down	1.65e-06	4.67e-06
mmu-miR-3065-5p	19	51	20.412	55.7303	1.44905	Up	8.39e-05	0.000135511	19	1	20.412	1.07995	-4.24039	Down	2.21e-05	5.44e-05
mmu-miR-3067-3p	28	106	30.0808	115.832	1.94511	Up	2.25e-12	6.91e-12	28	2	30.0808	2.15989	-3.79981	Down	4.97e-07	1.51e-06
mmu-miR-3067-5p	58	170	62.3102	185.768	1.57596	Up	1.52e-14	5.17e-14	58	2	62.3102	2.15989	-4.85044	Down	1.9e-15	9.61e-15
mmu-miR-3068-3p	343	997	368.49	1089.47	1.56393	Up	8e-77	1.11e-75	343	19	368.49	20.519	-4.1666	Down	5.81e-78	1.16e-76
mmu-miR-3069-3p	16	45	17.189	49.1738	1.5164	Up	0.00013532	0.000213329	16	4	17.189	4.31978	-1.99246	Down	0.00745446	0.0118788
mmu-miR-3070-3p	19	119	20.412	130.037	2.67144	Up	1.69e-19	7.29e-19	19	2	20.412	2.15989	-3.24039	Down	0.000126992	0.000278539
mmu-miR-3070-5p	27	116	29.0065	126.759	2.12764	Up	6.86e-15	2.38e-14	27	3	29.0065	3.23984	-3.16238	Down	4.96e-06	1.35e-05
mmu-miR-3071-5p	25	85	26.8579	92.8838	1.79008	Up	2.97e-09	7.19e-09	25	4	26.8579	4.31978	-2.63631	Down	6.3e-05	0.000145762
mmu-miR-3072-3p	115	276	123.546	301.599	1.28758	Up	3.84e-17	1.46e-16	115	67	123.546	72.3563	-0.771859	Down	0.000411892	0.000836437
mmu-miR-3072-5p	145	416	155.776	454.584	1.54508	Up	1.71e-32	1.16e-31	145	4	155.776	4.31978	-5.17237	Down	4.22e-38	4.13e-37
mmu-miR-3074-1-3p	15	49	16.1147	53.5448	1.73237	Up	1.16e-05	2.05e-05	15	4	16.1147	4.31978	-1.89935	Down	0.0122092	0.0183424
mmu-miR-3074-2-3p	30	64	32.2294	69.936	1.11766	Up	0.000310646	0.000467065	30	4	32.2294	4.31978	-2.89935	Down	3.72e-06	1.02e-05
mmu-miR-3075-3p	23	51	24.7092	55.7303	1.17341	Up	0.00083224	0.00119149	23	1	24.7092	1.07995	-4.51602	Down	1.65e-06	4.72e-06
mmu-miR-3075-5p	9	35	9.66883	38.2463	1.98391	Up	5.19e-05	8.52e-05	9	2	9.66883	2.15989	-2.16238	Down	0.0394224	0.054962
mmu-miR-3076-5p	49	215	52.6414	234.941	2.15803	Up	8.21e-27	4.63e-26	49	2	52.6414	2.15989	-4.60717	Down	6.94e-13	3.2e-12
mmu-miR-3077-3p	15	88	16.1147	96.162	2.57709	Up	2.98e-14	1.01e-13	15	2	16.1147	2.15989	-2.89935	Down	0.0013618	0.0025223
mmu-miR-3077-5p	120	508	128.918	555.117	2.10634	Up	2.29e-59	2.54e-58	120	3	128.918	3.23984	-5.31439	Down	4.07e-32	3.46e-31
mmu-miR-3078-5p	66	333	70.9048	363.886	2.35953	Up	3.31e-45	2.95e-44	66	6	70.9048	6.47967	-3.45189	Down	4.63e-14	2.21e-13
mmu-miR-3079-3p	57	176	61.2359	192.324	1.65109	Up	6.02e-16	2.17e-15	57	2	61.2359	2.15989	-4.82535	Down	3.68e-15	1.83e-14
mmu-miR-3079-5p	128	435	137.512	475.346	1.78942	Up	2.03e-41	1.71e-40	128	4	137.512	4.31978	-4.99246	Down	3.27e-33	2.87e-32
mmu-miR-3080-5p	16	60	17.189	65.565	1.93144	Up	1.64e-07	3.41e-07	16	2	17.189	2.15989	-2.99246	Down	0.000758064	0.00146493
mmu-miR-3081-3p	155	359	166.519	392.297	1.23626	Up	1.37e-20	6.16e-20	155	14	166.519	15.1192	-3.46123	Down	2.37e-31	1.97e-30
mmu-miR-3081-5p	19	86	20.412	93.9765	2.20288	Up	7.79e-12	2.31e-11	19	3	20.412	3.23984	-2.65542	Down	0.000510772	0.00102421
mmu-miR-3082-3p	19	59	20.412	64.4723	1.65926	Up	2.93e-06	5.52e-06	19	2	20.412	2.15989	-3.24039	Down	0.000126992	0.000278858
mmu-miR-3082-5p	18	72	19.3377	78.678	2.02455	Up	3.11e-09	7.53e-09	18	1	19.3377	1.07995	-4.16238	Down	4.2e-05	9.85e-05
mmu-miR-3084-3p	30	205	32.2294	224.014	2.79714	Up	3.97e-34	2.81e-33	30	1	32.2294	1.07995	-4.89935	Down	1.66e-08	5.98e-08
mmu-miR-3085-5p	24	63	25.7836	68.8433	1.41686	Up	1.67e-05	2.89e-05	24	1	25.7836	1.07995	-4.57742	Down	8.57e-07	2.55e-06
mmu-miR-3086-3p	26	117	27.9322	127.852	2.19447	Up	1.52e-15	5.41e-15	26	3	27.9322	3.23984	-3.10794	Down	8.98e-06	2.37e-05
mmu-miR-3086-5p	10	47	10.7431	51.3593	2.25721	Up	3.25e-07	6.57e-07	10	1	10.7431	1.07995	-3.31439	Down	0.00651776	0.0106156
mmu-miR-3087-3p	15	47	16.1147	51.3593	1.67225	Up	2.82e-05	4.74e-05	15	1	16.1147	1.07995	-3.89935	Down	0.000285684	0.000589512
mmu-miR-3087-5p	19	66	20.412	72.1215	1.82101	Up	1.28e-07	2.69e-07	19	1	20.412	1.07995	-4.24039	Down	2.21e-05	5.4e-05
mmu-miR-3089-3p	26	75	27.9322	81.9563	1.55293	Up	4.81e-07	9.57e-07	26	1	27.9322	1.07995	-4.6929	Down	2.31e-07	7.4e-07
mmu-miR-3089-5p	13	65	13.9661	71.0288	2.34648	Up	6.83e-10	1.76e-09	13	1	13.9661	1.07995	-3.6929	Down	0.00101052	0.00190292
mmu-miR-3090-5p	300	648	322.294	708.102	1.13558	Up	1.48e-31	9.72e-31	300	10	322.294	10.7995	-4.89935	Down	2.13e-75	4.01e-74
mmu-miR-3091-3p	48	235	51.5671	256.796	2.3161	Up	1.1e-31	7.26e-31	48	3	51.5671	3.23984	-3.99246	Down	1.18e-11	5.17e-11
mmu-miR-3091-5p	13	29	13.9661	31.6898	1.18209	Up	0.0117386	0.0146694	13	3	13.9661	3.23984	-2.10794	Down	0.0131097	0.0195574
mmu-miR-3093-3p	24	81	25.7836	88.5128	1.77943	Up	8.09e-09	1.89e-08	24	2	25.7836	2.15989	-3.57742	Down	6e-06	1.62e-05
mmu-miR-3093-5p	98	281	105.283	307.063	1.54426	Up	1.91e-22	9.14e-22	98	6	105.283	6.47967	-4.02221	Down	1.08e-22	7.13e-22
mmu-miR-3095-3p	33	129	35.4524	140.965	1.99138	Up	3.53e-15	1.23e-14	33	1	35.4524	1.07995	-5.03685	Down	2.28e-09	8.67e-09
mmu-miR-3095-5p	13	30	13.9661	32.7825	1.231	Up	0.00811418	0.0104046	13	1	13.9661	1.07995	-3.6929	Down	0.00101052	0.00189362
mmu-miR-3097-3p	7	41	7.5202	44.8028	2.57474	Up	2.68e-07	5.45e-07	7	1	7.5202	1.07995	-2.79981	Down	0.0398018	0.0539604
mmu-miR-3097-5p	23	72	24.7092	78.678	1.67091	Up	2.01e-07	4.14e-07	23	1	24.7092	1.07995	-4.51602	Down	1.65e-06	4.68e-06
mmu-miR-3098-3p	7	31	7.5202	33.8753	2.17139	Up	5.65e-05	9.23e-05	7	1	7.5202	1.07995	-2.79981	Down	0.0398018	0.0539986
mmu-miR-3098-5p	21	72	22.5606	78.678	1.80215	Up	4.24e-08	9.24e-08	21	3	22.5606	3.23984	-2.79981	Down	0.000164576	0.000352111
mmu-miR-3099-5p	9	70	9.66883	76.4925	2.98391	Up	2.57e-13	8.34e-13	9	1	9.66883	1.07995	-3.16238	Down	0.0120019	0.0181305
mmu-miR-30d-3p	61	233	65.5332	254.611	1.958	Up	1.08e-25	5.88e-25	61	16	65.5332	17.2791	-1.9232	Down	1.71e-07	5.5e-07
mmu-miR-30d-5p	5149	9389	5531.65	10259.8	0.891227	Up	1.09e-290	4.63e-289	5149	3381	5531.65	3651.29	-0.599301	Down	2.95e-80	6.29e-79
mmu-miR-30f	37	154	39.7496	168.284	2.08188	Up	8.14e-19	3.36e-18	37	4	39.7496	4.31978	-3.20191	Down	6.18e-08	2.09e-07
mmu-miR-3100-3p	68	216	73.0534	236.034	1.69197	Up	7.29e-20	3.17e-19	68	2	73.0534	2.15989	-5.07992	Down	2.58e-18	1.48e-17
mmu-miR-3100-5p	305	1016	327.666	1110.23	1.76057	Up	2.35e-92	3.82e-91	305	7	327.666	7.55962	-5.43777	Down	1.46e-80	3.14e-79
mmu-miR-3101-3p	10	52	10.7431	56.823	2.40306	Up	2.33e-08	5.26e-08	10	1	10.7431	1.07995	-3.31439	Down	0.00651776	0.0105886
mmu-miR-3102-3p	32	89	34.3781	97.2548	1.50028	Up	8.74e-08	1.87e-07	32	8	34.3781	8.63956	-1.99246	Down	0.00011994	0.000265196
mmu-miR-3102-3p.2-3p	7	50	7.5202	54.6375	2.86105	Up	1.65e-09	4.09e-09	7	1	7.5202	1.07995	-2.79981	Down	0.0398018	0.0541519
mmu-miR-3102-5p	18	47	19.3377	51.3593	1.40921	Up	0.000220112	0.000338376	18	1	19.3377	1.07995	-4.16238	Down	4.2e-05	9.97e-05
mmu-miR-3103-3p	20	57	21.4863	62.2868	1.53551	Up	1.4e-05	2.45e-05	20	2	21.4863	2.15989	-3.31439	Down	6.94e-05	0.000158248
mmu-miR-3104-3p	16	46	17.189	50.2665	1.54811	Up	8.91e-05	0.000143394	16	1	17.189	1.07995	-3.99246	Down	0.000151168	0.000327816
mmu-miR-3104-5p	21	120	22.5606	131.13	2.53912	Up	1.2e-18	4.92e-18	21	4	22.5606	4.31978	-2.38478	Down	0.000559662	0.00109365
mmu-miR-3105-3p	18	73	19.3377	79.7708	2.04445	Up	1.91e-09	4.73e-09	18	1	19.3377	1.07995	-4.16238	Down	4.2e-05	9.92e-05
mmu-miR-3105-5p	39	294	41.8983	321.269	2.93882	Up	9.58e-51	9.28e-50	39	2	41.8983	2.15989	-4.27786	Down	4.54e-10	1.81e-09
mmu-miR-3108-3p	25	84	26.8579	91.791	1.77301	Up	4.66e-09	1.1e-08	25	1	26.8579	1.07995	-4.63631	Down	4.45e-07	1.37e-06
mmu-miR-3108-5p	11	31	11.8175	33.8753	1.51931	Up	0.00158734	0.00220183	11	2	11.8175	2.15989	-2.45189	Down	0.0132912	0.0196297
mmu-miR-3109-3p	24	91	25.7836	99.4403	1.94738	Up	7.88e-11	2.18e-10	24	1	25.7836	1.07995	-4.57742	Down	8.57e-07	2.54e-06
mmu-miR-3110-3p	28	102	30.0808	111.461	1.88962	Up	1.47e-11	4.3e-11	28	3	30.0808	3.23984	-3.21485	Down	2.74e-06	7.69e-06
mmu-miR-3110-5p	10	29	10.7431	31.6898	1.5606	Up	0.00185893	0.00255453	10	1	10.7431	1.07995	-3.31439	Down	0.00651776	0.0105173
mmu-miR-3112-3p	13	42	13.9661	45.8955	1.71643	Up	5.64e-05	9.23e-05	13	2	13.9661	2.15989	-2.6929	Down	0.00431656	0.00722694
mmu-miR-3112-5p	21	83	22.5606	90.6983	2.00727	Up	2.41e-10	6.45e-10	21	1	22.5606	1.07995	-4.38478	Down	6.05e-06	1.61e-05
mmu-miR-3113-3p	7	53	7.5202	57.9158	2.94511	Up	2.89e-10	7.65e-10	7	1	7.5202	1.07995	-2.79981	Down	0.0398018	0.0551301
mmu-miR-3113-5p	379	730	407.165	797.708	0.970246	Up	1.08e-27	6.3e-27	379	9	407.165	9.71951	-5.38859	Down	2.19e-99	5.66e-98
mmu-miR-3154	4574	14310	4913.92	15637.3	1.67004	Up	0	0	4574	100	4913.92	107.995	-5.50784	Down	0	0
mmu-miR-320-5p	19	94	20.412	102.719	2.33121	Up	1.26e-13	4.13e-13	19	2	20.412	2.15989	-3.24039	Down	0.000126992	0.000280465
mmu-miR-322-3p	77	348	82.7222	380.277	2.2007	Up	1.91e-43	1.67e-42	77	19	82.7222	20.519	-2.01132	Down	1.35e-09	5.22e-09
mmu-miR-323-3p	2546	1044	2735.21	1140.83	-1.26156	Down	1.94e-137	4.48e-136	2546	1233	2735.21	1331.57	-1.03852	Down	8.44e-102	2.28e-100
mmu-miR-323-5p	52	141	55.8644	154.078	1.46366	Up	3.48e-11	9.87e-11	52	11	55.8644	11.8794	-2.23347	Down	1.12e-07	3.7e-07
mmu-miR-324-3p	20	57	21.4863	62.2868	1.53551	Up	1.4e-05	2.45e-05	20	1	21.4863	1.07995	-4.31439	Down	1.16e-05	2.98e-05
mmu-miR-325-3p	21	54	22.5606	59.0085	1.38712	Up	8.93e-05	0.000143531	21	7	22.5606	7.55962	-1.57742	Down	0.00846986	0.0133197
mmu-miR-325-5p	76	185	81.6479	202.159	1.308	Up	3.15e-12	9.59e-12	76	37	81.6479	39.958	-1.03093	Down	0.00025272	0.000527165
mmu-miR-326-3p	36	110	38.6753	120.203	1.63598	Up	2.25e-10	6.05e-10	36	11	38.6753	11.8794	-1.70295	Down	0.000238254	0.00049753
mmu-miR-326-5p	14	40	15.0404	43.71	1.53912	Up	0.000279844	0.000421746	14	1	15.0404	1.07995	-3.79981	Down	0.00053823	0.0010659
mmu-miR-331-3p	41	71	44.0469	77.5853	0.816743	Up	0.003423	0.00455055	41	14	44.0469	15.1192	-1.54266	Down	0.00025273	0.000526612
mmu-miR-33-5p	9	26	9.66883	28.4115	1.55506	Up	0.00334858	0.0044547	9	2	9.66883	2.15989	-2.16238	Down	0.0394224	0.0548026
mmu-miR-337-3p	188	403	201.971	440.378	1.12459	Up	6.16e-20	2.68e-19	188	29	201.971	31.3184	-2.68907	Down	8.94e-30	7.11e-29
mmu-miR-338-5p	114	320	122.472	349.68	1.51359	Up	1.18e-24	6.15e-24	114	16	122.472	17.2791	-2.82535	Down	1.53e-19	9.14e-19
mmu-miR-339-3p	253	907	271.802	991.125	1.86651	Up	2e-89	3.07e-88	253	15	271.802	16.1992	-4.06856	Down	5.99e-57	8.27e-56
mmu-miR-341-5p	318	1396	341.632	1525.48	2.15875	Up	4.84e-165	1.27e-163	318	34	341.632	36.7181	-3.21788	Down	7.07e-59	1.02e-57
mmu-miR-343	10	30	10.7431	32.7825	1.60951	Up	0.0012038	0.00169683	10	1	10.7431	1.07995	-3.31439	Down	0.00651776	0.0105796
mmu-miR-344d-2-5p	45	128	48.3442	139.872	1.53269	Up	6.61e-11	1.83e-10	45	3	48.3442	3.23984	-3.89935	Down	7.81e-11	3.31e-10
mmu-miR-344d-3p	43	115	46.1955	125.666	1.44377	Up	3.26e-09	7.86e-09	43	76	46.1955	82.0758	0.829204	Up	0.00222606	0.00393668
mmu-miR-344e-5p	7	47	7.5202	51.3593	2.77178	Up	9.2e-09	2.14e-08	7	1	7.5202	1.07995	-2.79981	Down	0.0398018	0.054578
mmu-miR-344f-3p	80	186	85.9452	203.252	1.24178	Up	1.91e-11	5.55e-11	80	34	85.9452	36.7181	-1.22692	Down	1.56e-05	3.98e-05
mmu-miR-344f-5p	12	141	12.8918	154.078	3.57914	Up	7.53e-30	4.72e-29	12	1	12.8918	1.07995	-3.57742	Down	0.00188984	0.00337007
mmu-miR-344h-5p	8	37	8.59452	40.4318	2.234	Up	7.13e-06	1.29e-05	8	1	8.59452	1.07995	-2.99246	Down	0.021947	0.0315622
mmu-miR-345-5p	1503	8800	1614.69	9616.2	2.57421	Up	0	0	1503	57	1614.69	61.5569	-4.7132	Down	0	0
mmu-miR-346-3p	90	165	96.6883	180.304	0.899017	Up	1.2e-06	2.34e-06	90	4	96.6883	4.31978	-4.48431	Down	2.11e-22	1.39e-21
mmu-miR-3470a	200	699	214.863	763.833	1.82984	Up	1.61e-67	1.96e-66	200	113	214.863	122.034	-0.816136	Down	9.84e-07	2.88e-06
mmu-miR-3470b	331	1098	355.598	1199.84	1.75452	Up	3.43e-99	5.98e-98	331	85	355.598	91.7953	-1.95376	Down	2.77e-35	2.55e-34
mmu-miR-3471	14	44	15.0404	48.081	1.67662	Up	4.98e-05	8.19e-05	14	1	15.0404	1.07995	-3.79981	Down	0.00053823	0.00106151
mmu-miR-3472	33	117	35.4524	127.852	1.85052	Up	9.82e-13	3.09e-12	33	2	35.4524	2.15989	-4.03685	Down	2.11e-08	7.38e-08
mmu-miR-3473a	166	425	178.336	464.419	1.38083	Up	2.76e-28	1.63e-27	166	35	178.336	37.7981	-2.23822	Down	1.14e-21	7.32e-21
mmu-miR-3473b	137	394	147.181	430.544	1.54857	Up	5.86e-31	3.82e-30	137	19	147.181	20.519	-2.84256	Down	2.41e-23	1.63e-22
mmu-miR-3473c	16	66	17.189	72.1215	2.06894	Up	8.94e-09	2.08e-08	16	1	17.189	1.07995	-3.99246	Down	0.000151168	0.000324512
mmu-miR-3473d	30	103	32.2294	112.553	1.80416	Up	4.92e-11	1.38e-10	30	4	32.2294	4.31978	-2.89935	Down	3.72e-06	1.02e-05
mmu-miR-3473e	62	261	66.6075	285.208	2.09826	Up	3.82e-31	2.5e-30	62	10	66.6075	10.7995	-2.62473	Down	1.79e-10	7.33e-10
mmu-miR-3473f	33	193	35.4524	210.901	2.57261	Up	1.57e-29	9.75e-29	33	2	35.4524	2.15989	-4.03685	Down	2.11e-08	7.44e-08
mmu-miR-3473g	47	194	50.4928	211.994	2.06987	Up	3.69e-23	1.8e-22	47	4	50.4928	4.31978	-3.54705	Down	1.47e-10	6.08e-10
mmu-miR-3475-3p	9	33	9.66883	36.0608	1.89902	Up	0.000136687	0.000214778	9	2	9.66883	2.15989	-2.16238	Down	0.0394224	0.0548822
mmu-miR-3475-5p	23	155	24.7092	169.376	2.77711	Up	5.65e-26	3.09e-25	23	2	24.7092	2.15989	-3.51602	Down	1.11e-05	2.91e-05
mmu-miR-34a-3p	25	89	26.8579	97.2548	1.85642	Up	4.77e-10	1.25e-09	25	2	26.8579	2.15989	-3.63631	Down	3.23e-06	8.93e-06
mmu-miR-34b-5p	263	699	282.545	763.833	1.43478	Up	4.54e-48	4.2e-47	263	20	282.545	21.5989	-3.70945	Down	3.17e-55	4.25e-54
mmu-miR-34c-3p	627	1374	673.595	1501.44	1.15639	Up	7.4e-67	8.92e-66	627	63	673.595	68.0365	-3.3075	Down	1.99e-117	5.86e-116
mmu-miR-34c-5p	1564	2369	1680.23	2588.73	0.623585	Up	5.25e-41	4.38e-40	1564	2793	1680.23	3016.29	0.844116	Up	8.64e-80	1.76e-78
mmu-miR-351-3p	21	88	22.5606	96.162	2.09166	Up	2.1e-11	6.06e-11	21	2	22.5606	2.15989	-3.38478	Down	3.78e-05	9.13e-05
mmu-miR-351-5p	306	1603	328.74	1751.68	2.41372	Up	9.98e-217	3.24e-215	306	27	328.74	29.1585	-3.49496	Down	5.61e-61	8.6e-60
mmu-miR-3544-5p	138	423	148.255	462.233	1.64054	Up	7.28e-36	5.37e-35	138	4	148.255	4.31978	-5.10098	Down	4.38e-36	4.06e-35
mmu-miR-3547-3p	408	2591	438.32	2831.32	2.69142	Up	0	0	408	15	438.32	16.1992	-4.75799	Down	2.05e-100	5.38e-99
mmu-miR-3547-5p	156	470	167.593	513.593	1.61566	Up	7.7e-39	6.1e-38	156	8	167.593	8.63956	-4.27786	Down	7.61e-37	7.26e-36
mmu-miR-3552	103	506	110.654	552.932	2.32104	Up	1.56e-66	1.87e-65	103	4	110.654	4.31978	-4.67896	Down	4.45e-26	3.23e-25
mmu-miR-3569-3p	201	569	215.937	621.775	1.52578	Up	4.58e-43	3.95e-42	201	4	215.937	4.31978	-5.64351	Down	2.42e-54	3.16e-53
mmu-miR-3572-3p	27	112	29.0065	122.388	2.07701	Up	4.95e-14	1.65e-13	27	1	29.0065	1.07995	-4.74735	Down	1.2e-07	3.92e-07
mmu-miR-3572-5p	10	43	10.7431	46.9883	2.12888	Up	2.52e-06	4.77e-06	10	1	10.7431	1.07995	-3.31439	Down	0.00651776	0.0105617
mmu-miR-3618-3p	9	22	9.66883	24.0405	1.31405	Up	0.0176478	0.0214936	9	1	9.66883	1.07995	-3.16238	Down	0.0120019	0.0184356
mmu-miR-3618-5p	76	254	81.6479	277.559	1.7653	Up	2.06e-24	1.06e-23	76	2	81.6479	2.15989	-5.24039	Down	1.27e-20	7.92e-20
mmu-miR-3620-3p	353	1303	379.233	1423.85	1.90864	Up	1.61e-131	3.58e-130	353	15	379.233	16.1992	-4.54909	Down	7.71e-85	1.74e-83
mmu-miR-3620-5p	58	199	62.3102	217.457	1.80319	Up	5.47e-20	2.39e-19	58	8	62.3102	8.63956	-2.85044	Down	1.16e-10	4.87e-10
mmu-miR-365-1-5p	14	39	15.0404	42.6173	1.50259	Up	0.000425258	0.00063	14	4	15.0404	4.31978	-1.79981	Down	0.0197969	0.0290364
mmu-miR-369-3p	1877	103	2016.49	112.553	-4.16316	Down	0	0	1877	897	2016.49	968.711	-1.05771	Down	8.75e-78	1.73e-76
mmu-miR-369-5p	787	1887	845.486	2062.02	1.28621	Up	1.86e-107	3.49e-106	787	321	845.486	346.662	-1.28625	Down	2.59e-45	2.87e-44
mmu-miR-370-5p	23	167	24.7092	182.489	2.88469	Up	6.03e-29	3.65e-28	23	1	24.7092	1.07995	-4.51602	Down	1.65e-06	4.69e-06
mmu-miR-375-3p	171	507	183.708	554.024	1.59254	Up	6.13e-41	5.09e-40	171	24	183.708	25.9187	-2.82535	Down	1.3e-28	1.01e-27
mmu-miR-375-5p	281	1025	301.882	1120.07	1.89153	Up	1.26e-102	2.26e-101	281	9	301.882	9.71951	-4.95696	Down	3.85e-71	6.64e-70
mmu-miR-376a-3p	120	21	128.918	22.9478	-2.49003	Down	6.57e-18	2.61e-17	120	13	128.918	14.0393	-3.19891	Down	5.38e-23	3.59e-22
mmu-miR-376b-3p	924	30	992.667	32.7825	-4.92031	Down	7.82e-228	2.59e-226	924	493	992.667	532.413	-0.898764	Down	2.68e-30	2.19e-29
mmu-miR-378a-5p	43	171	46.1955	186.86	2.01614	Up	5.98e-20	2.61e-19	43	11	46.1955	11.8794	-1.95929	Down	9.49e-06	2.5e-05
mmu-miR-379-3p	788	19	846.56	20.7623	-5.34958	Down	9.31e-203	2.79e-201	788	477	846.56	515.134	-0.716665	Down	3.54e-18	2.03e-17
mmu-miR-379-5p	49515	196	53194.7	214.179	-7.95632	Down	0	0	49515	22049	53194.7	23811.7	-1.15961	Down	0	0
mmu-miR-380-3p	821	23	882.012	25.1333	-5.13313	Down	4.47e-207	1.36e-205	821	251	882.012	271.066	-1.70215	Down	1.12e-70	1.92e-69
mmu-miR-380-5p	684	18	734.831	19.6695	-5.22338	Down	3.02e-174	8.16e-173	684	282	734.831	304.545	-1.27076	Down	6.76e-39	6.75e-38
mmu-miR-381-3p	30579	142	32851.5	155.171	-7.72596	Down	0	0	30579	18625	32851.5	20114	-0.707759	Down	0	0
mmu-miR-382-3p	10	34	10.7431	37.1535	1.79008	Up	0.000198364	0.000306417	10	2	10.7431	2.15989	-2.31439	Down	0.023013	0.0328243
mmu-miR-382-5p	2814	33	3023.12	36.0608	-6.38947	Down	0	0	2814	1333	3023.12	1439.57	-1.0704	Down	6.59e-118	1.97e-116
mmu-miR-383-3p	10	75	10.7431	81.9563	2.93144	Up	5.96e-14	1.97e-13	10	1	10.7431	1.07995	-3.31439	Down	0.00651776	0.01067
mmu-miR-383-5p	65	276	69.8305	301.599	2.1107	Up	4.41e-33	3.02e-32	65	3	69.8305	3.23984	-4.42986	Down	2.19e-16	1.18e-15
mmu-miR-384-3p	16	46	17.189	50.2665	1.54811	Up	8.91e-05	0.000143515	16	6	17.189	6.47967	-1.4075	Down	0.0357708	0.0501629
mmu-miR-3960	253	983	271.802	1074.17	1.9826	Up	8.95e-105	1.63e-103	253	12	271.802	12.9593	-4.39049	Down	6.77e-60	1.01e-58
mmu-miR-3961	25	76	26.8579	83.049	1.62862	Up	1.56e-07	3.25e-07	25	3	26.8579	3.23984	-3.05135	Down	1.62e-05	4.1e-05
mmu-miR-3963	23	83	24.7092	90.6983	1.87602	Up	1.42e-09	3.55e-09	23	2	24.7092	2.15989	-3.51602	Down	1.11e-05	2.89e-05
mmu-miR-3966	34	90	36.5267	98.3475	1.42894	Up	2.11e-07	4.33e-07	34	2	36.5267	2.15989	-4.07992	Down	1.12e-08	4.05e-08
mmu-miR-3967	70	235	75.202	256.796	1.77178	Up	8.27e-23	3.99e-22	70	5	75.202	5.39973	-3.79981	Down	6.24e-16	3.3e-15
mmu-miR-3968	41	120	44.0469	131.13	1.57389	Up	1.16e-10	3.17e-10	41	12	44.0469	12.9593	-1.76505	Down	5.64e-05	0.000130959
mmu-miR-3969	33	93	35.4524	101.626	1.51931	Up	3.34e-08	7.42e-08	33	2	35.4524	2.15989	-4.03685	Down	2.11e-08	7.4e-08
mmu-miR-3971	25	65	26.8579	71.0288	1.40306	Up	1.41e-05	2.47e-05	25	1	26.8579	1.07995	-4.63631	Down	4.45e-07	1.38e-06
mmu-miR-409-3p	4810	26	5167.45	28.4115	-7.50683	Down	0	0	4810	2959	5167.45	3195.56	-0.693386	Down	9.78e-97	2.5e-95
mmu-miR-410-3p	2747	62	2951.14	67.7505	-5.4449	Down	0	0	2747	1125	2951.14	1214.94	-1.28039	Down	1.47e-152	5.42e-151
mmu-miR-410-5p	34	115	36.5267	125.666	1.78257	Up	5.52e-12	1.66e-11	34	11	36.5267	11.8794	-1.62049	Down	0.000571256	0.0011129
mmu-miR-412-3p	13	45	13.9661	49.1738	1.81596	Up	1.44e-05	2.5e-05	13	2	13.9661	2.15989	-2.6929	Down	0.00431656	0.0071768
mmu-miR-425-3p	21	75	22.5606	81.9563	1.86105	Up	1.07e-08	2.48e-08	21	4	22.5606	4.31978	-2.38478	Down	0.000559662	0.00109477
mmu-miR-429-5p	26	155	27.9322	169.376	2.60023	Up	2.82e-24	1.44e-23	26	3	27.9322	3.23984	-3.10794	Down	8.98e-06	2.37e-05
mmu-miR-431-3p	169	759	181.559	829.398	2.19162	Up	2.77e-92	4.47e-91	169	11	181.559	11.8794	-3.93391	Down	1.32e-37	1.29e-36
mmu-miR-431-5p	3895	47	4184.46	51.3593	-6.34827	Down	0	0	3895	1177	4184.46	1271.1	-1.71897	Down	0	0
mmu-miR-432	12	57	12.8918	62.2868	2.27247	Up	1.51e-08	3.46e-08	12	1	12.8918	1.07995	-3.57742	Down	0.00188984	0.0033795
mmu-miR-434-3p	2831	42	3041.38	45.8955	-6.05023	Down	0	0	2831	1728	3041.38	1866.15	-0.704667	Down	2.64e-59	3.89e-58
mmu-miR-434-5p	3887	34	4175.86	37.1535	-6.81243	Down	0	0	3887	1871	4175.86	2020.58	-1.04731	Down	1.64e-156	6.17e-155
mmu-miR-449a-3p	11	47	11.8175	51.3593	2.1197	Up	9.01e-07	1.76e-06	11	3	11.8175	3.23984	-1.86693	Down	0.0360346	0.0504959
mmu-miR-450a-1-3p	29	46	31.1551	50.2665	0.690128	Up	0.04235	0.0493826	29	3	31.1551	3.23984	-3.26548	Down	1.5e-06	4.34e-06
mmu-miR-450b-3p	25	54	26.8579	59.0085	1.13558	Up	0.000804118	0.00115295	25	7	26.8579	7.55962	-1.82896	Down	0.00138779	0.00252888
mmu-miR-451a	44	78	47.2698	85.2345	0.850518	Up	0.00148618	0.0020675	44	19	47.2698	20.519	-1.20396	Down	0.00167744	0.00303364
mmu-miR-451b	31	100	33.3038	109.275	1.71421	Up	4.12e-10	1.08e-09	31	3	33.3038	3.23984	-3.36169	Down	4.51e-07	1.38e-06
mmu-miR-452-5p	38	117	40.824	127.852	1.64698	Up	4.87e-11	1.37e-10	38	10	40.824	10.7995	-1.91846	Down	4.15e-05	9.97e-05
mmu-miR-455-3p	144	679	154.701	741.978	2.26189	Up	5.51e-86	8.25e-85	144	9	154.701	9.71951	-3.99246	Down	1.41e-32	1.21e-31
mmu-miR-455-5p	26	65	27.9322	71.0288	1.34648	Up	2.58e-05	4.36e-05	26	7	27.9322	7.55962	-1.88554	Down	0.000866608	0.00166462
mmu-miR-463-5p	14	38	15.0404	41.5245	1.46512	Up	0.000642532	0.000931016	14	1	15.0404	1.07995	-3.79981	Down	0.00053823	0.00105392
mmu-miR-465b-5p	17	54	18.2633	59.0085	1.69197	Up	5.84e-06	1.07e-05	17	3	18.2633	3.23984	-2.49496	Down	0.00155029	0.00281164
mmu-miR-465d-3p	47	101	50.4928	110.368	1.12817	Up	4.77e-06	8.74e-06	47	5	50.4928	5.39973	-3.22512	Down	7.92e-10	3.11e-09
mmu-miR-466a-3p	71	179	76.2763	195.602	1.35862	Up	1.67e-12	5.16e-12	71	248	76.2763	267.826	1.81199	Up	1.57e-24	1.1e-23
mmu-miR-466b-3p	17	44	18.2633	48.081	1.39652	Up	0.000387654	0.000578764	17	62	18.2633	66.9566	1.87427	Up	2.01e-07	6.45e-07
mmu-miR-466b-5p	35	93	37.601	101.626	1.43442	Up	1.22e-07	2.57e-07	35	69	37.601	74.5162	0.986783	Up	0.000746202	0.00144931
mmu-miR-466c-3p	17	52	18.2633	56.823	1.63752	Up	1.4e-05	2.45e-05	17	58	18.2633	62.6368	1.77806	Up	1.25e-06	3.62e-06
mmu-miR-466d-3p	29	76	31.1551	83.049	1.41449	Up	2.27e-06	4.32e-06	29	103	31.1551	111.234	1.83606	Up	3.38e-11	1.45e-10
mmu-miR-466e-3p	81	186	87.0195	203.252	1.22386	Up	3.22e-11	9.19e-11	81	261	87.0195	281.866	1.6956	Up	1.34e-23	9.13e-23
mmu-miR-466f-3p	13	25	13.9661	27.3188	0.967964	Up	0.0470534	0.0545353	13	29	13.9661	31.3184	1.16508	Up	0.0130809	0.0196059
mmu-miR-466h-3p	19	33	20.412	36.0608	0.821014	Up	0.04625	0.053669	19	7	20.412	7.55962	-1.43303	Down	0.0198585	0.0291045
mmu-miR-466i-3p	76	161	81.6479	175.933	1.10754	Up	1.21e-08	2.78e-08	76	218	81.6479	235.428	1.5278	Up	2.18e-17	1.22e-16
mmu-miR-466i-5p	35	55	37.601	60.1013	0.676624	Up	0.0289564	0.0344351	35	16	37.601	17.2791	-1.12174	Down	0.00823042	0.0129644
mmu-miR-466k	85	129	91.3167	140.965	0.626384	Up	0.00172185	0.00238152	85	130	91.3167	140.393	0.620518	Up	0.00186992	0.00337536
mmu-miR-466l-3p	6	33	6.44589	36.0608	2.48398	Up	6.56e-06	1.2e-05	6	19	6.44589	20.519	1.67051	Up	0.0090034	0.0141356
mmu-miR-466m-3p	20	35	21.4863	38.2463	0.831902	Up	0.0377932	0.0444203	20	83	21.4863	89.6354	2.06065	Up	1.38e-10	5.77e-10
mmu-miR-466o-3p	19	42	20.412	45.8955	1.16894	Up	0.00254064	0.00342745	19	45	20.412	48.5975	1.25147	Up	0.00101261	0.00188463
mmu-miR-466o-5p	49	76	52.6414	83.049	0.657765	Up	0.0121342	0.0151146	49	78	52.6414	84.2357	0.678234	Up	0.00926372	0.0145205
mmu-miR-466p-3p	16	45	17.189	49.1738	1.5164	Up	0.00013532	0.000212979	16	57	17.189	61.5569	1.84043	Up	8.65e-07	2.56e-06
mmu-miR-466q	19	50	20.412	54.6375	1.42048	Up	0.000125132	0.000198083	19	2	20.412	2.15989	-3.24039	Down	0.000126992	0.000279499
mmu-miR-467a-5p	7668	12925	8237.84	14123.8	0.777789	Up	0	0	7668	17293	8237.84	18675.5	1.18081	Up	0	0
mmu-miR-467b-5p	13	40	13.9661	43.71	1.64604	Up	0.000136879	0.000214552	13	36	13.9661	38.878	1.47703	Up	0.000877182	0.00168324
mmu-miR-467c-5p	301	567	323.369	619.59	0.938133	Up	9.29e-21	4.19e-20	301	650	323.369	701.964	1.11822	Up	1.01e-30	8.28e-30
mmu-miR-467d-3p	432	914	464.104	998.774	1.10571	Up	4.75e-42	4.03e-41	432	1841	464.104	1988.18	2.09893	Up	5.64e-208	2.57e-206
mmu-miR-467e-3p	5	22	5.37157	24.0405	2.16205	Up	0.000779136	0.00111797	5	19	5.37157	20.519	1.93354	Up	0.0039151	0.00659512
mmu-miR-467e-5p	204	303	219.16	331.103	0.595296	Up	4.29e-06	7.89e-06	204	372	219.16	401.74	0.874275	Up	1.19e-12	5.42e-12
mmu-miR-467h	28	50	30.0808	54.6375	0.861049	Up	0.0103426	0.0130611	28	71	30.0808	76.6761	1.34993	Up	1.12e-05	2.9e-05
mmu-miR-468-3p	206	799	221.309	873.108	1.9801	Up	2.31e-85	3.43e-84	206	2	221.309	2.15989	-6.67896	Down	9.1e-59	1.3e-57
mmu-miR-468-5p	24	123	25.7836	134.408	2.3821	Up	8.02e-18	3.16e-17	24	2	25.7836	2.15989	-3.57742	Down	6e-06	1.62e-05
mmu-miR-470-3p	51	223	54.79	243.683	2.15302	Up	1.12e-27	6.54e-27	51	5	54.79	5.39973	-3.34296	Down	7.24e-11	3.07e-10
mmu-miR-470-5p	33	197	35.4524	215.272	2.60221	Up	1.76e-30	1.12e-29	33	15	35.4524	16.1992	-1.12996	Down	0.00990744	0.0155041
mmu-miR-471-5p	222	778	238.498	850.16	1.83376	Up	3.64e-75	4.92e-74	222	4	238.498	4.31978	-5.78687	Down	1.8e-60	2.74e-59
mmu-miR-483-3p	95	329	102.06	359.515	1.81664	Up	2.35e-32	1.59e-31	95	2	102.06	2.15989	-5.56231	Down	3.91e-26	2.85e-25
mmu-miR-485-3p	254	47	272.876	51.3593	-2.40955	Down	5.6e-35	4.05e-34	254	125	272.876	134.993	-1.01536	Down	3.31e-11	1.43e-10
mmu-miR-485-5p	125	38	134.289	41.5245	-1.69331	Down	6.79e-12	2.03e-11	125	46	134.289	49.6775	-1.43468	Down	1.05e-09	4.08e-09
mmu-miR-486a-3p	14	70	15.0404	76.4925	2.34648	Up	1.49e-10	4.02e-10	14	2	15.0404	2.15989	-2.79981	Down	0.00243232	0.00429352
mmu-miR-486a-5p	15	77	16.1147	84.1418	2.38444	Up	1.13e-11	3.33e-11	15	4	16.1147	4.31978	-1.89935	Down	0.0122092	0.0183281
mmu-miR-486b-3p	18	81	19.3377	88.5128	2.19447	Up	3.54e-11	1e-10	18	3	19.3377	3.23984	-2.57742	Down	0.000892558	0.00170422
mmu-miR-486b-5p	23	71	24.7092	77.5853	1.65073	Up	3.11e-07	6.29e-07	23	3	24.7092	3.23984	-2.93106	Down	5.2e-05	0.000121498
mmu-miR-487b-3p	346	108	371.713	118.017	-1.65519	Down	2.01e-29	1.24e-28	346	155	371.713	167.391	-1.15096	Down	9.98e-18	5.63e-17
mmu-miR-487b-5p	27	207	29.0065	226.199	2.96315	Up	1.79e-36	1.34e-35	27	1	29.0065	1.07995	-4.74735	Down	1.2e-07	3.94e-07
mmu-miR-488-3p	207	371	222.383	405.41	0.866336	Up	1.61e-12	5.01e-12	207	124	222.383	133.913	-0.731749	Down	5.87e-06	1.6e-05
mmu-miR-489-5p	25	59	26.8579	64.4723	1.26333	Up	0.00013692	0.00021444	25	5	26.8579	5.39973	-2.31439	Down	0.00020321	0.000430922
mmu-miR-490-5p	106	38	113.877	41.5245	-1.45545	Down	1.55e-08	3.54e-08	106	39	113.877	42.1179	-1.43498	Down	1.95e-08	6.91e-08
mmu-miR-491-5p	42	148	45.1212	161.727	1.84168	Up	1.21e-15	4.33e-15	42	4	45.1212	4.31978	-3.38478	Down	3.08e-09	1.16e-08
mmu-miR-493-5p	17	47	18.2633	51.3593	1.49167	Up	0.000115705	0.000184072	17	1	18.2633	1.07995	-4.07992	Down	7.98e-05	0.000179479
mmu-miR-494-5p	46	241	49.4185	263.353	2.41387	Up	5.1e-34	3.59e-33	46	6	49.4185	6.47967	-2.93106	Down	6.46e-09	2.37e-08
mmu-miR-495-3p	1607	26	1726.42	28.4115	-5.92517	Down	0	0	1607	1060	1726.42	1144.74	-0.592764	Down	9.3e-26	6.6e-25
mmu-miR-496a-3p	38	15	40.824	16.3913	-1.31649	Down	0.00184733	0.00254224	38	9	40.824	9.71951	-2.07046	Down	1.65e-05	4.16e-05
mmu-miR-496a-5p	7	78	7.5202	85.2345	3.50259	Up	8.21e-17	3.06e-16	7	1	7.5202	1.07995	-2.79981	Down	0.0398018	0.0546171
mmu-miR-496b	32	84	34.3781	91.791	1.41686	Up	6.37e-07	1.26e-06	32	1	34.3781	1.07995	-4.99246	Down	4.43e-09	1.66e-08
mmu-miR-499-3p	74	188	79.4993	205.437	1.36968	Up	3.31e-13	1.07e-12	74	3	79.4993	3.23984	-4.61695	Down	6.32e-19	3.68e-18
mmu-miR-501-5p	14	122	15.0404	133.316	3.14793	Up	2.41e-23	1.18e-22	14	2	15.0404	2.15989	-2.79981	Down	0.00243232	0.00426992
mmu-miR-504-3p	10	51	10.7431	55.7303	2.37504	Up	3.98e-08	8.72e-08	10	1	10.7431	1.07995	-3.31439	Down	0.00651776	0.0104732
mmu-miR-504-5p	281	866	301.882	946.322	1.64834	Up	4.05e-72	5.21e-71	281	29	301.882	31.3184	-3.2689	Down	5.92e-53	7.46e-52
mmu-miR-5046	15	48	16.1147	52.452	1.70262	Up	1.81e-05	3.12e-05	15	1	16.1147	1.07995	-3.89935	Down	0.000285684	0.000592061
mmu-miR-505-3p	9	21	9.66883	22.9478	1.24694	Up	0.0261166	0.0312129	9	2	9.66883	2.15989	-2.16238	Down	0.0394224	0.0550421
mmu-miR-509-5p	14	55	15.0404	60.1013	1.99855	Up	2.99e-07	6.07e-07	14	2	15.0404	2.15989	-2.79981	Down	0.00243232	0.00428562
mmu-miR-5098	10	28	10.7431	30.597	1.50997	Up	0.00285004	0.00383137	10	1	10.7431	1.07995	-3.31439	Down	0.00651776	0.0104996
mmu-miR-5100	23	79	24.7092	86.3273	1.80477	Up	8.92e-09	2.08e-08	23	1	24.7092	1.07995	-4.51602	Down	1.65e-06	4.74e-06
mmu-miR-5101	158	489	169.742	534.355	1.65446	Up	1.1e-41	9.31e-41	158	6	169.742	6.47967	-4.71128	Down	1.69e-39	1.73e-38
mmu-miR-5103	9	54	9.66883	59.0085	2.60951	Up	2.38e-09	5.83e-09	9	1	9.66883	1.07995	-3.16238	Down	0.0120019	0.0182455
mmu-miR-5104	7	49	7.5202	53.5448	2.8319	Up	2.93e-09	7.1e-09	7	1	7.5202	1.07995	-2.79981	Down	0.0398018	0.0536191
mmu-miR-5106	142	317	152.553	346.402	1.18314	Up	3.13e-17	1.19e-16	142	20	152.553	21.5989	-2.82028	Down	5.85e-24	4e-23
mmu-miR-5107-3p	30	72	32.2294	78.678	1.28758	Up	1.86e-05	3.19e-05	30	2	32.2294	2.15989	-3.89935	Down	1.41e-07	4.57e-07
mmu-miR-5107-5p	9	33	9.66883	36.0608	1.89902	Up	0.000136687	0.000214603	9	1	9.66883	1.07995	-3.16238	Down	0.0120019	0.0183914
mmu-miR-5108	80	527	85.9452	575.88	2.74428	Up	1.51e-83	2.17e-82	80	4	85.9452	4.31978	-4.31439	Down	1.34e-19	8.1e-19
mmu-miR-5110	21	108	22.5606	118.017	2.38712	Up	7.46e-16	2.68e-15	21	2	22.5606	2.15989	-3.38478	Down	3.78e-05	9.12e-05
mmu-miR-5112	17	46	18.2633	50.2665	1.46065	Up	0.000174025	0.000270565	17	1	18.2633	1.07995	-4.07992	Down	7.98e-05	0.00017969
mmu-miR-5113	18	81	19.3377	88.5128	2.19447	Up	3.54e-11	1e-10	18	3	19.3377	3.23984	-2.57742	Down	0.000892558	0.00171103
mmu-miR-5114	25	92	26.8579	100.533	1.90425	Up	1.18e-10	3.21e-10	25	1	26.8579	1.07995	-4.63631	Down	4.45e-07	1.38e-06
mmu-miR-511-5p	43	84	46.1955	91.791	0.9906	Up	0.000177485	0.00027572	43	4	46.1955	4.31978	-3.41872	Down	1.68e-09	6.46e-09
mmu-miR-5116	14	31	15.0404	33.8753	1.17139	Up	0.00962778	0.0121986	14	1	15.0404	1.07995	-3.79981	Down	0.00053823	0.00107032
mmu-miR-5118	7	45	7.5202	49.1738	2.70905	Up	2.86e-08	6.38e-08	7	1	7.5202	1.07995	-2.79981	Down	0.0398018	0.0548921
mmu-miR-5119	10	51	10.7431	55.7303	2.37504	Up	3.98e-08	8.71e-08	10	2	10.7431	2.15989	-2.31439	Down	0.023013	0.0326785
mmu-miR-5120	17	49	18.2633	53.5448	1.55179	Up	5.04e-05	8.29e-05	17	3	18.2633	3.23984	-2.49496	Down	0.00155029	0.00280898
mmu-miR-5122	368	2527	395.348	2761.38	2.8042	Up	0	0	368	24	395.348	25.9187	-3.93106	Down	3.78e-80	7.96e-79
mmu-miR-5123	7	20	7.5202	21.855	1.53912	Up	0.0110523	0.0138661	7	1	7.5202	1.07995	-2.79981	Down	0.0398018	0.0535439
mmu-miR-5124b	11	35	11.8175	38.2463	1.6944	Up	0.0002776	0.000419684	11	1	11.8175	1.07995	-3.45189	Down	0.00351862	0.00608223
mmu-miR-5125	87	338	93.4654	369.35	1.98248	Up	3.84e-37	2.95e-36	87	1	93.4654	1.07995	-6.4354	Down	3.65e-25	2.55e-24
mmu-miR-5126	3066	8081	3293.85	8830.52	1.42272	Up	0	0	3066	183	3293.85	197.63	-4.0589	Down	0	0
mmu-miR-5127	11	68	11.8175	74.307	2.65258	Up	1.25e-11	3.67e-11	11	1	11.8175	1.07995	-3.45189	Down	0.00351862	0.00606582
mmu-miR-5128	25	61	26.8579	66.6578	1.31143	Up	6.53e-05	0.00010603	25	11	26.8579	11.8794	-1.17688	Down	0.0209332	0.0306328
mmu-miR-5130	227	867	243.869	947.415	1.95789	Up	3.98e-91	6.2e-90	227	14	243.869	15.1192	-4.01165	Down	9.72e-51	1.17e-49
mmu-miR-5131	75	361	80.5736	394.483	2.29158	Up	3.13e-47	2.85e-46	75	4	80.5736	4.31978	-4.22128	Down	3.33e-18	1.91e-17
mmu-miR-5132-3p	33	93	35.4524	101.626	1.51931	Up	3.34e-08	7.43e-08	33	2	35.4524	2.15989	-4.03685	Down	2.11e-08	7.41e-08
mmu-miR-5132-5p	18	75	19.3377	81.9563	2.08344	Up	7.15e-10	1.84e-09	18	2	19.3377	2.15989	-3.16238	Down	0.000231388	0.00048372
mmu-miR-5133	19	85	20.412	92.8838	2.18601	Up	1.29e-11	3.8e-11	19	2	20.412	2.15989	-3.24039	Down	0.000126992	0.000279178
mmu-miR-5134-3p	18	80	19.3377	87.42	2.17655	Up	5.88e-11	1.63e-10	18	1	19.3377	1.07995	-4.16238	Down	4.2e-05	9.88e-05
mmu-miR-532-3p	70	273	75.202	298.321	1.98802	Up	2.07e-30	1.32e-29	70	17	75.202	18.3591	-2.03428	Down	5.94e-09	2.19e-08
mmu-miR-539-3p	57	225	61.2359	245.869	2.00544	Up	1.31e-25	7.08e-25	57	2	61.2359	2.15989	-4.82535	Down	3.68e-15	1.83e-14
mmu-miR-540-3p	187	79	200.897	86.3273	-1.21857	Down	5.15e-11	1.44e-10	187	86	200.897	92.8753	-1.11309	Down	8.8e-10	3.45e-09
mmu-miR-540-5p	73	129	78.425	140.965	0.84595	Up	4.61e-05	7.61e-05	73	26	78.425	28.0786	-1.48184	Down	1.89e-06	5.35e-06
mmu-miR-541-3p	17	38	18.2633	41.5245	1.18501	Up	0.0037372	0.00494425	17	2	18.2633	2.15989	-3.07992	Down	0.000419802	0.0008498
mmu-miR-542-3p	486	246	522.117	268.817	-0.957751	Down	2.83e-18	1.14e-17	486	159	522.117	171.711	-1.60439	Down	3.17e-39	3.19e-38
mmu-miR-543-5p	16	46	17.189	50.2665	1.54811	Up	8.91e-05	0.000143274	16	5	17.189	5.39973	-1.67053	Down	0.0174654	0.0256757
mmu-miR-546	68	398	73.0534	434.915	2.57371	Up	2.9e-59	3.19e-58	68	5	73.0534	5.39973	-3.75799	Down	2.17e-15	1.09e-14
mmu-miR-547-3p	7	19	7.5202	20.7623	1.46512	Up	0.0170218	0.0208503	7	1	7.5202	1.07995	-2.79981	Down	0.0398018	0.0535815
mmu-miR-547-5p	12	42	12.8918	45.8955	1.8319	Up	2.52e-05	4.27e-05	12	1	12.8918	1.07995	-3.57742	Down	0.00188984	0.00337635
mmu-miR-5615-3p	149	381	160.073	416.338	1.37903	Up	1.79e-25	9.57e-25	149	3	160.073	3.23984	-5.62666	Down	1.53e-40	1.6e-39
mmu-miR-5615-5p	170	372	182.633	406.503	1.15432	Up	3.01e-19	1.28e-18	170	4	182.633	4.31978	-5.40185	Down	2.49e-45	2.78e-44
mmu-miR-5616-3p	15	67	16.1147	73.2143	2.18375	Up	2.02e-09	4.98e-09	15	1	16.1147	1.07995	-3.89935	Down	0.000285684	0.000593987
mmu-miR-5616-5p	11	28	11.8175	30.597	1.37247	Up	0.00546294	0.00712897	11	1	11.8175	1.07995	-3.45189	Down	0.00351862	0.00596392
mmu-miR-5617-3p	27	59	29.0065	64.4723	1.1523	Up	0.000390372	0.000581463	27	1	29.0065	1.07995	-4.74735	Down	1.2e-07	3.94e-07
mmu-miR-5617-5p	11	24	11.8175	26.226	1.15008	Up	0.0253044	0.0302611	11	2	11.8175	2.15989	-2.45189	Down	0.0132912	0.0197821
mmu-miR-5619-3p	16	33	17.189	36.0608	1.06894	Up	0.0129972	0.0161579	16	1	17.189	1.07995	-3.99246	Down	0.000151168	0.000329306
mmu-miR-5619-5p	7	19	7.5202	20.7623	1.46512	Up	0.0170218	0.0208637	7	1	7.5202	1.07995	-2.79981	Down	0.0398018	0.0536569
mmu-miR-5620-3p	60	229	64.4589	250.24	1.95686	Up	2.94e-25	1.56e-24	60	2	64.4589	2.15989	-4.89935	Down	5.1e-16	2.71e-15
mmu-miR-5620-5p	339	1261	364.193	1377.96	1.91976	Up	2.51e-128	5.47e-127	339	10	364.193	10.7995	-5.07567	Down	1.42e-86	3.4e-85
mmu-miR-5621-3p	18	51	19.3377	55.7303	1.52705	Up	4.34e-05	7.19e-05	18	2	19.3377	2.15989	-3.16238	Down	0.000231388	0.000487977
mmu-miR-5621-5p	416	1187	446.915	1297.09	1.53721	Up	6.91e-89	1.04e-87	416	13	446.915	14.0393	-4.99246	Down	4.9e-105	1.34e-103
mmu-miR-5622-3p	12	94	12.8918	102.719	2.99417	Up	1.71e-17	6.67e-17	12	2	12.8918	2.15989	-2.57742	Down	0.00760542	0.0120592
mmu-miR-5623-3p	10	30	10.7431	32.7825	1.60951	Up	0.0012038	0.00169559	10	1	10.7431	1.07995	-3.31439	Down	0.00651776	0.0105707
mmu-miR-5623-5p	13	60	13.9661	65.565	2.231	Up	9.21e-09	2.14e-08	13	1	13.9661	1.07995	-3.6929	Down	0.00101052	0.00188441
mmu-miR-5624-3p	11	34	11.8175	37.1535	1.65258	Up	0.00043329	0.000640414	11	1	11.8175	1.07995	-3.45189	Down	0.00351862	0.00599573
mmu-miR-5624-5p	7	32	7.5202	34.968	2.21719	Up	3.37e-05	5.63e-05	7	1	7.5202	1.07995	-2.79981	Down	0.0398018	0.0546562
mmu-miR-5625-3p	63	270	67.6818	295.043	2.12408	Up	1.2e-32	8.18e-32	63	2	67.6818	2.15989	-4.96974	Down	7.05e-17	3.87e-16
mmu-miR-5625-5p	27	69	29.0065	75.3998	1.37818	Up	1.01e-05	1.81e-05	27	2	29.0065	2.15989	-3.74735	Down	9.29e-07	2.74e-06
mmu-miR-5626-3p	37	198	39.7496	216.365	2.44445	Up	1.28e-28	7.66e-28	37	2	39.7496	2.15989	-4.20191	Down	1.64e-09	6.32e-09
mmu-miR-5627-3p	89	407	95.614	444.749	2.2177	Up	5.27e-51	5.13e-50	89	3	95.614	3.23984	-4.88323	Down	3.4e-23	2.29e-22
mmu-miR-5627-5p	152	452	163.296	493.923	1.5968	Up	8.18e-37	6.18e-36	152	7	163.296	7.55962	-4.43303	Down	9.78e-37	9.28e-36
mmu-miR-5709-3p	56	279	60.1616	304.877	2.34131	Up	8.53e-38	6.65e-37	56	2	60.1616	2.15989	-4.79981	Down	7.09e-15	3.49e-14
mmu-miR-5710	24	131	25.7836	143.15	2.47301	Up	1.14e-19	4.93e-19	24	2	25.7836	2.15989	-3.57742	Down	6e-06	1.62e-05
mmu-miR-574-3p	91	222	97.7626	242.591	1.31117	Up	1.95e-14	6.64e-14	91	26	97.7626	28.0786	-1.79981	Down	9.22e-10	3.61e-09
mmu-miR-582-3p	22	51	23.6349	55.7303	1.23754	Up	0.00049176	0.000720722	22	8	23.6349	8.63956	-1.45189	Down	0.0111227	0.0173211
mmu-miR-582-5p	15	32	16.1147	34.968	1.11766	Up	0.0112578	0.0141054	15	4	16.1147	4.31978	-1.89935	Down	0.0122092	0.0183568
mmu-miR-592-3p	8	26	8.59452	28.4115	1.72499	Up	0.00158713	0.00220473	8	1	8.59452	1.07995	-2.99246	Down	0.021947	0.0319699
mmu-miR-598-3p	34	99	36.5267	108.182	1.56644	Up	5.59e-09	1.32e-08	34	7	36.5267	7.55962	-2.27257	Down	1.63e-05	4.11e-05
mmu-miR-598-5p	25	79	26.8579	86.3273	1.68447	Up	4.27e-08	9.27e-08	25	1	26.8579	1.07995	-4.63631	Down	4.45e-07	1.37e-06
mmu-miR-615-3p	17	56	18.2633	61.194	1.74444	Up	2.4e-06	4.55e-06	17	3	18.2633	3.23984	-2.49496	Down	0.00155029	0.0028143
mmu-miR-615-5p	169	669	181.559	731.05	2.00953	Up	3.88e-73	5.16e-72	169	6	181.559	6.47967	-4.80838	Down	1.26e-42	1.34e-41
mmu-miR-6236	140	336	150.404	367.164	1.28758	Up	1.54e-20	6.92e-20	140	6	150.404	6.47967	-4.53678	Down	2.1e-34	1.88e-33
mmu-miR-6237	517	3029	555.421	3309.94	2.57515	Up	0	0	517	5	555.421	5.39973	-6.68455	Down	8.95e-146	3.06e-144
mmu-miR-6238	19	87	20.412	95.0693	2.21956	Up	4.68e-12	1.42e-11	19	3	20.412	3.23984	-2.65542	Down	0.000510772	0.00102744
mmu-miR-6239	132	421	141.81	460.048	1.69783	Up	2.08e-37	1.6e-36	132	4	141.81	4.31978	-5.03685	Down	2.33e-34	2.07e-33
mmu-miR-6241	33	208	35.4524	227.292	2.68059	Up	4.03e-33	2.77e-32	33	1	35.4524	1.07995	-5.03685	Down	2.28e-09	8.65e-09
mmu-miR-6244	26	138	27.9322	150.8	2.43263	Up	2.78e-20	1.23e-19	26	1	27.9322	1.07995	-4.6929	Down	2.31e-07	7.36e-07
mmu-miR-6339	187	498	200.897	544.19	1.43765	Up	7.89e-35	5.66e-34	187	6	200.897	6.47967	-4.95439	Down	9.05e-48	1.05e-46
mmu-miR-6343	58	145	62.3102	158.449	1.34648	Up	2.84e-10	7.55e-10	58	2	62.3102	2.15989	-4.85044	Down	1.9e-15	9.71e-15
mmu-miR-6344	23	138	24.7092	150.8	2.60951	Up	7.48e-22	3.51e-21	23	1	24.7092	1.07995	-4.51602	Down	1.65e-06	4.67e-06
mmu-miR-6345	19	55	20.412	60.1013	1.55798	Up	1.62e-05	2.81e-05	19	5	20.412	5.39973	-1.91846	Down	0.00424556	0.00713299
mmu-miR-6346	19	77	20.412	84.1418	2.04341	Up	6.93e-10	1.79e-09	19	1	20.412	1.07995	-4.24039	Down	2.21e-05	5.39e-05
mmu-miR-6347	32	92	34.3781	100.533	1.54811	Up	2.57e-08	5.75e-08	32	2	34.3781	2.15989	-3.99246	Down	3.98e-08	1.37e-07
mmu-miR-6348	15	48	16.1147	52.452	1.70262	Up	1.81e-05	3.11e-05	15	2	16.1147	2.15989	-2.89935	Down	0.0013618	0.00250055
mmu-miR-6349	10	34	10.7431	37.1535	1.79008	Up	0.000198364	0.00030617	10	1	10.7431	1.07995	-3.31439	Down	0.00651776	0.0105084
mmu-miR-6351	98	359	105.283	392.297	1.89768	Up	3.27e-37	2.52e-36	98	3	105.283	3.23984	-5.02221	Down	8.96e-26	6.39e-25
mmu-miR-6352	31	127	33.3038	138.779	2.05904	Up	1.45e-15	5.16e-15	31	1	33.3038	1.07995	-4.94665	Down	8.58e-09	3.15e-08
mmu-miR-6354	8	30	8.59452	32.7825	1.93144	Up	0.000240368	0.00036716	8	1	8.59452	1.07995	-2.99246	Down	0.021947	0.0317049
mmu-miR-6355	9	20	9.66883	21.855	1.17655	Up	0.0382396	0.04489	9	1	9.66883	1.07995	-3.16238	Down	0.0120019	0.0181162
mmu-miR-6356	28	93	30.0808	101.626	1.75635	Up	8.9e-10	2.27e-09	28	1	30.0808	1.07995	-4.79981	Down	6.21e-08	2.1e-07
mmu-miR-6357	11	37	11.8175	40.4318	1.77457	Up	0.000112022	0.000178509	11	1	11.8175	1.07995	-3.45189	Down	0.00351862	0.0059692
mmu-miR-6358	7	19	7.5202	20.7623	1.46512	Up	0.0170218	0.0208904	7	1	7.5202	1.07995	-2.79981	Down	0.0398018	0.0547739
mmu-miR-6359	32	77	34.3781	84.1418	1.29133	Up	9.04e-06	1.62e-05	32	2	34.3781	2.15989	-3.99246	Down	3.98e-08	1.36e-07
mmu-miR-6360	33	67	35.4524	73.2143	1.04624	Up	0.000468298	0.000688441	33	2	35.4524	2.15989	-4.03685	Down	2.11e-08	7.42e-08
mmu-miR-6361	15	50	16.1147	54.6375	1.76151	Up	7.37e-06	1.33e-05	15	1	16.1147	1.07995	-3.89935	Down	0.000285684	0.000593344
mmu-miR-6363	38	203	40.824	221.828	2.44196	Up	2.86e-29	1.76e-28	38	5	40.824	5.39973	-2.91846	Down	1.54e-07	4.97e-07
mmu-miR-6364	39	196	41.8983	214.179	2.35386	Up	3.58e-27	2.04e-26	39	3	41.8983	3.23984	-3.6929	Down	3.33e-09	1.25e-08
mmu-miR-6366	66	258	70.9048	281.93	1.99138	Up	6.93e-29	4.18e-28	66	1	70.9048	1.07995	-6.03685	Down	5.55e-19	3.25e-18
mmu-miR-6367	29	115	31.1551	125.666	2.01206	Up	7.53e-14	2.48e-13	29	2	31.1551	2.15989	-3.85044	Down	2.65e-07	8.3e-07
mmu-miR-6368	23	73	24.7092	79.7708	1.69081	Up	1.3e-07	2.73e-07	23	3	24.7092	3.23984	-2.93106	Down	5.2e-05	0.000121202
mmu-miR-6369	16	68	17.189	74.307	2.11201	Up	3.32e-09	7.93e-09	16	2	17.189	2.15989	-2.99246	Down	0.000758064	0.00146345
mmu-miR-6370	16	34	17.189	37.1535	1.11201	Up	0.00921872	0.0117424	16	1	17.189	1.07995	-3.99246	Down	0.000151168	0.000327076
mmu-miR-6371	32	105	34.3781	114.739	1.73879	Up	9.83e-11	2.7e-10	32	3	34.3781	3.23984	-3.4075	Down	2.46e-07	7.76e-07
mmu-miR-6372	11	72	11.8175	78.678	2.73504	Up	1.32e-12	4.13e-12	11	3	11.8175	3.23984	-1.86693	Down	0.0360346	0.0504221
mmu-miR-6374	7	23	7.5202	25.1333	1.74075	Up	0.00286048	0.00383733	7	1	7.5202	1.07995	-2.79981	Down	0.0398018	0.0543448
mmu-miR-6375	331	696	355.598	760.554	1.0968	Up	5.08e-32	3.39e-31	331	16	355.598	17.2791	-4.36315	Down	1.3e-77	2.54e-76
mmu-miR-6376	10	25	10.7431	27.3188	1.34648	Up	0.00979838	0.0124065	10	1	10.7431	1.07995	-3.31439	Down	0.00651776	0.0107249
mmu-miR-6378	11	48	11.8175	52.452	2.15008	Up	5.44e-07	1.08e-06	11	2	11.8175	2.15989	-2.45189	Down	0.0132912	0.0196448
mmu-miR-6380	80	267	85.9452	291.764	1.76332	Up	1.52e-25	8.17e-25	80	3	85.9452	3.23984	-4.72942	Down	1.25e-20	7.82e-20
mmu-miR-6381	12	34	12.8918	37.1535	1.52705	Up	0.000887388	0.00126572	12	1	12.8918	1.07995	-3.57742	Down	0.00188984	0.00335136
mmu-miR-6382	76	466	81.6479	509.222	2.64081	Up	4.4e-71	5.62e-70	76	4	81.6479	4.31978	-4.24039	Down	1.75e-18	1.02e-17
mmu-miR-6384	20	140	21.4863	152.985	2.8319	Up	4.64e-24	2.34e-23	20	1	21.4863	1.07995	-4.31439	Down	1.16e-05	2.99e-05
mmu-miR-6385	28	89	30.0808	97.2548	1.69293	Up	5.21e-09	1.23e-08	28	1	30.0808	1.07995	-4.79981	Down	6.21e-08	2.1e-07
mmu-miR-6387	16	51	17.189	55.7303	1.69697	Up	1.03e-05	1.83e-05	16	1	17.189	1.07995	-3.99246	Down	0.000151168	0.000328559
mmu-miR-6388	11	46	11.8175	50.2665	2.08868	Up	1.49e-06	2.87e-06	11	2	11.8175	2.15989	-2.45189	Down	0.0132912	0.0197974
mmu-miR-6390	7	32	7.5202	34.968	2.21719	Up	3.37e-05	5.63e-05	7	1	7.5202	1.07995	-2.79981	Down	0.0398018	0.0545
mmu-miR-6391	29	86	31.1551	93.9765	1.59283	Up	3.91e-08	8.58e-08	29	6	31.1551	6.47967	-2.26548	Down	7.42e-05	0.000168871
mmu-miR-6392-3p	20	183	21.4863	199.973	3.21832	Up	5.25e-35	3.81e-34	20	2	21.4863	2.15989	-3.31439	Down	6.94e-05	0.000159005
mmu-miR-6392-5p	31	77	33.3038	84.1418	1.33714	Up	5.12e-06	9.37e-06	31	1	33.3038	1.07995	-4.94665	Down	8.58e-09	3.14e-08
mmu-miR-6394	7	20	7.5202	21.855	1.53912	Up	0.0110523	0.0138842	7	1	7.5202	1.07995	-2.79981	Down	0.0398018	0.0548527
mmu-miR-6395	18	59	19.3377	64.4723	1.73727	Up	1.37e-06	2.65e-06	18	1	19.3377	1.07995	-4.16238	Down	4.2e-05	9.89e-05
mmu-miR-6396	187	585	200.897	639.259	1.66995	Up	3.54e-50	3.38e-49	187	14	200.897	15.1192	-3.732	Down	7.2e-40	7.42e-39
mmu-miR-6397	10	34	10.7431	37.1535	1.79008	Up	0.000198364	0.000306664	10	1	10.7431	1.07995	-3.31439	Down	0.00651776	0.0106246
mmu-miR-6398	77	308	82.7222	336.567	2.02455	Up	6.83e-35	4.92e-34	77	1	82.7222	1.07995	-6.25925	Down	3.24e-22	2.12e-21
mmu-miR-6399	46	98	49.4185	107.09	1.1157	Up	7.98e-06	1.44e-05	46	4	49.4185	4.31978	-3.51602	Down	2.7e-10	1.1e-09
mmu-miR-6401	30	133	32.2294	145.336	2.17294	Up	2.79e-17	1.07e-16	30	1	32.2294	1.07995	-4.89935	Down	1.66e-08	5.95e-08
mmu-miR-6402	10	27	10.7431	29.5043	1.45751	Up	0.0043366	0.00568623	10	2	10.7431	2.15989	-2.31439	Down	0.023013	0.0327512
mmu-miR-6403	14	35	15.0404	38.2463	1.34648	Up	0.00213608	0.00291242	14	1	15.0404	1.07995	-3.79981	Down	0.00053823	0.001067
mmu-miR-6406	392	1899	421.131	2075.13	2.30086	Up	3.98e-242	1.47e-240	392	23	421.131	24.8387	-4.08361	Down	1.19e-87	2.88e-86
mmu-miR-6408	51	248	54.79	271.002	2.30632	Up	3.45e-33	2.38e-32	51	2	54.79	2.15989	-4.66488	Down	1.88e-13	8.79e-13
mmu-miR-6409	123	480	132.141	524.52	1.98892	Up	2.86e-52	2.81e-51	123	7	132.141	7.55962	-4.12762	Down	1.18e-28	9.18e-28
mmu-miR-6410	9	54	9.66883	59.0085	2.60951	Up	2.38e-09	5.84e-09	9	1	9.66883	1.07995	-3.16238	Down	0.0120019	0.0184208
mmu-miR-6411	13	32	13.9661	34.968	1.32411	Up	0.0037859	0.00499489	13	1	13.9661	1.07995	-3.6929	Down	0.00101052	0.00188624
mmu-miR-6412	65	149	69.8305	162.82	1.22135	Up	3.09e-09	7.48e-09	65	9	69.8305	9.71951	-2.8449	Down	8.89e-12	3.95e-11
mmu-miR-6413	107	192	114.952	209.808	0.868043	Up	3.66e-07	7.34e-07	107	1	114.952	1.07995	-6.73393	Down	4.48e-31	3.69e-30
mmu-miR-6414	181	549	194.451	599.92	1.62536	Up	1.83e-45	1.66e-44	181	4	194.451	4.31978	-5.4923	Down	1.6e-48	1.88e-47
mmu-miR-6416-3p	12	30	12.8918	32.7825	1.34648	Up	0.00455082	0.00595083	12	1	12.8918	1.07995	-3.57742	Down	0.00188984	0.00340171
mmu-miR-6416-5p	9	49	9.66883	53.5448	2.46933	Up	3.7e-08	8.17e-08	9	1	9.66883	1.07995	-3.16238	Down	0.0120019	0.0184652
mmu-miR-6417	10	29	10.7431	31.6898	1.5606	Up	0.00185893	0.00255636	10	1	10.7431	1.07995	-3.31439	Down	0.00651776	0.010535
mmu-miR-6418-3p	25	80	26.8579	87.42	1.70262	Up	2.75e-08	6.15e-08	25	1	26.8579	1.07995	-4.63631	Down	4.45e-07	1.37e-06
mmu-miR-6418-5p	120	480	128.918	524.52	2.02455	Up	1.83e-53	1.87e-52	120	5	128.918	5.39973	-4.57742	Down	8.1e-30	6.5e-29
mmu-miR-6516-5p	24	56	25.7836	61.194	1.24694	Up	0.000236578	0.000362816	24	3	25.7836	3.23984	-2.99246	Down	2.91e-05	7.05e-05
mmu-miR-653-5p	25	88	26.8579	96.162	1.84012	Up	7.56e-10	1.94e-09	25	2	26.8579	2.15989	-3.63631	Down	3.23e-06	8.95e-06
mmu-miR-6537-3p	45	112	48.3442	122.388	1.34005	Up	3.43e-08	7.6e-08	45	3	48.3442	3.23984	-3.89935	Down	7.81e-11	3.3e-10
mmu-miR-6538	1035	3366	1111.92	3678.2	1.72595	Up	2.91e-293	1.27e-291	1035	44	1111.92	47.5176	-4.54844	Down	9.77e-246	4.8e-244
mmu-miR-6539	257	476	276.099	520.149	0.913741	Up	5.62e-17	2.11e-16	257	11	276.099	11.8794	-4.53865	Down	4.55e-62	7.16e-61
mmu-miR-6540-5p	64	278	68.7561	303.785	2.14349	Up	6.14e-34	4.31e-33	64	17	68.7561	18.3591	-1.905	Down	1.02e-07	3.35e-07
mmu-miR-6541	7	49	7.5202	53.5448	2.8319	Up	2.93e-09	7.11e-09	7	1	7.5202	1.07995	-2.79981	Down	0.0398018	0.0542289
mmu-miR-654-3p	18	52	19.3377	56.823	1.55506	Up	2.86e-05	4.8e-05	18	1	19.3377	1.07995	-4.16238	Down	4.2e-05	0.000100486
mmu-miR-654-5p	11	41	11.8175	44.8028	1.92267	Up	1.72e-05	2.96e-05	11	1	11.8175	1.07995	-3.45189	Down	0.00351862	0.00609322
mmu-miR-6546-5p	33	191	35.4524	208.715	2.55758	Up	4.68e-29	2.86e-28	33	1	35.4524	1.07995	-5.03685	Down	2.28e-09	8.69e-09
mmu-miR-664-5p	60	172	64.4589	187.953	1.54392	Up	2.61e-14	8.86e-14	60	4	64.4589	4.31978	-3.89935	Down	4.55e-14	2.18e-13
mmu-miR-665-5p	10	32	10.7431	34.968	1.70262	Up	0.000494752	0.000724	10	1	10.7431	1.07995	-3.31439	Down	0.00651776	0.0104644
mmu-miR-666-5p	850	29	913.167	31.6898	-4.84879	Down	4.65e-208	1.44e-206	850	240	913.167	259.187	-1.81689	Down	6.65e-80	1.37e-78
mmu-miR-668-3p	944	3073	1014.15	3358.02	1.72734	Up	3.24e-268	1.29e-266	944	70	1014.15	75.5962	-3.74582	Down	1.25e-195	5.3e-194
mmu-miR-668-5p	50	128	53.7157	139.872	1.38069	Up	1.56e-09	3.89e-09	50	5	53.7157	5.39973	-3.31439	Down	1.32e-10	5.51e-10
mmu-miR-669a-5p	416	694	446.915	758.369	0.7629	Up	4.48e-18	1.79e-17	416	874	446.915	943.872	1.07859	Up	1.61e-38	1.59e-37
mmu-miR-669b-3p	27	62	29.0065	67.7505	1.22386	Up	0.000136361	0.000214441	27	109	29.0065	117.714	2.02084	Up	3.52e-13	1.63e-12
mmu-miR-669c-3p	14	40	15.0404	43.71	1.53912	Up	0.000279844	0.000421415	14	5	15.0404	5.39973	-1.47789	Down	0.04256	0.0570542
mmu-miR-669f-3p	35	74	37.601	80.8635	1.10472	Up	0.000120705	0.000191391	35	160	37.601	172.791	2.20019	Up	1.18e-20	7.41e-20
mmu-miR-669h-5p	24	49	25.7836	53.5448	1.05429	Up	0.00266298	0.00358493	24	59	25.7836	63.7168	1.30522	Up	9.72e-05	0.000216965
mmu-miR-669l-5p	123	291	132.141	317.99	1.26691	Up	1.39e-17	5.46e-17	123	442	132.141	477.336	1.85293	Up	9.59e-44	1.04e-42
mmu-miR-669n	26	98	27.9322	107.09	1.93882	Up	1.68e-11	4.92e-11	26	3	27.9322	3.23984	-3.10794	Down	8.98e-06	2.37e-05
mmu-miR-669o-3p	152	283	163.296	309.248	0.921278	Up	8.17e-11	2.25e-10	152	595	163.296	642.567	1.97636	Up	2.01e-63	3.19e-62
mmu-miR-669o-5p	210	431	225.606	470.975	1.06185	Up	1.81e-19	7.79e-19	210	744	225.606	803.479	1.83245	Up	2.12e-71	3.7e-70
mmu-miR-669p-3p	8	27	8.59452	29.5043	1.77943	Up	0.000999984	0.00142208	8	25	8.59452	26.9986	1.6514	Up	0.00279486	0.00485743
mmu-miR-669p-5p	432	707	464.104	772.575	0.735226	Up	2.46e-17	9.53e-17	432	879	464.104	949.272	1.03237	Up	3.59e-36	3.35e-35
mmu-miR-670-3p	71	639	76.2763	698.268	3.19447	Up	1.56e-117	3.14e-116	71	5	76.2763	5.39973	-3.82028	Down	3.34e-16	1.79e-15
mmu-miR-671-3p	184	1014	197.674	1108.05	2.48683	Up	1.22e-142	2.9e-141	184	6	197.674	6.47967	-4.93106	Down	6.54e-47	7.46e-46
mmu-miR-6715-3p	28	137	30.0808	149.707	2.31522	Up	4.44e-19	1.87e-18	28	1	30.0808	1.07995	-4.79981	Down	6.21e-08	2.08e-07
mmu-miR-6715-5p	12	48	12.8918	52.452	2.02455	Up	1.43e-06	2.77e-06	12	2	12.8918	2.15989	-2.57742	Down	0.00760542	0.0120992
mmu-miR-671-5p	70	159	75.202	173.747	1.20815	Up	1.27e-09	3.19e-09	70	4	75.202	4.31978	-4.12174	Down	8.11e-17	4.42e-16
mmu-miR-672-3p	73	232	78.425	253.518	1.6927	Up	3.1e-21	1.41e-20	73	3	78.425	3.23984	-4.59732	Down	1.21e-18	7.05e-18
mmu-miR-673-5p	321	1027	344.855	1122.25	1.70234	Up	4.15e-89	6.31e-88	321	42	344.855	45.3577	-2.92657	Down	2.84e-54	3.68e-53
mmu-miR-674-3p	454	723	487.739	790.059	0.695851	Up	3.3e-16	1.21e-15	454	257	487.739	277.546	-0.813383	Down	1.82e-13	8.56e-13
mmu-miR-675-5p	62	275	66.6075	300.506	2.17364	Up	3.7e-34	2.64e-33	62	3	66.6075	3.23984	-4.36169	Down	1.52e-15	7.88e-15
mmu-miR-6769b-3p	19	49	20.412	53.5448	1.39133	Up	0.000185717	0.000288274	19	1	20.412	1.07995	-4.24039	Down	2.21e-05	5.48e-05
mmu-miR-6769b-5p	29	89	31.1551	97.2548	1.6423	Up	1.09e-08	2.53e-08	29	4	31.1551	4.31978	-2.85044	Down	6.6e-06	1.76e-05
mmu-miR-677-3p	56	125	60.1616	136.594	1.18298	Up	1.22e-07	2.58e-07	56	8	60.1616	8.63956	-2.79981	Down	3.6e-10	1.45e-09
mmu-miR-678	29	106	31.1551	115.832	1.89449	Up	5.37e-12	1.62e-11	29	3	31.1551	3.23984	-3.26548	Down	1.5e-06	4.35e-06
mmu-miR-679-3p	14	35	15.0404	38.2463	1.34648	Up	0.00213608	0.0029145	14	3	15.0404	3.23984	-2.21485	Down	0.00778494	0.012293
mmu-miR-679-5p	15	37	16.1147	40.4318	1.32711	Up	0.00178202	0.0024612	15	3	16.1147	3.23984	-2.31439	Down	0.00458174	0.00757825
mmu-miR-681	29	97	31.1551	105.997	1.76648	Up	3.28e-10	8.66e-10	29	1	31.1551	1.07995	-4.85044	Down	3.21e-08	1.12e-07
mmu-miR-682	22	108	23.6349	118.017	2.32	Up	2.26e-15	7.93e-15	22	1	23.6349	1.07995	-4.45189	Down	3.16e-06	8.77e-06
mmu-miR-683	46	151	49.4185	165.005	1.73939	Up	7.8e-15	2.7e-14	46	3	49.4185	3.23984	-3.93106	Down	4.16e-11	1.78e-10
mmu-miR-686	280	1102	300.808	1204.21	2.00117	Up	1.16e-118	2.36e-117	280	4	300.808	4.31978	-6.12174	Down	1.81e-77	3.43e-76
mmu-miR-687	18	82	19.3377	89.6055	2.21217	Up	2.13e-11	6.15e-11	18	1	19.3377	1.07995	-4.16238	Down	4.2e-05	0.000100236
mmu-miR-6896-3p	16	49	17.189	53.5448	1.63926	Up	2.47e-05	4.18e-05	16	1	17.189	1.07995	-3.99246	Down	0.000151168	0.000328187
mmu-miR-6896-5p	9	31	9.66883	33.8753	1.80882	Up	0.000351934	0.000525844	9	2	9.66883	2.15989	-2.16238	Down	0.0394224	0.0549221
mmu-miR-6897-3p	30	80	32.2294	87.42	1.43958	Up	8.8e-07	1.72e-06	30	1	32.2294	1.07995	-4.89935	Down	1.66e-08	5.97e-08
mmu-miR-6897-5p	20	78	21.4863	85.2345	1.98802	Up	1.08e-09	2.73e-09	20	2	21.4863	2.15989	-3.31439	Down	6.94e-05	0.000158626
mmu-miR-6899-3p	58	414	62.3102	452.399	2.86005	Up	6.94e-69	8.48e-68	58	2	62.3102	2.15989	-4.85044	Down	1.9e-15	9.73e-15
mmu-miR-6899-5p	10	60	10.7431	65.565	2.60951	Up	3e-10	7.92e-10	10	1	10.7431	1.07995	-3.31439	Down	0.00651776	0.0107157
mmu-miR-690	396	1049	425.429	1146.3	1.42999	Up	6.56e-71	8.33e-70	396	159	425.429	171.711	-1.30893	Down	3.24e-24	2.25e-23
mmu-miR-6900-3p	56	220	60.1616	240.405	1.99855	Up	5.74e-25	3.01e-24	56	5	60.1616	5.39973	-3.47789	Down	3.51e-12	1.57e-11
mmu-miR-6900-5p	25	95	26.8579	103.811	1.95055	Up	2.87e-11	8.25e-11	25	6	26.8579	6.47967	-2.05135	Down	0.000564388	0.00110064
mmu-miR-6901-3p	19	56	20.412	61.194	1.58397	Up	1.06e-05	1.89e-05	19	1	20.412	1.07995	-4.24039	Down	2.21e-05	5.36e-05
mmu-miR-6901-5p	15	46	16.1147	50.2665	1.64122	Up	4.36e-05	7.22e-05	15	1	16.1147	1.07995	-3.89935	Down	0.000285684	0.000591421
mmu-miR-6902-3p	25	74	26.8579	80.8635	1.59014	Up	3.65e-07	7.33e-07	25	3	26.8579	3.23984	-3.05135	Down	1.62e-05	4.1e-05
mmu-miR-6902-5p	13	29	13.9661	31.6898	1.18209	Up	0.0117386	0.0146789	13	1	13.9661	1.07995	-3.6929	Down	0.00101052	0.00188992
mmu-miR-6903-5p	7	17	7.5202	18.5768	1.30466	Up	0.0390888	0.0457189	7	1	7.5202	1.07995	-2.79981	Down	0.0398018	0.0540369
mmu-miR-6904-5p	12	31	12.8918	33.8753	1.39378	Up	0.0030565	0.0040917	12	1	12.8918	1.07995	-3.57742	Down	0.00188984	0.00335757
mmu-miR-6906-3p	26	70	27.9322	76.4925	1.45339	Up	3.68e-06	6.9e-06	26	1	27.9322	1.07995	-4.6929	Down	2.31e-07	7.33e-07
mmu-miR-6906-5p	23	55	24.7092	60.1013	1.28235	Up	0.000196652	0.000304263	23	1	24.7092	1.07995	-4.51602	Down	1.65e-06	4.71e-06
mmu-miR-6907-5p	13	44	13.9661	48.081	1.78354	Up	2.28e-05	3.87e-05	13	3	13.9661	3.23984	-2.10794	Down	0.0131097	0.0195879
mmu-miR-6908-3p	10	42	10.7431	45.8955	2.09494	Up	4.17e-06	7.69e-06	10	1	10.7431	1.07995	-3.31439	Down	0.00651776	0.0105976
mmu-miR-6908-5p	17	110	18.2633	120.203	2.71844	Up	1.9e-18	7.72e-18	17	1	18.2633	1.07995	-4.07992	Down	7.98e-05	0.000179269
mmu-miR-6909-3p	72	431	77.3507	470.975	2.60617	Up	6.27e-65	7.42e-64	72	3	77.3507	3.23984	-4.57742	Down	2.33e-18	1.34e-17
mmu-miR-6909-5p	37	162	39.7496	177.026	2.15494	Up	1.55e-20	6.96e-20	37	1	39.7496	1.07995	-5.20191	Down	1.6e-10	6.61e-10
mmu-miR-691	11	35	11.8175	38.2463	1.6944	Up	0.0002776	0.000419353	11	1	11.8175	1.07995	-3.45189	Down	0.00351862	0.00603867
mmu-miR-6910-5p	54	338	58.013	369.35	2.67054	Up	1.22e-52	1.22e-51	54	1	58.013	1.07995	-5.74735	Down	1.82e-15	9.33e-15
mmu-miR-6911-3p	34	121	36.5267	132.223	1.85595	Up	3.61e-13	1.16e-12	34	1	36.5267	1.07995	-5.07992	Down	1.18e-09	4.57e-09
mmu-miR-6911-5p	12	49	12.8918	53.5448	2.05429	Up	8.73e-07	1.71e-06	12	1	12.8918	1.07995	-3.57742	Down	0.00188984	0.00334827
mmu-miR-6912-3p	109	339	117.1	370.442	1.6615	Up	1.45e-29	9.02e-29	109	1	117.1	1.07995	-6.76064	Down	1.15e-31	9.64e-31
mmu-miR-6912-5p	82	247	88.0938	269.909	1.61536	Up	3.72e-21	1.69e-20	82	5	88.0938	5.39973	-4.02808	Down	3.3e-19	1.94e-18
mmu-miR-6913-3p	33	147	35.4524	160.634	2.17983	Up	5.1e-19	2.14e-18	33	3	35.4524	3.23984	-3.45189	Down	1.34e-07	4.36e-07
mmu-miR-6913-5p	20	84	21.4863	91.791	2.09494	Up	5.76e-11	1.6e-10	20	1	21.4863	1.07995	-4.31439	Down	1.16e-05	2.96e-05
mmu-miR-6914-3p	9	52	9.66883	56.823	2.55506	Up	7.19e-09	1.69e-08	9	1	9.66883	1.07995	-3.16238	Down	0.0120019	0.0185995
mmu-miR-6914-5p	66	172	70.9048	187.953	1.40642	Up	1.21e-12	3.78e-12	66	4	70.9048	4.31978	-4.03685	Down	1.03e-15	5.36e-15
mmu-miR-6915-3p	11	50	11.8175	54.6375	2.20897	Up	1.96e-07	4.04e-07	11	2	11.8175	2.15989	-2.45189	Down	0.0132912	0.0196903
mmu-miR-6915-5p	30	128	32.2294	139.872	2.11766	Up	3.38e-16	1.24e-15	30	1	32.2294	1.07995	-4.89935	Down	1.66e-08	5.99e-08
mmu-miR-6916-3p	8	51	8.59452	55.7303	2.69697	Up	3.57e-09	8.51e-09	8	1	8.59452	1.07995	-2.99246	Down	0.021947	0.0319214
mmu-miR-6916-5p	18	54	19.3377	59.0085	1.60951	Up	1.22e-05	2.15e-05	18	1	19.3377	1.07995	-4.16238	Down	4.2e-05	9.86e-05
mmu-miR-6917-3p	16	63	17.189	68.8433	2.00183	Up	3.87e-08	8.52e-08	16	1	17.189	1.07995	-3.99246	Down	0.000151168	0.000330056
mmu-miR-6918-3p	14	63	15.0404	68.8433	2.19447	Up	5.57e-09	1.31e-08	14	1	15.0404	1.07995	-3.79981	Down	0.00053823	0.0010759
mmu-miR-6918-5p	126	565	135.364	617.404	2.18937	Up	4.66e-69	5.77e-68	126	4	135.364	4.31978	-4.96974	Down	1.22e-32	1.06e-31
mmu-miR-6919-3p	31	89	33.3038	97.2548	1.54608	Up	4.48e-08	9.72e-08	31	2	33.3038	2.15989	-3.94665	Down	7.5e-08	2.49e-07
mmu-miR-6919-5p	29	81	31.1551	88.5128	1.50642	Up	3.09e-07	6.26e-07	29	2	31.1551	2.15989	-3.85044	Down	2.65e-07	8.32e-07
mmu-miR-692	12	40	12.8918	43.71	1.76151	Up	6.34e-05	0.000103041	12	1	12.8918	1.07995	-3.57742	Down	0.00188984	0.00337321
mmu-miR-6920-3p	27	112	29.0065	122.388	2.07701	Up	4.95e-14	1.66e-13	27	4	29.0065	4.31978	-2.74735	Down	2.06e-05	5.13e-05
mmu-miR-6920-5p	31	139	33.3038	151.892	2.18929	Up	3.75e-18	1.51e-17	31	2	33.3038	2.15989	-3.94665	Down	7.5e-08	2.5e-07
mmu-miR-6921-3p	48	221	51.5671	241.498	2.22749	Up	1.45e-28	8.58e-28	48	1	51.5671	1.07995	-5.57742	Down	1.03e-13	4.86e-13
mmu-miR-6922-3p	12	60	12.8918	65.565	2.34648	Up	3.15e-09	7.59e-09	12	1	12.8918	1.07995	-3.57742	Down	0.00188984	0.00338266
mmu-miR-6922-5p	11	56	11.8175	61.194	2.37247	Up	8.57e-09	2e-08	11	1	11.8175	1.07995	-3.45189	Down	0.00351862	0.00607128
mmu-miR-6923-3p	22	67	23.6349	73.2143	1.6312	Up	8.36e-07	1.64e-06	22	2	23.6349	2.15989	-3.45189	Down	2.05e-05	5.15e-05
mmu-miR-6923-5p	15	54	16.1147	59.0085	1.87254	Up	1.17e-06	2.28e-06	15	2	16.1147	2.15989	-2.89935	Down	0.0013618	0.00251259
mmu-miR-6924-5p	9	34	9.66883	37.1535	1.94209	Up	8.45e-05	0.000136202	9	1	9.66883	1.07995	-3.16238	Down	0.0120019	0.0183182
mmu-miR-6925-5p	41	162	44.0469	177.026	2.00685	Up	7.16e-19	2.98e-18	41	2	44.0469	2.15989	-4.35001	Down	1.25e-10	5.23e-10
mmu-miR-6926-3p	80	431	85.9452	470.975	2.45416	Up	1.02e-60	1.16e-59	80	6	85.9452	6.47967	-3.72942	Down	8.56e-18	4.84e-17
mmu-miR-6926-5p	48	305	51.5671	333.289	2.69225	Up	4.57e-48	4.21e-47	48	8	51.5671	8.63956	-2.57742	Down	3.03e-08	1.06e-07
mmu-miR-6927-3p	16	69	17.189	75.3998	2.13307	Up	2.01e-09	4.96e-09	16	1	17.189	1.07995	-3.99246	Down	0.000151168	0.000324876
mmu-miR-6927-5p	44	274	47.2698	299.414	2.66315	Up	7.6e-43	6.53e-42	44	3	47.2698	3.23984	-3.86693	Down	1.46e-10	6.09e-10
mmu-miR-6928-3p	16	34	17.189	37.1535	1.11201	Up	0.00921872	0.0117346	16	1	17.189	1.07995	-3.99246	Down	0.000151168	0.000325972
mmu-miR-6928-5p	68	194	73.0534	211.994	1.537	Up	7.36e-16	2.65e-15	68	6	73.0534	6.47967	-3.49496	Down	1.37e-14	6.64e-14
mmu-miR-6929-3p	35	153	37.601	167.191	2.15265	Up	1.89e-19	8.07e-19	35	2	37.601	2.15989	-4.12174	Down	5.9e-09	2.18e-08
mmu-miR-6930-5p	36	115	38.6753	125.666	1.70011	Up	2.61e-11	7.53e-11	36	1	38.6753	1.07995	-5.16238	Down	3.12e-10	1.26e-09
mmu-miR-6931-5p	53	185	56.9387	202.159	1.82801	Up	5.18e-19	2.17e-18	53	1	56.9387	1.07995	-5.72038	Down	3.57e-15	1.79e-14
mmu-miR-6932-3p	14	44	15.0404	48.081	1.67662	Up	4.98e-05	8.19e-05	14	2	15.0404	2.15989	-2.79981	Down	0.00243232	0.00426212
mmu-miR-6932-5p	42	115	45.1212	125.666	1.47772	Up	1.73e-09	4.29e-09	42	3	45.1212	3.23984	-3.79981	Down	5.13e-10	2.04e-09
mmu-miR-6933-5p	7	51	7.5202	55.7303	2.88962	Up	9.23e-10	2.35e-09	7	1	7.5202	1.07995	-2.79981	Down	0.0398018	0.0538462
mmu-miR-693-3p	37	161	39.7496	175.933	2.14601	Up	2.56e-20	1.13e-19	37	1	39.7496	1.07995	-5.20191	Down	1.6e-10	6.59e-10
mmu-miR-6934-3p	27	162	29.0065	177.026	2.60951	Up	2.11e-25	1.13e-24	27	2	29.0065	2.15989	-3.74735	Down	9.29e-07	2.74e-06
mmu-miR-6935-3p	26	61	27.9322	66.6578	1.25485	Up	0.000114184	0.000181803	26	1	27.9322	1.07995	-4.6929	Down	2.31e-07	7.39e-07
mmu-miR-693-5p	56	301	60.1616	328.918	2.45081	Up	7.92e-43	6.78e-42	56	6	60.1616	6.47967	-3.21485	Down	1.87e-11	8.2e-11
mmu-miR-6936-3p	91	424	97.7626	463.326	2.24467	Up	7.66e-54	7.85e-53	91	4	97.7626	4.31978	-4.50025	Down	1.1e-22	7.28e-22
mmu-miR-6936-5p	18	64	19.3377	69.936	1.85462	Up	1.4e-07	2.93e-07	18	2	19.3377	2.15989	-3.16238	Down	0.000231388	0.000486371
mmu-miR-6937-3p	9	34	9.66883	37.1535	1.94209	Up	8.45e-05	0.000136316	9	1	9.66883	1.07995	-3.16238	Down	0.0120019	0.0184949
mmu-miR-6937-5p	1902	5233	2043.35	5718.36	1.48467	Up	0	0	1902	38	2043.35	41.0379	-5.63783	Down	0	0
mmu-miR-6938-3p	72	162	77.3507	177.026	1.19447	Up	1.25e-09	3.15e-09	72	2	77.3507	2.15989	-5.16238	Down	1.82e-19	1.08e-18
mmu-miR-6938-5p	31	99	33.3038	108.182	1.69971	Up	6.39e-10	1.66e-09	31	2	33.3038	2.15989	-3.94665	Down	7.5e-08	2.49e-07
mmu-miR-6939-3p	19	102	20.412	111.461	2.44905	Up	1.83e-15	6.46e-15	19	1	20.412	1.07995	-4.24039	Down	2.21e-05	5.41e-05
mmu-miR-6940-5p	18	39	19.3377	42.6173	1.14002	Up	0.00438434	0.00574489	18	1	19.3377	1.07995	-4.16238	Down	4.2e-05	0.000100111
mmu-miR-6941-3p	65	244	69.8305	266.631	1.93292	Up	2.11e-26	1.17e-25	65	2	69.8305	2.15989	-5.01483	Down	1.88e-17	1.05e-16
mmu-miR-6941-5p	87	437	93.4654	477.532	2.35309	Up	1.26e-58	1.37e-57	87	5	93.4654	5.39973	-4.11347	Down	1.38e-20	8.53e-20
mmu-miR-6942-3p	37	175	39.7496	191.231	2.26631	Up	2.15e-23	1.06e-22	37	3	39.7496	3.23984	-3.61695	Down	1.15e-08	4.15e-08
mmu-miR-6942-5p	16	40	17.189	43.71	1.34648	Up	0.00101068	0.00143623	16	3	17.189	3.23984	-2.4075	Down	0.0026749	0.00466162
mmu-miR-6943-3p	318	1058	341.632	1156.13	1.75879	Up	5.79e-96	9.91e-95	318	8	341.632	8.63956	-5.30534	Down	5.02e-83	1.09e-81
mmu-miR-6943-5p	15	38	16.1147	41.5245	1.36558	Up	0.00120744	0.00169946	15	1	16.1147	1.07995	-3.89935	Down	0.000285684	0.000594632
mmu-miR-6944-3p	18	39	19.3377	42.6173	1.14002	Up	0.00438434	0.00574097	18	6	19.3377	6.47967	-1.57742	Down	0.0151647	0.0223621
mmu-miR-6944-5p	32	172	34.3781	187.953	2.45081	Up	3.98e-25	2.1e-24	32	2	34.3781	2.15989	-3.99246	Down	3.98e-08	1.37e-07
mmu-miR-6945-3p	20	60	21.4863	65.565	1.60951	Up	3.95e-06	7.36e-06	20	4	21.4863	4.31978	-2.31439	Down	0.000952692	0.00181542
mmu-miR-6945-5p	19	49	20.412	53.5448	1.39133	Up	0.000185717	0.000288041	19	1	20.412	1.07995	-4.24039	Down	2.21e-05	5.42e-05
mmu-miR-6946-5p	11	32	11.8175	34.968	1.56512	Up	0.00103641	0.0014717	11	1	11.8175	1.07995	-3.45189	Down	0.00351862	0.0059904
mmu-miR-6947-3p	23	121	24.7092	132.223	2.41985	Up	7.42e-18	2.93e-17	23	2	24.7092	2.15989	-3.51602	Down	1.11e-05	2.89e-05
mmu-miR-6947-5p	33	142	35.4524	155.171	2.1299	Up	6.21e-18	2.47e-17	33	4	35.4524	4.31978	-3.03685	Down	6.53e-07	1.97e-06
mmu-miR-6948-3p	88	297	94.5397	324.547	1.77943	Up	1.4e-28	8.34e-28	88	2	94.5397	2.15989	-5.45189	Down	4.24e-24	2.92e-23
mmu-miR-6948-5p	158	635	169.742	693.897	2.03138	Up	1.78e-70	2.23e-69	158	8	169.742	8.63956	-4.29624	Down	2.11e-37	2.04e-36
mmu-miR-6949-3p	7	23	7.5202	25.1333	1.74075	Up	0.00286048	0.00384271	7	1	7.5202	1.07995	-2.79981	Down	0.0398018	0.0549712
mmu-miR-695	24	63	25.7836	68.8433	1.41686	Up	1.67e-05	2.89e-05	24	2	25.7836	2.15989	-3.57742	Down	6e-06	1.63e-05
mmu-miR-6950-5p	581	1795	624.177	1961.49	1.65192	Up	6.05e-148	1.47e-146	581	19	624.177	20.519	-4.92693	Down	4.19e-145	1.41e-143
mmu-miR-6952-3p	32	147	34.3781	160.634	2.22422	Up	1.83e-19	7.84e-19	32	4	34.3781	4.31978	-2.99246	Down	1.17e-06	3.41e-06
mmu-miR-6952-5p	188	810	201.971	885.128	2.13174	Up	4.88e-95	8.21e-94	188	9	201.971	9.71951	-4.37712	Down	8.95e-45	9.86e-44
mmu-miR-6953-3p	21	74	22.5606	80.8635	1.84168	Up	1.7e-08	3.86e-08	21	2	22.5606	2.15989	-3.38478	Down	3.78e-05	9.11e-05
mmu-miR-6953-5p	391	586	420.057	640.352	0.608279	Up	7e-11	1.94e-10	391	3	420.057	3.23984	-7.01852	Down	7.01e-112	1.98e-110
mmu-miR-6954-3p	16	99	17.189	108.182	2.6539	Up	2.41e-16	8.88e-16	16	1	17.189	1.07995	-3.99246	Down	0.000151168	0.000328932
mmu-miR-6954-5p	14	60	15.0404	65.565	2.12408	Up	2.54e-08	5.69e-08	14	2	15.0404	2.15989	-2.79981	Down	0.00243232	0.00427776
mmu-miR-6955-3p	13	62	13.9661	67.7505	2.2783	Up	3.28e-09	7.86e-09	13	1	13.9661	1.07995	-3.6929	Down	0.00101052	0.00190854
mmu-miR-6955-5p	42	195	45.1212	213.086	2.23956	Up	1.52e-25	8.18e-25	42	10	45.1212	10.7995	-2.06285	Down	6.06e-06	1.61e-05
mmu-miR-6956-5p	13	35	13.9661	38.2463	1.45339	Up	0.00114275	0.0016191	13	1	13.9661	1.07995	-3.6929	Down	0.00101052	0.00191609
mmu-miR-6957-5p	18	127	19.3377	138.779	2.84331	Up	4.83e-22	2.28e-21	18	2	19.3377	2.15989	-3.16238	Down	0.000231388	0.000488514
mmu-miR-6958-5p	19	79	20.412	86.3273	2.0804	Up	2.6e-10	6.91e-10	19	1	20.412	1.07995	-4.24039	Down	2.21e-05	5.48e-05
mmu-miR-6959-3p	188	578	201.971	631.61	1.64488	Up	1.42e-48	1.34e-47	188	5	201.971	5.39973	-5.22512	Down	2.87e-49	3.42e-48
mmu-miR-6959-5p	80	264	85.9452	288.486	1.74701	Up	5.7e-25	3e-24	80	2	85.9452	2.15989	-5.31439	Down	8.86e-22	5.7e-21
mmu-miR-696	38	132	40.824	144.243	1.82101	Up	6.53e-14	2.15e-13	38	6	40.824	6.47967	-2.65542	Down	5.91e-07	1.78e-06
mmu-miR-6960-3p	52	230	55.8644	251.333	2.1696	Up	9.28e-29	5.58e-28	52	3	55.8644	3.23984	-4.10794	Down	9.27e-13	4.24e-12
mmu-miR-6960-5p	31	120	33.3038	131.13	1.97724	Up	4.24e-14	1.43e-13	31	7	33.3038	7.55962	-2.1393	Down	7.51e-05	0.00017072
mmu-miR-6961-3p	14	47	15.0404	51.3593	1.77178	Up	1.29e-05	2.28e-05	14	1	15.0404	1.07995	-3.79981	Down	0.00053823	0.00107254
mmu-miR-6961-5p	8	34	8.59452	37.1535	2.11201	Up	3.31e-05	5.54e-05	8	1	8.59452	1.07995	-2.99246	Down	0.021947	0.0318008
mmu-miR-6962-3p	17	55	18.2633	60.1013	1.71844	Up	3.75e-06	7.02e-06	17	3	18.2633	3.23984	-2.49496	Down	0.00155029	0.00281697
mmu-miR-6962-5p	23	72	24.7092	78.678	1.67091	Up	2.01e-07	4.14e-07	23	2	24.7092	2.15989	-3.51602	Down	1.11e-05	2.91e-05
mmu-miR-6963-3p	23	45	24.7092	49.1738	0.992839	Up	0.0061698	0.00799696	23	1	24.7092	1.07995	-4.51602	Down	1.65e-06	4.73e-06
mmu-miR-6963-5p	12	52	12.8918	56.823	2.14002	Up	1.95e-07	4.03e-07	12	2	12.8918	2.15989	-2.57742	Down	0.00760542	0.0120294
mmu-miR-6964-5p	48	223	51.5671	243.683	2.24048	Up	5.23e-29	3.18e-28	48	14	51.5671	15.1192	-1.77007	Down	1.22e-05	3.12e-05
mmu-miR-6965-3p	15	47	16.1147	51.3593	1.67225	Up	2.82e-05	4.74e-05	15	1	16.1147	1.07995	-3.89935	Down	0.000285684	0.000588245
mmu-miR-6965-5p	8	30	8.59452	32.7825	1.93144	Up	0.000240368	0.000367453	8	1	8.59452	1.07995	-2.99246	Down	0.021947	0.0317767
mmu-miR-6966-3p	44	191	47.2698	208.715	2.14254	Up	8.76e-24	4.35e-23	44	6	47.2698	6.47967	-2.86693	Down	2.03e-08	7.17e-08
mmu-miR-6966-5p	32	114	34.3781	124.574	1.85744	Up	1.69e-12	5.22e-12	32	2	34.3781	2.15989	-3.99246	Down	3.98e-08	1.36e-07
mmu-miR-6967-5p	14	32	15.0404	34.968	1.21719	Up	0.00668204	0.0086201	14	3	15.0404	3.23984	-2.21485	Down	0.00778494	0.0123032
mmu-miR-6968-3p	32	57	34.3781	62.2868	0.857437	Up	0.00632594	0.00818827	32	2	34.3781	2.15989	-3.99246	Down	3.98e-08	1.36e-07
mmu-miR-6968-5p	32	127	34.3781	138.779	2.01323	Up	3.69e-15	1.29e-14	32	4	34.3781	4.31978	-2.99246	Down	1.17e-06	3.4e-06
mmu-miR-6969-3p	18	88	19.3377	96.162	2.31405	Up	9.67e-13	3.04e-12	18	2	19.3377	2.15989	-3.16238	Down	0.000231388	0.00048744
mmu-miR-6969-5p	8	22	8.59452	24.0405	1.48398	Up	0.0093217	0.0118499	8	1	8.59452	1.07995	-2.99246	Down	0.021947	0.0316572
mmu-miR-697	18	82	19.3377	89.6055	2.21217	Up	2.13e-11	6.14e-11	18	2	19.3377	2.15989	-3.16238	Down	0.000231388	0.000485839
mmu-miR-6970-3p	22	84	23.6349	91.791	1.95743	Up	3.7e-10	9.7e-10	22	3	23.6349	3.23984	-2.86693	Down	9.27e-05	0.00020721
mmu-miR-6970-5p	67	336	71.9791	367.164	2.35078	Up	2.1e-45	1.89e-44	67	3	71.9791	3.23984	-4.47359	Down	5.99e-17	3.3e-16
mmu-miR-6971-3p	80	435	85.9452	475.346	2.46749	Up	1.21e-61	1.39e-60	80	3	85.9452	3.23984	-4.72942	Down	1.25e-20	7.85e-20
mmu-miR-6972-3p	8	49	8.59452	53.5448	2.63926	Up	1.09e-08	2.53e-08	8	1	8.59452	1.07995	-2.99246	Down	0.021947	0.0317288
mmu-miR-6972-5p	10	22	10.7431	24.0405	1.16205	Up	0.0310826	0.0369178	10	2	10.7431	2.15989	-2.31439	Down	0.023013	0.0327756
mmu-miR-6973a-5p	45	131	48.3442	143.15	1.56612	Up	1.93e-11	5.59e-11	45	3	48.3442	3.23984	-3.89935	Down	7.81e-11	3.29e-10
mmu-miR-6973b-5p	8	57	8.59452	62.2868	2.85744	Up	1.17e-10	3.18e-10	8	1	8.59452	1.07995	-2.99246	Down	0.021947	0.0316334
mmu-miR-6974-3p	26	83	27.9322	90.6983	1.69915	Up	1.58e-08	3.6e-08	26	1	27.9322	1.07995	-4.6929	Down	2.31e-07	7.34e-07
mmu-miR-6974-5p	9	46	9.66883	50.2665	2.37818	Up	1.85e-07	3.83e-07	9	1	9.66883	1.07995	-3.16238	Down	0.0120019	0.0185097
mmu-miR-6975-3p	20	70	21.4863	76.4925	1.8319	Up	4.66e-08	1.01e-07	20	3	21.4863	3.23984	-2.72942	Down	0.000290674	0.000595323
mmu-miR-6975-5p	16	39	17.189	42.6173	1.30995	Up	0.00148517	0.00206759	16	1	17.189	1.07995	-3.99246	Down	0.000151168	0.000325241
mmu-miR-6976-3p	18	78	19.3377	85.2345	2.14002	Up	1.61e-10	4.33e-10	18	1	19.3377	1.07995	-4.16238	Down	4.2e-05	9.83e-05
mmu-miR-6976-5p	16	77	17.189	84.1418	2.29133	Up	3.39e-11	9.65e-11	16	2	17.189	2.15989	-2.99246	Down	0.000758064	0.00146198
mmu-miR-6977-3p	9	28	9.66883	30.597	1.66198	Up	0.00138849	0.00193722	9	1	9.66883	1.07995	-3.16238	Down	0.0120019	0.0183474
mmu-miR-6977-5p	24	61	25.7836	66.6578	1.37032	Up	3.64e-05	6.05e-05	24	2	25.7836	2.15989	-3.57742	Down	6e-06	1.62e-05
mmu-miR-6978-3p	10	43	10.7431	46.9883	2.12888	Up	2.52e-06	4.78e-06	10	1	10.7431	1.07995	-3.31439	Down	0.00651776	0.0106791
mmu-miR-6978-5p	26	154	27.9322	168.284	2.59089	Up	4.87e-24	2.45e-23	26	1	27.9322	1.07995	-4.6929	Down	2.31e-07	7.35e-07
mmu-miR-6979-3p	57	149	61.2359	162.82	1.41083	Up	3.46e-11	9.83e-11	57	2	61.2359	2.15989	-4.82535	Down	3.68e-15	1.83e-14
mmu-miR-6979-5p	45	182	48.3442	198.881	2.04049	Up	1.9e-21	8.77e-21	45	6	48.3442	6.47967	-2.89935	Down	1.15e-08	4.15e-08
mmu-miR-6980-3p	70	198	75.202	216.365	1.52462	Up	5.53e-16	2.02e-15	70	3	75.202	3.23984	-4.53678	Down	8.55e-18	4.85e-17
mmu-miR-6980-5p	32	160	34.3781	174.84	2.34648	Up	2.25e-22	1.07e-21	32	3	34.3781	3.23984	-3.4075	Down	2.46e-07	7.75e-07
mmu-miR-6981-3p	18	132	19.3377	144.243	2.89902	Up	2.74e-23	1.34e-22	18	1	19.3377	1.07995	-4.16238	Down	4.2e-05	0.0001
mmu-miR-6981-5p	79	240	84.8709	262.26	1.62766	Up	8.28e-21	3.74e-20	79	4	84.8709	4.31978	-4.29624	Down	2.56e-19	1.51e-18
mmu-miR-6982-3p	25	105	26.8579	114.739	2.09494	Up	2.26e-13	7.37e-13	25	2	26.8579	2.15989	-3.63631	Down	3.23e-06	8.89e-06
mmu-miR-6982-5p	30	81	32.2294	88.5128	1.45751	Up	5.92e-07	1.17e-06	30	1	32.2294	1.07995	-4.89935	Down	1.66e-08	5.91e-08
mmu-miR-6983-3p	26	127	27.9322	138.779	2.31279	Up	9.05e-18	3.56e-17	26	1	27.9322	1.07995	-4.6929	Down	2.31e-07	7.32e-07
mmu-miR-698-3p	18	100	19.3377	109.275	2.49848	Up	1.65e-15	5.85e-15	18	1	19.3377	1.07995	-4.16238	Down	4.2e-05	9.82e-05
mmu-miR-6984-3p	13	35	13.9661	38.2463	1.45339	Up	0.00114275	0.00161671	13	3	13.9661	3.23984	-2.10794	Down	0.0131097	0.0195727
mmu-miR-6984-5p	56	134	60.1616	146.429	1.28328	Up	5.2e-09	1.23e-08	56	5	60.1616	5.39973	-3.47789	Down	3.51e-12	1.58e-11
mmu-miR-6985-3p	58	374	62.3102	408.689	2.71346	Up	4.56e-59	5e-58	58	5	62.3102	5.39973	-3.52851	Down	1.04e-12	4.72e-12
mmu-miR-698-5p	9	46	9.66883	50.2665	2.37818	Up	1.85e-07	3.83e-07	9	1	9.66883	1.07995	-3.16238	Down	0.0120019	0.0181448
mmu-miR-6986-3p	17	37	18.2633	40.4318	1.14654	Up	0.00533242	0.00696338	17	2	18.2633	2.15989	-3.07992	Down	0.000419802	0.000848009
mmu-miR-6987-3p	11	38	11.8175	41.5245	1.81304	Up	7.06e-05	0.000114199	11	1	11.8175	1.07995	-3.45189	Down	0.00351862	0.00600641
mmu-miR-6987-5p	9	32	9.66883	34.968	1.85462	Up	0.000219958	0.000338411	9	1	9.66883	1.07995	-3.16238	Down	0.0120019	0.0181591
mmu-miR-6989-3p	15	105	16.1147	114.739	2.8319	Up	2.16e-18	8.76e-18	15	2	16.1147	2.15989	-2.89935	Down	0.0013618	0.00249816
mmu-miR-6989-5p	12	40	12.8918	43.71	1.76151	Up	6.34e-05	0.000103128	12	1	12.8918	1.07995	-3.57742	Down	0.00188984	0.00338582
mmu-miR-6990-3p	35	157	37.601	171.562	2.18989	Up	2.54e-20	1.13e-19	35	1	37.601	1.07995	-5.12174	Down	6.06e-10	2.4e-09
mmu-miR-6990-5p	11	41	11.8175	44.8028	1.92267	Up	1.72e-05	2.96e-05	11	1	11.8175	1.07995	-3.45189	Down	0.00351862	0.00606037
mmu-miR-6991-3p	58	503	62.3102	549.653	3.14098	Up	2.05e-91	3.22e-90	58	2	62.3102	2.15989	-4.85044	Down	1.9e-15	9.66e-15
mmu-miR-6991-5p	75	242	80.5736	264.446	1.71459	Up	1.84e-22	8.82e-22	75	5	80.5736	5.39973	-3.89935	Down	2.73e-17	1.51e-16
mmu-miR-6993-5p	83	443	89.1681	484.088	2.44067	Up	5.72e-62	6.61e-61	83	4	89.1681	4.31978	-4.3675	Down	1.95e-20	1.2e-19
mmu-miR-6994-3p	2433	5229	2613.81	5713.99	1.12835	Up	1.71e-239	6.17e-238	2433	29	2613.81	31.3184	-6.383	Down	0	0
mmu-miR-6994-5p	38	376	40.824	410.874	3.33121	Up	1.48e-72	1.96e-71	38	1	40.824	1.07995	-5.24039	Down	8.23e-11	3.46e-10
mmu-miR-6995-5p	12	25	12.8918	27.3188	1.08344	Up	0.0294372	0.0349852	12	1	12.8918	1.07995	-3.57742	Down	0.00188984	0.00334517
mmu-miR-6996-3p	8	29	8.59452	31.6898	1.88253	Up	0.000389018	0.000580348	8	1	8.59452	1.07995	-2.99246	Down	0.021947	0.0316096
mmu-miR-6996-5p	23	128	24.7092	139.872	2.50099	Up	1.74e-19	7.52e-19	23	3	24.7092	3.23984	-2.93106	Down	5.2e-05	0.00012135
mmu-miR-6998-3p	25	151	26.8579	165.005	2.6191	Up	7.23e-24	3.6e-23	25	3	26.8579	3.23984	-3.05135	Down	1.62e-05	4.11e-05
mmu-miR-6998-5p	66	179	70.9048	195.602	1.46397	Up	8e-14	2.63e-13	66	4	70.9048	4.31978	-4.03685	Down	1.03e-15	5.38e-15
mmu-miR-6999-5p	130	376	139.661	410.874	1.55677	Up	7.8e-30	4.87e-29	130	2	139.661	2.15989	-6.01483	Down	2.29e-36	2.15e-35
mmu-miR-7000-3p	14	36	15.0404	39.339	1.38712	Up	0.00144041	0.00200673	14	1	15.0404	1.07995	-3.79981	Down	0.00053823	0.0010626
mmu-miR-7000-5p	15	87	16.1147	95.0693	2.5606	Up	5.16e-14	1.72e-13	15	2	16.1147	2.15989	-2.89935	Down	0.0013618	0.00249577
mmu-miR-7001-3p	134	883	143.958	964.899	2.74473	Up	7.95e-139	1.86e-137	134	11	143.958	11.8794	-3.59912	Down	3.69e-28	2.83e-27
mmu-miR-7001-5p	16	55	17.189	60.1013	1.80591	Up	1.69e-06	3.25e-06	16	1	17.189	1.07995	-3.99246	Down	0.000151168	0.00033081
mmu-miR-7002-5p	19	102	20.412	111.461	2.44905	Up	1.83e-15	6.44e-15	19	1	20.412	1.07995	-4.24039	Down	2.21e-05	5.38e-05
mmu-miR-7003-3p	23	117	24.7092	127.852	2.37135	Up	6.15e-17	2.31e-16	23	1	24.7092	1.07995	-4.51602	Down	1.65e-06	4.7e-06
mmu-miR-7003-5p	113	296	121.398	323.454	1.41382	Up	7.47e-21	3.39e-20	113	5	121.398	5.39973	-4.49071	Down	7.63e-28	5.78e-27
mmu-miR-700-3p	72	207	77.3507	226.199	1.54811	Up	5.49e-17	2.07e-16	72	25	77.3507	26.9986	-1.51853	Down	1.45e-06	4.21e-06
mmu-miR-7004-3p	11	57	11.8175	62.2868	2.39801	Up	5.04e-09	1.19e-08	11	1	11.8175	1.07995	-3.45189	Down	0.00351862	0.0060495
mmu-miR-7004-5p	233	1306	250.315	1427.13	2.5113	Up	3.04e-185	8.57e-184	233	13	250.315	14.0393	-4.15621	Down	2.47e-53	3.16e-52
mmu-miR-7005-3p	205	1211	220.235	1323.32	2.58705	Up	8.72e-178	2.39e-176	205	3	220.235	3.23984	-6.08698	Down	6.28e-57	8.6e-56
mmu-miR-7006-3p	20	60	21.4863	65.565	1.60951	Up	3.95e-06	7.34e-06	20	1	21.4863	1.07995	-4.31439	Down	1.16e-05	2.97e-05
mmu-miR-7006-5p	22	102	23.6349	111.461	2.23754	Up	5.01e-14	1.67e-13	22	1	23.6349	1.07995	-4.45189	Down	3.16e-06	8.85e-06
mmu-miR-7007-3p	9	57	9.66883	62.2868	2.68751	Up	4.47e-10	1.17e-09	9	1	9.66883	1.07995	-3.16238	Down	0.0120019	0.0182311
mmu-miR-7008-3p	51	280	54.79	305.97	2.48141	Up	1.65e-40	1.35e-39	51	1	54.79	1.07995	-5.66488	Down	1.37e-14	6.65e-14
mmu-miR-7009-3p	30	104	32.2294	113.646	1.8181	Up	3.12e-11	8.93e-11	30	2	32.2294	2.15989	-3.89935	Down	1.41e-07	4.58e-07
mmu-miR-7009-5p	45	158	48.3442	172.655	1.83648	Up	1.52e-16	5.62e-16	45	2	48.3442	2.15989	-4.48431	Down	9.38e-12	4.15e-11
mmu-miR-7010-3p	24	120	25.7836	131.13	2.34648	Up	3.88e-17	1.47e-16	24	3	25.7836	3.23984	-2.99246	Down	2.91e-05	7.04e-05
mmu-miR-7010-5p	185	664	198.748	725.586	1.86821	Up	5.06e-66	6.02e-65	185	5	198.748	5.39973	-5.20191	Down	2.11e-48	2.46e-47
mmu-miR-7011-3p	83	359	89.1681	392.297	2.13735	Up	3.29e-43	2.87e-42	83	5	89.1681	5.39973	-4.04557	Down	1.75e-19	1.04e-18
mmu-miR-7011-5p	112	390	120.323	426.173	1.82452	Up	2.85e-38	2.24e-37	112	2	120.323	2.15989	-5.79981	Down	4.29e-31	3.54e-30
mmu-miR-7012-3p	45	155	48.3442	169.376	1.80882	Up	5.92e-16	2.14e-15	45	1	48.3442	1.07995	-5.48431	Down	7.67e-13	3.52e-12
mmu-miR-7012-5p	12	43	12.8918	46.9883	1.86585	Up	1.58e-05	2.74e-05	12	1	12.8918	1.07995	-3.57742	Down	0.00188984	0.00336381
mmu-miR-7013-3p	54	186	58.013	203.252	1.80882	Up	7.46e-19	3.1e-18	54	4	58.013	4.31978	-3.74735	Down	1.94e-12	8.73e-12
mmu-miR-7014-5p	37	138	39.7496	150.8	1.92362	Up	1.76e-15	6.21e-15	37	2	39.7496	2.15989	-4.20191	Down	1.64e-09	6.33e-09
mmu-miR-7015-3p	40	153	42.9726	167.191	1.96001	Up	2.12e-17	8.23e-17	40	1	42.9726	1.07995	-5.31439	Down	2.17e-11	9.43e-11
mmu-miR-7015-5p	325	654	349.152	714.659	1.0334	Up	1.52e-27	8.8e-27	325	8	349.152	8.63956	-5.33675	Down	4.73e-85	1.09e-83
mmu-miR-7016-3p	40	86	42.9726	93.9765	1.12888	Up	2.44e-05	4.13e-05	40	1	42.9726	1.07995	-5.31439	Down	2.17e-11	9.46e-11
mmu-miR-7016-5p	44	171	47.2698	186.86	1.98297	Up	1.49e-19	6.46e-19	44	1	47.2698	1.07995	-5.45189	Down	1.5e-12	6.77e-12
mmu-miR-7017-3p	22	54	23.6349	59.0085	1.32	Up	0.000161797	0.000252167	22	1	23.6349	1.07995	-4.45189	Down	3.16e-06	8.82e-06
mmu-miR-7017-5p	41	142	44.0469	155.171	1.81674	Up	8.14e-15	2.82e-14	41	4	44.0469	4.31978	-3.35001	Down	5.63e-09	2.09e-08
mmu-miR-7018-3p	28	145	30.0808	158.449	2.3971	Up	6.71e-21	3.05e-20	28	1	30.0808	1.07995	-4.79981	Down	6.21e-08	2.09e-07
mmu-miR-7018-5p	31	107	33.3038	116.924	1.81182	Up	1.81e-11	5.26e-11	31	3	33.3038	3.23984	-3.36169	Down	4.51e-07	1.38e-06
mmu-miR-7019-3p	31	123	33.3038	134.408	2.01287	Up	1.01e-14	3.47e-14	31	2	33.3038	2.15989	-3.94665	Down	7.5e-08	2.48e-07
mmu-miR-7019-5p	25	113	26.8579	123.481	2.20087	Up	4.14e-15	1.44e-14	25	1	26.8579	1.07995	-4.63631	Down	4.45e-07	1.37e-06
mmu-miR-7020-3p	10	78	10.7431	85.2345	2.98802	Up	1.04e-14	3.56e-14	10	2	10.7431	2.15989	-2.31439	Down	0.023013	0.0328488
mmu-miR-7020-5p	63	203	67.6818	221.828	1.7126	Up	4.69e-19	1.97e-18	63	3	67.6818	3.23984	-4.38478	Down	7.97e-16	4.2e-15
mmu-miR-7021-3p	29	79	31.1551	86.3273	1.47035	Up	6.92e-07	1.36e-06	29	2	31.1551	2.15989	-3.85044	Down	2.65e-07	8.29e-07
mmu-miR-7022-3p	10	62	10.7431	67.7505	2.65682	Up	9.85e-11	2.7e-10	10	2	10.7431	2.15989	-2.31439	Down	0.023013	0.0326543
mmu-miR-7022-5p	36	108	38.6753	118.017	1.60951	Up	5.26e-10	1.37e-09	36	1	38.6753	1.07995	-5.16238	Down	3.12e-10	1.26e-09
mmu-miR-7023-3p	77	276	82.7222	301.599	1.86629	Up	2.3e-28	1.36e-27	77	5	82.7222	5.39973	-3.93732	Down	7.75e-18	4.42e-17
mmu-miR-7023-5p	15	36	16.1147	39.339	1.28758	Up	0.00261302	0.00352014	15	2	16.1147	2.15989	-2.89935	Down	0.0013618	0.00250535
mmu-miR-7024-3p	11	53	11.8175	57.9158	2.29304	Up	4.16e-08	9.09e-08	11	2	11.8175	2.15989	-2.45189	Down	0.0132912	0.0196751
mmu-miR-7025-3p	24	161	25.7836	175.933	2.7705	Up	7.37e-27	4.18e-26	24	4	25.7836	4.31978	-2.57742	Down	0.000109638	0.00024326
mmu-miR-7025-5p	16	74	17.189	80.8635	2.234	Up	1.59e-10	4.31e-10	16	2	17.189	2.15989	-2.99246	Down	0.000758064	0.00146937
mmu-miR-7026-3p	14	35	15.0404	38.2463	1.34648	Up	0.00213608	0.00291657	14	1	15.0404	1.07995	-3.79981	Down	0.00053823	0.00107815
mmu-miR-7026-5p	37	81	39.7496	88.5128	1.15494	Up	3.04e-05	5.09e-05	37	1	39.7496	1.07995	-5.20191	Down	1.6e-10	6.62e-10
mmu-miR-7027-3p	1690	9810	1815.59	10719.9	2.56178	Up	0	0	1690	53	1815.59	57.2371	-4.98735	Down	0	0
mmu-miR-7027-5p	21	42	22.5606	45.8955	1.02455	Up	0.00665774	0.00859454	21	2	22.5606	2.15989	-3.38478	Down	3.78e-05	9.14e-05
mmu-miR-7028-3p	1422	8863	1527.68	9685.05	2.66442	Up	0	0	1422	53	1527.68	57.2371	-4.73824	Down	0	0
mmu-miR-7028-5p	18	45	19.3377	49.1738	1.34648	Up	0.000481194	0.000706316	18	1	19.3377	1.07995	-4.16238	Down	4.2e-05	0.000100361
mmu-miR-7029-5p	462	1977	496.333	2160.37	2.1219	Up	6.58e-228	2.21e-226	462	19	496.333	20.519	-4.59628	Down	2.9e-111	8.04e-110
mmu-miR-703	13	44	13.9661	48.081	1.78354	Up	2.28e-05	3.87e-05	13	2	13.9661	2.15989	-2.6929	Down	0.00431656	0.00719552
mmu-miR-7030-3p	24	54	25.7836	59.0085	1.19447	Up	0.00048464	0.00071083	24	1	25.7836	1.07995	-4.57742	Down	8.57e-07	2.55e-06
mmu-miR-7030-5p	19	59	20.412	64.4723	1.65926	Up	2.93e-06	5.53e-06	19	1	20.412	1.07995	-4.24039	Down	2.21e-05	5.45e-05
mmu-miR-7031-3p	40	80	42.9726	87.42	1.02455	Up	0.000169251	0.000263569	40	1	42.9726	1.07995	-5.31439	Down	2.17e-11	9.41e-11
mmu-miR-7031-5p	15	87	16.1147	95.0693	2.5606	Up	5.16e-14	1.71e-13	15	2	16.1147	2.15989	-2.89935	Down	0.0013618	0.00248627
mmu-miR-7032-3p	9	50	9.66883	54.6375	2.49848	Up	2.15e-08	4.85e-08	9	1	9.66883	1.07995	-3.16238	Down	0.0120019	0.018102
mmu-miR-7032-5p	138	658	148.255	719.03	2.27797	Up	4.28e-84	6.22e-83	138	5	148.255	5.39973	-4.77905	Down	6.34e-35	5.79e-34
mmu-miR-7034-5p	285	717	306.18	783.502	1.35556	Up	2.47e-45	2.21e-44	285	5	306.18	5.39973	-5.82535	Down	1.79e-77	3.43e-76
mmu-miR-7035-5p	2818	8011	3027.42	8754.02	1.53186	Up	0	0	2818	28	3027.42	30.2385	-6.64556	Down	0	0
mmu-miR-7036a-3p	76	164	81.6479	179.211	1.13417	Up	4.54e-09	1.08e-08	76	2	81.6479	2.15989	-5.24039	Down	1.27e-20	7.89e-20
mmu-miR-7036a-5p	104	366	111.729	399.947	1.83981	Up	2.06e-36	1.54e-35	104	5	111.729	5.39973	-4.37097	Down	2.57e-25	1.8e-24
mmu-miR-7036b-3p	202	525	217.012	573.694	1.40251	Up	2.4e-35	1.76e-34	202	4	217.012	4.31978	-5.65067	Down	1.24e-54	1.65e-53
mmu-miR-7036b-5p	15	74	16.1147	80.8635	2.32711	Up	5.47e-11	1.53e-10	15	2	16.1147	2.15989	-2.89935	Down	0.0013618	0.00249339
mmu-miR-7037-5p	8	48	8.59452	52.452	2.60951	Up	1.91e-08	4.32e-08	8	1	8.59452	1.07995	-2.99246	Down	0.021947	0.0315385
mmu-miR-7038-3p	8	57	8.59452	62.2868	2.85744	Up	1.17e-10	3.19e-10	8	1	8.59452	1.07995	-2.99246	Down	0.021947	0.0318489
mmu-miR-7038-5p	18	81	19.3377	88.5128	2.19447	Up	3.54e-11	1e-10	18	1	19.3377	1.07995	-4.16238	Down	4.2e-05	9.9e-05
mmu-miR-7039-3p	27	149	29.0065	162.82	2.48883	Up	2.49e-22	1.18e-21	27	1	29.0065	1.07995	-4.74735	Down	1.2e-07	3.93e-07
mmu-miR-7039-5p	41	199	44.0469	217.457	2.30362	Up	6.75e-27	3.84e-26	41	3	44.0469	3.23984	-3.76505	Down	9.58e-10	3.73e-09
mmu-miR-704	49	248	52.6414	271.002	2.36403	Up	3.82e-34	2.71e-33	49	4	52.6414	4.31978	-3.60717	Down	4.29e-11	1.83e-10
mmu-miR-7040-3p	13	55	13.9661	60.1013	2.10547	Up	1.16e-07	2.46e-07	13	1	13.9661	1.07995	-3.6929	Down	0.00101052	0.00190105
mmu-miR-7040-5p	10	40	10.7431	43.71	2.02455	Up	1.13e-05	1.99e-05	10	1	10.7431	1.07995	-3.31439	Down	0.00651776	0.0106882
mmu-miR-7041-3p	15	38	16.1147	41.5245	1.36558	Up	0.00120744	0.00169821	15	2	16.1147	2.15989	-2.89935	Down	0.0013618	0.00251501
mmu-miR-7041-5p	12	48	12.8918	52.452	2.02455	Up	1.43e-06	2.76e-06	12	3	12.8918	3.23984	-1.99246	Down	0.021857	0.0319116
mmu-miR-7042-5p	13	52	13.9661	56.823	2.02455	Up	5.12e-07	1.02e-06	13	2	13.9661	2.15989	-2.6929	Down	0.00431656	0.00718927
mmu-miR-7043-3p	34	64	36.5267	69.936	0.937085	Up	0.00180611	0.00248729	34	4	36.5267	4.31978	-3.07992	Down	3.64e-07	1.13e-06
mmu-miR-7043-5p	9	41	9.66883	44.8028	2.21217	Up	2.55e-06	4.82e-06	9	1	9.66883	1.07995	-3.16238	Down	0.0120019	0.0182166
mmu-miR-7044-3p	294	920	315.849	1005.33	1.67037	Up	6.19e-78	8.72e-77	294	9	315.849	9.71951	-5.02221	Down	7.23e-75	1.35e-73
mmu-miR-7044-5p	226	902	242.795	985.661	2.02135	Up	9.9e-99	1.71e-97	226	6	242.795	6.47967	-5.22768	Down	5.51e-59	8e-58
mmu-miR-7045-3p	92	291	98.8369	317.99	1.68586	Up	4.19e-26	2.3e-25	92	1	98.8369	1.07995	-6.51602	Down	1.22e-26	8.95e-26
mmu-miR-7045-5p	347	1377	372.787	1504.72	2.01307	Up	6.03e-149	1.48e-147	347	15	372.787	16.1992	-4.52436	Down	3.78e-83	8.33e-82
mmu-miR-7046-3p	23	86	24.7092	93.9765	1.92725	Up	3.48e-10	9.13e-10	23	1	24.7092	1.07995	-4.51602	Down	1.65e-06	4.69e-06
mmu-miR-7046-5p	29	151	31.1551	165.005	2.40497	Up	8.78e-22	4.09e-21	29	1	31.1551	1.07995	-4.85044	Down	3.21e-08	1.11e-07
mmu-miR-7047-3p	10	57	10.7431	62.2868	2.53551	Up	1.56e-09	3.89e-09	10	1	10.7431	1.07995	-3.31439	Down	0.00651776	0.0106427
mmu-miR-7047-5p	100	400	107.431	437.1	2.02455	Up	7.86e-45	6.97e-44	100	5	107.431	5.39973	-4.31439	Down	3.37e-24	2.33e-23
mmu-miR-7048-3p	20	56	21.4863	61.194	1.50997	Up	2.11e-05	3.6e-05	20	2	21.4863	2.15989	-3.31439	Down	6.94e-05	0.000158437
mmu-miR-7048-5p	36	92	38.6753	100.533	1.37818	Up	3.3e-07	6.66e-07	36	2	38.6753	2.15989	-4.16238	Down	3.11e-09	1.17e-08
mmu-miR-7049-3p	13	35	13.9661	38.2463	1.45339	Up	0.00114275	0.00161791	13	1	13.9661	1.07995	-3.6929	Down	0.00101052	0.00189177
mmu-miR-7049-5p	17	62	18.2633	67.7505	1.89128	Up	1.52e-07	3.17e-07	17	1	18.2633	1.07995	-4.07992	Down	7.98e-05	0.000179902
mmu-miR-705	524	1715	562.941	1874.07	1.73512	Up	1.63e-151	4.05e-150	524	10	562.941	10.7995	-5.70395	Down	3.37e-140	1.08e-138
mmu-miR-7050-3p	2111	4412	2267.88	4821.22	1.08805	Up	5.95e-191	1.7e-189	2111	40	2267.88	43.1978	-5.71424	Down	0	0
mmu-miR-7050-5p	21	73	22.5606	79.7708	1.82205	Up	2.68e-08	6e-08	21	3	22.5606	3.23984	-2.79981	Down	0.000164576	0.000351327
mmu-miR-7051-3p	14	31	15.0404	33.8753	1.17139	Up	0.00962778	0.0122066	14	1	15.0404	1.07995	-3.79981	Down	0.00053823	0.00107702
mmu-miR-7051-5p	12	49	12.8918	53.5448	2.05429	Up	8.73e-07	1.71e-06	12	2	12.8918	2.15989	-2.57742	Down	0.00760542	0.0120892
mmu-miR-7052-3p	11	41	11.8175	44.8028	1.92267	Up	1.72e-05	2.96e-05	11	1	11.8175	1.07995	-3.45189	Down	0.00351862	0.00609873
mmu-miR-7052-5p	10	56	10.7431	61.194	2.50997	Up	2.7e-09	6.56e-09	10	1	10.7431	1.07995	-3.31439	Down	0.00651776	0.0106337
mmu-miR-7054-3p	19	99	20.412	108.182	2.40598	Up	9.05e-15	3.13e-14	19	3	20.412	3.23984	-2.65542	Down	0.000510772	0.00102529
mmu-miR-7054-5p	15	81	16.1147	88.5128	2.45751	Up	1.34e-12	4.17e-12	15	4	16.1147	4.31978	-1.89935	Down	0.0122092	0.0183137
mmu-miR-7055-5p	127	426	136.438	465.512	1.77057	Up	5e-40	4.02e-39	127	8	136.438	8.63956	-3.98114	Down	7.87e-29	6.16e-28
mmu-miR-7056-3p	16	37	17.189	40.4318	1.234	Up	0.00314666	0.00420066	16	2	17.189	2.15989	-2.99246	Down	0.000758064	0.00146641
mmu-miR-7056-5p	14	65	15.0404	71.0288	2.23956	Up	2e-09	4.95e-09	14	2	15.0404	2.15989	-2.79981	Down	0.00243232	0.00428957
mmu-miR-7057-3p	7	27	7.5202	29.5043	1.97208	Up	0.00042272	0.000628182	7	1	7.5202	1.07995	-2.79981	Down	0.0398018	0.0550903
mmu-miR-7058-3p	16	77	17.189	84.1418	2.29133	Up	3.39e-11	9.66e-11	16	1	17.189	1.07995	-3.99246	Down	0.000151168	0.000327446
mmu-miR-7058-5p	10	38	10.7431	41.5245	1.95055	Up	2.99e-05	5.01e-05	10	1	10.7431	1.07995	-3.31439	Down	0.00651776	0.0106609
mmu-miR-7059-3p	16	44	17.189	48.081	1.48398	Up	0.000204508	0.000315146	16	3	17.189	3.23984	-2.4075	Down	0.0026749	0.00467011
mmu-miR-7059-5p	242	1071	259.984	1170.34	2.17043	Up	6.47e-128	1.39e-126	242	5	259.984	5.39973	-5.58939	Down	6.3e-65	1.01e-63
mmu-miR-706	53	281	56.9387	307.063	2.43105	Up	1.01e-39	8.04e-39	53	21	56.9387	22.6788	-1.32806	Down	0.000192666	0.000409468
mmu-miR-7060-3p	39	130	41.8983	142.058	1.76151	Up	3.58e-13	1.15e-12	39	1	41.8983	1.07995	-5.27786	Down	4.23e-11	1.81e-10
mmu-miR-7060-5p	8	21	8.59452	22.9478	1.41686	Up	0.0141976	0.0175592	8	1	8.59452	1.07995	-2.99246	Down	0.021947	0.0318972
mmu-miR-7061-3p	17	39	18.2633	42.6173	1.22249	Up	0.00260162	0.00350725	17	1	18.2633	1.07995	-4.07992	Down	7.98e-05	0.000179059
mmu-miR-7061-5p	28	45	30.0808	49.1738	0.709046	Up	0.0398078	0.0465031	28	2	30.0808	2.15989	-3.79981	Down	4.97e-07	1.51e-06
mmu-miR-7062-5p	11	73	11.8175	79.7708	2.75494	Up	7.51e-13	2.39e-12	11	1	11.8175	1.07995	-3.45189	Down	0.00351862	0.00603327
mmu-miR-7063-5p	116	759	124.62	829.398	2.73452	Up	4.15e-119	8.56e-118	116	4	124.62	4.31978	-4.85044	Down	8.88e-30	7.09e-29
mmu-miR-7067-3p	18	63	19.3377	68.8433	1.8319	Up	2.22e-07	4.55e-07	18	2	19.3377	2.15989	-3.16238	Down	0.000231388	0.000484777
mmu-miR-7067-5p	232	686	249.241	749.627	1.58863	Up	1.33e-54	1.37e-53	232	8	249.241	8.63956	-4.85044	Down	2.64e-58	3.73e-57
mmu-miR-7068-3p	55	207	59.0873	226.199	1.93667	Up	1.1e-22	5.3e-22	55	3	59.0873	3.23984	-4.18886	Down	1.37e-13	6.43e-13
mmu-miR-7068-5p	9	20	9.66883	21.855	1.17655	Up	0.0382396	0.0449175	9	1	9.66883	1.07995	-3.16238	Down	0.0120019	0.01848
mmu-miR-7069-5p	14	60	15.0404	65.565	2.12408	Up	2.54e-08	5.69e-08	14	2	15.0404	2.15989	-2.79981	Down	0.00243232	0.00429747
mmu-miR-7070-3p	15	48	16.1147	52.452	1.70262	Up	1.81e-05	3.11e-05	15	1	16.1147	1.07995	-3.89935	Down	0.000285684	0.000587614
mmu-miR-7070-5p	12	60	12.8918	65.565	2.34648	Up	3.15e-09	7.6e-09	12	1	12.8918	1.07995	-3.57742	Down	0.00188984	0.00338898
mmu-miR-7071-3p	31	160	33.3038	174.84	2.39228	Up	7.34e-23	3.55e-22	31	2	33.3038	2.15989	-3.94665	Down	7.5e-08	2.5e-07
mmu-miR-7071-5p	113	344	121.398	375.906	1.63063	Up	3.16e-29	1.94e-28	113	5	121.398	5.39973	-4.49071	Down	7.63e-28	5.76e-27
mmu-miR-7072-3p	11	44	11.8175	48.081	2.02455	Up	4e-06	7.42e-06	11	1	11.8175	1.07995	-3.45189	Down	0.00351862	0.00598509
mmu-miR-7073-3p	18	47	19.3377	51.3593	1.40921	Up	0.000220112	0.000338105	18	1	19.3377	1.07995	-4.16238	Down	4.2e-05	9.94e-05
mmu-miR-7073-5p	32	101	34.3781	110.368	1.68276	Up	5.68e-10	1.48e-09	32	4	34.3781	4.31978	-2.99246	Down	1.17e-06	3.4e-06
mmu-miR-7074-3p	27	124	29.0065	135.501	2.22386	Up	1.22e-16	4.54e-16	27	3	29.0065	3.23984	-3.16238	Down	4.96e-06	1.35e-05
mmu-miR-7075-3p	66	216	70.9048	236.034	1.73504	Up	1.59e-20	7.12e-20	66	6	70.9048	6.47967	-3.45189	Down	4.63e-14	2.21e-13
mmu-miR-7075-5p	22	85	23.6349	92.8838	1.97451	Up	2.29e-10	6.14e-10	22	1	23.6349	1.07995	-4.45189	Down	3.16e-06	8.83e-06
mmu-miR-7076-3p	19	67	20.412	73.2143	1.84271	Up	8.07e-08	1.73e-07	19	1	20.412	1.07995	-4.24039	Down	2.21e-05	5.38e-05
mmu-miR-7077-3p	7	21	7.5202	22.9478	1.60951	Up	0.00710648	0.00913078	7	1	7.5202	1.07995	-2.79981	Down	0.0398018	0.0543061
mmu-miR-7079-3p	13	69	13.9661	75.3998	2.43263	Up	8.16e-11	2.26e-10	13	4	13.9661	4.31978	-1.6929	Down	0.0317464	0.0446827
mmu-miR-7079-5p	34	155	36.5267	169.376	2.21321	Up	2.5e-20	1.11e-19	34	2	36.5267	2.15989	-4.07992	Down	1.12e-08	4.06e-08
mmu-miR-7080-3p	98	469	105.283	512.5	2.28328	Up	1.33e-60	1.49e-59	98	1	105.283	1.07995	-6.60717	Down	2.06e-28	1.59e-27
mmu-miR-7080-5p	55	200	59.0873	218.55	1.88704	Up	2.88e-21	1.32e-20	55	3	59.0873	3.23984	-4.18886	Down	1.37e-13	6.45e-13
mmu-miR-7081-5p	78	254	83.7965	277.559	1.72783	Up	9.74e-24	4.81e-23	78	4	83.7965	4.31978	-4.27786	Down	4.86e-19	2.86e-18
mmu-miR-7082-3p	11	40	11.8175	43.71	1.88704	Up	2.76e-05	4.65e-05	11	2	11.8175	2.15989	-2.45189	Down	0.0132912	0.0197056
mmu-miR-7082-5p	70	275	75.202	300.506	1.99855	Up	7.99e-31	5.19e-30	70	6	75.202	6.47967	-3.53678	Down	4.05e-15	2.01e-14
mmu-miR-7083-3p	17	62	18.2633	67.7505	1.89128	Up	1.52e-07	3.17e-07	17	1	18.2633	1.07995	-4.07992	Down	7.98e-05	0.000180326
mmu-miR-7083-5p	299	2162	321.22	2362.53	2.8787	Up	0	0	299	13	321.22	14.0393	-4.51602	Down	9.13e-72	1.61e-70
mmu-miR-708-3p	448	995	481.293	1087.29	1.17575	Up	3.59e-50	3.41e-49	448	775	481.293	836.957	0.798239	Up	2.23e-21	1.41e-20
mmu-miR-7084-3p	17	86	18.2633	93.9765	2.36335	Up	9.16e-13	2.89e-12	17	5	18.2633	5.39973	-1.75799	Down	0.0110046	0.0171651
mmu-miR-7084-5p	8	53	8.59452	57.9158	2.75247	Up	1.15e-09	2.91e-09	8	1	8.59452	1.07995	-2.99246	Down	0.021947	0.0318248
mmu-miR-7085-3p	19	94	20.412	102.719	2.33121	Up	1.26e-13	4.12e-13	19	1	20.412	1.07995	-4.24039	Down	2.21e-05	5.47e-05
mmu-miR-708-5p	87	204	93.4654	222.921	1.25403	Up	1.39e-12	4.32e-12	87	185	93.4654	199.79	1.09598	Up	1.55e-09	6e-09
mmu-miR-7086-5p	55	186	59.0873	203.252	1.78235	Up	1.67e-18	6.79e-18	55	1	59.0873	1.07995	-5.77382	Down	9.29e-16	4.88e-15
mmu-miR-7087-3p	107	309	114.952	337.66	1.55454	Up	9.45e-25	4.92e-24	107	4	114.952	4.31978	-4.73393	Down	3.26e-27	2.42e-26
mmu-miR-7087-5p	201	648	215.937	708.102	1.71335	Up	2.2e-57	2.34e-56	201	7	215.937	7.55962	-4.83616	Down	1.31e-50	1.57e-49
mmu-miR-7088-3p	11	99	11.8175	108.182	3.19447	Up	1.91e-19	8.14e-19	11	1	11.8175	1.07995	-3.45189	Down	0.00351862	0.00602788
mmu-miR-7088-5p	32	157	34.3781	171.562	2.31917	Up	1.07e-21	4.99e-21	32	1	34.3781	1.07995	-4.99246	Down	4.43e-09	1.65e-08
mmu-miR-7089-3p	16	63	17.189	68.8433	2.00183	Up	3.87e-08	8.53e-08	16	2	17.189	2.15989	-2.99246	Down	0.000758064	0.00146789
mmu-miR-7089-5p	19	91	20.412	99.4403	2.28441	Up	6e-13	1.92e-12	19	2	20.412	2.15989	-3.24039	Down	0.000126992	0.00027982
mmu-miR-709	28	100	30.0808	109.275	1.86105	Up	3.71e-11	1.05e-10	28	2	30.0808	2.15989	-3.79981	Down	4.97e-07	1.52e-06
mmu-miR-7090-3p	133	352	142.884	384.648	1.4287	Up	7.19e-25	3.77e-24	133	4	142.884	4.31978	-5.04774	Down	1.2e-34	1.09e-33
mmu-miR-7090-5p	149	412	160.073	450.213	1.49188	Up	1.17e-30	7.57e-30	149	6	160.073	6.47967	-4.62666	Down	6.03e-37	5.8e-36
mmu-miR-7091-3p	9	40	9.66883	43.71	2.17655	Up	4.25e-06	7.83e-06	9	1	9.66883	1.07995	-3.16238	Down	0.0120019	0.0185246
mmu-miR-7092-5p	19	49	20.412	53.5448	1.39133	Up	0.000185717	0.000287808	19	1	20.412	1.07995	-4.24039	Down	2.21e-05	5.41e-05
mmu-miR-7093-3p	173	362	185.856	395.576	1.08977	Up	3.03e-17	1.16e-16	173	4	185.856	4.31978	-5.42709	Down	3.36e-46	3.77e-45
mmu-miR-7093-5p	13	32	13.9661	34.968	1.32411	Up	0.0037859	0.00499833	13	1	13.9661	1.07995	-3.6929	Down	0.00101052	0.00189919
mmu-miR-7094-1-5p	8	20	8.59452	21.855	1.34648	Up	0.0214102	0.0257164	8	1	8.59452	1.07995	-2.99246	Down	0.021947	0.0315149
mmu-miR-710	26	125	27.9322	136.594	2.28989	Up	2.55e-17	9.86e-17	26	2	27.9322	2.15989	-3.6929	Down	1.73e-06	4.9e-06
mmu-miR-711	273	552	293.288	603.198	1.04031	Up	9.7e-24	4.8e-23	273	8	293.288	8.63956	-5.08522	Down	4.76e-70	8e-69
mmu-miR-7115-3p	15	44	16.1147	48.081	1.57709	Up	0.000103286	0.000165	15	1	16.1147	1.07995	-3.89935	Down	0.000285684	0.000586984
mmu-miR-7115-5p	39	157	41.8983	171.562	2.03377	Up	1.25e-18	5.13e-18	39	3	41.8983	3.23984	-3.6929	Down	3.33e-09	1.25e-08
mmu-miR-7116-5p	161	423	172.965	462.233	1.41814	Up	2.96e-29	1.82e-28	161	3	172.965	3.23984	-5.73841	Down	4.85e-44	5.31e-43
mmu-miR-7117-3p	40	94	42.9726	102.719	1.25721	Up	1.53e-06	2.93e-06	40	3	42.9726	3.23984	-3.72942	Down	1.79e-09	6.85e-09
mmu-miR-7117-5p	11	55	11.8175	60.1013	2.34648	Up	1.46e-08	3.33e-08	11	1	11.8175	1.07995	-3.45189	Down	0.00351862	0.00597978
mmu-miR-7118-3p	12	61	12.8918	66.6578	2.37032	Up	1.86e-09	4.6e-09	12	3	12.8918	3.23984	-1.99246	Down	0.021857	0.0318873
mmu-miR-7118-5p	62	269	66.6075	293.95	2.14181	Up	7.37e-33	5.03e-32	62	1	66.6075	1.07995	-5.94665	Down	8.28e-18	4.71e-17
mmu-miR-7119-3p	12	31	12.8918	33.8753	1.39378	Up	0.0030565	0.00409456	12	2	12.8918	2.15989	-2.57742	Down	0.00760542	0.0120492
mmu-miR-7119-5p	20	72	21.4863	78.678	1.87254	Up	1.84e-08	4.18e-08	20	3	21.4863	3.23984	-2.72942	Down	0.000290674	0.000594687
mmu-miR-712-5p	306	735	328.74	803.172	1.28876	Up	4.48e-43	3.89e-42	306	38	328.74	41.0379	-3.00192	Down	4.04e-53	5.13e-52
mmu-miR-713	33	179	35.4524	195.602	2.46397	Up	3.04e-26	1.68e-25	33	1	35.4524	1.07995	-5.03685	Down	2.28e-09	8.64e-09
mmu-miR-714	165	581	177.262	634.888	1.84062	Up	7.42e-57	7.81e-56	165	14	177.262	15.1192	-3.55143	Down	5.42e-34	4.81e-33
mmu-miR-717	29	89	31.1551	97.2548	1.6423	Up	1.09e-08	2.53e-08	29	2	31.1551	2.15989	-3.85044	Down	2.65e-07	8.28e-07
mmu-miR-718	1054	3067	1132.33	3351.47	1.5655	Up	1.06e-232	3.64e-231	1054	15	1132.33	16.1992	-6.12723	Down	4.6e-288	2.52e-286
mmu-miR-719	139	209	149.33	228.385	0.612965	Up	8.96e-05	0.000143915	139	4	149.33	4.31978	-5.1114	Down	2.26e-36	2.13e-35
mmu-miR-7210-5p	83	219	89.1681	239.312	1.4243	Up	5.6e-16	2.04e-15	83	4	89.1681	4.31978	-4.3675	Down	1.95e-20	1.2e-19
mmu-miR-7211-3p	15	38	16.1147	41.5245	1.36558	Up	0.00120744	0.00169697	15	2	16.1147	2.15989	-2.89935	Down	0.0013618	0.00248863
mmu-miR-7211-5p	54	168	58.013	183.582	1.66198	Up	2.03e-15	7.14e-15	54	3	58.013	3.23984	-4.16238	Down	2.59e-13	1.21e-12
mmu-miR-7212-3p	49	310	52.6414	338.753	2.68596	Up	1.04e-48	9.86e-48	49	7	52.6414	7.55962	-2.79981	Down	4.74e-09	1.76e-08
mmu-miR-7212-5p	13	38	13.9661	41.5245	1.57204	Up	0.000325464	0.000487433	13	2	13.9661	2.15989	-2.6929	Down	0.00431656	0.00723326
mmu-miR-7213-3p	14	42	15.0404	45.8955	1.60951	Up	0.000119216	0.000189342	14	1	15.0404	1.07995	-3.79981	Down	0.00053823	0.00106921
mmu-miR-7213-5p	32	158	34.3781	172.655	2.32833	Up	6.38e-22	3e-21	32	1	34.3781	1.07995	-4.99246	Down	4.43e-09	1.65e-08
mmu-miR-7214-3p	17	114	18.2633	124.574	2.76997	Up	1.99e-19	8.5e-19	17	2	18.2633	2.15989	-3.07992	Down	0.000419802	0.000850698
mmu-miR-7214-5p	200	482	214.863	526.706	1.29358	Up	5.63e-29	3.42e-28	200	5	214.863	5.39973	-5.31439	Down	9.78e-53	1.22e-51
mmu-miR-7215-3p	62	191	66.6075	208.715	1.64778	Up	3.89e-17	1.47e-16	62	3	66.6075	3.23984	-4.36169	Down	1.52e-15	7.84e-15
mmu-miR-7215-5p	8	37	8.59452	40.4318	2.234	Up	7.13e-06	1.29e-05	8	1	8.59452	1.07995	-2.99246	Down	0.021947	0.0314678
mmu-miR-7216-5p	31	107	33.3038	116.924	1.81182	Up	1.81e-11	5.26e-11	31	2	33.3038	2.15989	-3.94665	Down	7.5e-08	2.51e-07
mmu-miR-7217-3p	63	142	67.6818	155.171	1.19701	Up	1.24e-08	2.86e-08	63	2	67.6818	2.15989	-4.96974	Down	7.05e-17	3.85e-16
mmu-miR-7217-5p	62	237	66.6075	258.982	1.95909	Up	4e-26	2.21e-25	62	2	66.6075	2.15989	-4.94665	Down	1.36e-16	7.39e-16
mmu-miR-7218-3p	16	31	17.189	33.8753	0.978744	Up	0.0252204	0.0301983	16	1	17.189	1.07995	-3.99246	Down	0.000151168	0.000326707
mmu-miR-7219-3p	15	32	16.1147	34.968	1.11766	Up	0.0112578	0.0140962	15	2	16.1147	2.15989	-2.89935	Down	0.0013618	0.00249101
mmu-miR-7219-5p	88	170	94.5397	185.768	0.974507	Up	1.34e-07	2.81e-07	88	4	94.5397	4.31978	-4.45189	Down	7.7e-22	4.97e-21
mmu-miR-7220-5p	341	3030	366.341	3311.03	3.17602	Up	0	0	341	7	366.341	7.55962	-5.59873	Down	5.02e-91	1.23e-89
mmu-miR-7221-3p	88	416	94.5397	454.584	2.26556	Up	1.91e-53	1.94e-52	88	2	94.5397	2.15989	-5.45189	Down	4.24e-24	2.93e-23
mmu-miR-7221-5p	20	104	21.4863	113.646	2.40306	Up	1.99e-15	7.01e-15	20	2	21.4863	2.15989	-3.31439	Down	6.94e-05	0.000158815
mmu-miR-7222-3p	107	474	114.952	517.964	2.17182	Up	1.22e-57	1.31e-56	107	2	114.952	2.15989	-5.73393	Down	1.24e-29	9.82e-29
mmu-miR-7222-5p	11	102	11.8175	111.461	3.23754	Up	3.15e-20	1.39e-19	11	3	11.8175	3.23984	-1.86693	Down	0.0360346	0.0503854
mmu-miR-7223-5p	78	266	83.7965	290.672	1.79443	Up	4.84e-26	2.65e-25	78	4	83.7965	4.31978	-4.27786	Down	4.86e-19	2.85e-18
mmu-miR-7224-3p	13	36	13.9661	39.339	1.49403	Up	0.00075645	0.00108949	13	3	13.9661	3.23984	-2.10794	Down	0.0131097	0.0196185
mmu-miR-7224-5p	19	88	20.412	96.162	2.23605	Up	2.81e-12	8.59e-12	19	1	20.412	1.07995	-4.24039	Down	2.21e-05	5.45e-05
mmu-miR-7225-3p	102	333	109.58	363.886	1.7315	Up	1.01e-30	6.55e-30	102	7	109.58	7.55962	-3.85753	Down	6.75e-23	4.49e-22
mmu-miR-7225-5p	62	296	66.6075	323.454	2.2798	Up	8.82e-39	6.95e-38	62	4	66.6075	4.31978	-3.94665	Down	1.29e-14	6.28e-14
mmu-miR-7226-3p	551	1230	591.947	1344.08	1.18308	Up	3.37e-62	3.91e-61	551	15	591.947	16.1992	-5.19148	Down	2.2e-141	7.15e-140
mmu-miR-7226-5p	25	97	26.8579	105.997	1.9806	Up	1.11e-11	3.27e-11	25	2	26.8579	2.15989	-3.63631	Down	3.23e-06	8.92e-06
mmu-miR-7227-5p	9	38	9.66883	41.5245	2.10255	Up	1.17e-05	2.07e-05	9	1	9.66883	1.07995	-3.16238	Down	0.0120019	0.0182022
mmu-miR-7228-5p	40	84	42.9726	91.791	1.09494	Up	4.71e-05	7.78e-05	40	3	42.9726	3.23984	-3.72942	Down	1.79e-09	6.84e-09
mmu-miR-7229-3p	18	77	19.3377	84.1418	2.12141	Up	2.65e-10	7.05e-10	18	2	19.3377	2.15989	-3.16238	Down	0.000231388	0.000484248
mmu-miR-7229-5p	18	80	19.3377	87.42	2.17655	Up	5.88e-11	1.64e-10	18	1	19.3377	1.07995	-4.16238	Down	4.2e-05	9.95e-05
mmu-miR-7230-3p	27	121	29.0065	132.223	2.18852	Up	5.6e-16	2.03e-15	27	4	29.0065	4.31978	-2.74735	Down	2.06e-05	5.13e-05
mmu-miR-7231-5p	7	32	7.5202	34.968	2.21719	Up	3.37e-05	5.62e-05	7	1	7.5202	1.07995	-2.79981	Down	0.0398018	0.0536946
mmu-miR-7232-3p	24	40	25.7836	43.71	0.761513	Up	0.0393476	0.0459935	24	1	25.7836	1.07995	-4.57742	Down	8.57e-07	2.55e-06
mmu-miR-7233-5p	50	132	53.7157	144.243	1.42509	Up	3.36e-10	8.84e-10	50	2	53.7157	2.15989	-4.63631	Down	3.61e-13	1.67e-12
mmu-miR-7234-5p	14	48	15.0404	52.452	1.80215	Up	8.2e-06	1.48e-05	14	2	15.0404	2.15989	-2.79981	Down	0.00243232	0.00427384
mmu-miR-7235-3p	30	135	32.2294	147.521	2.19447	Up	1.02e-17	4e-17	30	3	32.2294	3.23984	-3.31439	Down	8.24e-07	2.47e-06
mmu-miR-7235-5p	20	81	21.4863	88.5128	2.04247	Up	2.52e-10	6.71e-10	20	1	21.4863	1.07995	-4.31439	Down	1.16e-05	2.96e-05
mmu-miR-7236-3p	11	41	11.8175	44.8028	1.92267	Up	1.72e-05	2.96e-05	11	1	11.8175	1.07995	-3.45189	Down	0.00351862	0.00607675
mmu-miR-7236-5p	10	56	10.7431	61.194	2.50997	Up	2.7e-09	6.58e-09	10	2	10.7431	2.15989	-2.31439	Down	0.023013	0.0328733
mmu-miR-7237-3p	214	1215	229.903	1327.69	2.52982	Up	6.41e-174	1.71e-172	214	9	229.903	9.71951	-4.564	Down	4.4e-52	5.41e-51
mmu-miR-7237-5p	113	235	121.398	256.796	1.08089	Up	1.42e-11	4.17e-11	113	3	121.398	3.23984	-5.22768	Down	4.29e-30	3.47e-29
mmu-miR-7239-3p	11	37	11.8175	40.4318	1.77457	Up	0.000112022	0.000178658	11	1	11.8175	1.07995	-3.45189	Down	0.00351862	0.00600106
mmu-miR-7239-5p	9	29	9.66883	31.6898	1.7126	Up	0.000884512	0.00126349	9	2	9.66883	2.15989	-2.16238	Down	0.0394224	0.0548423
mmu-miR-7240-3p	24	62	25.7836	67.7505	1.39378	Up	2.47e-05	4.18e-05	24	2	25.7836	2.15989	-3.57742	Down	6e-06	1.62e-05
mmu-miR-7240-5p	156	641	167.593	700.453	2.06333	Up	1.5e-72	1.98e-71	156	8	167.593	8.63956	-4.27786	Down	7.61e-37	7.3e-36
mmu-miR-7241-3p	52	313	55.8644	342.031	2.61413	Up	9.34e-48	8.53e-47	52	6	55.8644	6.47967	-3.10794	Down	1.98e-10	8.12e-10
mmu-miR-7242-3p	32	122	34.3781	133.316	1.95528	Up	4.02e-14	1.35e-13	32	2	34.3781	2.15989	-3.99246	Down	3.98e-08	1.36e-07
mmu-miR-7243-5p	68	183	73.0534	199.973	1.45278	Up	5.89e-14	1.95e-13	68	1	73.0534	1.07995	-6.07992	Down	1.44e-19	8.63e-19
mmu-miR-741-3p	18	55	19.3377	60.1013	1.63598	Up	7.95e-06	1.44e-05	18	5	19.3377	5.39973	-1.84046	Down	0.00686614	0.010987
mmu-miR-743b-3p	18	84	19.3377	91.791	2.24694	Up	7.66e-12	2.28e-11	18	3	19.3377	3.23984	-2.57742	Down	0.000892558	0.00170592
mmu-miR-743b-5p	23	91	24.7092	99.4403	2.00878	Up	3.19e-11	9.12e-11	23	4	24.7092	4.31978	-2.51602	Down	0.000189781	0.000403784
mmu-miR-7578	28	132	30.0808	144.243	2.26159	Up	5.86e-18	2.34e-17	28	2	30.0808	2.15989	-3.79981	Down	4.97e-07	1.51e-06
mmu-miR-758-3p	11	42	11.8175	45.8955	1.95743	Up	1.06e-05	1.89e-05	11	2	11.8175	2.15989	-2.45189	Down	0.0132912	0.0197514
mmu-miR-758-5p	156	747	167.593	816.285	2.28411	Up	1.54e-95	2.62e-94	156	6	167.593	6.47967	-4.6929	Down	6.25e-39	6.28e-38
mmu-miR-760-3p	52	223	55.8644	243.683	2.12501	Up	3.02e-27	1.73e-26	52	2	55.8644	2.15989	-4.6929	Down	9.77e-14	4.64e-13
mmu-miR-760-5p	49	203	52.6414	221.828	2.07517	Up	3.07e-24	1.56e-23	49	3	52.6414	3.23984	-4.02221	Down	6.24e-12	2.78e-11
mmu-miR-761	20	57	21.4863	62.2868	1.53551	Up	1.4e-05	2.45e-05	20	1	21.4863	1.07995	-4.31439	Down	1.16e-05	3e-05
mmu-miR-762	139	502	149.33	548.561	1.87715	Up	1.19e-50	1.15e-49	139	7	149.33	7.55962	-4.30404	Down	4.25e-33	3.72e-32
mmu-miR-763	10	56	10.7431	61.194	2.50997	Up	2.7e-09	6.57e-09	10	1	10.7431	1.07995	-3.31439	Down	0.00651776	0.0107066
mmu-miR-764-5p	16	63	17.189	68.8433	2.00183	Up	3.87e-08	8.54e-08	16	2	17.189	2.15989	-2.99246	Down	0.000758064	0.00147086
mmu-miR-7646-3p	13	25	13.9661	27.3188	0.967964	Up	0.0470534	0.0545023	13	2	13.9661	2.15989	-2.6929	Down	0.00431656	0.00720805
mmu-miR-7646-5p	27	134	29.0065	146.429	2.33575	Up	7.07e-19	2.95e-18	27	1	29.0065	1.07995	-4.74735	Down	1.2e-07	3.92e-07
mmu-miR-7647-3p	23	98	24.7092	107.09	2.1157	Up	1.03e-12	3.25e-12	23	2	24.7092	2.15989	-3.51602	Down	1.11e-05	2.9e-05
mmu-miR-7647-5p	22	100	23.6349	109.275	2.20897	Up	1.39e-13	4.53e-13	22	1	23.6349	1.07995	-4.45189	Down	3.16e-06	8.8e-06
mmu-miR-7648-3p	241	1095	258.91	1196.56	2.20837	Up	1.41e-133	3.21e-132	241	4	258.91	4.31978	-5.90535	Down	4.98e-66	8.15e-65
mmu-miR-7648-5p	1102	3275	1183.89	3578.76	1.59592	Up	2.39e-255	9.17e-254	1102	19	1183.89	20.519	-5.85044	Down	3.78e-296	2.2e-294
mmu-miR-7649-3p	66	126	70.9048	137.687	0.957433	Up	7.82e-06	1.41e-05	66	3	70.9048	3.23984	-4.45189	Down	1.15e-16	6.22e-16
mmu-miR-7649-5p	94	174	100.986	190.139	0.912902	Up	4.38e-07	8.76e-07	94	2	100.986	2.15989	-5.54705	Down	7.65e-26	5.47e-25
mmu-miR-7650-3p	11	30	11.8175	32.7825	1.47201	Up	0.00241436	0.00326168	11	1	11.8175	1.07995	-3.45189	Down	0.00351862	0.00594814
mmu-miR-7650-5p	77	294	82.7222	321.269	1.95743	Up	5.35e-32	3.56e-31	77	3	82.7222	3.23984	-4.67428	Down	8.92e-20	5.43e-19
mmu-miR-7651-5p	15	56	16.1147	61.194	1.92501	Up	4.54e-07	9.06e-07	15	1	16.1147	1.07995	-3.89935	Down	0.000285684	0.000586356
mmu-miR-7652-3p	42	103	45.1212	112.553	1.31873	Up	1.74e-07	3.62e-07	42	1	45.1212	1.07995	-5.38478	Down	5.71e-12	2.54e-11
mmu-miR-7652-5p	22	73	23.6349	79.7708	1.75494	Up	6.01e-08	1.3e-07	22	1	23.6349	1.07995	-4.45189	Down	3.16e-06	8.81e-06
mmu-miR-7653-3p	37	133	39.7496	145.336	1.87038	Up	1.8e-14	6.12e-14	37	1	39.7496	1.07995	-5.20191	Down	1.6e-10	6.64e-10
mmu-miR-7653-5p	145	541	155.776	591.178	1.92412	Up	3.06e-56	3.2e-55	145	3	155.776	3.23984	-5.58741	Down	2.24e-39	2.28e-38
mmu-miR-7654-3p	58	265	62.3102	289.579	2.21641	Up	9.54e-34	6.63e-33	58	2	62.3102	2.15989	-4.85044	Down	1.9e-15	9.63e-15
mmu-miR-7654-5p	35	202	37.601	220.736	2.55348	Up	1.37e-30	8.8e-30	35	4	37.601	4.31978	-3.12174	Down	2.02e-07	6.49e-07
mmu-miR-7655-3p	16	84	17.189	91.791	2.41686	Up	8.53e-13	2.7e-12	16	3	17.189	3.23984	-2.4075	Down	0.0026749	0.00467863
mmu-miR-7655-5p	13	31	13.9661	33.8753	1.2783	Up	0.00556386	0.00725079	13	2	13.9661	2.15989	-2.6929	Down	0.00431656	0.00717058
mmu-miR-7656-3p	29	121	31.1551	132.223	2.08543	Up	4.05e-15	1.41e-14	29	2	31.1551	2.15989	-3.85044	Down	2.65e-07	8.33e-07
mmu-miR-7657-5p	16	45	17.189	49.1738	1.5164	Up	0.00013532	0.000213154	16	3	17.189	3.23984	-2.4075	Down	0.0026749	0.00467437
mmu-miR-7658-3p	29	98	31.1551	107.09	1.78128	Up	2.1e-10	5.63e-10	29	1	31.1551	1.07995	-4.85044	Down	3.21e-08	1.12e-07
mmu-miR-7658-5p	219	899	235.275	982.383	2.06194	Up	6.05e-101	1.06e-99	219	8	235.275	8.63956	-4.76725	Down	1.34e-54	1.77e-53
mmu-miR-7659-3p	7	23	7.5202	25.1333	1.74075	Up	0.00286048	0.00384001	7	1	7.5202	1.07995	-2.79981	Down	0.0398018	0.0546954
mmu-miR-7659-5p	17	102	18.2633	111.461	2.60951	Up	1.63e-16	6.02e-16	17	1	18.2633	1.07995	-4.07992	Down	7.98e-05	0.000180752
mmu-miR-7660-3p	23	74	24.7092	80.8635	1.71044	Up	8.38e-08	1.79e-07	23	1	24.7092	1.07995	-4.51602	Down	1.65e-06	4.74e-06
mmu-miR-7660-5p	28	98	30.0808	107.09	1.8319	Up	9.3e-11	2.56e-10	28	2	30.0808	2.15989	-3.79981	Down	4.97e-07	1.51e-06
mmu-miR-7661-3p	29	129	31.1551	140.965	2.17779	Up	7.58e-17	2.83e-16	29	7	31.1551	7.55962	-2.04308	Down	0.000203142	0.000431255
mmu-miR-7661-5p	19	50	20.412	54.6375	1.42048	Up	0.000125132	0.00019792	19	1	20.412	1.07995	-4.24039	Down	2.21e-05	5.37e-05
mmu-miR-7662-3p	210	827	225.606	903.705	2.00205	Up	1.47e-89	2.27e-88	210	2	225.606	2.15989	-6.7067	Down	5.97e-60	9.01e-59
mmu-miR-7662-5p	9	49	9.66883	53.5448	2.46933	Up	3.7e-08	8.16e-08	9	1	9.66883	1.07995	-3.16238	Down	0.0120019	0.01826
mmu-miR-7663-3p	12	51	12.8918	55.7303	2.11201	Up	3.23e-07	6.53e-07	12	3	12.8918	3.23984	-1.99246	Down	0.021857	0.0319602
mmu-miR-7663-5p	28	79	30.0808	86.3273	1.52097	Up	3.59e-07	7.22e-07	28	1	30.0808	1.07995	-4.79981	Down	6.21e-08	2.09e-07
mmu-miR-7665-3p	54	98	58.013	107.09	0.88437	Up	0.00022876	0.000351107	54	1	58.013	1.07995	-5.74735	Down	1.82e-15	9.36e-15
mmu-miR-7665-5p	15	118	16.1147	128.945	3.0003	Up	1.18e-21	5.45e-21	15	2	16.1147	2.15989	-2.89935	Down	0.0013618	0.00250295
mmu-miR-7666-3p	20	40	21.4863	43.71	1.02455	Up	0.00812292	0.0104088	20	2	21.4863	2.15989	-3.31439	Down	6.94e-05	0.000159195
mmu-miR-7666-5p	57	127	61.2359	138.779	1.18034	Up	1.02e-07	2.17e-07	57	3	61.2359	3.23984	-4.24039	Down	3.79e-14	1.82e-13
mmu-miR-7667-3p	16	53	17.189	57.9158	1.75247	Up	4.2e-06	7.75e-06	16	4	17.189	4.31978	-1.99246	Down	0.00745446	0.0118689
mmu-miR-7667-5p	42	103	45.1212	112.553	1.31873	Up	1.74e-07	3.61e-07	42	16	45.1212	17.2791	-1.38478	Down	0.000628534	0.00122201
mmu-miR-7668-3p	47	199	50.4928	217.457	2.10658	Up	3.18e-24	1.61e-23	47	3	50.4928	3.23984	-3.96208	Down	2.21e-11	9.58e-11
mmu-miR-7668-5p	13	31	13.9661	33.8753	1.2783	Up	0.00556386	0.00725573	13	2	13.9661	2.15989	-2.6929	Down	0.00431656	0.00718303
mmu-miR-7669-5p	10	35	10.7431	38.2463	1.8319	Up	0.00012453	0.000197292	10	1	10.7431	1.07995	-3.31439	Down	0.00651776	0.0104908
mmu-miR-767	171	505	183.708	551.839	1.58683	Up	1.4e-40	1.15e-39	171	6	183.708	6.47967	-4.82535	Down	3.38e-43	3.64e-42
mmu-miR-7670-5p	15	53	16.1147	57.9158	1.84558	Up	1.86e-06	3.56e-06	15	1	16.1147	1.07995	-3.89935	Down	0.000285684	0.000592702
mmu-miR-7671-3p	75	299	80.5736	326.732	2.01973	Up	8.09e-34	5.64e-33	75	2	80.5736	2.15989	-5.22128	Down	2.47e-20	1.51e-19
mmu-miR-7671-5p	29	106	31.1551	115.832	1.89449	Up	5.37e-12	1.62e-11	29	4	31.1551	4.31978	-2.85044	Down	6.6e-06	1.76e-05
mmu-miR-7672-3p	13	45	13.9661	49.1738	1.81596	Up	1.44e-05	2.51e-05	13	2	13.9661	2.15989	-2.6929	Down	0.00431656	0.00720178
mmu-miR-7672-5p	11	42	11.8175	45.8955	1.95743	Up	1.06e-05	1.88e-05	11	2	11.8175	2.15989	-2.45189	Down	0.0132912	0.01966
mmu-miR-7673-3p	44	135	47.2698	147.521	1.64193	Up	1.78e-12	5.49e-12	44	1	47.2698	1.07995	-5.45189	Down	1.5e-12	6.79e-12
mmu-miR-7673-5p	341	1153	366.341	1259.94	1.7821	Up	2.59e-106	4.77e-105	341	6	366.341	6.47967	-5.82112	Down	2.01e-92	5.01e-91
mmu-miR-7674-3p	15	40	16.1147	43.71	1.43958	Up	0.000544174	0.000792691	15	1	16.1147	1.07995	-3.89935	Down	0.000285684	0.000588878
mmu-miR-7675-3p	10	23	10.7431	25.1333	1.22618	Up	0.0213628	0.0256916	10	1	10.7431	1.07995	-3.31439	Down	0.00651776	0.0104382
mmu-miR-7675-5p	27	90	29.0065	98.3475	1.76151	Up	1.55e-09	3.86e-09	27	2	29.0065	2.15989	-3.74735	Down	9.29e-07	2.74e-06
mmu-miR-7677-3p	7	36	7.5202	39.339	2.38712	Up	4.09e-06	7.56e-06	7	1	7.5202	1.07995	-2.79981	Down	0.0398018	0.0539223
mmu-miR-7677-5p	45	209	48.3442	228.385	2.24005	Up	2.82e-27	1.62e-26	45	1	48.3442	1.07995	-5.48431	Down	7.67e-13	3.53e-12
mmu-miR-7678-5p	33	119	35.4524	130.037	1.87497	Up	3.91e-13	1.25e-12	33	3	35.4524	3.23984	-3.45189	Down	1.34e-07	4.35e-07
mmu-miR-7679-3p	11	34	11.8175	37.1535	1.65258	Up	0.00043329	0.000641403	11	1	11.8175	1.07995	-3.45189	Down	0.00351862	0.0060225
mmu-miR-7680-3p	8	21	8.59452	22.9478	1.41686	Up	0.0141976	0.0175706	8	1	8.59452	1.07995	-2.99246	Down	0.021947	0.0319942
mmu-miR-7681-3p	105	306	112.803	334.382	1.56769	Up	8.25e-25	4.31e-24	105	2	112.803	2.15989	-5.7067	Down	4.76e-29	3.75e-28
mmu-miR-7681-5p	137	317	147.181	346.402	1.23485	Up	2.49e-18	1.01e-17	137	2	147.181	2.15989	-6.09049	Down	2.02e-38	1.98e-37
mmu-miR-7682-5p	15	84	16.1147	91.791	2.50997	Up	2.64e-13	8.56e-13	15	2	16.1147	2.15989	-2.89935	Down	0.0013618	0.00250776
mmu-miR-7683-3p	13	55	13.9661	60.1013	2.10547	Up	1.16e-07	2.46e-07	13	2	13.9661	2.15989	-2.6929	Down	0.00431656	0.00716437
mmu-miR-7683-5p	14	44	15.0404	48.081	1.67662	Up	4.98e-05	8.2e-05	14	1	15.0404	1.07995	-3.79981	Down	0.00053823	0.00107366
mmu-miR-7684-3p	63	304	67.6818	332.196	2.2952	Up	4.22e-40	3.43e-39	63	2	67.6818	2.15989	-4.96974	Down	7.05e-17	3.86e-16
mmu-miR-7684-5p	16	54	17.189	59.0085	1.77943	Up	2.67e-06	5.04e-06	16	1	17.189	1.07995	-3.99246	Down	0.000151168	0.000325606
mmu-miR-7685-3p	22	81	23.6349	88.5128	1.90497	Up	1.53e-09	3.83e-09	22	3	23.6349	3.23984	-2.86693	Down	9.27e-05	0.000207452
mmu-miR-7685-5p	12	48	12.8918	52.452	2.02455	Up	1.43e-06	2.76e-06	12	1	12.8918	1.07995	-3.57742	Down	0.00188984	0.00339534
mmu-miR-7686-5p	69	321	74.1277	350.773	2.24245	Up	4.12e-41	3.45e-40	69	4	74.1277	4.31978	-4.10098	Down	1.53e-16	8.27e-16
mmu-miR-7687-3p	88	274	94.5397	299.414	1.66315	Up	3.15e-24	1.6e-23	88	1	94.5397	1.07995	-6.45189	Down	1.85e-25	1.31e-24
mmu-miR-7687-5p	29	70	31.1551	76.4925	1.29585	Up	2.22e-05	3.78e-05	29	1	31.1551	1.07995	-4.85044	Down	3.21e-08	1.12e-07
mmu-miR-7688-5p	101	363	108.506	396.668	1.87016	Up	6.64e-37	5.03e-36	101	2	108.506	2.15989	-5.65067	Down	6.99e-28	5.32e-27
mmu-miR-7689-3p	23	57	24.7092	62.2868	1.33388	Up	9.29e-05	0.000148888	23	3	24.7092	3.23984	-2.93106	Down	5.2e-05	0.000121055
mmu-miR-7689-5p	19	43	20.412	46.9883	1.20288	Up	0.00177855	0.00245817	19	1	20.412	1.07995	-4.24039	Down	2.21e-05	5.43e-05
mmu-miR-770-3p	21768	61051	23385.7	66713.5	1.51235	Up	0	0	21768	803	23385.7	867.196	-4.75312	Down	0	0
mmu-miR-770-5p	39	180	41.8983	196.695	2.231	Up	1.37e-23	6.77e-23	39	4	41.8983	4.31978	-3.27786	Down	1.87e-08	6.65e-08
mmu-miR-7a-1-3p	36	118	38.6753	128.945	1.73727	Up	7.01e-12	2.09e-11	36	10	38.6753	10.7995	-1.84046	Down	0.000105836	0.000235916
mmu-miR-7a-2-3p	32	121	34.3781	132.223	1.94341	Up	6.45e-14	2.13e-13	32	5	34.3781	5.39973	-2.67053	Down	4.58e-06	1.25e-05
mmu-miR-7a-5p	3481	2064	3739.69	2255.44	-0.729511	Down	1.9e-76	2.62e-75	3481	7102	3739.69	7669.77	1.03626	Up	5.23e-281	2.79e-279
mmu-miR-7b-3p	14	92	15.0404	100.533	2.74075	Up	8.93e-16	3.2e-15	14	1	15.0404	1.07995	-3.79981	Down	0.00053823	0.0010648
mmu-miR-804	22	60	23.6349	65.565	1.47201	Up	1.55e-05	2.69e-05	22	1	23.6349	1.07995	-4.45189	Down	3.16e-06	8.76e-06
mmu-miR-8090	245	805	263.207	879.664	1.74075	Up	2.01e-72	2.61e-71	245	2	263.207	2.15989	-6.9291	Down	2.58e-70	4.37e-69
mmu-miR-8093	10	39	10.7431	42.6173	1.98802	Up	1.84e-05	3.15e-05	10	1	10.7431	1.07995	-3.31439	Down	0.00651776	0.0105528
mmu-miR-8094	22	60	23.6349	65.565	1.47201	Up	1.55e-05	2.69e-05	22	2	23.6349	2.15989	-3.45189	Down	2.05e-05	5.14e-05
mmu-miR-8095	182	889	195.525	971.455	2.31279	Up	4.54e-115	8.96e-114	182	5	195.525	5.39973	-5.17833	Down	1.55e-47	1.77e-46
mmu-miR-8097	28	137	30.0808	149.707	2.31522	Up	4.44e-19	1.87e-18	28	1	30.0808	1.07995	-4.79981	Down	6.21e-08	2.08e-07
mmu-miR-8098	31	215	33.3038	234.941	2.81854	Up	5.38e-36	3.98e-35	31	1	33.3038	1.07995	-4.94665	Down	8.58e-09	3.13e-08
mmu-miR-8099	19	48	20.412	52.452	1.36158	Up	0.000274272	0.00041498	19	1	20.412	1.07995	-4.24039	Down	2.21e-05	5.46e-05
mmu-miR-8100	46	170	49.4185	185.768	1.91038	Up	1.4e-18	5.73e-18	46	2	49.4185	2.15989	-4.51602	Down	4.9e-12	2.19e-11
mmu-miR-8101	210	801	225.606	875.293	1.95596	Up	3.22e-84	4.71e-83	210	6	225.606	6.47967	-5.12174	Down	2.25e-54	2.96e-53
mmu-miR-8102	35	108	37.601	118.017	1.65015	Up	2.56e-10	6.82e-10	35	2	37.601	2.15989	-4.12174	Down	5.9e-09	2.18e-08
mmu-miR-8103	25	80	26.8579	87.42	1.70262	Up	2.75e-08	6.15e-08	25	2	26.8579	2.15989	-3.63631	Down	3.23e-06	8.91e-06
mmu-miR-8104	20	69	21.4863	75.3998	1.81114	Up	7.36e-08	1.58e-07	20	1	21.4863	1.07995	-4.31439	Down	1.16e-05	2.99e-05
mmu-miR-8105	56	232	60.1616	253.518	2.07517	Up	1.74e-27	1.01e-26	56	2	60.1616	2.15989	-4.79981	Down	7.09e-15	3.49e-14
mmu-miR-8106	13	25	13.9661	27.3188	0.967964	Up	0.0470534	0.0545683	13	1	13.9661	1.07995	-3.6929	Down	0.00101052	0.00191799
mmu-miR-8107	9	26	9.66883	28.4115	1.55506	Up	0.00334858	0.0044578	9	1	9.66883	1.07995	-3.16238	Down	0.0120019	0.018289
mmu-miR-8108	129	386	138.587	421.802	1.60578	Up	6.4e-32	4.24e-31	129	3	138.587	3.23984	-5.41872	Down	1e-34	9.11e-34
mmu-miR-8109	646	2264	694.007	2473.99	1.83382	Up	3.7e-215	1.18e-213	646	21	694.007	22.6788	-4.93553	Down	2.57e-161	1e-159
mmu-miR-8110	65	246	69.8305	268.817	1.94469	Up	8.27e-27	4.65e-26	65	5	69.8305	5.39973	-3.6929	Down	1.4e-14	6.74e-14
mmu-miR-8111	30	107	32.2294	116.924	1.85912	Up	7.91e-12	2.34e-11	30	1	32.2294	1.07995	-4.89935	Down	1.66e-08	5.94e-08
mmu-miR-8112	268	1194	287.916	1304.74	2.18005	Up	3.54e-143	8.49e-142	268	15	287.916	16.1992	-4.15166	Down	4.37e-61	6.76e-60
mmu-miR-8113	53	152	56.9387	166.098	1.54455	Up	8.1e-13	2.57e-12	53	2	56.9387	2.15989	-4.72038	Down	5.08e-14	2.41e-13
mmu-miR-8114	41	186	44.0469	203.252	2.20615	Up	5.19e-24	2.61e-23	41	1	44.0469	1.07995	-5.35001	Down	1.11e-11	4.91e-11
mmu-miR-8116	13	64	13.9661	69.936	2.32411	Up	1.15e-09	2.92e-09	13	1	13.9661	1.07995	-3.6929	Down	0.00101052	0.00188258
mmu-miR-8117	685	2480	735.906	2710.02	1.88071	Up	1.1e-243	4.14e-242	685	23	735.906	24.8387	-4.88886	Down	4.28e-170	1.78e-168
mmu-miR-8118	18	83	19.3377	90.6983	2.22966	Up	1.28e-11	3.76e-11	18	1	19.3377	1.07995	-4.16238	Down	4.2e-05	9.84e-05
mmu-miR-8119	165	455	177.262	497.201	1.48795	Up	1.46e-33	1.01e-32	165	2	177.262	2.15989	-6.35878	Down	1.16e-46	1.32e-45
mmu-miR-8120	12	26	12.8918	28.4115	1.14002	Up	0.0206292	0.0248406	12	2	12.8918	2.15989	-2.57742	Down	0.00760542	0.0120393
mmu-miR-871-5p	13	48	13.9661	52.452	1.90907	Up	3.52e-06	6.61e-06	13	1	13.9661	1.07995	-3.6929	Down	0.00101052	0.00191043
mmu-miR-873a-3p	16	54	17.189	59.0085	1.77943	Up	2.67e-06	5.05e-06	16	1	17.189	1.07995	-3.99246	Down	0.000151168	0.000329681
mmu-miR-873a-5p	12	31	12.8918	33.8753	1.39378	Up	0.0030565	0.00408884	12	1	12.8918	1.07995	-3.57742	Down	0.00188984	0.00335447
mmu-miR-873b	13	57	13.9661	62.2868	2.157	Up	4.25e-08	9.26e-08	13	2	13.9661	2.15989	-2.6929	Down	0.00431656	0.00723958
mmu-miR-874-3p	96	354	103.134	386.834	1.90719	Up	5.93e-37	4.51e-36	96	6	103.134	6.47967	-3.99246	Down	3.81e-22	2.47e-21
mmu-miR-874-5p	54	259	58.013	283.022	2.28647	Up	3.02e-34	2.16e-33	54	2	58.013	2.15989	-4.74735	Down	2.64e-14	1.27e-13
mmu-miR-875-3p	568	1070	610.211	1169.24	0.938195	Up	9.71e-38	7.54e-37	568	13	610.211	14.0393	-5.44177	Down	6.79e-149	2.41e-147
mmu-miR-875-5p	281	868	301.882	948.507	1.65167	Up	1.74e-72	2.27e-71	281	7	301.882	7.55962	-5.31953	Down	1.31e-73	2.39e-72
mmu-miR-876-3p	8	20	8.59452	21.855	1.34648	Up	0.0214102	0.0257325	8	1	8.59452	1.07995	-2.99246	Down	0.021947	0.031873
mmu-miR-878-5p	42	92	45.1212	100.533	1.15579	Up	8.59e-06	1.54e-05	42	8	45.1212	8.63956	-2.38478	Down	7.53e-07	2.26e-06
mmu-miR-879-5p	23	42	24.7092	45.8955	0.893303	Up	0.0154748	0.0190528	23	1	24.7092	1.07995	-4.51602	Down	1.65e-06	4.72e-06
mmu-miR-880-3p	286	529	307.254	578.065	0.9118	Up	1.23e-18	5.07e-18	286	8	307.254	8.63956	-5.15233	Down	8.64e-74	1.59e-72
mmu-miR-880-5p	8	18	8.59452	19.6695	1.19447	Up	0.0471246	0.0545518	8	1	8.59452	1.07995	-2.99246	Down	0.021947	0.0314913
mmu-miR-881-5p	9	35	9.66883	38.2463	1.98391	Up	5.19e-05	8.52e-05	9	1	9.66883	1.07995	-3.16238	Down	0.0120019	0.0185545
mmu-miR-882	9	56	9.66883	61.194	2.66198	Up	7.83e-10	2e-09	9	1	9.66883	1.07995	-3.16238	Down	0.0120019	0.0180735
mmu-miR-883a-3p	77	143	82.7222	156.263	0.917632	Up	4.28e-06	7.87e-06	77	1	82.7222	1.07995	-6.25925	Down	3.24e-22	2.11e-21
mmu-miR-883b-3p	75	481	80.5736	525.613	2.70562	Up	2.93e-75	4.01e-74	75	1	80.5736	1.07995	-6.22128	Down	1.26e-21	8.02e-21
mmu-miR-883b-5p	10	48	10.7431	52.452	2.28758	Up	1.93e-07	3.99e-07	10	1	10.7431	1.07995	-3.31439	Down	0.00651776	0.0105262
mmu-miR-92a-2-5p	9	28	9.66883	30.597	1.66198	Up	0.00138849	0.00194004	9	1	9.66883	1.07995	-3.16238	Down	0.0120019	0.0185695
mmu-miR-92b-5p	85	288	91.3167	314.712	1.78508	Up	7.08e-28	4.16e-27	85	50	91.3167	53.9973	-0.757993	Down	0.00282646	0.0049079
mmu-miR-9-3p	15	64	16.1147	69.936	2.11766	Up	9.16e-09	2.13e-08	15	59	16.1147	63.7168	1.98329	Up	1.41e-07	4.58e-07
mmu-miR-96-5p	1132	350	1216.12	382.463	-1.6689	Down	1.67e-93	2.74e-92	1132	2074	1216.12	2239.81	0.881083	Up	4.21e-64	6.73e-63
mmu-miR-9768-3p	22	64	23.6349	69.936	1.56512	Up	2.99e-06	5.62e-06	22	1	23.6349	1.07995	-4.45189	Down	3.16e-06	8.78e-06
mmu-miR-9768-5p	17	98	18.2633	107.09	2.55179	Up	1.46e-15	5.2e-15	17	1	18.2633	1.07995	-4.07992	Down	7.98e-05	0.000181181
mmu-miR-9769-3p	13	46	13.9661	50.2665	1.84767	Up	9.03e-06	1.62e-05	13	2	13.9661	2.15989	-2.6929	Down	0.00431656	0.00722063
mmu-miR-99a-3p	40	189	42.9726	206.53	2.26486	Up	3.97e-25	2.1e-24	40	3	42.9726	3.23984	-3.72942	Down	1.79e-09	6.83e-09
