# Supplementary material for: Identification of differential microRNAs and messenger RNAs resulting from ASXL transcriptional regulator 3 knockdown during during heart development
Source: Bioengineered. 2022 Apr 17;13(4):9948–61. doi: 10.1080/21655979.2022.2062525 (PMC9161854; doi:10.1080/21655979.2022.2062525)
Supplement: Supplemental Material [file KBIE_A_2062525_SM4160.zip › supplementary/Table S10.xlsx]

## Sheet: Table S10
Table S10. Common differentially expressed messenger RNAs associated with the 11 screened microRNAs.
miRNA	mRNA	Number of binding sites
mmu-miR-134-5p	Bambi	1
mmu-miR-134-5p	Daam1	1
mmu-miR-134-5p	Dtx4	1
mmu-miR-134-5p	Gata4	1
mmu-miR-134-5p	Lef1	1
mmu-miR-134-5p	Myb	1
mmu-miR-134-5p	Nkd1	1
mmu-miR-134-5p	Wnt9a	1
mmu-miR-181c-3p	Ccnd2	1
mmu-miR-181c-3p	Dtx3l	1
mmu-miR-181c-3p	Lfng	1
mmu-miR-206-3p	Daam1	1
mmu-miR-206-3p	Mapk10	1
mmu-miR-206-3p	Serpinf1	1
mmu-miR-206-3p	Wnt3	1
mmu-miR-323-3p	Ccnd2	1
mmu-miR-323-3p	Kat2b	1
mmu-miR-34c-5p	Bambi	1
mmu-miR-34c-5p	Daam1	1
mmu-miR-34c-5p	Dkk1	1
mmu-miR-34c-5p	Dtx4	1
mmu-miR-34c-5p	Fzd4	1
mmu-miR-34c-5p	Fzd6	1
mmu-miR-34c-5p	Jag1	1
mmu-miR-34c-5p	Lef1	2
mmu-miR-34c-5p	Mapk10	2
mmu-miR-34c-5p	Nkd1	2
mmu-miR-34c-5p	Numbl	2
mmu-miR-34c-5p	Wnt5b	1
mmu-miR-382-5p	Bambi	1
mmu-miR-382-5p	Cxxc4	1
mmu-miR-382-5p	Dtx3l	1
mmu-miR-382-5p	Fzd4	1
mmu-miR-382-5p	Gata4	1
mmu-miR-382-5p	Mapk10	1
mmu-miR-466d-3p	Bambi	1
mmu-miR-466d-3p	Cxxc4	3
mmu-miR-466d-3p	Daam1	2
mmu-miR-466d-3p	Fzd2	1
mmu-miR-466d-3p	Fzd6	1
mmu-miR-466d-3p	Jag1	1
mmu-miR-466d-3p	Lfng	1
mmu-miR-466d-3p	Tbx18	1
mmu-miR-466d-3p	Wnt3	1
mmu-miR-466d-3p	Wnt5a	2
mmu-miR-466d-3p	Wnt9a	1
mmu-miR-466k	Cxxc4	1
mmu-miR-466k	Daam1	1
mmu-miR-466k	Dkk1	2
mmu-miR-466k	Dtx3l	2
mmu-miR-466k	Dtx4	1
mmu-miR-466k	Fzd2	1
mmu-miR-466k	Fzd4	1
mmu-miR-466k	Gata4	1
mmu-miR-466k	Mapk10	10
mmu-miR-466k	Nkd1	1
mmu-miR-466k	Nkd2	1
mmu-miR-485-5p	Bambi	1
mmu-miR-485-5p	Daam1	1
mmu-miR-485-5p	Dtx3l	2
mmu-miR-485-5p	Dtx4	1
mmu-miR-485-5p	Fzd2	1
mmu-miR-485-5p	Fzd6	3
mmu-miR-485-5p	Gata4	1
mmu-miR-485-5p	Lef1	1
mmu-miR-485-5p	Nkd1	2
mmu-miR-485-5p	Numbl	1
mmu-miR-485-5p	Wnt10b	1
mmu-miR-485-5p	Wnt3	1
mmu-miR-485-5p	Wnt5a	1
mmu-miR-485-5p	Wnt9a	2
mmu-miR-542-3p	Lef1	1
mmu-miR-542-3p	Mapk10	2
mmu-miR-542-3p	Wnt5b	2
mmu-miR-708-5p	Bambi	1
mmu-miR-708-5p	Cxxc4	1
mmu-miR-708-5p	Daam1	1
mmu-miR-708-5p	Dll4	1
mmu-miR-708-5p	Kat2b	1
mmu-miR-708-5p	Lef1	1
mmu-miR-708-5p	Mapk10	2
mmu-miR-708-5p	Nkd1	1
mmu-miR-708-5p	Tbx18	1
mmu-miR-708-5p	Wnt10b	1
mmu-miR-708-5p	Wnt3	2
mmu-miR-708-5p	Wnt5b	1
