# Supplementary material for: Identification of differential microRNAs and messenger RNAs resulting from ASXL transcriptional regulator 3 knockdown during during heart development
Source: Bioengineered. 2022 Apr 17;13(4):9948–61. doi: 10.1080/21655979.2022.2062525 (PMC9161854; doi:10.1080/21655979.2022.2062525)
Supplement: Supplemental Material [file KBIE_A_2062525_SM4160.zip › supplementary/Table S11.xlsx]

## Sheet: 6 miRNAs
Table S11. Six microRNAs with consistent trends in the literature among the 11 screened microRNAs.
Disease name	geneID	The number of literature
Fat accumulation	mmu-miR-206-3p	38	miR-206-3p Inhibits 3T3-L1 Cell Adipogenesis via the c-Met/PI3K/Akt Pathway.
Occupational asthma			4. Acute 4,4'-Methylene Diphenyl Diisocyanate Exposure-Mediated Downregulation of miR-206-3p and miR-381-3p Activates Inducible Nitric Oxide Synthase Transcription by Targeting Calcineurin/NFAT Signaling in Macrophages.
Alzheimer's disease			6. The Anti-dementia Effects of Donepezil Involve miR-206-3p in the Hippocampus and Cortex.
Skin development			7. Dynamic expression of miR-206-3p during mouse skin development is independent of keratinocyte differentiation.
Depression/anxiety behavior			8. Anxiety-Related Behaviours Associated with microRNA-206-3p and BDNF Expression in Pregnant Female Mice Following Psychological Social Stress.
The virus infects the nervous system			12. Genome-wide profiling of long noncoding RNA expression patterns and CeRNA analysis in mouse cortical neurons infected with different strains of borna disease virus.
Mouse embryonic development			15. Evaluation of RNA quality in fixed and unembedded mouse embryos by different methods.
Social isolation after stroke			18. Microarray Profiling Reveals Distinct Circulating miRNAs in Aged Male and Female Mice Subjected to Post-stroke Social Isolation.
Mental and neurological diseases			21. Microbial regulation of microRNA expression in the amygdala and prefrontal cortex.
Stomach cancer			22. Involvement of Differentially Expressed microRNAs in the PEGylated Liposome Encapsulated Rhenium-Mediated Suppression of Orthotopic Hypopharyngeal Tumor.
Diabetic retinopathy			23. Stabilization of HIF-1α in Human Retinal Endothelial Cells Modulates Expression of miRNAs and Proangiogenic Growth Factors.
			27. Retinal and circulating miRNA expression patterns in diabetic retinopathy: An in silico and in vivo approach.
Myogenic transcription factor			24. Post-transcriptional regulation of MRTF-A by miRNAs during myogenic differentiation of myoblasts.
Postprandial hyperlipidemia			25. Postprandial Circulating miRNAs in Response to a Dietary Fat Challenge.
Rhabdomyolysis			26. Establishment and characterization of a mouse model of rhabdomyolysis by coadministration of statin and fibrate.
Skeletal muscle differentiation			30. Inhibition of the JNK/MAPK signaling pathway by myogenesis-associated miRNAs is required for skeletal muscle development.
Alcoholic fatty liver disease			31. Roles of microRNAs in immunopathogenesis of non-alcoholic fatty liver disease revealed by integrated analysis of microRNA and mRNA expression profiles.
Squamous cell carcinoma of the skin			34. Ultraviolet radiation-induced tumor necrosis factor alpha, which is linked to the development of cutaneous SCC, modulates differential epidermal microRNAs expression.
Pulmonary pathological changes induced by multiwalled carbon nanotubes			35. mRNAs and miRNAs in whole blood associated with lung hyperplasia, fibrosis, and bronchiolo-alveolar adenoma and adenocarcinoma after multi-walled carbon nanotube inhalation exposure in mice.
Eosinophilic meningitis			36. MicroRNA expressions associated with eosinophilic meningitis caused by Angiostrongylus cantonensis infection in a mouse model.
osteoporosis			37. Identification of circRNA-associated ceRNA network in BMSCs of OVX models for postmenopausal osteoporosis.
Heart development			38. Deregulated Cardiac Specific MicroRNAs in Postnatal Heart Growth.
Embryonic development	mmu-miR-466d-3p	5	Differential expression of microRNAs in 2-cell and 4-cell mouse embryos.
myocardial	mmu-miR-181c-3p	15	7. miR-181c-5p Exacerbates Hypoxia/Reoxygenation-Induced Cardiomyocyte Apoptosis via Targeting PTPN4.
Osteogenesis differentiation			11. MicroRNA profiles of BMSCs induced into osteoblasts with osteoinductive medium.
Virus infection	mmu-miR-708-5p	45	36.Integrated mRNA and miRNA profiling in NIH/3T3 cells in response to bovine papillomavirus gene expression.
aging			14. MicroRNAs miR-203-3p, miR-664-3p and miR-708-5p are associated with median strain lifespan in mice.
Arrhythmic cardiomyopathy			27. A novel murine model for arrhythmogenic cardiomyopathy points to a pathogenic role of Wnt signalling and miRNA dysregulation.
obesity			37. Angiotensin II Increases Endoplasmic Reticulum Stress in Adipose Tissue and Adipocytes.
Peripheral nerve injury	mmu-miR-485-5p	107	17. miR-485-5p suppresses Schwann cell proliferation and myelination by targeting cdc42 and Rac1.
Myocardial injury			26. Circ-HIPK2 Accelerates Cell Apoptosis and Autophagy in Myocardial Oxidative Injury by Sponging miR-485-5p and Targeting ATG101.
Chondrogenic differentiation /OA			42. MiR-485-5p promotes the development of osteoarthritis by inhibiting cartilage differentiation in BMSCs.
cardiomyopathy	mmu-miR-323-3p	33	5. Circulating miR-323-3p is a biomarker for cardiomyopathy and an indicator of phenotypic variability in Friedreich's ataxia patients.
Coronary heart disease (CHD)			8. Suppression of microRNA-323-3p restrains vascular endothelial cell apoptosis via promoting sirtuin-1 expression in coronary heart disease.
Stem cell pluripotency			16. MicroRNA-323-3p regulates the activity of polycomb repressive complex 2 (PRC2) via targeting the mRNA of embryonic ectoderm development (Eed) gene in mouse embryonic stem cells.
rheumatoid arthritis			17. Identification of microRNA-221/222 and microRNA-323-3p association with rheumatoid arthritis via predictions using the human tumour necrosis factor transgenic mouse model.
Myocardial fibrosis			20. MicroRNA-323a-3p Promotes Pressure Overload-Induced Cardiac Fibrosis by Targeting TIMP3.
depression			21. miR-323a regulates ERBB4 and is involved in depression.
