# Supplementary material for: Identification of differential microRNAs and messenger RNAs resulting from ASXL transcriptional regulator 3 knockdown during during heart development
Source: Bioengineered. 2022 Apr 17;13(4):9948–61. doi: 10.1080/21655979.2022.2062525 (PMC9161854; doi:10.1080/21655979.2022.2062525)
Supplement: Supplemental Material [file KBIE_A_2062525_SM4160.zip › supplementary/Table S12.xls]

## Sheet: 1
Table S12. Kyoto Encyclopedia of Genes and Genomes enrichment analysis of messenger RNAs with potential association with the 11 screened microRNAs.
KEGG enrichment analysis of mRNAs that have potential targeting relationships with 11 miRNAs and participate in PI3K,MAPK and Rap1 signaling pathways
miRNA	mRNA	Number of binding sites	signal pathway
mmu-miR-134-5p	Myb	1	PI3K-Akt signaling pathway
mmu-miR-181c-3p	Ccnd2	1	PI3K-Akt signaling pathway
mmu-miR-206-3p	Mapk10	1	MAPK signaling pathway
mmu-miR-323-3p	Ccnd2	1	PI3K-Akt signaling pathway
mmu-miR-34c-5p	Mapk10	2	MAPK signaling pathway
mmu-miR-382-5p	Mapk10	1	MAPK signaling pathway
mmu-miR-466k	Mapk10	10	MAPK signaling pathway
mmu-miR-542-3p	Mapk10	2	MAPK signaling pathway
mmu-miR-708-5p	Mapk10	2	MAPK signaling pathway
