# Supplementary material for: Identification of differential microRNAs and messenger RNAs resulting from ASXL transcriptional regulator 3 knockdown during during heart development
Source: Bioengineered. 2022 Apr 17;13(4):9948–61. doi: 10.1080/21655979.2022.2062525 (PMC9161854; doi:10.1080/21655979.2022.2062525)
Supplement: Supplemental Material [file KBIE_A_2062525_SM4160.zip › supplementary/Table S2.xlsx]

## Sheet: Table S2
Table S2. Gene ontology analysis of common differentially expressed microRNAs.
##Databases: Gene Ontology
##Statistical test method: hypergeometric test / Fisher's exact test
##FDR correction method: Benjamini and Hochberg
#Term	Database	ID	Input number	Background number	P-Value	Corrected P-Value	Input	Hyperlink
--------------------
#Term	Database	ID	Input number	Background number	P-Value	Corrected P-Value	Input	Hyperlink
--------------------
#Term	Database	ID	Input number	Background number	P-Value	Corrected P-Value	Input	Hyperlink
single-organism cellular process	Gene Ontology	GO:0044763	2770	9244	0	0	23992|19713|286940|11540|13731|26378|230738|209737|223227|214899|214897|20521|26570|245537|19157|27428|19401|19376|54631|13024|56233|12703|239554|74012|27373|27374|216344|227526|81535|192173|235415|329910|64706|64707|75723|75725|71704|16492|233833|56839|276846|13543|72729|17381|94332|17387|17385|12018|12010|12013|52468|68861|11736|26390|17252|52463|26398|11765|20744|12525|20742|56403|64297|64294|…	http://amigo.geneontology.org/cgi-bin/amigo/term_details?term=GO:0044763
cellular process	Gene Ontology	GO:0009987	3398	11766	0	0	23992|19713|19714|11540|13731|26378|230738|22666|22661|76969|209737|223227|214899|214897|20521|26570|231670|70408|245537|19157|27428|19401|74213|19377|19376|241322|68728|13024|56233|12703|239554|286940|235386|74012|27373|27374|27377|216344|227526|81535|192173|235415|329910|100072|64706|64707|75723|69372|75725|56055|71704|16492|233833|56839|276846|13543|72729|17381|94332|17387|17385|69085|12018|12…	http://amigo.geneontology.org/cgi-bin/amigo/term_details?term=GO:0009987
cellular metabolic process	Gene Ontology	GO:0044237	2314	7760	0	0	23992|19713|19714|11540|13731|26378|230738|22666|22661|76969|214899|214897|231670|19401|74213|19377|241322|68728|13024|56233|12703|235386|74012|27373|27374|27377|227525|13609|81535|329910|64707|69372|75725|56055|233833|276846|13543|235582|13548|69085|12018|12014|80750|12013|52468|18185|26390|17252|52463|26398|17257|20742|64297|64294|64293|15206|218203|320438|21927|21926|12125|21929|231841|18453|1…	http://amigo.geneontology.org/cgi-bin/amigo/term_details?term=GO:0044237
intracellular organelle	Gene Ontology	GO:0043229	2841	9729	0	0	23992|19713|19714|11540|72425|13731|26378|230738|22666|22661|76969|209737|223227|214899|214897|26570|245537|27428|19401|19377|19376|241322|14297|56233|12703|286940|74012|27373|27374|27377|216344|227526|81535|192173|97961|69554|68721|64707|75723|75725|76960|56055|233833|52398|276846|13543|235582|13548|17387|69085|105000|12018|12014|80750|12013|52468|18185|11736|17252|52463|17254|26398|11765|20744|…	http://amigo.geneontology.org/cgi-bin/amigo/term_details?term=GO:0043229
binding	Gene Ontology	GO:0005488	3136	10612	0	0	23992|19713|19714|11540|13731|26378|230738|22666|22661|209737|223227|73016|214899|214897|231670|213573|245537|19157|27428|19401|74213|19377|19376|241322|68728|56233|12703|19726|286940|74012|27371|27373|27374|27377|102058|227526|235415|329910|97961|69554|100072|64706|64707|75723|69372|75725|76960|56055|16492|233833|56839|13543|17381|94332|17387|17385|69085|12018|12014|80750|12013|52468|18185|11736…	http://amigo.geneontology.org/cgi-bin/amigo/term_details?term=GO:0005488
biological regulation	Gene Ontology	GO:0065007	2704	8772	0	0	23992|19713|11540|13731|230738|22666|22661|223227|214899|214897|26570|213573|245537|19157|27428|19401|74213|19377|19376|241322|68728|13024|56233|12703|74012|27373|27374|227525|13609|81535|192173|235415|329910|64706|64707|75723|75725|56055|71704|16492|233833|56839|13543|17381|13548|17387|17385|69085|12018|12014|80750|12013|52468|68861|11736|26390|15529|17252|52463|26398|11765|12525|20742|56403|642…	http://amigo.geneontology.org/cgi-bin/amigo/term_details?term=GO:0065007
protein binding	Gene Ontology	GO:0005515	2213	7009	0	0	23992|19713|286940|11540|13731|26378|230738|209737|214899|214897|213573|245537|19157|19401|19376|68728|56233|12703|74012|27371|27373|27374|102058|227526|235415|69554|64706|64707|75723|76960|56055|233833|56839|13543|94332|17387|12018|12014|80750|12013|26395|11736|26390|15529|52463|17254|26398|11765|12525|20742|64297|19017|18183|218203|64051|320435|11739|21927|21926|21923|11610|12121|12125|21929|20…	http://amigo.geneontology.org/cgi-bin/amigo/term_details?term=GO:0005515
cell part	Gene Ontology	GO:0044464	3660	12774	0	0	23992|19713|170441|19714|11540|72425|13731|26378|230738|22666|22661|76969|209737|223227|214899|214897|20521|26570|231670|213573|245537|19157|27428|19401|19377|20682|241322|68728|13024|102423|56233|12703|239554|286940|235386|74012|27371|27373|27374|27377|216344|227526|81535|192173|235415|329910|97961|69554|68721|64706|64707|75723|69372|75725|76960|260297|71704|16492|233833|52398|276846|13543|72729…	http://amigo.geneontology.org/cgi-bin/amigo/term_details?term=GO:0044464
regulation of cellular process	Gene Ontology	GO:0050794	2513	7892	0	0	23992|19713|11540|13731|230738|22666|22661|223227|214899|214897|245537|19157|27428|19401|74213|19377|19376|241322|68728|13024|56233|12703|74012|27373|27374|13609|81535|192173|235415|329910|64706|64707|75723|75725|56055|71704|233833|56839|13543|17381|13548|17387|17385|69085|12018|12014|80750|12013|52468|68861|11736|26390|15529|17252|52463|26398|11765|12525|20742|56403|64297|64294|64293|15206|18183…	http://amigo.geneontology.org/cgi-bin/amigo/term_details?term=GO:0050794
cytoplasm	Gene Ontology	GO:0005737	2547	8926	0	0	23992|19713|170441|286940|13731|26378|230738|22666|22661|76969|209737|214899|214897|26570|213573|245537|19157|19401|19377|19376|14297|56233|12703|239554|235386|74012|27371|27373|27374|27377|216344|227526|81535|235415|329910|75723|69372|76960|71704|233833|52398|276846|13543|235582|17387|12018|12014|12010|12013|26395|68861|11736|17252|17254|26398|11765|20744|11747|20742|64294|15957|218203|64051|756…	http://amigo.geneontology.org/cgi-bin/amigo/term_details?term=GO:0005737
intracellular	Gene Ontology	GO:0005622	3244	11244	0	0	23992|19713|170441|19714|11540|72425|13731|26378|230738|22666|22661|76969|209737|223227|214899|214897|26570|231670|213573|245537|19157|27428|19401|19377|19376|241322|14297|102423|56233|12703|239554|286940|235386|74012|27371|27373|27374|27377|216344|227526|81535|192173|235415|329910|97961|69554|68721|64707|75723|69372|75725|76960|56055|71704|233833|52398|276846|13543|235582|13548|17387|69085|10500…	http://amigo.geneontology.org/cgi-bin/amigo/term_details?term=GO:0005622
intracellular part	Gene Ontology	GO:0044424	3213	11150	0	0	23992|19713|170441|19714|11540|72425|13731|26378|230738|22666|22661|76969|209737|223227|214899|214897|26570|231670|213573|245537|19157|27428|19401|19377|19376|241322|14297|102423|56233|12703|239554|286940|235386|74012|27371|27373|27374|27377|216344|227526|81535|192173|235415|329910|97961|69554|68721|64707|75723|69372|75725|76960|56055|71704|233833|52398|276846|13543|235582|13548|17387|69085|10500…	http://amigo.geneontology.org/cgi-bin/amigo/term_details?term=GO:0044424
metabolic process	Gene Ontology	GO:0008152	2493	8586	0	0	23992|19713|19714|11540|13731|26378|230738|22666|22661|76969|214899|214897|231670|19401|74213|19377|241322|68728|13024|56233|12703|235386|74012|27373|27374|27377|227525|13609|81535|329910|64707|69372|75725|56055|233833|276846|13543|17381|13548|17387|17385|69085|12018|12014|80750|12013|52468|18185|26390|17252|52463|17254|26398|16876|20742|64297|64294|64293|15206|218203|75612|70061|21399|320438|219…	http://amigo.geneontology.org/cgi-bin/amigo/term_details?term=GO:0008152
cell	Gene Ontology	GO:0005623	3660	12774	0	0	23992|19713|170441|19714|11540|72425|13731|26378|230738|22666|22661|76969|209737|223227|214899|214897|20521|26570|231670|213573|245537|19157|27428|19401|19377|20682|241322|68728|13024|102423|56233|12703|239554|286940|235386|74012|27371|27373|27374|27377|216344|227526|81535|192173|235415|329910|97961|69554|68721|64706|64707|75723|69372|75725|76960|260297|71704|16492|233833|52398|276846|13543|72729…	http://amigo.geneontology.org/cgi-bin/amigo/term_details?term=GO:0005623
intracellular membrane-bounded organelle	Gene Ontology	GO:0043231	2625	8876	0	0	23992|19713|19714|72425|13731|26378|230738|22666|22661|76969|223227|214899|214897|26570|245537|19401|19377|19376|241322|14297|56233|12703|74012|27373|27374|27377|216344|227526|81535|192173|97961|69554|68721|64707|75723|75725|56055|233833|276846|13543|235582|13548|17387|69085|12018|12014|80750|12013|52468|18185|11736|17252|52463|17254|26398|11765|20744|52132|20742|56403|64297|64294|15206|15485|640…	http://amigo.geneontology.org/cgi-bin/amigo/term_details?term=GO:0043231
membrane-bounded organelle	Gene Ontology	GO:0043227	2887	9907	0	0	23992|19713|19714|72425|13731|26378|230738|22666|22661|76969|223227|214899|214897|26570|245537|19401|19377|19376|241322|68728|56233|12703|286940|74012|27373|27374|27377|102058|227526|81535|192173|329910|97961|69554|68721|64707|75723|75725|76960|56055|233833|52398|276846|13543|235582|13548|17387|69085|12018|12014|80750|12013|52468|18185|11736|17252|52463|17254|26398|11765|20744|52132|20742|56403|6…	http://amigo.geneontology.org/cgi-bin/amigo/term_details?term=GO:0043227
organelle	Gene Ontology	GO:0043226	3069	10657	0	0	23992|19713|19714|11540|72425|13731|26378|230738|22666|22661|76969|209737|223227|214899|214897|26570|245537|27428|19401|19377|19376|241322|68728|56233|12703|286940|74012|27373|27374|27377|102058|227526|81535|192173|329910|97961|69554|68721|64707|75723|75725|76960|56055|233833|52398|276846|13543|235582|13548|17387|69085|105000|12018|12014|80750|12013|52468|18185|11736|17252|52463|17254|26398|11765…	http://amigo.geneontology.org/cgi-bin/amigo/term_details?term=GO:0043226
single-organism process	Gene Ontology	GO:0044699	3054	10338	0	0	23992|19713|170441|286940|11540|13731|26378|230738|22666|22661|76969|209737|223227|214899|16420|20521|26570|245537|19157|27428|19401|19377|20682|54631|13024|56233|12703|239554|74012|27371|27373|27374|27377|216344|227526|81535|192173|235415|329910|64706|64707|75723|75725|71704|16492|233833|56839|276846|13543|72729|17381|94332|17387|17385|12018|12010|12013|52468|68861|11736|26390|15529|17252|52463|…	http://amigo.geneontology.org/cgi-bin/amigo/term_details?term=GO:0044699
organic substance metabolic process	Gene Ontology	GO:0071704	2395	8202	0	0	23992|19713|19714|11540|13731|26378|230738|22666|22661|76969|214899|214897|231670|19401|74213|19377|241322|68728|13024|56233|12703|74012|27373|27374|27377|227525|13609|81535|329910|64707|69372|75725|56055|233833|276846|13543|17381|13548|17387|17385|69085|12018|12014|80750|12013|52468|18185|26390|17252|52463|17254|26398|16876|20742|64297|64294|64293|15206|218203|75612|21399|320438|21927|21926|2192…	http://amigo.geneontology.org/cgi-bin/amigo/term_details?term=GO:0071704
regulation of biological process	Gene Ontology	GO:0050789	2603	8342	0	0	23992|19713|11540|13731|230738|22666|22661|223227|214899|214897|213573|245537|19157|27428|19401|74213|19377|19376|241322|68728|13024|56233|12703|74012|27373|27374|13609|81535|192173|235415|329910|64706|64707|75723|75725|56055|71704|16492|233833|56839|13543|17381|13548|17387|17385|69085|12018|12014|80750|12013|52468|68861|11736|26390|15529|17252|52463|26398|11765|12525|20742|56403|64297|64294|6429…	http://amigo.geneontology.org/cgi-bin/amigo/term_details?term=GO:0050789
primary metabolic process	Gene Ontology	GO:0044238	2294	7795	1.54642547148e-321	7.9839526171e-319	23992|19713|19714|11540|13731|26378|230738|22666|22661|76969|214899|214897|231670|19401|74213|19377|241322|68728|13024|56233|12703|74012|27373|27374|27377|227525|13609|81535|329910|64707|69372|75725|56055|233833|276846|13543|17381|13548|17387|17385|69085|12018|12014|80750|12013|52468|26390|17252|52463|17254|26398|17257|20742|64297|64294|64293|15206|218203|21399|320438|21927|21926|12125|21929|2318…	http://amigo.geneontology.org/cgi-bin/amigo/term_details?term=GO:0044238
membrane	Gene Ontology	GO:0016020	2168	7244	1.04981e-306	5.17366e-304	67144|23992|19713|13356|286940|11540|244238|13731|26378|230738|223978|76969|209737|26570|245537|19157|170441|74012|27371|27377|216344|13609|81535|235415|69554|64706|75723|260297|16492|241520|276846|13543|94332|17387|12018|12010|26395|78752|17252|17254|72077|69774|11765|20742|56403|64297|64294|15485|218203|64051|11739|330914|320438|64450|21926|21923|11610|270066|12121|12123|12125|210573|20521|2052…	http://amigo.geneontology.org/cgi-bin/amigo/term_details?term=GO:0016020
macromolecule metabolic process	Gene Ontology	GO:0043170	2103	6872	3.39747e-306	1.60154e-303	23992|19713|19714|11540|13731|230738|22666|22661|76969|214899|214897|231670|19401|74213|19377|241322|68728|13024|56233|12703|74012|27373|27374|27377|227525|13609|64707|69372|75725|56055|233833|276846|13543|17381|13548|17387|17385|69085|12018|12014|80750|12013|52468|18185|26390|52463|26398|16876|20742|64297|64294|64293|15206|218203|75612|320438|21927|21926|21923|12125|21929|231841|18453|18451|2408…	http://amigo.geneontology.org/cgi-bin/amigo/term_details?term=GO:0043170
cellular macromolecule metabolic process	Gene Ontology	GO:0044260	1976	6280	1.03912e-295	4.69421e-293	23992|19713|19714|11540|13731|230738|22666|22661|214899|214897|231670|19401|74213|19377|241322|68728|13024|56233|12703|74012|27373|27374|27377|227525|13609|64707|69372|75725|56055|233833|276846|13543|235582|13548|69085|12018|12014|80750|12013|52468|18185|26390|52463|26398|17257|20742|64297|64294|64293|15206|218203|320438|21927|21926|12125|21929|231841|18453|18451|24086|102626|12235|12234|70661|71…	http://amigo.geneontology.org/cgi-bin/amigo/term_details?term=GO:0044260
response to stimulus	Gene Ontology	GO:0050896	1923	6204	5.01035e-278	2.17289e-275	23992|19713|19714|11540|13731|230738|76969|214897|26570|245537|19157|19401|19376|14297|56233|12703|74012|27373|27374|227525|13609|81535|329910|64706|64707|75723|75725|260297|71704|233833|56839|13543|17381|13548|17387|12018|80750|12013|26395|26390|17252|17254|26398|11765|20744|12525|20742|56403|64297|64294|64293|19017|18183|218203|195208|11739|330914|21927|21926|21923|11610|12121|12123|12125|21929…	http://amigo.geneontology.org/cgi-bin/amigo/term_details?term=GO:0050896
single-multicellular organism process	Gene Ontology	GO:0044707	1662	5002	1.35454e-259	5.64845e-257	23992|19713|286940|11540|13731|230738|22666|223227|214899|26570|245537|19401|19377|54631|56233|12703|74012|27373|27374|227525|227526|192173|75723|75725|56839|13543|17387|17385|12018|12010|26395|18185|15529|52463|26398|17257|20744|12525|20742|56403|64297|64294|218203|195208|21927|21926|21923|12125|21929|20522|18457|11941|24086|16923|12235|12234|70661|68281|58217|14683|58185|13052|13051|18706|10882…	http://amigo.geneontology.org/cgi-bin/amigo/term_details?term=GO:0044707
single-organism developmental process	Gene Ontology	GO:0044767	1623	4865	9.9367e-254	3.99014e-251	23992|19713|286940|11540|13731|230738|22666|223227|214899|214897|245537|27428|19401|19377|54631|56233|12703|27373|27374|227525|227526|192173|64707|75725|56839|13543|17381|17387|17385|12018|12010|26395|18185|52463|26398|11765|20744|12525|56403|64297|64294|218203|195208|21927|21926|21923|12125|21929|20522|53604|20528|70717|18457|11941|24086|16923|12235|12234|70661|71538|80979|14683|58185|76626|1305…	http://amigo.geneontology.org/cgi-bin/amigo/term_details?term=GO:0044767
developmental process	Gene Ontology	GO:0032502	1632	4914	1.29046e-253	4.99684e-251	23992|19713|286940|11540|13731|230738|22666|223227|214899|214897|245537|27428|19401|19377|54631|56233|12703|27373|27374|227525|227526|192173|64707|75725|56839|13543|17381|17387|17385|12018|12010|26395|18185|52463|26398|11765|20744|12525|56403|64297|64294|218203|195208|21927|21926|21923|12125|21929|20522|53604|20528|70717|18457|11941|24086|16923|12235|12234|70661|71538|80979|14683|58185|76626|1305…	http://amigo.geneontology.org/cgi-bin/amigo/term_details?term=GO:0032502
multicellular organismal process	Gene Ontology	GO:0032501	1736	5518	3.49783e-250	1.30771e-247	23992|19713|286940|11540|13731|230738|22666|22661|223227|214899|26570|245537|19401|19377|54631|56233|12703|74012|27373|27374|227525|227526|192173|75723|75725|56839|13543|17387|17385|12018|12010|26395|18185|15529|52463|26398|17257|20744|12525|20742|56403|64297|64294|218203|195208|21927|21926|21923|11610|12125|21929|20522|53604|18457|11941|24086|16923|12235|12234|70661|80979|58217|14683|58185|58186…	http://amigo.geneontology.org/cgi-bin/amigo/term_details?term=GO:0032501
regulation of metabolic process	Gene Ontology	GO:0019222	1584	4746	1.95548e-246	7.0671e-244	23992|19713|11540|13731|230738|22666|22661|214899|19401|74213|19377|241322|14297|13024|56233|12703|74012|27373|27374|13609|64707|75725|56055|233833|13543|13548|69085|12018|12014|80750|12013|52468|26390|52463|26398|17257|64297|64294|15206|218203|21927|21926|21923|12125|21929|231841|24086|12234|70661|68770|58180|58186|54391|18706|108829|18708|67588|14245|14241|12944|226304|208727|14390|216799|26903…	http://amigo.geneontology.org/cgi-bin/amigo/term_details?term=GO:0019222
regulation of cellular metabolic process	Gene Ontology	GO:0031323	1519	4472	7.37664e-241	2.57992e-238	23992|19713|11540|13731|230738|22666|22661|214899|19401|74213|19377|241322|13024|56233|12703|74012|27373|27374|13609|64707|75725|56055|233833|13543|13548|69085|12018|12014|80750|12013|52468|26390|52463|26398|17257|64297|64294|15206|218203|21927|21926|12125|21929|231841|24086|12234|70661|68770|58180|58186|18706|108829|18708|67588|14245|14241|12944|208727|14390|216799|269037|71999|68606|29813|35318…	http://amigo.geneontology.org/cgi-bin/amigo/term_details?term=GO:0031323
nucleus	Gene Ontology	GO:0005634	1714	5538	3.16482e-239	1.07228e-236	23992|19714|72425|13731|230738|22666|22661|214899|214897|19401|19377|241322|56233|12703|27373|27374|27377|227525|192173|69554|64707|75723|75725|233833|13543|13548|69085|12014|80750|12013|52468|52463|17254|26398|17257|20744|52132|20742|64297|15206|195208|11739|21927|11610|21929|231841|53604|18457|24086|102626|12235|12234|57874|68770|58180|67035|58186|13052|228714|17977|108829|18704|18708|14245|709…	http://amigo.geneontology.org/cgi-bin/amigo/term_details?term=GO:0005634
anatomical structure development	Gene Ontology	GO:0048856	1539	4599	6.14784e-239	2.01985e-236	23992|19713|286940|11540|13731|230738|22666|223227|214899|214897|245537|19401|19377|14297|56233|27373|27374|227525|227526|192173|75725|56839|13543|17381|17387|17385|12018|12010|26395|18185|52463|26398|17257|20744|12525|64297|64294|218203|195208|21927|21926|21923|12125|21929|20522|53604|18457|11941|24086|16923|12235|12234|70661|80979|14683|58185|76626|13052|13051|18706|108829|18708|67588|14712|146…	http://amigo.geneontology.org/cgi-bin/amigo/term_details?term=GO:0048856
cellular response to stimulus	Gene Ontology	GO:0051716	1621	5066	2.05583e-236	6.55567e-234	23992|19713|19714|11540|13731|230738|214897|245537|19157|19401|19376|14297|56233|12703|74012|27373|27374|227525|13609|81535|329910|64706|64707|75723|75725|71704|233833|13543|13548|17387|12018|231724|80750|12013|26395|26390|17252|26398|11765|12525|20742|56403|64297|64294|64293|18183|195208|330914|21927|21926|21923|11610|12121|12123|12125|21929|231841|18453|20529|18457|24086|102626|16923|12235|1223…	http://amigo.geneontology.org/cgi-bin/amigo/term_details?term=GO:0051716
regulation of primary metabolic process	Gene Ontology	GO:0080090	1495	4429	6.36374e-234	1.9713e-231	23992|19713|11540|13731|230738|22666|22661|214899|19401|19377|241322|13024|56233|12703|74012|27373|27374|13609|64707|75725|56055|233833|13543|13548|12018|12014|80750|12013|52468|26390|52463|26398|17257|64297|64294|15206|218203|21927|21926|12125|21929|231841|24086|12234|70661|68770|58180|58186|18706|108829|18708|67588|14245|14241|19279|208727|14390|216799|269037|71999|68606|29813|353187|29811|1544…	http://amigo.geneontology.org/cgi-bin/amigo/term_details?term=GO:0080090
positive regulation of biological process	Gene Ontology	GO:0048518	1494	4457	3.94308e-231	1.18752e-228	23992|19713|11540|13731|230738|22661|214899|245537|19401|19377|54631|56233|12703|74012|27373|27374|13609|225998|64706|75723|26379|56839|13543|17381|13548|17387|12018|12010|12013|26395|11736|26390|52463|26398|17257|12525|20742|64297|64294|218203|195208|52187|21927|21926|21923|12121|12123|12125|21929|231841|18453|70717|18457|11941|102626|12235|12234|19159|80979|57874|58185|58186|268396|13052|54391|…	http://amigo.geneontology.org/cgi-bin/amigo/term_details?term=GO:0048518
regulation of macromolecule metabolic process	Gene Ontology	GO:0060255	1488	4427	5.02495e-231	1.47245e-228	23992|19713|11540|13731|230738|22666|22661|214899|19401|19377|241322|13024|56233|12703|74012|27373|27374|13609|64707|75725|56055|233833|13543|13548|12018|12014|80750|12013|52468|26390|52463|26398|17257|64297|64294|15206|218203|21927|21926|21923|12125|21929|231841|24086|12234|68770|58180|58186|18706|108829|18708|67588|14245|14241|12944|208727|14390|216799|269037|71999|68606|29813|353187|29811|6736…	http://amigo.geneontology.org/cgi-bin/amigo/term_details?term=GO:0060255
cell communication	Gene Ontology	GO:0007154	1476	4425	5.67759e-226	1.61991e-223	23992|19713|11540|13731|230738|214897|245537|19157|19401|19376|54631|56233|12703|74012|27373|27374|13609|81535|235415|329910|64706|75723|75725|71704|233833|56839|13543|13548|17387|12018|26395|26390|17252|26398|17257|12525|20742|64297|64294|64293|64051|195208|330914|21927|21926|21923|11610|12121|12123|12125|21929|18453|11941|24086|102626|16923|12235|12234|19159|71538|14687|57874|236920|80976|58185…	http://amigo.geneontology.org/cgi-bin/amigo/term_details?term=GO:0007154
signaling	Gene Ontology	GO:0023052	1464	4374	5.17341e-225	1.43821e-222	23992|19713|11540|13731|230738|214897|245537|19157|19401|19376|54631|56233|12703|74012|27373|27374|13609|81535|235415|329910|64706|75723|75725|71704|56839|13543|13548|17387|12018|26395|26390|17252|26398|17257|12525|20742|64297|64294|64293|64051|195208|330914|21927|21926|21923|11610|12121|12125|21929|18453|11941|24086|102626|16923|12235|12234|19159|71538|14687|57874|236920|80976|58185|13052|13051|…	http://amigo.geneontology.org/cgi-bin/amigo/term_details?term=GO:0023052
localization	Gene Ontology	GO:0051179	1548	4823	1.45054e-224	3.93168e-222	19713|170441|11540|13731|230738|214897|26570|213573|245537|19401|19376|68728|56233|12703|74012|27373|216344|13609|235415|75723|16492|233833|13543|17381|94332|17387|12018|12010|26395|11736|17254|72077|277463|20742|64051|320435|195208|21927|21926|270066|12121|12125|21929|20521|20522|20527|20528|20529|18457|11941|241919|102626|70661|19159|80979|58217|80976|98910|58185|54399|13052|70484|13051|18703|1…	http://amigo.geneontology.org/cgi-bin/amigo/term_details?term=GO:0051179
multicellular organism development	Gene Ontology	GO:0007275	1421	4162	3.81076e-224	1.00771e-221	23992|19713|286940|11540|13731|230738|22666|223227|214899|245537|19401|19377|54631|56233|27374|227525|227526|192173|75725|56839|13543|17387|17385|12018|12010|26395|18185|52463|26398|17257|20744|12525|64297|64294|218203|195208|21927|21926|21923|12125|21929|20522|18457|11941|24086|16923|12235|12234|70661|68281|14683|58185|13052|13051|18706|108829|18708|67588|14712|14688|14241|12944|208727|20254|143…	http://amigo.geneontology.org/cgi-bin/amigo/term_details?term=GO:0007275
single organism signaling	Gene Ontology	GO:0044700	1460	4367	7.30589e-224	1.88596e-221	23992|19713|11540|13731|230738|214897|245537|19157|19401|19376|54631|56233|12703|74012|27373|27374|13609|81535|235415|329910|64706|75723|75725|71704|56839|13543|13548|17387|12018|26395|26390|17252|26398|17257|12525|20742|64297|64294|64293|64051|195208|330914|21927|21926|21923|11610|12121|12125|21929|18453|11941|24086|102626|16923|12235|12234|19159|71538|14687|57874|236920|80976|58185|13052|13051|…	http://amigo.geneontology.org/cgi-bin/amigo/term_details?term=GO:0044700
cellular component organization or biogenesis	Gene Ontology	GO:0071840	1578	5009	1.19071e-222	3.00225e-220	19713|286940|11540|13731|230738|22661|214899|214897|245537|19376|54631|56233|240396|27373|27374|27377|216344|227526|192173|64706|64707|16492|56839|13543|17387|17385|12018|12010|26395|11736|52463|11765|20742|64297|64294|195208|21927|21926|21923|12121|12125|53604|18451|18457|11941|24086|12235|80979|58217|80976|98910|268396|13052|228714|17977|18703|18706|108829|18704|18708|67588|14712|14245|14688|70…	http://amigo.geneontology.org/cgi-bin/amigo/term_details?term=GO:0071840
positive regulation of cellular process	Gene Ontology	GO:0048522	1384	4034	6.67685e-219	1.64524e-216	23992|19713|11540|13731|230738|22661|214899|245537|19401|19377|14297|56233|12703|74012|27373|27374|13609|64706|75723|26379|56839|13543|17381|13548|17387|12018|12010|12013|26395|69726|26390|52463|26398|17257|12525|20742|64297|64294|195208|52187|21927|21926|21923|12121|12123|12125|21929|231841|18453|70717|18457|12235|12234|80979|57874|58185|58186|268396|13052|13051|18706|18708|67588|20656|14245|709…	http://amigo.geneontology.org/cgi-bin/amigo/term_details?term=GO:0048522
cellular component organization	Gene Ontology	GO:0016043	1540	4865	6.67466e-218	1.60815e-215	19713|286940|11540|13731|230738|22661|214899|214897|245537|19376|54631|56233|240396|27373|27374|27377|216344|227526|192173|64706|64707|16492|56839|13543|17387|17385|12018|12010|26395|11736|52463|11765|20742|64297|64294|195208|21927|21926|21923|12121|12125|53604|18451|18457|11941|24086|12235|80979|58217|80976|98910|268396|13052|228714|17977|18703|18706|108829|18704|18708|67588|14712|14245|14688|70…	http://amigo.geneontology.org/cgi-bin/amigo/term_details?term=GO:0016043
membrane part	Gene Ontology	GO:0044425	1599	5211	5.26761e-216	1.24155e-213	19713|170441|11540|244238|13731|230738|76969|26570|245537|19157|74012|27377|13609|81535|64706|75723|260297|16492|241520|276846|13543|94332|17387|12018|12010|78752|17252|17254|72077|69774|277463|20742|64297|64294|18183|218203|64051|11739|330914|320438|64450|21926|11610|270066|69178|12123|12125|210573|20521|20522|20527|18453|20529|18457|11941|228355|246313|241919|12231|19159|80979|57874|58217|80976…	http://amigo.geneontology.org/cgi-bin/amigo/term_details?term=GO:0044425
biosynthetic process	Gene Ontology	GO:0009058	1480	4571	8.20949e-216	1.89377e-213	19713|19714|11540|26379|26378|230738|22666|22661|214899|19401|19377|241322|14297|56233|27374|13609|232023|64707|69372|75725|56055|233833|276846|13543|69085|12014|12013|26395|18185|52463|26398|17257|64294|15206|320438|21927|21926|21929|20528|12234|57874|68770|58180|17975|54391|18700|108829|18704|18708|67588|14712|14245|70930|14241|12944|208727|14390|216799|269037|68606|29813|353187|382985|15444|67…	http://amigo.geneontology.org/cgi-bin/amigo/term_details?term=GO:0009058
nitrogen compound metabolic process	Gene Ontology	GO:0006807	1577	5108	1.10635e-214	2.49898e-212	23992|19713|19714|11540|26379|230738|22666|22661|76969|214899|19401|19377|241322|14297|56233|27373|27374|227525|13609|81535|232023|64707|69372|75725|56055|233833|13543|13548|69085|12014|12013|26395|18185|52463|26398|17257|15206|75612|21927|21926|21929|18453|18451|11941|12234|57874|68770|58180|58186|54391|18706|108829|18708|67588|14245|70930|14241|12944|208727|14390|216799|269037|216119|68606|2981…	http://amigo.geneontology.org/cgi-bin/amigo/term_details?term=GO:0006807
cellular biosynthetic process	Gene Ontology	GO:0044249	1447	4412	1.33063e-214	2.94422e-212	19713|19714|11540|26379|26378|230738|22666|22661|214899|19401|19377|241322|68728|56233|27374|13609|232023|64707|69372|75725|56055|233833|276846|13543|69085|12014|12013|26395|18185|52463|26398|17257|64294|15206|320438|21927|21926|21929|12234|57874|68770|58180|54391|18700|108829|18704|18708|67588|14712|14245|70930|14241|12944|208727|14390|216799|269037|68606|29813|353187|382985|15444|67367|12494|23…	http://amigo.geneontology.org/cgi-bin/amigo/term_details?term=GO:0044249
organic substance biosynthetic process	Gene Ontology	GO:1901576	1459	4496	6.21496e-213	1.34765e-210	19713|19714|11540|26379|26378|230738|22666|22661|214899|19401|19377|241322|68728|56233|27374|13609|232023|64707|69372|75725|56055|233833|276846|13543|69085|12014|12013|26395|18185|52463|26398|17257|64294|15206|320438|21927|21926|21929|20528|12234|57874|68770|58180|54391|18700|108829|18704|18708|67588|14712|14245|70930|14241|208727|14390|216799|269037|68606|29813|353187|382985|15444|67367|12494|23…	http://amigo.geneontology.org/cgi-bin/amigo/term_details?term=GO:1901576
cellular nitrogen compound metabolic process	Gene Ontology	GO:0034641	1508	4812	1.0588e-208	2.25089e-206	23992|19713|19714|11540|26379|230738|22666|22661|214899|19401|19377|241322|14297|56233|27373|27374|227525|13609|232023|64707|69372|75725|56055|233833|13543|13548|69085|12014|12013|26395|52463|26398|17257|15206|21927|21926|21929|11941|12234|68770|58180|58186|54391|18706|108829|18708|67588|14245|70930|14241|12944|208727|14390|216799|269037|216119|68606|29813|353187|382985|15444|67367|12494|238276|1…	http://amigo.geneontology.org/cgi-bin/amigo/term_details?term=GO:0034641
cytoplasmic part	Gene Ontology	GO:0044444	1702	5940	2.9085e-205	6.06423e-203	19713|13731|26378|230738|22661|76969|26570|245537|19157|19401|19377|19376|319415|14297|12703|74012|27374|27377|216344|227526|81535|235415|329910|75723|69372|76960|233833|276846|13543|235582|17387|12018|12010|12013|26395|68861|17252|26398|11765|20742|64294|15485|64051|75612|320435|11739|330914|320438|21927|21926|11610|12121|12123|12125|21929|53604|20527|18453|20529|18451|18457|11941|24086|241919|1…	http://amigo.geneontology.org/cgi-bin/amigo/term_details?term=GO:0044444
negative regulation of biological process	Gene Ontology	GO:0048519	1317	3867	4.41237e-204	9.02622e-202	76509|50883|54609|20910|23992|14678|408190|52477|73181|11820|54598|19387|18218|213988|26379|65963|20564|230738|22666|22661|259302|15205|12524|19017|21761|225631|19013|76804|21405|20440|241919|11910|78405|245537|108909|17420|13163|23947|327987|19401|11600|330938|19377|14297|97998|59090|108058|19277|19270|18777|56233|19273|14219|52882|12703|67384|21907|17918|19726|21869|12064|77683|74012|23969|1000…	http://amigo.geneontology.org/cgi-bin/amigo/term_details?term=GO:0048519
system development	Gene Ontology	GO:0048731	1273	3664	2.10505e-202	4.22648e-200	14176|269473|20910|23992|71918|19713|14674|18552|11820|286940|381305|54598|246746|13731|65963|20564|230738|22666|22289|57138|15205|12524|19017|15201|73902|19013|76804|21405|21406|68743|18423|245537|15395|70747|12226|27428|18816|19401|11600|330938|19377|327826|14297|18675|14178|108058|18771|13196|19743|56233|14219|14218|234865|229227|17918|140484|21906|12064|16573|23969|107751|225631|27374|195733|…	http://amigo.geneontology.org/cgi-bin/amigo/term_details?term=GO:0048731
gene expression	Gene Ontology	GO:0010467	1339	4036	1.89006e-199	3.72582e-197	14853|232811|12395|23992|68837|19713|52477|18552|11820|381305|11540|94191|213988|26379|20564|230738|494448|22661|22289|15903|15205|100504663|19017|21761|225631|56404|19013|76804|21405|21406|14173|68744|18423|107951|15467|17420|21934|13163|321003|18816|19401|12159|74213|19377|241322|208104|18674|14178|18771|56233|268297|14219|53417|53414|234865|21907|21869|12064|56501|77683|214150|11799|107751|187…	http://amigo.geneontology.org/cgi-bin/amigo/term_details?term=GO:0010467
organic cyclic compound binding	Gene Ontology	GO:0097159	1453	4650	1.69961e-198	3.29057e-196	23992|19713|19714|26379|230738|22666|22661|209737|223227|214899|214897|231670|19401|19377|19376|241322|286940|74012|27373|27374|27377|227525|64707|69372|56055|233833|52398|13548|69085|12014|80750|12013|26395|52463|17254|26398|17257|20744|20742|64294|64293|15206|21926|21929|18453|11941|24086|102626|12235|70661|14687|68770|58180|14681|76626|58186|54391|67398|18706|108829|18704|70930|14241|12944|208…	http://amigo.geneontology.org/cgi-bin/amigo/term_details?term=GO:0097159
macromolecule biosynthetic process	Gene Ontology	GO:0009059	1275	3724	3.77172e-198	7.17421e-196	20447|14853|20445|20444|20441|20440|19713|14178|11820|20449|19714|381305|11540|69159|213988|26379|230738|22666|22661|15903|15205|56403|19017|21761|225631|56404|19013|76804|21405|21406|14173|68744|329659|110417|15467|17420|21934|13163|18816|19401|11600|19377|241322|208104|18674|18771|56233|14219|53417|234865|21907|14422|21869|12064|77683|214150|16476|107751|319583|381813|195733|18012|18214|14183|1…	http://amigo.geneontology.org/cgi-bin/amigo/term_details?term=GO:0009059
organic cyclic compound metabolic process	Gene Ontology	GO:1901360	1423	4524	7.61208e-196	1.42293e-193	23992|19713|19714|11540|26379|230738|22666|22661|214899|19401|19377|241322|68728|56233|27374|227525|13609|232023|64707|69372|75725|56055|13543|13548|69085|12014|12013|26395|52463|26398|17257|15206|21927|21926|21929|11941|12234|68770|58180|58186|54391|18706|108829|18708|67588|14245|70930|14241|208727|14390|216799|269037|71799|68606|29813|353187|382985|15444|12495|12494|238276|12499|382639|18145|58…	http://amigo.geneontology.org/cgi-bin/amigo/term_details?term=GO:1901360
heterocycle metabolic process	Gene Ontology	GO:0046483	1384	4319	1.16314e-195	2.13742e-193	23992|19713|19714|11540|26379|230738|22666|22661|214899|19401|19377|241322|68728|56233|27374|227525|13609|232023|64707|69372|75725|56055|13543|13548|69085|12014|12013|26395|52463|26398|17257|15206|21927|21926|21929|11941|12234|68770|58180|58186|54391|18706|108829|18708|67588|14245|70930|14241|208727|14390|216799|269037|71799|68606|29813|353187|382985|15444|12495|12494|238276|12499|382639|58523|58…	http://amigo.geneontology.org/cgi-bin/amigo/term_details?term=GO:0046483
cellular macromolecule biosynthetic process	Gene Ontology	GO:0034645	1248	3622	3.08369e-195	5.57222e-193	20447|14853|20445|20444|20441|20440|19713|14178|11820|20449|19714|381305|11540|69159|213988|26379|230738|22666|22661|15903|15205|56403|19017|21761|225631|56404|19013|76804|21405|21406|14173|68744|329659|110417|15467|17420|21934|13163|18816|19401|70472|19377|241322|208104|18674|18771|56233|14219|53417|234865|21907|14422|21869|12064|77683|214150|16476|107751|319583|381813|195733|18012|18214|14183|1…	http://amigo.geneontology.org/cgi-bin/amigo/term_details?term=GO:0034645
organelle part	Gene Ontology	GO:0044422	1610	5563	3.36358e-195	5.97835e-193	23992|19713|19714|11540|72425|26378|230738|22666|22661|76969|209737|214899|19401|19377|19376|56233|286940|74012|27374|27377|227525|69554|64707|75723|233833|52398|276846|13548|105000|12018|80750|26395|78752|11765|52132|20742|64297|64051|76809|195208|11739|320438|21927|11610|12121|12125|20527|20528|18451|18457|24086|102626|12235|71820|208431|57874|67035|58185|58186|54399|13052|228714|17977|18703|18…	http://amigo.geneontology.org/cgi-bin/amigo/term_details?term=GO:0044422
heterocyclic compound binding	Gene Ontology	GO:1901363	1431	4578	5.28245e-195	9.23748e-193	23992|19713|19714|26379|230738|22666|22661|209737|223227|214899|214897|231670|19401|19377|19376|241322|286940|74012|27373|27374|27377|227525|64707|69372|56055|233833|52398|13548|69085|12014|80750|12013|26395|52463|17254|26398|17257|20744|20742|64294|64293|15206|21926|21929|18453|11941|24086|102626|12235|70661|14687|68770|58180|14681|76626|58186|54391|67398|18706|108829|18704|70930|14241|208727|14…	http://amigo.geneontology.org/cgi-bin/amigo/term_details?term=GO:1901363
cellular aromatic compound metabolic process	Gene Ontology	GO:0006725	1393	4376	6.15194e-195	1.05872e-192	23992|19713|19714|11540|26379|230738|22666|22661|214899|19401|19377|241322|68728|56233|27374|227525|13609|232023|64707|69372|75725|56055|13543|13548|69085|12014|12013|26395|52463|26398|17257|15206|21927|21926|21929|11941|12234|68770|58180|58186|18706|108829|18708|67588|14245|70930|14241|208727|14390|216799|269037|71799|68606|29813|353187|382985|15444|12495|12494|238276|12499|382639|58523|58521|59…	http://amigo.geneontology.org/cgi-bin/amigo/term_details?term=GO:0006725
intracellular organelle part	Gene Ontology	GO:0044446	1576	5409	1.35779e-192	2.30018e-190	23992|19713|19714|11540|72425|26378|230738|22666|22661|76969|209737|214899|19401|19377|19376|56233|286940|74012|27374|27377|227525|69554|64707|75723|233833|52398|276846|13548|105000|12018|80750|26395|78752|11765|52132|20742|64297|64051|76809|195208|11739|320438|21927|11610|69178|12125|20527|20528|18451|18457|24086|102626|12235|71820|208431|57874|67035|58185|58186|54399|13052|228714|17977|18703|18…	http://amigo.geneontology.org/cgi-bin/amigo/term_details?term=GO:0044446
negative regulation of cellular process	Gene Ontology	GO:0048523	1236	3598	3.78937e-192	6.32067e-190	76509|50883|54609|20910|23992|14678|52477|73181|11820|11540|54418|213988|26379|65963|20564|230738|22666|22661|259302|15205|56403|19017|21761|225631|19013|76804|21405|20440|241919|11910|78405|245537|108909|17420|13163|18816|19401|11600|330938|22762|19279|97998|59090|67338|108058|19277|19270|18777|56233|19273|14219|52882|12703|67384|21907|17918|19726|21869|12064|77683|74012|23969|100061|27373|27374…	http://amigo.geneontology.org/cgi-bin/amigo/term_details?term=GO:0048523
nucleobase-containing compound metabolic process	Gene Ontology	GO:0006139	1358	4230	6.50409e-192	1.06844e-189	78914|14853|26417|14679|68837|19713|14178|14917|19714|381305|54598|94191|213988|26379|230738|22666|22661|15903|15205|56403|19017|21761|23992|56404|19013|76804|21405|21406|14173|68744|110052|18423|107951|108099|320376|17420|21934|13163|18816|19401|12159|74213|19377|241322|208104|18771|102423|56233|11820|14219|53417|53414|234865|21907|69562|14422|21869|12064|77683|214150|11799|107751|319583|381813|…	http://amigo.geneontology.org/cgi-bin/amigo/term_details?term=GO:0006139
signal transduction	Gene Ontology	GO:0007165	1320	4033	9.24253e-192	1.49563e-189	14176|54609|20913|14678|19713|14676|14675|14674|244237|14917|71910|381305|54598|244238|13731|121021|20564|230738|72543|223435|11842|11987|259302|15205|12524|19017|15201|236915|56404|19013|21405|14173|11910|245537|108909|70747|21934|13163|19157|50883|11854|18816|19401|11600|223649|18779|327826|14297|97998|12663|14178|108058|19277|75423|142688|56233|19273|14219|76142|12703|243621|21907|17918|80837|…	http://amigo.geneontology.org/cgi-bin/amigo/term_details?term=GO:0007165
regulation of nitrogen compound metabolic process	Gene Ontology	GO:0051171	1152	3237	3.30156e-187	5.26405e-185	50883|23992|68837|19713|14178|11820|381305|54598|69159|213988|26379|230738|22666|22661|15903|15205|56403|19017|21761|225631|56404|19013|76804|104215|21406|14173|68744|329659|110052|18423|15467|17420|21934|13163|18816|19401|67465|19377|241322|208104|67579|18771|56233|53417|234865|21907|21869|12064|77683|214150|16476|107751|27373|381813|195733|18012|18214|14183|14182|246103|11540|23967|13017|18159|…	http://amigo.geneontology.org/cgi-bin/amigo/term_details?term=GO:0051171
regulation of biosynthetic process	Gene Ontology	GO:0009889	1149	3227	8.64091e-187	1.35775e-184	50883|23992|68837|19713|14178|11820|381305|54598|69159|213988|26379|230738|22666|22661|15903|15205|56403|19017|21761|56404|19013|76804|21405|21406|14173|68744|329659|18423|15467|17420|21934|214133|13163|18816|19401|70472|19377|241322|208104|67579|18771|56233|14219|53417|234865|21907|14234|21869|12064|77683|214150|16476|107751|225631|381813|195733|18012|18214|14183|14182|246103|11540|23967|13017|6…	http://amigo.geneontology.org/cgi-bin/amigo/term_details?term=GO:0009889
nucleic acid metabolic process	Gene Ontology	GO:0090304	1253	3753	1.8431e-186	2.8547e-184	14853|22256|26417|23992|68837|19713|14178|11820|19714|381305|11540|94191|213988|26379|230738|22666|22661|15903|15205|56403|19017|21761|225631|56404|19013|76804|21405|21406|14173|68744|110052|18423|107951|320376|17420|21934|13163|18816|19401|12159|74213|19377|241322|208104|18771|102423|56233|14219|53417|53414|234865|21907|69562|21869|12064|77683|214150|11799|107751|319583|381813|195733|18012|18214…	http://amigo.geneontology.org/cgi-bin/amigo/term_details?term=GO:0090304
cellular developmental process	Gene Ontology	GO:0048869	1215	3562	2.85277e-186	4.3563e-184	76509|14176|12395|20910|71918|19713|244895|14674|384061|11820|286940|381305|11540|20848|13731|65963|20564|433956|57138|15205|56403|15201|225631|19013|76804|104215|21406|68743|11910|245537|330863|70747|13163|27428|18816|19401|11600|330938|22762|18779|327826|68728|12934|108058|18771|13196|19743|56233|19273|14219|14218|12703|234865|20288|17918|229227|21869|12064|16573|23969|107751|246747|27373|27374…	http://amigo.geneontology.org/cgi-bin/amigo/term_details?term=GO:0048869
regulation of gene expression	Gene Ontology	GO:0010468	1140	3191	4.55092e-186	6.85293e-184	14176|23992|68837|19713|52477|14178|11820|381305|11540|69159|213988|26379|20564|230738|22666|22661|15903|15205|100504663|19017|21761|225631|56404|19013|76804|21405|21406|14173|68744|329659|18423|15467|17420|21934|13163|18816|19401|67465|19377|241322|208104|67579|18771|56233|14219|53417|234865|21907|21869|12064|56501|77683|214150|16476|107751|27373|381813|195733|18012|18214|12018|14183|14182|24610…	http://amigo.geneontology.org/cgi-bin/amigo/term_details?term=GO:0010468
cellular nitrogen compound biosynthetic process	Gene Ontology	GO:0044271	1215	3584	1.9251e-184	2.85917e-182	20447|78914|20445|20444|20441|68837|19713|18552|14917|19714|381305|54598|69159|213988|26379|230738|22666|22661|15903|15205|56403|19017|21761|225631|56404|19013|76804|21405|21406|14173|68744|329659|18423|15467|17420|21934|13163|18816|19401|70472|19377|241322|208104|18674|14178|18771|56233|11820|14219|53417|234865|21907|21869|12064|77683|214150|11799|107751|319583|381813|195733|18012|18214|14183|14…	http://amigo.geneontology.org/cgi-bin/amigo/term_details?term=GO:0044271
regulation of cellular biosynthetic process	Gene Ontology	GO:0031326	1130	3170	1.34863e-183	1.97593e-181	50883|23992|68837|19713|14178|11820|381305|54598|69159|213988|26379|230738|22666|22661|15903|15205|56403|19017|21761|56404|19013|76804|21405|21406|14173|68744|329659|18423|15467|17420|21934|13163|18816|19401|70472|19377|241322|208104|67579|18771|56233|53417|234865|21907|14234|21869|12064|77683|214150|16476|107751|225631|381813|195733|18012|18214|14183|14182|246103|11540|23967|13017|67078|55994|13…	http://amigo.geneontology.org/cgi-bin/amigo/term_details?term=GO:0031326
RNA metabolic process	Gene Ontology	GO:0016070	1158	3351	6.09575e-180	8.81202e-178	14853|50883|23992|68837|19713|14178|11820|381305|11540|94191|213988|26379|230738|22666|22661|15903|15205|56403|19017|21761|269704|56404|19013|76804|21405|21406|14173|68744|18423|107951|320376|17420|21934|13163|18816|19401|12159|74213|19377|241322|208104|18771|56233|53417|53414|234865|21907|21869|12064|77683|214150|11799|107751|225631|381813|195733|18012|18214|14183|14182|246103|23967|13017|55994|…	http://amigo.geneontology.org/cgi-bin/amigo/term_details?term=GO:0016070
regulation of macromolecule biosynthetic process	Gene Ontology	GO:0010556	1092	3026	6.43057e-180	9.17371e-178	50883|23992|68837|19713|14178|11820|381305|11540|69159|213988|26379|230738|22666|22661|15903|15205|56403|19017|21761|56404|19013|76804|21405|21406|14173|68744|329659|18423|15467|17420|21934|13163|18816|19401|70472|19377|241322|208104|67579|18771|56233|14219|53417|234865|21907|21869|12064|77683|214150|16476|107751|225631|381813|195733|18012|18214|14183|14182|246103|99412|23967|13017|55994|13010|23…	http://amigo.geneontology.org/cgi-bin/amigo/term_details?term=GO:0010556
regulation of cellular macromolecule biosynthetic process	Gene Ontology	GO:2000112	1071	2938	1.08974e-178	1.53442e-176	50883|23992|68837|19713|14178|11820|381305|11540|69159|213988|26379|230738|22666|22661|15903|15205|56403|19017|21761|56404|19013|76804|21405|21406|14173|68744|329659|18423|15467|17420|21934|13163|18816|19401|70472|19377|241322|208104|67579|18771|56233|53417|234865|21907|21869|12064|77683|214150|16476|107751|225631|381813|195733|18012|18214|14183|14182|246103|99412|23967|13017|55994|13010|233060|1…	http://amigo.geneontology.org/cgi-bin/amigo/term_details?term=GO:2000112
cell differentiation	Gene Ontology	GO:0030154	1137	3285	1.15976e-176	1.61206e-174	20430|76509|14176|12395|20910|71918|19713|244895|14674|384061|11820|286940|381305|11540|20848|13731|65963|20564|230738|57138|15205|56403|15201|19013|76804|21406|68743|11910|245537|330863|70747|13163|27428|18816|19401|11600|330938|22762|327826|68728|12934|108058|18771|13196|19743|56233|19273|14219|14218|12703|234865|20288|17918|229227|21869|12064|16573|23969|107751|246747|225631|27374|195733|18012…	http://amigo.geneontology.org/cgi-bin/amigo/term_details?term=GO:0030154
regulation of nucleobase-containing compound metabolic process	Gene Ontology	GO:0019219	1082	3025	1.07718e-175	1.47832e-173	50883|68837|19713|14178|11820|381305|54598|69159|213988|26379|230738|22666|22661|15903|15205|19017|21761|56404|19013|76804|104215|21406|14173|68744|329659|110052|18423|320376|17420|21934|13163|18816|19401|67465|19377|241322|208104|18771|56233|53417|234865|21907|21869|12064|77683|16476|107751|225631|381813|195733|18012|14183|14182|246103|11540|23967|13017|18159|55994|13010|233060|194655|12848|2727…	http://amigo.geneontology.org/cgi-bin/amigo/term_details?term=GO:0019219
aromatic compound biosynthetic process	Gene Ontology	GO:0019438	1077	3083	1.5132e-168	2.05077e-166	78914|50883|68837|19713|14178|14917|19714|54598|69159|26379|230738|22666|22661|15903|15205|19017|21761|225631|56404|19013|76804|21405|21406|14173|68744|329659|18423|320376|17420|21934|13163|18816|19401|70472|19377|241322|208104|18771|56233|11820|14219|53417|234865|21907|17918|21869|12064|77683|11799|107751|319583|381813|195733|18012|14183|14182|246103|11540|23967|13017|18159|55994|233060|194655|1…	http://amigo.geneontology.org/cgi-bin/amigo/term_details?term=GO:0019438
organic cyclic compound biosynthetic process	Gene Ontology	GO:1901362	1095	3174	2.14322e-168	2.85071e-166	78914|50883|68837|19713|14178|14917|19714|54598|69159|26379|230738|22666|22661|15903|15205|19017|21761|225631|56404|19013|76804|21405|21406|14173|68744|329659|18423|320376|17420|21934|13163|18816|19401|70472|19377|241322|208104|18771|56233|11820|14219|53417|234865|21907|17918|21869|12064|77683|11799|107751|319583|381813|195733|18012|14183|14182|246103|11540|23967|13017|18159|55994|233060|194655|1…	http://amigo.geneontology.org/cgi-bin/amigo/term_details?term=GO:1901362
heterocycle biosynthetic process	Gene Ontology	GO:0018130	1074	3070	2.15605e-168	2.85071e-166	78914|50883|68837|19713|14178|14917|19714|54598|69159|26379|230738|22666|22661|15903|15205|19017|21761|225631|56404|19013|76804|21405|21406|14173|68744|329659|18423|320376|17420|21934|13163|18816|19401|70472|19377|241322|208104|18771|56233|11820|14219|53417|234865|21907|21869|12064|77683|11799|107751|319583|381813|195733|18012|14183|14182|246103|11540|23967|13017|18159|55994|233060|194655|12848|2…	http://amigo.geneontology.org/cgi-bin/amigo/term_details?term=GO:0018130
nucleobase-containing compound biosynthetic process	Gene Ontology	GO:0034654	1060	3023	1.6238e-166	2.12111e-164	78914|50883|68837|19713|14178|14917|19714|54598|69159|26379|230738|22666|22661|15903|15205|19017|21761|225631|56404|19013|76804|21405|21406|14173|68744|329659|18423|320376|17420|21934|13163|18816|19401|70472|19377|241322|208104|18771|56233|11820|14219|53417|234865|21907|21869|12064|77683|16476|107751|319583|381813|195733|18012|14183|14182|246103|11540|23967|13017|18159|55994|233060|194655|12848|2…	http://amigo.geneontology.org/cgi-bin/amigo/term_details?term=GO:0034654
regulation of RNA metabolic process	Gene Ontology	GO:0051252	998	2729	6.86088e-166	8.85544e-164	50883|68837|19713|14178|11820|381305|11540|69159|213988|26379|230738|22666|22661|15903|15205|19017|21761|56404|19013|76804|21405|21406|14173|68744|329659|18423|320376|17420|21934|13163|18816|19401|67465|19377|241322|208104|18771|56233|53417|234865|21907|21869|12064|77683|16476|107751|225631|381813|195733|18012|14183|14182|246103|23967|13017|55994|233060|194655|12848|27275|27274|64707|68955|18173|…	http://amigo.geneontology.org/cgi-bin/amigo/term_details?term=GO:0051252
protein metabolic process	Gene Ontology	GO:0019538	1278	4153	8.73417e-166	1.11407e-163	20447|14853|20445|54609|20441|14678|19713|243083|13640|18552|243084|20449|11540|20444|213988|13731|121021|230738|223435|14071|22289|15205|100504663|19017|21761|18491|12539|214899|76804|21405|20440|329659|231670|110417|108909|21934|224014|321003|50883|244895|19401|73945|330938|327826|68728|18675|18674|12663|14178|108058|19277|19270|18777|19272|19273|14219|12703|320024|56737|19419|239554|432486|269…	http://amigo.geneontology.org/cgi-bin/amigo/term_details?term=GO:0019538
intrinsic component of membrane	Gene Ontology	GO:0031224	1313	4351	4.29111e-165	5.40979e-163	20447|76509|20445|327766|11828|20441|231470|19713|71667|71914|244237|243084|26946|68465|72549|170439|54598|24044|104099|13731|239250|11982|67760|226040|11987|76969|57138|12525|12524|12526|106073|214469|233115|12494|20440|26570|73124|245537|78923|70747|21934|78252|70417|243083|20288|380732|14426|18779|269854|18675|18674|18552|108058|19277|19270|19271|14128|215090|67878|14800|20449|432486|71910|543…	http://amigo.geneontology.org/cgi-bin/amigo/term_details?term=GO:0031224
cell periphery	Gene Ontology	GO:0071944	1213	3858	4.04283e-162	5.03821e-160	58220|54609|20911|20910|236915|14678|19713|14676|14675|71914|244237|243084|26946|68465|54598|244238|12390|13731|121021|11982|230738|72543|67760|11987|11828|12525|12524|12526|106073|104215|68743|20521|26570|108116|241919|67374|245537|20965|70747|170738|13163|19157|11854|243083|380732|18779|327826|19279|18772|384061|108058|19277|65086|19271|19272|19273|14219|239217|14800|20288|244895|80837|17913|74…	http://amigo.geneontology.org/cgi-bin/amigo/term_details?term=GO:0071944
RNA biosynthetic process	Gene Ontology	GO:0032774	983	2703	8.98466e-162	1.10695e-159	50883|68837|19713|14178|11820|11540|69159|26379|230738|22666|22661|15903|15205|19017|21761|56404|19013|76804|21405|21406|14173|68744|329659|18423|320376|17420|21934|13163|18816|19401|70472|19377|241322|208104|18771|56233|53417|234865|21907|21869|12064|77683|16476|107751|225631|381813|195733|18012|14183|14182|246103|23967|13017|55994|233060|194655|12848|27275|27274|64707|18173|75725|67255|243833|1…	http://amigo.geneontology.org/cgi-bin/amigo/term_details?term=GO:0032774
transcription, DNA-templated	Gene Ontology	GO:0006351	979	2687	1.73147e-161	2.10928e-159	50883|68837|19713|14178|11820|11540|69159|26379|230738|22666|22661|15903|15205|19017|21761|56404|19013|76804|21405|21406|14173|68744|329659|18423|320376|17420|21934|13163|18816|19401|70472|19377|241322|208104|18771|56233|53417|234865|21907|21869|12064|77683|16476|107751|225631|381813|195733|18012|14183|14182|246103|23967|13017|55994|233060|194655|12848|27275|27274|64707|18173|75725|67255|243833|1…	http://amigo.geneontology.org/cgi-bin/amigo/term_details?term=GO:0006351
cellular protein metabolic process	Gene Ontology	GO:0044267	1175	3670	2.6438e-161	3.1849e-159	20447|14853|20445|54609|20441|14678|19713|244895|13640|18552|14917|20449|11540|20444|213988|13731|121021|230738|223435|14957|22289|15205|100504663|19017|21761|23992|12539|214899|76804|21405|20440|329659|231670|110417|108909|21934|224014|50883|18816|19401|73945|330938|327826|68728|18674|14178|108058|19277|19270|18777|19272|19273|14219|12703|320024|56737|19419|239554|432486|26936|12064|77683|74012|…	http://amigo.geneontology.org/cgi-bin/amigo/term_details?term=GO:0044267
nucleic acid-templated transcription	Gene Ontology	GO:0097659	979	2690	3.2097e-161	3.82413e-159	50883|68837|19713|14178|11820|11540|69159|26379|230738|22666|22661|15903|15205|19017|21761|56404|19013|76804|21405|21406|14173|68744|329659|18423|320376|17420|21934|13163|18816|19401|70472|19377|241322|208104|18771|56233|53417|234865|21907|21869|12064|77683|16476|107751|225631|381813|195733|18012|14183|14182|246103|23967|13017|55994|233060|194655|12848|27275|27274|64707|18173|75725|67255|243833|1…	http://amigo.geneontology.org/cgi-bin/amigo/term_details?term=GO:0097659
regulation of transcription, DNA-templated	Gene Ontology	GO:0006355	964	2623	8.54453e-161	1.00695e-158	50883|68837|19713|14178|11820|11540|69159|26379|230738|22666|22661|15903|15205|19017|21761|56404|19013|76804|21405|21406|14173|68744|329659|18423|320376|17420|21934|13163|18816|19401|70472|19377|241322|208104|18771|56233|53417|234865|21907|21869|12064|77683|16476|107751|225631|381813|195733|18012|14183|14182|246103|23967|13017|55994|233060|194655|12848|27275|27274|64707|18173|75725|67255|243833|1…	http://amigo.geneontology.org/cgi-bin/amigo/term_details?term=GO:0006355
integral component of membrane	Gene Ontology	GO:0016021	1277	4218	9.66939e-161	1.12726e-158	20447|20445|327766|11828|20441|231470|19713|71667|71914|244237|243084|26946|68465|72549|170439|54598|24044|104099|13731|239250|11982|67760|226040|11987|76969|57138|12525|12524|12526|106073|214469|233115|12494|20440|26570|73124|245537|78923|70747|21934|78252|70417|243083|20288|380732|14426|18779|269854|18675|18674|18552|108058|19277|19270|19271|14128|215090|67878|20449|432486|71910|54325|19289|171…	http://amigo.geneontology.org/cgi-bin/amigo/term_details?term=GO:0016021
establishment of localization	Gene Ontology	GO:0051234	1202	3820	1.21584e-160	1.40236e-158	54609|20911|20910|20913|14678|72077|71914|14178|11820|26946|54598|24044|12390|13731|11982|230738|72543|11987|11828|15205|19017|106073|56404|19013|70417|21405|12494|14173|26570|108116|73124|213573|245537|20965|21934|11854|19401|11600|234788|18779|208104|12934|18674|12663|108058|19270|18777|14219|12703|234865|20288|17918|432486|114304|17913|16573|23969|347722|27373|75909|102058|14183|14182|216233|1…	http://amigo.geneontology.org/cgi-bin/amigo/term_details?term=GO:0051234
regulation of nucleic acid-templated transcription	Gene Ontology	GO:1903506	964	2626	1.59404e-160	1.81922e-158	50883|68837|19713|14178|11820|11540|69159|26379|230738|22666|22661|15903|15205|19017|21761|56404|19013|76804|21405|21406|14173|68744|329659|18423|320376|17420|21934|13163|18816|19401|70472|19377|241322|208104|18771|56233|53417|234865|21907|21869|12064|77683|16476|107751|225631|381813|195733|18012|14183|14182|246103|23967|13017|55994|233060|194655|12848|27275|27274|64707|18173|75725|67255|243833|1…	http://amigo.geneontology.org/cgi-bin/amigo/term_details?term=GO:1903506
regulation of RNA biosynthetic process	Gene Ontology	GO:2001141	964	2632	5.53212e-160	6.24784e-158	50883|68837|19713|14178|11820|11540|69159|26379|230738|22666|22661|15903|15205|19017|21761|56404|19013|76804|21405|21406|14173|68744|329659|18423|320376|17420|21934|13163|18816|19401|70472|19377|241322|208104|18771|56233|53417|234865|21907|21869|12064|77683|16476|107751|225631|381813|195733|18012|14183|14182|246103|23967|13017|55994|233060|194655|12848|27275|27274|64707|18173|75725|67255|243833|1…	http://amigo.geneontology.org/cgi-bin/amigo/term_details?term=GO:2001141
transport	Gene Ontology	GO:0006810	1174	3692	3.03689e-159	3.39443e-157	54609|20911|20910|20913|14678|72077|71914|14178|11820|26946|54598|24044|12390|13731|11982|230738|72543|11987|11828|15205|19017|106073|56404|19013|70417|21405|12494|14173|26570|108116|73124|213573|245537|20965|21934|11854|19401|11600|234788|18779|208104|12934|18674|12663|108058|19270|18777|14219|12703|234865|20288|17918|432486|114304|17913|16573|23969|347722|27373|75909|102058|14183|14182|216233|1…	http://amigo.geneontology.org/cgi-bin/amigo/term_details?term=GO:0006810
plasma membrane	Gene Ontology	GO:0005886	1186	3764	1.48442e-158	1.64226e-156	58220|54609|20911|20910|236915|14678|19713|14676|14675|71914|244237|243084|26946|68465|54598|244238|12390|13731|121021|11982|230738|72543|67760|11987|11828|12525|12524|12526|106073|104215|20521|26570|108116|241919|245537|20965|70747|170738|80283|19157|11854|243083|380732|18779|327826|19279|18772|384061|108058|19277|65086|19271|19272|19273|239217|14800|20288|244895|80837|17913|74012|23969|27371|38…	http://amigo.geneontology.org/cgi-bin/amigo/term_details?term=GO:0005886
regulation of biological quality	Gene Ontology	GO:0065008	992	2859	4.55639e-152	4.98993e-150	20910|20913|14173|19713|14676|14674|18552|11820|26946|381305|11540|13731|230738|14071|11828|237107|56403|19017|19013|21405|26570|52055|245537|20965|214133|224014|18816|19401|229211|22608|68728|12934|97998|59090|14178|108058|18771|19271|14219|20288|17918|26936|17913|16573|74012|20529|27373|195733|227525|13609|14182|235415|18390|108100|68089|52892|65970|65973|63985|18173|18174|229615|217356|233833|…	http://amigo.geneontology.org/cgi-bin/amigo/term_details?term=GO:0065008
regulation of signaling	Gene Ontology	GO:0023051	892	2424	6.96192e-148	7.54812e-146	54609|20910|20913|14678|19713|13640|11820|11540|13731|121021|20564|230738|72543|11987|15205|19017|15201|236915|68039|21405|14173|11910|245537|108909|21934|13163|19157|18816|19401|12159|18779|327826|19279|97998|59090|108058|19277|19271|56233|14219|12703|243621|17918|109294|17913|16573|214150|100061|27373|27374|14183|14182|246103|235415|13017|16177|18390|13405|16179|56533|64706|223435|75725|16476|2…	http://amigo.geneontology.org/cgi-bin/amigo/term_details?term=GO:0023051
macromolecule modification	Gene Ontology	GO:0043412	1015	3032	2.84014e-147	3.04879e-145	20447|20445|20444|20441|14678|19713|244895|13640|14178|14917|20449|11540|13731|121021|230738|223435|239364|15205|100504663|19017|21761|23992|214899|76804|21405|20440|231670|110417|320376|21934|224014|50883|18816|19401|11600|330938|327826|240880|97998|108058|19277|19270|18777|56233|19273|14219|12703|26938|19419|432486|26936|12064|77683|74012|100061|27373|381813|14183|14182|246103|99412|23802|67078…	http://amigo.geneontology.org/cgi-bin/amigo/term_details?term=GO:0043412
response to chemical	Gene Ontology	GO:0042221	951	2722	1.1245e-146	1.19527e-144	14176|54609|11828|20913|14678|19713|19822|244237|14917|381305|54598|19387|26379|20564|230738|15903|15205|12524|19017|18491|56404|19013|21405|20440|20521|26570|11910|13649|17420|13163|19401|11600|18779|327826|12934|67579|14178|20522|19277|19271|19272|11820|14219|12703|21907|17918|21869|17913|16573|214150|107751|100061|77781|14183|14182|11540|23967|12661|16172|24014|16177|18390|16179|64707|18173|18…	http://amigo.geneontology.org/cgi-bin/amigo/term_details?term=GO:0042221
regulation of cell communication	Gene Ontology	GO:0010646	885	2405	1.30763e-146	1.37644e-144	54609|20910|20913|14678|19713|13640|11820|11540|13731|121021|20564|230738|72543|11987|15205|19017|15201|236915|68039|21405|14173|11910|245537|108909|21934|13163|19157|18816|19401|12159|18779|327826|19279|97998|59090|108058|19277|19271|56233|14219|12703|243621|17918|109294|17913|16573|214150|100061|27373|27374|14183|14182|246103|235415|13017|16177|18390|13405|16179|56533|64706|223435|75725|16476|2…	http://amigo.geneontology.org/cgi-bin/amigo/term_details?term=GO:0010646
regulation of response to stimulus	Gene Ontology	GO:0048583	963	2804	9.32869e-145	9.72516e-143	50883|54609|20911|20913|14678|19713|13640|14178|11820|54598|13731|121021|20564|230738|72543|22376|11987|15205|12524|19017|15201|236915|19013|21405|20440|11910|245537|108909|21934|13163|19157|18816|19401|12159|330938|18779|327826|19279|97998|108058|19277|19271|56233|14219|12703|243621|17918|109294|17913|16573|214150|100061|27373|27374|14183|14182|246103|11540|16172|13017|16177|18390|16179|56533|64…	http://amigo.geneontology.org/cgi-bin/amigo/term_details?term=GO:0048583
cellular protein modification process	Gene Ontology	GO:0006464	963	2826	5.92639e-143	6.06169e-141	20447|20445|20444|20441|14678|19713|244895|13640|14178|14917|20449|11540|13731|121021|230738|223435|239364|15205|100504663|19017|21761|23992|214899|76804|21405|20440|231670|110417|108909|21934|224014|50883|18816|19401|11600|330938|327826|240880|97998|108058|19277|19270|18777|19272|19273|14219|12703|26938|19419|432486|26936|12064|77683|74012|100061|27373|381813|14183|14182|246103|99412|23802|67078…	http://amigo.geneontology.org/cgi-bin/amigo/term_details?term=GO:0006464
protein modification process	Gene Ontology	GO:0036211	963	2826	5.92639e-143	6.06169e-141	20447|20445|20444|20441|14678|19713|244895|13640|14178|14917|20449|11540|13731|121021|230738|223435|239364|15205|100504663|19017|21761|23992|214899|76804|21405|20440|231670|110417|108909|21934|224014|50883|18816|19401|11600|330938|327826|240880|97998|108058|19277|19270|18777|19272|19273|14219|12703|26938|19419|432486|26936|12064|77683|74012|100061|27373|381813|14183|14182|246103|99412|23802|67078…	http://amigo.geneontology.org/cgi-bin/amigo/term_details?term=GO:0036211
animal organ development	Gene Ontology	GO:0048513	934	2709	8.39599e-141	8.50741e-139	23992|14173|19713|73181|18552|11820|286940|54598|246746|26379|20564|22666|22289|15903|15205|19017|15201|19013|21405|68743|18423|15395|70747|19401|12159|330938|22762|327826|18675|14178|108058|18771|19271|56233|14219|14218|234865|229227|17918|21906|12064|107751|225631|195733|18012|319939|227525|14183|14182|76743|192173|23967|23966|55994|13405|78405|242687|18174|75725|67255|217351|18214|242523|12986…	http://amigo.geneontology.org/cgi-bin/amigo/term_details?term=GO:0048513
regulation of developmental process	Gene Ontology	GO:0050793	806	2112	1.40696e-139	1.41243e-137	26949|71918|19713|14674|14178|11820|246747|20848|13731|65963|20564|230738|15903|15205|12524|19017|223227|19013|76804|104215|21406|20440|245537|108909|13163|18816|19401|207214|19377|327826|12934|384061|13196|56233|14219|20288|16478|12064|23969|27373|27374|195733|14183|14182|216233|99412|23967|23966|18159|16177|18390|78405|75725|121021|234594|12986|19878|13543|60505|19876|17387|17385|320713|14758|1…	http://amigo.geneontology.org/cgi-bin/amigo/term_details?term=GO:0050793
positive regulation of metabolic process	Gene Ontology	GO:0009893	894	2548	6.44394e-138	6.40965e-136	54609|14678|19713|13640|14178|11820|54598|213988|13731|121021|230738|22661|239364|15205|100504663|19017|15900|56404|19013|76804|21405|21406|14173|18423|330863|13163|18816|19401|12159|19377|327826|14297|108058|18771|14219|53417|12703|26936|12064|74012|27373|195733|18012|14183|14182|246103|11540|23967|13017|18159|55994|13010|233060|16179|27275|65973|18173|26379|217351|14562|16476|229615|66385|19878…	http://amigo.geneontology.org/cgi-bin/amigo/term_details?term=GO:0009893
macromolecular complex	Gene Ontology	GO:0032991	1195	4117	3.248e-137	3.20135e-135	14853|58220|232811|20911|20910|107684|14678|19713|14676|14675|14674|14917|19714|381305|99412|230738|72543|52717|226041|15205|100504663|209737|19017|21761|14679|56404|214899|76804|21405|21406|268741|231670|110417|70408|20965|13163|241915|327987|19401|67465|330938|18779|22608|12934|72290|12663|108058|18771|56233|11820|14218|239217|234865|53413|100710|21869|17913|16573|26932|27373|27374|27402|227525…	http://amigo.geneontology.org/cgi-bin/amigo/term_details?term=GO:0032991
catalytic activity	Gene Ontology	GO:0003824	1328	4870	1.38162e-136	1.34951e-134	20447|78914|20445|20916|20441|14678|19713|14676|14675|14674|18552|243084|20449|19714|20444|53382|26378|11982|230738|223978|14071|22289|76969|71954|69709|209737|15201|18491|214899|76804|233115|20440|270086|110417|28105|245537|20965|68098|66254|72195|243083|18549|73945|14426|17346|19376|93685|18675|108058|19277|19270|75422|56233|19273|13548|26938|264064|244895|140484|66671|17913|235386|77683|54326|…	http://amigo.geneontology.org/cgi-bin/amigo/term_details?term=GO:0003824
regulation of multicellular organismal process	Gene Ontology	GO:0051239	859	2408	1.95638e-135	1.89384e-133	71918|19713|73181|14178|11820|381305|54598|13731|65963|20564|230738|15903|15205|12524|19017|223227|20855|76804|21406|14173|245537|108909|21934|13163|18816|19401|11600|19377|327826|14297|12934|108058|19277|13196|19271|56233|14219|12703|29811|16478|12064|23969|27374|195733|14183|14182|216233|11540|23967|23966|16172|18159|16177|18390|13405|78405|75723|75725|121021|21841|12986|19878|13543|60505|19876…	http://amigo.geneontology.org/cgi-bin/amigo/term_details?term=GO:0051239
anatomical structure morphogenesis	Gene Ontology	GO:0009653	841	2328	6.68885e-135	6.41774e-133	76509|20910|23992|20440|19713|244895|14674|18552|11820|286940|54598|20848|13731|121021|20564|433956|15205|19017|22658|19013|76804|21405|14173|18423|245537|214133|224014|18816|19401|12159|330938|22762|327826|14297|12934|14178|18771|65086|19271|56233|14219|14218|53414|17918|140484|21906|12064|16573|23969|107751|27373|14183|14182|76743|11540|23967|12661|55994|13405|78405|65973|67252|242687|18174|672…	http://amigo.geneontology.org/cgi-bin/amigo/term_details?term=GO:0009653
nucleic acid binding	Gene Ontology	GO:0003676	968	2959	2.10109e-134	1.99825e-132	14853|20910|23992|71918|52477|11820|19714|18027|94191|213988|26379|230738|332359|22661|209416|15205|56403|19017|21408|225631|19013|21405|21406|268741|110052|18423|107951|216792|241915|19401|73945|207214|19377|241322|208104|67579|18771|75422|53417|239217|17918|21869|214150|107751|319583|27374|195733|18012|227525|23967|73389|97961|55994|58180|233060|286940|233189|67070|27275|27274|64707|68955|67255…	http://amigo.geneontology.org/cgi-bin/amigo/term_details?term=GO:0003676
ion binding	Gene Ontology	GO:0043167	1039	3333	9.4945e-134	8.95125e-132	26949|20916|18491|71918|19713|14676|14675|71914|11820|19714|69159|26379|77015|20564|230738|22666|22661|226041|16909|21408|77041|56404|19013|76804|214897|246727|14678|68744|72145|28105|269181|17420|21934|214133|224014|321003|241915|19401|232341|14426|19377|14674|241322|14297|18675|56233|208777|17918|432486|77683|347722|233744|27377|246104|12660|18399|67078|55994|109711|233060|194655|52892|27275|23…	http://amigo.geneontology.org/cgi-bin/amigo/term_details?term=GO:0043167
positive regulation of macromolecule metabolic process	Gene Ontology	GO:0010604	844	2364	5.0415e-133	4.71207e-131	54609|14678|19713|13640|14178|11820|99412|213988|13731|121021|230738|22661|239364|15205|100504663|19017|15900|56404|19013|76804|21405|21406|14173|18423|330863|13163|18816|19401|12159|19377|327826|108058|18771|14219|53417|12703|26936|12064|74012|27373|195733|18012|14183|14182|246103|23967|13017|55994|13010|233060|16179|27275|65973|18173|26379|217351|16476|229615|66385|19878|54139|13543|18071|60505…	http://amigo.geneontology.org/cgi-bin/amigo/term_details?term=GO:0010604
positive regulation of cellular metabolic process	Gene Ontology	GO:0031325	849	2391	9.06135e-133	8.39685e-131	54609|14678|19713|13640|14178|11820|54598|213988|13731|121021|230738|22661|239364|15205|100504663|19017|15900|56404|19013|21405|21406|14173|18423|330863|13163|18816|19401|12159|19377|327826|108058|18771|14219|53417|12703|26936|12064|74012|27373|195733|18012|14183|14182|246103|11540|23967|13017|18159|55994|13010|233060|16179|27275|65973|18173|26379|217351|16476|229615|66385|19878|54139|13543|18071…	http://amigo.geneontology.org/cgi-bin/amigo/term_details?term=GO:0031325
cation binding	Gene Ontology	GO:0043169	999	3176	4.76922e-130	4.38202e-128	26949|20916|18491|71918|19713|14676|14675|71914|11820|19714|69159|26379|77015|20564|230738|22666|22661|226041|16909|21408|77041|56404|19013|76804|214897|246727|14678|68744|72145|28105|269181|17420|21934|224014|321003|241915|19401|232341|14426|19377|14674|241322|14297|18675|56233|208777|17918|432486|77683|347722|233744|27377|246104|12660|244448|67078|55994|109711|233060|194655|52892|27275|233065|6…	http://amigo.geneontology.org/cgi-bin/amigo/term_details?term=GO:0043169
metal ion binding	Gene Ontology	GO:0046872	988	3144	3.14309e-128	2.86364e-126	26949|20916|18491|71918|19713|14676|14675|71914|11820|19714|69159|26379|77015|20564|230738|22666|22661|226041|16909|21408|77041|56404|19013|76804|214897|246727|14678|68744|72145|28105|269181|17420|21934|224014|321003|241915|19401|232341|14426|19377|14674|241322|14297|18675|56233|208777|17918|432486|77683|347722|233744|27377|246104|23967|244448|67078|55994|109711|233060|194655|52892|27275|233065|6…	http://amigo.geneontology.org/cgi-bin/amigo/term_details?term=GO:0046872
nervous system development	Gene Ontology	GO:0007399	706	1810	7.81135e-125	7.05755e-123	14176|269473|20910|71918|19713|73181|11820|11540|121021|20564|230738|15903|15205|223227|76804|21406|14173|18423|245537|330863|70747|19401|223649|327826|12934|19277|13196|19271|56233|234865|17918|109294|12064|16573|23969|107751|225631|27374|227526|14182|216233|99412|12661|223881|16177|18390|13405|78405|68955|18174|56758|18377|56839|13543|19876|17869|19878|15257|17988|140484|14699|12010|26395|11444…	http://amigo.geneontology.org/cgi-bin/amigo/term_details?term=GO:0007399
endomembrane system	Gene Ontology	GO:0012505	961	3095	1.14325e-121	1.02439e-119	20447|20445|20444|20911|20910|20441|20440|19713|26943|18552|14917|20449|72549|54598|24044|13731|433904|11982|230738|72543|22661|76969|73296|56403|14679|233115|217379|26570|73124|110417|211922|20965|50883|11854|223649|19376|18675|67579|14178|108058|66905|14219|234865|26938|17918|432486|17913|56501|54326|23969|27374|195733|98766|216344|227526|81535|11540|19300|13010|226744|69554|50771|65973|242687|…	http://amigo.geneontology.org/cgi-bin/amigo/term_details?term=GO:0012505
nuclear part	Gene Ontology	GO:0044428	911	2853	1.59745e-120	1.41963e-118	50883|226757|20910|20913|14678|52477|244895|11820|19714|24044|22390|230738|22666|22661|209416|15205|56403|71263|19017|21761|23992|56404|214899|76804|233115|21406|68743|268741|73124|11910|320376|20842|13163|241915|327987|19401|67465|19377|18674|18772|102423|56233|53414|234865|69562|21869|17913|77683|214150|225631|27374|195733|27377|227525|14183|246103|76742|72425|55994|13010|69554|27275|381280|180…	http://amigo.geneontology.org/cgi-bin/amigo/term_details?term=GO:0044428
regulation of localization	Gene Ontology	GO:0032879	780	2205	2.14725e-120	1.89272e-118	54609|20911|20910|20913|14678|19713|14674|14178|11540|244238|13731|230738|259302|15205|19017|19013|21405|14173|213573|245537|21934|11854|12159|18779|54631|12934|59090|108058|55985|19270|18777|56233|19273|12703|20288|17918|20844|17913|16573|74012|23969|27373|13609|14182|235415|16172|16177|18390|16179|75723|16492|19878|19876|17387|11735|320713|14758|11688|11684|193003|12010|26395|11441|71764|11444|…	http://amigo.geneontology.org/cgi-bin/amigo/term_details?term=GO:0032879
regulation of signal transduction	Gene Ontology	GO:0009966	762	2126	8.55387e-120	7.47912e-118	68119|54609|236915|14678|19713|73181|11820|11540|13731|121021|20564|230738|72543|11987|15205|19017|15201|23992|21405|14173|11910|245537|108909|21934|13163|19157|18816|19401|12159|18779|327826|19279|97998|108058|19277|19271|56233|14219|12703|243621|17918|109294|17913|214150|100061|27373|27374|14183|14182|246103|13017|16177|18390|16179|56533|64706|75725|16476|234594|217356|26943|13543|60505|19876|1…	http://amigo.geneontology.org/cgi-bin/amigo/term_details?term=GO:0009966
protein complex	Gene Ontology	GO:0043234	1030	3499	5.59791e-119	4.85541e-117	14853|58220|20911|20910|107684|14678|19713|14676|14675|14674|14917|19714|99412|230738|72543|226041|100504663|209737|21761|14679|56404|214899|21405|21406|268741|231670|110417|70408|20965|13163|241915|327987|18779|22608|12934|12663|108058|18771|56233|11820|14218|239217|234865|20288|17918|21869|17913|16573|26932|27374|27402|227525|52696|14182|246103|11765|13017|16177|13405|74026|27275|381280|26895|7…	http://amigo.geneontology.org/cgi-bin/amigo/term_details?term=GO:0043234
single-organism localization	Gene Ontology	GO:1902578	792	2285	1.48265e-118	1.27579e-116	54609|20911|20910|20913|14173|170441|14178|11820|54598|13731|11982|230738|11987|11828|15205|236915|19013|21405|12494|26570|241919|20965|72195|19401|12159|50721|18779|12934|59090|108058|18777|14219|12703|234865|20288|17918|432486|26936|17913|16573|23969|75909|102058|14183|14182|216233|11540|235415|76740|16172|18399|625098|18390|53896|16179|67151|18173|18174|319740|16492|233833|19878|19879|103161|1…	http://amigo.geneontology.org/cgi-bin/amigo/term_details?term=GO:1902578
cell development	Gene Ontology	GO:0048468	695	1849	1.71556e-116	1.46458e-114	20910|71918|19713|244895|73181|11820|286940|11540|121021|20564|15205|223227|76804|21406|20440|245537|330863|70747|19401|330938|327826|12934|108058|19277|13196|19272|21869|12064|16573|23969|107751|225631|27374|227526|14182|99412|23967|12661|223881|18159|16177|18390|108100|78405|242687|18174|242291|18377|56839|54139|60505|19876|13421|17869|17988|14699|12010|26395|11444|12790|18088|26398|17257|20744…	http://amigo.geneontology.org/cgi-bin/amigo/term_details?term=GO:0048468
intracellular signal transduction	Gene Ontology	GO:0035556	728	2017	2.7933e-115	2.36602e-113	236915|14678|19713|14674|14917|69159|121021|230738|11987|15205|15201|23992|104215|14173|12159|19159|108909|21934|224014|19157|11854|18816|19401|232341|223649|18779|327826|19279|97998|108058|75423|142688|56233|14219|12703|17918|80837|74012|347722|100061|27374|14183|81535|12663|329910|223881|18390|13405|16179|75723|16476|26943|19878|13543|60505|19876|17869|67384|227624|193003|14062|13842|239364|263…	http://amigo.geneontology.org/cgi-bin/amigo/term_details?term=GO:0035556
regulation of cellular component organization	Gene Ontology	GO:0051128	727	2039	5.4907e-113	4.61474e-111	20430|26949|54609|20910|20440|19713|14674|99412|244238|121021|20564|15205|19017|214899|76804|21405|245537|330863|13163|11854|18816|12159|207214|14297|12934|75426|19270|18777|14219|229227|20844|17913|16573|23969|27373|230837|14183|14182|192173|68089|65970|381280|65973|63985|242687|140499|234594|217356|18377|56839|12983|19876|17387|11735|17869|14758|67384|17863|11684|11687|234267|12010|117150|26395…	http://amigo.geneontology.org/cgi-bin/amigo/term_details?term=GO:0051128
organelle organization	Gene Ontology	GO:0006996	914	2974	6.0986e-113	5.08624e-111	26949|232811|54609|20910|107684|77040|14178|286940|72549|99412|244238|13731|17527|239364|15205|100504663|19017|21761|14679|214899|76804|21405|68743|110052|320376|214133|13163|338349|11854|18816|229211|207214|19376|54631|12934|18772|56233|14219|14218|67878|234865|432486|80837|17913|68724|77683|23969|225631|381813|230837|27377|227525|14183|246103|11765|223881|108100|74026|52892|65970|381280|64707|6…	http://amigo.geneontology.org/cgi-bin/amigo/term_details?term=GO:0006996
cellular response to chemical stimulus	Gene Ontology	GO:0070887	694	1892	3.1881e-112	2.63858e-110	14176|20913|14678|19713|73181|14178|11820|54598|54418|26379|20564|230738|15205|12524|19017|23992|56404|19013|104215|14173|11910|13649|13163|19401|11600|18779|327826|67579|19276|19277|19271|19272|14219|12703|21907|17918|16478|17913|16573|214150|100061|225631|14183|14182|23967|16172|24014|16177|18390|16179|64707|243833|14562|234594|319740|12986|19878|170676|12983|12982|381393|19876|17869|67384|2021…	http://amigo.geneontology.org/cgi-bin/amigo/term_details?term=GO:0070887
phosphorus metabolic process	Gene Ontology	GO:0006793	804	2438	4.27796e-111	3.51376e-109	78914|14679|14678|19713|244895|13640|14178|14917|71910|54598|13731|121021|230738|223435|15205|19017|23992|19013|104215|14173|241919|110417|108909|13163|18816|19401|12159|330938|26943|327826|93685|18675|97998|59090|108058|19277|19270|19271|19272|19273|14219|12703|12155|432486|66671|12064|235386|74012|100061|27373|27374|27402|14183|81535|246103|11540|12660|24014|67078|55994|18390|16179|67252|18173|…	http://amigo.geneontology.org/cgi-bin/amigo/term_details?term=GO:0006793
phosphate-containing compound metabolic process	Gene Ontology	GO:0006796	803	2434	5.09289e-111	4.15166e-109	78914|14679|14678|19713|244895|13640|14178|14917|71910|54598|13731|121021|230738|223435|15205|19017|23992|19013|104215|14173|241919|110417|108909|13163|18816|19401|12159|330938|26943|327826|93685|97998|59090|108058|19277|19270|19271|19272|19273|14219|12703|12155|432486|66671|12064|235386|74012|100061|27373|27374|27402|14183|81535|246103|11540|12660|24014|67078|55994|18390|16179|67252|18173|69372|…	http://amigo.geneontology.org/cgi-bin/amigo/term_details?term=GO:0006796
organelle lumen	Gene Ontology	GO:0043233	865	2749	6.33282e-111	5.08596e-109	20910|20913|14678|52477|244895|11820|19714|24044|22390|230738|22666|22661|209416|15205|71263|19017|21761|23992|56404|76804|21406|68743|268741|73124|11910|320376|20842|13163|241915|327987|19401|67465|19377|18674|18772|19276|56233|53414|69562|21869|17913|77683|214150|225631|27374|195733|27377|227525|14183|246103|76742|72425|68738|330171|74026|27275|381280|18016|21780|67255|231452|69072|16476|21841|…	http://amigo.geneontology.org/cgi-bin/amigo/term_details?term=GO:0043233
membrane-enclosed lumen	Gene Ontology	GO:0031974	865	2749	6.33282e-111	5.08596e-109	20910|20913|14678|52477|244895|11820|19714|24044|22390|230738|22666|22661|209416|15205|71263|19017|21761|23992|56404|76804|21406|68743|268741|73124|11910|320376|20842|13163|241915|327987|19401|67465|19377|18674|18772|19276|56233|53414|69562|21869|17913|77683|214150|225631|27374|195733|27377|227525|14183|246103|76742|72425|68738|330171|74026|27275|381280|18016|21780|67255|231452|69072|16476|21841|…	http://amigo.geneontology.org/cgi-bin/amigo/term_details?term=GO:0031974
intracellular organelle lumen	Gene Ontology	GO:0070013	864	2744	6.47174e-111	5.15931e-109	20910|20913|14678|52477|244895|11820|19714|24044|22390|230738|22666|22661|209416|15205|71263|19017|21761|23992|56404|76804|21406|68743|268741|73124|11910|320376|20842|13163|241915|327987|19401|67465|19377|18674|18772|19276|56233|53414|69562|21869|17913|77683|214150|225631|27374|195733|27377|227525|14183|246103|76742|72425|68738|330171|74026|27275|381280|18016|21780|67255|231452|69072|16476|21841|…	http://amigo.geneontology.org/cgi-bin/amigo/term_details?term=GO:0070013
non-membrane-bounded organelle	Gene Ontology	GO:0043228	966	3289	3.22093e-110	2.53053e-108	232811|20913|14678|244895|73181|11820|19714|72549|11540|72425|76960|230738|226041|15205|209737|19017|21761|107684|56404|76804|104215|21406|68743|268741|26570|11910|28105|20965|13163|338349|241915|19401|12934|18674|59090|66905|14218|53414|234865|53413|17918|26936|17913|16573|77683|214150|225631|20362|227525|246103|270802|223881|70997|16177|13010|108100|68089|52892|27275|381280|64707|67252|242687|2…	http://amigo.geneontology.org/cgi-bin/amigo/term_details?term=GO:0043228
intracellular non-membrane-bounded organelle	Gene Ontology	GO:0043232	966	3289	3.22093e-110	2.53053e-108	232811|20913|14678|244895|73181|11820|19714|72549|11540|72425|76960|230738|226041|15205|209737|19017|21761|107684|56404|76804|104215|21406|68743|268741|26570|11910|28105|20965|13163|338349|241915|19401|12934|18674|59090|66905|14218|53414|234865|53413|17918|26936|17913|16573|77683|214150|225631|20362|227525|246103|270802|223881|70997|16177|13010|108100|68089|52892|27275|381280|64707|67252|242687|2…	http://amigo.geneontology.org/cgi-bin/amigo/term_details?term=GO:0043232
response to organic substance	Gene Ontology	GO:0010033	712	2004	6.7759e-110	5.2852e-108	14176|54609|11828|20913|14678|19713|244237|11820|54598|19387|26379|20564|230738|15205|12524|19017|18491|56404|19013|21405|14173|11910|13163|19401|11600|327826|67579|14178|19276|19272|14219|12703|21907|17918|16478|17913|16573|214150|100061|225631|77781|14183|14182|11540|23967|16172|24014|16177|18390|16179|18173|243833|234594|319740|19878|77134|12983|12982|381393|19876|17387|17869|67384|17863|11687…	http://amigo.geneontology.org/cgi-bin/amigo/term_details?term=GO:0010033
neurogenesis	Gene Ontology	GO:0022008	573	1371	7.47573e-110	5.78942e-108	14176|20910|71918|19713|73181|11820|11540|121021|20564|15205|223227|76804|21406|14173|245537|330863|70747|19401|223649|327826|12934|19277|13196|19271|19272|234865|109294|12064|16573|23969|107751|225631|27374|227526|14182|216233|99412|12661|223881|16177|18390|13405|78405|18174|319740|18377|56839|19876|17869|19878|15257|17988|234267|12010|26395|11444|12790|18088|18187|57752|216856|18186|13869|64297…	http://amigo.geneontology.org/cgi-bin/amigo/term_details?term=GO:0022008
negative regulation of metabolic process	Gene Ontology	GO:0009892	715	2021	1.14052e-109	8.76988e-108	54609|23992|16476|11820|11540|213988|26379|20564|230738|22666|22661|15903|15205|56403|19017|21761|19013|76804|21405|241919|11910|108909|13163|18816|19401|232341|74213|22762|19279|97998|59090|19271|56233|14219|12703|21907|29811|26936|77683|214150|100061|27374|14183|14182|246103|23967|13017|67078|13010|233060|194655|52892|27274|64707|75725|56193|243833|217351|229615|233833|19878|13548|69085|17869|6…	http://amigo.geneontology.org/cgi-bin/amigo/term_details?term=GO:0009892
nuclear lumen	Gene Ontology	GO:0031981	802	2455	4.87535e-109	3.72244e-107	20910|20913|14678|52477|244895|19714|24044|22390|230738|22666|22661|209416|15205|71263|19017|21761|23992|56404|76804|21406|68743|268741|73124|11910|320376|20842|13163|241915|327987|19401|67465|19377|18674|18772|56233|53414|69562|21869|17913|77683|214150|225631|27374|195733|27377|227525|14183|246103|76742|72425|55994|330171|74026|27275|381280|18016|67255|231452|69072|16476|21841|56758|233833|13548…	http://amigo.geneontology.org/cgi-bin/amigo/term_details?term=GO:0031981
response to stress	Gene Ontology	GO:0006950	850	2721	2.06416e-107	1.56501e-105	54609|20910|20913|14173|19713|14674|244237|11820|20449|19714|54598|53382|121021|230738|14071|76969|12525|100504663|19017|21761|23992|19013|21405|246727|26570|11910|72194|70747|224014|18816|330938|18779|14297|67579|14178|108058|13024|19271|56233|14219|53417|12703|12064|74012|14688|76747|227525|27406|11540|329910|12759|16177|13010|18390|16179|64707|30853|18173|16476|233833|18377|13543|17381|13548|1…	http://amigo.geneontology.org/cgi-bin/amigo/term_details?term=GO:0006950
single-organism transport	Gene Ontology	GO:0044765	726	2108	7.35406e-107	5.53699e-105	54609|20911|20910|20913|14173|170441|14178|11820|54598|11982|230738|11987|11828|15205|19013|21405|12494|26570|241919|20965|19401|12159|50721|18779|12934|59090|108058|18777|14219|12703|234865|20288|17918|18441|114304|17913|16573|23969|75909|102058|14183|14182|216233|11540|235415|16172|18399|625098|18390|53896|16179|67151|18173|18174|16492|19879|103161|13426|74087|17869|14758|11688|11687|26395|1144…	http://amigo.geneontology.org/cgi-bin/amigo/term_details?term=GO:0044765
negative regulation of cellular metabolic process	Gene Ontology	GO:0031324	677	1880	2.57902e-106	1.92839e-104	54609|23992|16476|11820|11540|213988|26379|230738|22666|22661|15205|56403|19017|21761|19013|76804|21405|241919|11910|108909|13163|18816|19401|232341|74213|22762|19279|97998|59090|19271|56233|12703|21907|29811|26936|77683|214150|100061|27374|14183|14182|246103|23967|13017|67078|13010|233060|194655|52892|27274|64707|75725|56193|243833|217351|21841|233833|19878|13548|69085|17869|67384|17863|12014|14…	http://amigo.geneontology.org/cgi-bin/amigo/term_details?term=GO:0031324
regulation of cell differentiation	Gene Ontology	GO:0045595	589	1477	2.95328e-106	2.19311e-104	71918|19713|73181|384061|11820|246747|20848|13731|65963|20564|230738|15903|15205|223227|19013|76804|21406|20440|245537|330863|13163|18816|19401|22762|12934|13196|56233|14219|20288|21869|12064|23969|27374|195733|14183|14182|99412|23967|23966|18159|16177|18390|78405|26379|121021|12986|19878|60505|19876|17387|17385|17869|11688|17863|11684|12010|26395|20620|11444|18088|17257|216856|13869|64297|64294|…	http://amigo.geneontology.org/cgi-bin/amigo/term_details?term=GO:0045595
regulation of transcription from RNA polymerase II promoter	Gene Ontology	GO:0006357	602	1536	3.62435e-106	2.67315e-104	14173|11820|26379|230738|22661|15903|15205|19017|21408|19013|76804|21405|21406|18423|17420|13163|18816|19401|19377|208104|18771|56233|53417|21869|77683|27374|195733|18012|14183|14182|246103|23967|13017|55994|233060|27275|27274|64707|18173|75725|243833|16476|234594|18071|320713|17863|12014|12013|26395|68558|52463|56338|18089|17257|238330|22221|18515|12848|17428|15407|15404|17131|17133|17132|331623…	http://amigo.geneontology.org/cgi-bin/amigo/term_details?term=GO:0006357
enzyme binding	Gene Ontology	GO:0019899	631	1681	6.00096e-105	4.39611e-103	20910|23992|11820|244654|11540|13731|121021|259302|15205|19017|56404|19013|76804|13163|338349|11854|18816|19401|232341|18779|327826|19279|12934|59090|108058|19271|56233|12703|17918|21869|17913|16573|99412|12661|16177|13010|68089|27275|67252|229615|19878|19879|244416|13543|66259|17869|67384|17988|14751|26395|68558|11441|11736|193670|56338|26398|11765|12525|105787|20742|64297|70097|78757|67338|1810…	http://amigo.geneontology.org/cgi-bin/amigo/term_details?term=GO:0019899
cell surface receptor signaling pathway	Gene Ontology	GO:0007166	679	1908	9.75196e-105	7.09602e-103	14176|20913|14678|19713|73181|244237|11820|54598|13731|121021|20564|72543|15205|19017|73016|21405|14173|11910|245537|70747|12159|327826|19279|97998|14178|19277|19271|19272|19273|14219|12703|17913|100061|27373|14183|81535|246103|11540|16177|18390|78405|64706|75723|75725|243833|16476|217356|19878|170676|12983|13543|19876|17387|17869|12018|15257|140484|17311|56332|56338|57750|17257|12525|105787|1386…	http://amigo.geneontology.org/cgi-bin/amigo/term_details?term=GO:0007166
regulation of protein metabolic process	Gene Ontology	GO:0051246	715	2081	9.95822e-105	7.1978e-103	54609|23992|14678|19713|13640|14178|11820|11540|213988|13731|121021|230738|239364|15205|55982|19017|214899|76804|14173|11910|108909|13163|18816|19401|12159|327826|19279|97998|108058|19271|14219|12703|26936|12064|74012|100061|27373|27374|14183|14182|99412|13010|18390|52892|65973|18173|217351|56055|229615|66385|233833|19878|13543|60505|19876|17869|140488|17863|11684|11687|13842|14751|52468|11441|26…	http://amigo.geneontology.org/cgi-bin/amigo/term_details?term=GO:0051246
transcription from RNA polymerase II promoter	Gene Ontology	GO:0006366	609	1588	3.01008e-104	2.16128e-102	14173|11820|26379|230738|22661|15903|15205|19017|21408|56404|19013|76804|21405|21406|18423|17420|13163|18816|19401|19377|208104|18771|56233|53417|21869|77683|27374|195733|18012|14183|14182|246103|23967|13017|55994|233060|27275|27274|64707|18173|75725|243833|16476|234594|13543|18071|320713|17863|12014|12013|26395|68558|52463|56338|18089|17257|238330|22221|18515|12848|17428|15407|15404|17131|17133|…	http://amigo.geneontology.org/cgi-bin/amigo/term_details?term=GO:0006366
generation of neurons	Gene Ontology	GO:0048699	537	1282	5.78018e-103	4.12294e-101	20910|71918|19713|73181|11820|11540|121021|20564|15205|223227|76804|21406|245537|330863|70747|19401|223649|327826|12934|19277|13196|19272|109294|12064|16573|23969|107751|225631|27374|227526|14182|216233|99412|12661|223881|16177|18390|78405|18174|319740|18377|56839|19876|17869|19878|15257|234267|12010|26395|11444|12790|18088|319757|17257|216856|18186|13869|64297|64294|216858|20620|12848|18102|9384…	http://amigo.geneontology.org/cgi-bin/amigo/term_details?term=GO:0048699
negative regulation of macromolecule metabolic process	Gene Ontology	GO:0010605	659	1838	1.23456e-102	8.74841e-101	54609|23992|11820|11540|213988|26379|20564|230738|22666|22661|15903|15205|56403|19017|21761|19013|76804|21405|11910|108909|13163|18816|19401|11600|22762|19279|97998|19271|56233|14219|12703|21907|29811|26936|77683|214150|100061|27374|14183|14182|216233|23967|13017|13010|233060|194655|52892|27274|64707|75725|243833|217351|21841|233833|19878|13548|17869|67384|17863|12014|14751|12013|52468|235469|524…	http://amigo.geneontology.org/cgi-bin/amigo/term_details?term=GO:0010605
macromolecule localization	Gene Ontology	GO:0033036	762	2344	2.62354e-102	1.84704e-100	244238|20911|20910|20913|77040|14178|15904|54598|24044|13731|11982|230738|72543|15205|236915|19013|21405|213573|245537|13649|21934|338349|11854|12159|18779|54631|12663|19276|18777|19272|19273|12703|234865|53413|17918|432486|26936|17913|16573|23969|347722|27373|102058|11540|235415|76740|16172|18390|16179|18173|231452|16476|21841|319740|233833|19878|103161|13543|94332|217030|11735|14758|11688|14699…	http://amigo.geneontology.org/cgi-bin/amigo/term_details?term=GO:0033036
regulation of multicellular organismal development	Gene Ontology	GO:2000026	611	1620	3.80015e-102	2.65814e-100	71918|19713|73181|14178|11820|99412|13731|65963|20564|230738|15205|12524|223227|76804|21406|14173|245537|108909|19401|22762|327826|12934|13196|56233|14219|12064|23969|27374|195733|14183|14182|192173|23967|23966|16177|18390|78405|75725|121021|12986|19878|13543|60505|19876|17387|320713|14758|11688|17863|11684|12010|26395|11441|15586|11444|18088|17257|105787|13869|64297|64294|216858|70097|20620|1540…	http://amigo.geneontology.org/cgi-bin/amigo/term_details?term=GO:2000026
DNA binding	Gene Ontology	GO:0003677	629	1727	4.76209e-100	3.30965e-98	68837|11820|19714|18027|26379|230738|58887|22661|15205|19017|21408|225631|19013|21405|21406|268741|110052|18423|241915|19401|19377|241322|208104|18771|53417|21869|107751|319583|27374|195733|18012|227525|73389|55994|233060|67070|27274|64707|67255|243833|242523|226517|54139|18071|18072|13421|17869|22666|17863|12014|12013|17258|218613|235469|52463|18088|18089|17257|64424|66816|233410|13869|382074|18…	http://amigo.geneontology.org/cgi-bin/amigo/term_details?term=GO:0003677
regulation of cellular protein metabolic process	Gene Ontology	GO:0032268	668	1918	1.55705e-99	1.07526e-97	54609|23992|14678|19713|13640|14178|11820|11540|213988|13731|121021|230738|29813|239364|15205|55982|19017|214899|76804|14173|11910|108909|13163|18816|19401|12159|327826|19279|97998|108058|19271|14219|12703|26936|12064|74012|100061|27373|27374|14183|14182|99412|13010|18390|52892|65973|18173|217351|56055|21841|66385|233833|19878|13543|60505|19876|17869|140488|17863|11684|11687|13842|14751|52468|114…	http://amigo.geneontology.org/cgi-bin/amigo/term_details?term=GO:0032268
single-organism metabolic process	Gene Ontology	GO:0044710	904	3158	2.8212e-97	1.93592e-95	20447|78914|20445|54609|20441|14678|19713|26943|14178|14917|20449|71910|54598|20916|26378|230738|22289|76969|68421|100504663|19017|15201|14679|19013|76804|21405|20440|20521|329659|110417|108909|224014|18816|19401|12159|330938|268396|327826|93685|59090|108058|18777|11820|14219|14218|26938|17918|140484|54325|54326|27374|53893|27402|15111|81535|13361|11540|12660|19300|13017|67078|68738|18390|16179|2…	http://amigo.geneontology.org/cgi-bin/amigo/term_details?term=GO:0044710
positive regulation of biosynthetic process	Gene Ontology	GO:0009891	578	1524	3.85206e-97	2.62667e-95	14173|19713|14178|11820|54598|26379|230738|22661|15205|19017|56404|19013|21405|21406|18423|13163|18816|19401|19377|22608|18771|14219|53417|21869|195733|18012|14183|14182|246103|11540|23967|13017|18159|55994|13010|233060|27275|18173|16476|54139|13543|18071|60505|17869|17863|12013|26395|217980|52463|18088|18089|17257|238330|13869|18181|77889|18515|15407|15404|17132|17425|170740|170742|214899|21927|…	http://amigo.geneontology.org/cgi-bin/amigo/term_details?term=GO:0009891
positive regulation of gene expression	Gene Ontology	GO:0010628	559	1441	7.48275e-97	5.0705e-95	14173|19713|14178|11820|26379|230738|22661|15205|19017|56404|19013|76804|21405|21406|18423|17420|13163|18816|19401|19377|18771|14219|53417|21869|214150|195733|18012|14183|14182|246103|23967|13017|55994|233060|27275|18173|16476|229615|19878|54139|13543|18071|320713|17863|11684|12013|26395|217980|52463|18088|18089|17257|105787|238330|13869|18181|77889|18515|15407|15404|17132|17425|170740|170742|214…	http://amigo.geneontology.org/cgi-bin/amigo/term_details?term=GO:0010628
regulation of molecular function	Gene Ontology	GO:0065009	658	1911	3.42827e-96	2.30865e-94	14678|14674|11820|11540|69159|13731|121021|230738|15205|19017|19013|14173|241919|211922|245537|108909|13163|18816|19401|12159|327826|97998|59090|108058|65086|19271|14219|12703|243621|17918|26936|12064|16573|74012|18013|100061|27373|230837|14183|14182|99412|13017|13010|18390|16179|65973|67252|18173|16476|217356|19878|13543|19876|69085|17869|67384|11684|193003|14751|26395|11441|26390|98582|18088|26…	http://amigo.geneontology.org/cgi-bin/amigo/term_details?term=GO:0065009
positive regulation of nitrogen compound metabolic process	Gene Ontology	GO:0051173	573	1514	5.68389e-96	3.80399e-94	14173|19713|14178|11820|54598|213988|26379|230738|22661|15205|19017|56404|19013|21405|21406|18423|13163|18816|19401|19377|18771|53417|21869|27373|195733|18012|14183|14182|246103|11540|23967|13017|18159|55994|13010|233060|27275|18173|217351|16476|234594|54139|13543|18071|320713|17863|12013|26395|217980|52463|18088|18089|17257|105787|238330|13869|18181|77889|18515|15407|15404|17132|12846|17425|1707…	http://amigo.geneontology.org/cgi-bin/amigo/term_details?term=GO:0051173
positive regulation of cellular biosynthetic process	Gene Ontology	GO:0031328	567	1490	1.14995e-95	7.64892e-94	14173|19713|14178|11820|54598|26379|230738|22661|15205|19017|56404|19013|21405|21406|18423|13163|18816|19401|19377|18771|53417|21869|195733|18012|14183|14182|246103|11540|23967|13017|18159|55994|13010|233060|27275|18173|16476|54139|13543|18071|60505|320713|17863|12013|26395|217980|52463|18088|18089|17257|238330|13869|18181|77889|18515|15407|15404|17132|17425|170740|170742|214899|21927|21926|80292…	http://amigo.geneontology.org/cgi-bin/amigo/term_details?term=GO:0031328
tissue development	Gene Ontology	GO:0009888	577	1544	6.43202e-95	4.25219e-93	76509|14173|19713|14674|14178|15904|286940|26379|74754|15205|19017|19013|21405|11910|19401|12159|22762|327826|18675|108058|19277|56233|14219|234865|17918|21906|12064|195733|14183|14182|192173|23967|23966|55994|78405|217351|16476|242291|19878|54139|13543|17381|19876|17387|17869|14758|11688|11684|11687|14751|26395|11447|216459|56338|26398|105787|13869|223227|319448|16950|12848|16401|17131|93840|171…	http://amigo.geneontology.org/cgi-bin/amigo/term_details?term=GO:0009888
protein localization	Gene Ontology	GO:0008104	686	2066	9.49183e-95	6.237e-93	244238|20911|20910|20913|77040|14178|15904|54598|24044|13731|230738|72543|15205|236915|21405|213573|245537|13649|338349|11854|12159|19376|54631|12663|19276|18777|19272|19273|12703|234865|53413|17918|432486|26936|17913|16573|23969|347722|27373|102058|11540|235415|76740|16172|18390|18173|231452|16476|21841|319740|233833|19878|13543|94332|217030|11735|14758|11688|14699|71764|72017|56338|67775|11765|…	http://amigo.geneontology.org/cgi-bin/amigo/term_details?term=GO:0008104
plasma membrane part	Gene Ontology	GO:0044459	662	1951	1.5067e-94	9.84076e-93	58220|244238|20911|11828|14679|14678|19713|14676|14675|71914|244237|243084|26946|71910|11540|13731|121021|11987|57138|12525|12524|12526|68428|26570|241919|245537|70747|19157|243083|380732|14674|108058|19277|19271|19272|239217|53413|114304|17913|23969|14183|76743|11988|23966|16172|18399|18390|13405|64706|75723|18174|319740|16492|19879|13543|94332|66259|14696|11687|58861|14699|12010|21938|11441|114…	http://amigo.geneontology.org/cgi-bin/amigo/term_details?term=GO:0044459
organic substance transport	Gene Ontology	GO:0071702	695	2114	1.75129e-94	1.13698e-92	244238|20911|20910|20913|77040|170441|54598|24044|11982|230738|72543|11987|11828|15205|19013|21405|26570|241919|13649|11854|12159|50721|18779|12934|12663|20522|18777|12703|234865|20288|17918|18441|114304|17913|16573|347722|102058|11988|235415|16172|18399|625098|18390|16179|18173|231452|234595|26943|19879|103161|217030|74087|17869|14758|11688|11441|71764|11444|72017|56338|67775|11765|68421|105787|…	http://amigo.geneontology.org/cgi-bin/amigo/term_details?term=GO:0071702
cell proliferation	Gene Ontology	GO:0008283	594	1636	9.24705e-94	5.96765e-92	14176|20913|14678|244237|14917|20449|54598|13731|121021|20564|239364|15205|12524|19017|21761|23992|68039|76804|20440|11910|18816|19401|12159|50721|22762|327826|14178|108058|55985|19271|19272|19273|14219|53414|12064|214150|27371|27377|319939|14183|14182|14302|11540|23967|23966|18159|13010|16179|65973|18173|75725|54139|13543|17381|19876|17387|17869|11688|17988|11684|26395|11441|15586|11444|52463|56…	http://amigo.geneontology.org/cgi-bin/amigo/term_details?term=GO:0008283
positive regulation of nucleobase-containing compound metabolic process	Gene Ontology	GO:0045935	548	1426	1.27565e-93	8.18381e-92	14173|19713|14178|11820|54598|213988|26379|230738|22661|15205|19017|56404|19013|21405|21406|18423|13163|18816|19401|19377|18771|53417|21869|195733|18012|14183|14182|246103|11540|23967|13017|18159|55994|13010|233060|27275|18173|217351|16476|234594|54139|13543|18071|320713|17863|12013|26395|52463|18088|18089|17257|105787|238330|13869|18181|77889|18515|15407|15404|17132|17425|170740|170742|214899|21…	http://amigo.geneontology.org/cgi-bin/amigo/term_details?term=GO:0045935
positive regulation of macromolecule biosynthetic process	Gene Ontology	GO:0010557	537	1380	2.73815e-93	1.7463e-91	14173|19713|14178|11820|99412|26379|230738|22661|15205|19017|56404|19013|21405|21406|18423|13163|18816|19401|19377|22608|18771|14219|53417|21869|195733|18012|14183|14182|246103|23967|13017|55994|13010|233060|27275|18173|16476|54139|13543|18071|60505|17869|17863|12013|26395|217980|52463|18088|18089|17257|238330|13869|18181|77889|18515|15407|15404|17132|17425|170740|170742|214899|21927|21926|80292|…	http://amigo.geneontology.org/cgi-bin/amigo/term_details?term=GO:0010557
cellular localization	Gene Ontology	GO:0051641	652	1926	1.10465e-92	7.00384e-91	244238|20911|20910|20913|14173|14178|11820|11540|13731|230738|15205|236915|104215|213573|245537|20965|338349|11854|12159|19376|208104|12934|108058|18777|19272|19273|234865|17918|432486|26936|17913|16573|23969|27373|102058|14183|11765|235415|76740|226744|18173|231452|21841|319740|233833|19878|13543|13426|11735|14758|67384|26395|71764|72017|56338|67775|57752|237107|70549|18186|13869|72265|319565|16…	http://amigo.geneontology.org/cgi-bin/amigo/term_details?term=GO:0051641
cellular response to organic substance	Gene Ontology	GO:0071310	564	1511	1.59221e-92	1.00365e-90	14176|20913|14173|19713|14178|11820|54598|26379|20564|230738|15205|12524|19017|23992|56404|19013|104215|11910|13163|19401|11600|327826|67579|19276|19272|14219|12703|21907|17918|16478|17913|16573|214150|100061|225631|14183|14182|23967|16172|24014|16177|18390|16179|243833|234594|319740|19878|170676|12983|12982|381393|19876|17869|67384|17863|11687|12010|26395|71764|193670|18187|11747|105787|18186|56…	http://amigo.geneontology.org/cgi-bin/amigo/term_details?term=GO:0071310
phosphorylation	Gene Ontology	GO:0016310	619	1779	1.08283e-91	6.78616e-90	23992|14678|19713|244895|13640|14178|14917|11540|13731|121021|230738|223435|15205|19017|19013|214897|14173|11910|108909|13163|18816|19401|12159|50721|327826|14297|97998|59090|108058|19271|11820|14219|12703|432486|26936|12064|235386|74012|100061|27373|27374|14183|14182|246103|12660|24014|55994|18390|16179|18173|14562|16476|242291|19878|381393|60505|13548|17869|67384|11687|14751|117150|52468|218194…	http://amigo.geneontology.org/cgi-bin/amigo/term_details?term=GO:0016310
positive regulation of RNA metabolic process	Gene Ontology	GO:0051254	496	1222	5.35807e-91	3.33863e-89	14173|19713|14178|11820|213988|26379|230738|22661|15205|19017|56404|19013|21405|21406|18423|13163|18816|19401|19377|18771|53417|21869|195733|18012|13609|14182|246103|23967|13017|55994|233060|27275|18173|217351|16476|234594|54139|13543|18071|320713|17863|12013|26395|52463|18088|18089|17257|238330|13869|18181|77889|18515|15407|15404|17132|17425|170740|170742|214899|21926|80292|104215|192657|217218|…	http://amigo.geneontology.org/cgi-bin/amigo/term_details?term=GO:0051254
neuron differentiation	Gene Ontology	GO:0030182	478	1145	6.94946e-91	4.30549e-89	20910|19713|73181|11820|11540|121021|20564|15205|223227|76804|21406|245537|330863|70747|19401|223649|12934|19277|19270|19272|109294|12064|16573|23969|107751|227526|14182|216233|99412|12661|223881|78405|18174|319740|18377|56839|19876|19878|234267|12010|26395|11444|12790|18088|18187|17257|216856|13869|64297|64294|216858|20620|12848|217692|18102|93840|93842|195208|21923|229759|22239|22628|18457|1194…	http://amigo.geneontology.org/cgi-bin/amigo/term_details?term=GO:0030182
positive regulation of transcription, DNA-templated	Gene Ontology	GO:0045893	481	1173	2.32504e-89	1.42419e-87	14173|19713|14178|11820|26379|230738|22661|15205|19017|56404|19013|21405|21406|18423|13163|18816|19401|19377|18771|53417|21869|195733|18012|13609|14182|246103|23967|13017|55994|233060|27275|18173|16476|54139|13543|18071|320713|17863|12013|26395|52463|18088|18089|17257|238330|13869|18181|77889|18515|15407|15404|17132|17425|170740|170742|214899|21926|80292|104215|192657|217218|77125|58172|19058|132…	http://amigo.geneontology.org/cgi-bin/amigo/term_details?term=GO:0045893
positive regulation of nucleic acid-templated transcription	Gene Ontology	GO:1903508	481	1173	2.32504e-89	1.42419e-87	14173|19713|14178|11820|26379|230738|22661|15205|19017|56404|19013|21405|21406|18423|13163|18816|19401|19377|18771|53417|21869|195733|18012|13609|14182|246103|23967|13017|55994|233060|27275|18173|16476|54139|13543|18071|320713|17863|12013|26395|52463|18088|18089|17257|238330|13869|18181|77889|18515|15407|15404|17132|17425|170740|170742|214899|21926|80292|104215|192657|217218|77125|58172|19058|132…	http://amigo.geneontology.org/cgi-bin/amigo/term_details?term=GO:1903508
positive regulation of RNA biosynthetic process	Gene Ontology	GO:1902680	481	1176	4.64486e-89	2.82919e-87	14173|19713|14178|11820|26379|230738|22661|15205|19017|56404|19013|21405|21406|18423|13163|18816|19401|19377|18771|53417|21869|195733|18012|13609|14182|246103|23967|13017|55994|233060|27275|18173|16476|54139|13543|18071|320713|17863|12013|26395|52463|18088|18089|17257|238330|13869|18181|77889|18515|15407|15404|17132|17425|170740|170742|214899|21926|80292|104215|192657|217218|77125|58172|19058|132…	http://amigo.geneontology.org/cgi-bin/amigo/term_details?term=GO:1902680
cell projection	Gene Ontology	GO:0042995	618	1817	2.93197e-88	1.77589e-86	20911|20910|14678|19713|14674|11820|11540|121021|67760|19017|68039|21405|77040|245537|20965|13163|19401|229211|19376|12934|67579|108058|19277|19271|19272|14218|53414|53413|17918|17913|16573|23969|27373|230837|216344|12661|70997|16177|13010|18390|13405|68089|56533|75723|18174|234595|229615|319740|16492|52398|19876|66259|17869|234267|14751|21938|26395|11441|64176|12790|26398|216856|18186|20742|7009…	http://amigo.geneontology.org/cgi-bin/amigo/term_details?term=GO:0042995
protein phosphorylation	Gene Ontology	GO:0006468	551	1503	6.16235e-88	3.71179e-86	23992|14678|19713|244895|13640|14178|14917|11540|13731|121021|230738|223435|15205|19017|214897|14173|11910|108909|224014|18816|19401|12159|223649|327826|19279|97998|108058|19271|11820|14219|12703|26936|12064|74012|100061|27373|27374|14183|14182|24014|55994|18390|16179|18173|16476|19878|381393|60505|13548|17869|67384|11687|52468|11441|67333|26390|26398|105787|13869|64297|20623|64293|70097|20620|18…	http://amigo.geneontology.org/cgi-bin/amigo/term_details?term=GO:0006468
neuron part	Gene Ontology	GO:0097458	506	1305	2.84277e-87	1.70284e-85	20910|14678|19713|11820|11540|76960|19017|68039|21405|245537|20965|13163|19401|12934|67579|108058|19277|19272|239217|53413|17918|17913|16573|23969|27373|99412|12661|16177|13010|18390|13405|27275|56533|67252|234595|229615|319740|16492|19876|66259|17869|234267|14751|21938|26395|11441|64176|12790|18187|216856|18186|13869|268882|20620|20661|67792|67790|93842|12846|64051|195208|58175|22627|20527|20529…	http://amigo.geneontology.org/cgi-bin/amigo/term_details?term=GO:0097458
vesicle	Gene Ontology	GO:0031982	862	3096	3.74232e-87	2.22935e-85	58220|26949|54609|20911|20910|20913|14678|14675|14674|18552|11820|286940|99412|24044|13731|76960|72543|14071|68421|12524|14679|104215|20440|28105|245537|20965|338349|18816|11600|18779|54631|12934|18674|18772|19276|19277|19270|18777|12703|14800|20288|17918|80837|17913|68724|74012|23969|98766|16068|14183|67179|76740|329910|18399|18159|13010|68089|78405|75723|18174|121021|76441|217356|66385|52398|19…	http://amigo.geneontology.org/cgi-bin/amigo/term_details?term=GO:0031982
movement of cell or subcellular component	Gene Ontology	GO:0006928	539	1466	2.57272e-86	1.52423e-84	14173|19713|244895|14674|14178|11820|13731|121021|20564|230738|259302|15205|209737|19017|68743|58217|11854|12159|19279|12934|108058|19277|19270|19271|56233|19273|14219|17918|17913|16573|74012|107751|230837|319939|13609|14182|12661|16172|16177|75723|12986|56839|13427|13426|17381|19876|17387|320713|67384|19878|20211|11684|234267|235661|26395|11441|15586|235469|216459|18089|20744|68010|13869|268882|…	http://amigo.geneontology.org/cgi-bin/amigo/term_details?term=GO:0006928
cell death	Gene Ontology	GO:0008219	585	1699	5.57643e-85	3.28585e-83	20910|23992|20440|74137|26943|244237|11820|11540|13731|230738|15903|19017|15201|19013|68428|14173|11910|13163|19401|12159|22762|327826|97998|108058|56233|14219|53417|12064|76747|14183|81535|23967|12661|13010|194655|78405|16476|21841|217356|19878|60505|13423|13421|17869|67384|11684|14699|14751|17258|56338|26398|14812|105787|13869|22658|64294|20620|18105|17428|18102|17420|12845|11739|16798|21926|19…	http://amigo.geneontology.org/cgi-bin/amigo/term_details?term=GO:0008219
positive regulation of multicellular organismal process	Gene Ontology	GO:0051240	521	1408	4.06893e-84	2.38462e-82	14173|19713|73181|14178|11540|230738|15205|19017|76804|21406|245537|330863|18816|19401|12159|22762|327826|108058|19271|56233|14219|12064|23969|27374|14183|14182|99412|23967|23966|16172|18159|16177|18390|16179|75723|19878|60505|19876|17387|17869|14758|11688|17863|11684|12010|26395|11441|15586|18088|17257|105787|13869|64297|216858|70097|16956|18102|11739|21926|235281|192656|21929|77125|20482|21336|…	http://amigo.geneontology.org/cgi-bin/amigo/term_details?term=GO:0051240
regulation of transport	Gene Ontology	GO:0051049	557	1580	8.57514e-84	4.99848e-82	54609|20911|20910|20913|14678|11540|244238|230738|15205|19017|19013|21405|12159|213573|245537|232341|18779|12934|59090|108058|65086|18777|12703|17918|18441|17913|16573|23969|14182|235415|16172|18390|16179|18173|16492|11735|17869|14758|11688|193003|12010|26395|11441|71764|11444|72017|11765|11747|105787|13869|16956|12846|68039|21926|67498|104215|12121|58175|77125|22627|11941|21336|21337|19058|33343…	http://amigo.geneontology.org/cgi-bin/amigo/term_details?term=GO:0051049
regulation of protein modification process	Gene Ontology	GO:0031399	508	1384	5.6929e-81	3.30067e-79	14678|19713|13640|14178|11820|11540|13731|121021|230738|239364|15205|55982|19017|214899|76804|14173|11910|108909|13163|18816|19401|12159|327826|19279|97998|108058|19271|14219|12703|26936|12064|74012|100061|27374|14183|14182|99412|18390|16179|18173|16476|229615|66385|19878|13543|60505|13548|67384|17863|11687|13842|80750|52468|11441|26390|52463|26398|17257|237107|105787|13869|64297|70097|18105|6695…	http://amigo.geneontology.org/cgi-bin/amigo/term_details?term=GO:0031399
apoptotic process	Gene Ontology	GO:0006915	544	1553	6.02799e-81	3.47635e-79	20910|23992|20440|74137|26943|244237|11820|11540|230738|15903|19017|15201|68428|11910|13163|19401|12159|327826|97998|108058|14219|53417|12064|76747|14183|81535|23967|12661|194655|78405|16476|21841|217356|19878|60505|13423|13421|17869|67384|11684|14699|14751|17258|56338|26398|17257|105787|13869|22658|64294|20620|18105|17428|18102|17420|12845|11739|16798|21926|192656|79263|12125|79264|21929|231841|…	http://amigo.geneontology.org/cgi-bin/amigo/term_details?term=GO:0006915
cellular component biogenesis	Gene Ontology	GO:0044085	671	2182	6.89873e-81	3.95746e-79	58220|50883|54609|20910|77040|13640|11820|99412|13731|230738|22661|239364|15205|100504663|15201|21405|245537|13163|11854|18816|229211|19376|68728|18772|108058|19277|19271|56233|14219|14218|239217|17913|214150|27374|230837|69259|13609|23966|18399|13405|68089|52892|65970|381280|69499|63985|242687|56193|231452|69072|16476|234594|217356|16492|56839|13543|17387|14758|67384|15257|11687|234267|117150|26…	http://amigo.geneontology.org/cgi-bin/amigo/term_details?term=GO:0044085
negative regulation of nitrogen compound metabolic process	Gene Ontology	GO:0051172	467	1201	1.15462e-80	6.58864e-79	23992|16476|15904|213988|26379|230738|22666|22661|15205|56403|15206|21761|19013|68036|21405|11910|13163|19401|70472|22762|67579|56233|21907|21869|77683|214150|27374|14183|14182|23967|13017|233060|16179|27274|64707|75725|243833|217351|21841|233833|13548|17869|67384|17863|12014|12013|26395|235469|52463|56338|17257|237107|238330|16950|66959|19017|15404|17131|21408|17132|12846|192285|17425|11799|3195…	http://amigo.geneontology.org/cgi-bin/amigo/term_details?term=GO:0051172
programmed cell death	Gene Ontology	GO:0012501	549	1581	1.32126e-80	7.50008e-79	20910|23992|20440|74137|26943|244237|11820|11540|230738|15903|19017|15201|68428|14173|11910|13163|19401|12159|327826|97998|108058|14219|53417|12064|76747|14183|81535|23967|12661|13010|194655|78405|16476|21841|217356|19878|60505|13423|13421|17869|67384|11684|14699|14751|17258|56338|26398|17257|105787|13869|22658|64294|20620|18105|17428|18102|17420|12845|11739|16798|21926|192656|79263|12125|79264|2…	http://amigo.geneontology.org/cgi-bin/amigo/term_details?term=GO:0012501
negative regulation of biosynthetic process	Gene Ontology	GO:0009890	465	1195	2.17412e-80	1.2277e-78	23992|15904|213988|26379|230738|22666|22661|15205|56403|15206|21761|19013|68036|21405|11910|13163|19401|70472|22762|67579|56233|21907|21869|77683|214150|27374|14183|14182|23967|13017|67078|233060|16179|27274|64707|75725|56193|243833|217351|21841|233833|17869|17863|12014|12013|26395|235469|52463|56338|17257|237107|238330|64294|16950|66959|17428|15404|17131|21408|17132|331623|192285|17425|11799|319…	http://amigo.geneontology.org/cgi-bin/amigo/term_details?term=GO:0009890
nucleoplasm	Gene Ontology	GO:0005654	589	1781	4.10084e-80	2.30369e-78	20910|20913|14678|244895|24044|230738|22666|22661|209416|15205|21761|23992|56404|68743|268741|73124|320376|20842|13163|241915|67465|19377|18772|56233|69562|66671|17913|77683|225631|27374|195733|27377|14183|246103|76742|55994|74026|27275|67255|21841|56758|233833|13548|17869|209200|17258|68250|229504|57750|67776|235461|238330|21835|18105|13052|224613|17131|17420|17135|192285|319594|74335|19687|1161…	http://amigo.geneontology.org/cgi-bin/amigo/term_details?term=GO:0005654
negative regulation of cellular biosynthetic process	Gene Ontology	GO:0031327	457	1165	7.39221e-80	4.13126e-78	23992|15904|213988|26379|230738|22666|22661|15205|56403|15206|21761|19013|68036|21405|11910|13163|19401|70472|22762|67579|56233|21907|21869|77683|214150|27374|14183|14182|23967|13017|67078|233060|16179|27274|64707|75725|56193|243833|217351|21841|233833|17869|17863|12014|12013|26395|235469|52463|56338|17257|237107|238330|64294|16950|66959|17428|15404|17131|21408|17132|331623|192285|17425|11799|319…	http://amigo.geneontology.org/cgi-bin/amigo/term_details?term=GO:0031327
locomotion	Gene Ontology	GO:0040011	493	1329	9.73931e-80	5.41506e-78	20440|19713|244895|14674|14178|11820|11540|13731|121021|20564|230738|259302|15205|19017|68743|58217|11854|218194|12159|19279|12934|108058|19277|19270|19271|56233|19273|14219|17918|17913|16573|74012|107751|230837|319939|13609|14182|12661|16172|16177|75723|319757|12986|56839|17381|19876|17387|320713|67384|19878|20211|11684|234267|26395|11441|15586|235469|18089|216856|13869|268882|70097|319565|20807…	http://amigo.geneontology.org/cgi-bin/amigo/term_details?term=GO:0040011
regulation of cell proliferation	Gene Ontology	GO:0042127	495	1343	2.56815e-79	1.4206e-77	14176|20913|14678|244237|14917|20449|54598|13731|20564|239364|15205|12524|19017|23992|68039|76804|20440|11910|18816|19401|12159|22762|327826|14178|108058|55985|19271|19272|19273|14219|12064|214150|319939|13609|14182|11540|23967|18159|13010|16179|65973|75725|54139|13543|17381|19876|17869|11688|17988|11684|26395|11441|15586|11444|52463|56338|18089|17257|105787|13869|14048|216858|78757|18105|18102|1…	http://amigo.geneontology.org/cgi-bin/amigo/term_details?term=GO:0042127
positive regulation of developmental process	Gene Ontology	GO:0051094	460	1189	7.31054e-79	4.0234e-77	14173|19713|14178|246747|230738|15205|19017|76804|21406|245537|330863|18816|19401|22762|327826|384061|56233|14219|20288|12064|23969|27374|14183|14182|99412|23967|23966|18159|16177|18390|60505|19876|17387|17869|14758|11688|17863|11684|26395|11441|15586|18088|17257|105787|13869|64297|216858|70097|16956|18102|319594|11739|21926|192656|21929|70717|18457|226352|12443|12561|245446|18708|13642|13640|239…	http://amigo.geneontology.org/cgi-bin/amigo/term_details?term=GO:0051094
negative regulation of macromolecule biosynthetic process	Gene Ontology	GO:0010558	444	1120	1.16982e-78	6.40566e-77	23992|15904|213988|26379|230738|22666|22661|15205|56403|15206|21761|19013|68036|21405|11910|13163|19401|70472|22762|67579|56233|21907|21869|77683|214150|27374|14183|14182|23967|13017|233060|16179|27274|64707|75725|243833|217351|21841|233833|17869|17863|12014|12013|26395|235469|52463|56338|17257|237107|238330|64294|16950|66959|17428|15404|17131|21408|17132|331623|192285|17425|11799|319594|214899|2…	http://amigo.geneontology.org/cgi-bin/amigo/term_details?term=GO:0010558
negative regulation of gene expression	Gene Ontology	GO:0010629	461	1196	1.25089e-78	6.81514e-77	23992|15904|213988|26379|20564|230738|22666|22661|15903|15205|56403|15206|21761|19013|68036|21405|11910|13163|18816|19401|70472|22762|67579|56233|14219|21907|21869|77683|214150|27374|14183|14182|23967|13017|233060|16179|27274|64707|75725|243833|217351|21841|233833|13548|17869|12018|17863|12014|12013|26395|235469|52463|56338|17257|238330|16950|12848|17428|18102|17131|21408|17132|331623|192285|1742…	http://amigo.geneontology.org/cgi-bin/amigo/term_details?term=GO:0010629
negative regulation of cellular macromolecule biosynthetic process	Gene Ontology	GO:2000113	431	1074	1.40932e-77	7.63993e-76	23992|15904|213988|26379|230738|22666|22661|15205|56403|15206|21761|19013|68036|21405|11910|13163|19401|70472|22762|67579|56233|21907|21869|77683|214150|27374|14183|14182|23967|13017|233060|16179|27274|64707|75725|243833|217351|21841|233833|17869|17863|12014|12013|26395|235469|52463|56338|17257|237107|238330|64294|16950|66959|17428|15404|17131|21408|17132|331623|192285|17425|11799|319594|214899|2…	http://amigo.geneontology.org/cgi-bin/amigo/term_details?term=GO:2000113
neuron projection	Gene Ontology	GO:0043005	416	1009	1.4905e-77	8.03979e-76	20910|14678|19713|11820|11540|19017|68039|245537|20965|13163|19401|12934|67579|108058|19277|19272|53413|17918|12064|16573|23969|27373|12661|16177|13010|18390|13405|56533|234595|229615|319740|16492|19876|66259|17869|234267|14751|21938|26395|11441|64176|12790|18187|216856|18186|20742|20620|67792|67790|93842|12846|64051|22627|11941|21336|53321|12330|110355|16531|16536|110351|230234|56177|26875|20605…	http://amigo.geneontology.org/cgi-bin/amigo/term_details?term=GO:0043005
regulation of phosphate metabolic process	Gene Ontology	GO:0019220	502	1403	5.77801e-77	3.10125e-75	14678|19713|13640|14178|11820|54598|13731|121021|230738|15205|19017|19013|14173|241919|11910|108909|224014|18816|19401|12159|74213|327826|19279|97998|59090|108058|19271|14219|12703|26936|12064|74012|100061|27374|14183|14182|246103|11540|18159|18390|16179|67252|18173|16476|66385|19878|13543|60505|69085|17869|67384|11687|52468|218194|11441|26390|26398|105787|13869|64297|70097|18105|66959|17131|9384…	http://amigo.geneontology.org/cgi-bin/amigo/term_details?term=GO:0019220
regulation of phosphorus metabolic process	Gene Ontology	GO:0051174	502	1404	7.00859e-77	3.74321e-75	14678|19713|13640|14178|11820|54598|13731|121021|230738|15205|19017|19013|14173|241919|11910|108909|224014|18816|19401|12159|74213|327826|19279|97998|59090|108058|19271|14219|12703|26936|12064|74012|100061|27374|14183|14182|246103|11540|18159|18390|16179|67252|18173|16476|66385|19878|13543|60505|69085|17869|67384|11687|52468|218194|11441|26390|26398|105787|13869|64297|70097|18105|66959|17131|9384…	http://amigo.geneontology.org/cgi-bin/amigo/term_details?term=GO:0051174
membrane-bounded vesicle	Gene Ontology	GO:0031988	774	2808	7.41989e-76	3.94345e-74	58220|26949|20916|20911|20910|20913|14678|14675|14674|18552|11820|286940|99412|24044|76960|72543|14071|68421|12524|14679|104215|20440|28105|245537|20965|338349|18816|11600|18779|12934|18674|18772|19276|19277|19270|18777|239217|14800|208777|17918|80837|17913|68724|74012|23969|98766|16068|67179|76740|329910|18399|18159|13010|68089|78405|242687|121021|76441|217356|66385|52398|19879|54139|13543|18073…	http://amigo.geneontology.org/cgi-bin/amigo/term_details?term=GO:0031988
cellular component assembly	Gene Ontology	GO:0022607	619	1990	7.67089e-76	4.05696e-74	58220|50883|54609|50493|20910|77040|13640|11820|99412|13731|230738|22661|239364|15205|100504663|15201|21405|245537|13163|11854|18816|229211|19376|68728|18772|108058|19277|19271|56233|14219|14218|239217|17913|214150|27374|230837|69259|13609|23966|18399|13405|68089|52892|65970|381280|64706|63985|242687|56193|16476|234594|217356|16492|56839|13543|17387|14758|67384|15257|11687|234267|117150|26395|155…	http://amigo.geneontology.org/cgi-bin/amigo/term_details?term=GO:0022607
response to external stimulus	Gene Ontology	GO:0009605	545	1626	1.5211e-75	8.00572e-74	68119|20440|74137|26943|244237|11820|54598|20564|230738|12525|12524|19017|19013|14173|11910|13649|18816|19401|12934|67579|14178|19277|19271|21869|12064|16573|107751|76747|13609|14182|27406|11540|12661|16172|16177|18390|13405|16179|18173|233833|12986|56839|77134|19876|17869|14129|20211|11684|14699|12010|26395|11441|15586|235469|17252|18187|11765|20744|105787|18186|64297|77889|70097|353344|18183|93…	http://amigo.geneontology.org/cgi-bin/amigo/term_details?term=GO:0009605
positive regulation of response to stimulus	Gene Ontology	GO:0048584	523	1534	2.00014e-74	1.04761e-72	54609|23992|14678|73181|11540|13731|121021|230738|239364|15205|12524|68428|14173|11910|245537|13163|18816|19401|12159|11554|18779|327826|108058|19271|14219|12703|17913|16573|214150|27373|27374|14183|14182|16172|13017|16177|18390|16179|64706|18173|26379|16476|26943|13543|60505|19876|17869|11688|17863|11687|14062|12010|26395|11441|71764|26390|26398|11765|12525|216856|13869|64297|64294|70097|20620|1…	http://amigo.geneontology.org/cgi-bin/amigo/term_details?term=GO:0048584
cell-cell signaling	Gene Ontology	GO:0007267	428	1106	2.81543e-73	1.46754e-71	20910|20913|14678|13640|14178|11540|15205|73016|68039|21405|14173|245537|20965|19401|59090|19276|19277|19273|14219|17918|12064|16573|27373|14183|14182|235415|18390|78405|75723|56839|13543|17869|319984|11441|11447|56332|11444|64176|17257|105787|13869|64297|70093|14810|20620|93840|64051|195208|16798|21926|21923|214897|58175|407821|72585|22628|11941|21336|21337|13205|12443|15242|19056|12234|72345|70…	http://amigo.geneontology.org/cgi-bin/amigo/term_details?term=GO:0007267
positive regulation of transcription from RNA polymerase II promoter	Gene Ontology	GO:0045944	386	925	5.26853e-73	2.73308e-71	14173|11820|26379|230738|22661|15205|19017|19013|21405|21406|18423|13163|246086|18816|19401|19377|18771|53417|21869|195733|18012|13609|14182|246103|23967|13017|233060|27275|18173|16476|18071|320713|17863|12013|26395|52463|18088|18089|238330|18181|18515|15407|15404|17132|21926|104215|192657|77125|19058|13205|11910|15242|19056|18708|52915|22601|73181|108655|13649|24014|11865|11864|18514|14810|18518…	http://amigo.geneontology.org/cgi-bin/amigo/term_details?term=GO:0045944
carbohydrate derivative binding	Gene Ontology	GO:0097367	594	1910	1.33716e-72	6.90357e-71	78914|14853|20916|14679|14678|19713|14676|14675|14674|14178|14917|20564|226043|237107|209737|15201|104215|14173|20965|11854|244895|232341|19376|108058|75423|11820|14219|17918|80837|17913|16573|74012|347722|27373|27377|20362|14183|14182|27406|12660|19300|24014|223881|68738|16179|69372|56055|11982|19878|244141|381393|18073|108099|13548|212679|74080|227624|12010|117150|26395|12790|26398|105787|13869…	http://amigo.geneontology.org/cgi-bin/amigo/term_details?term=GO:0097367
small molecule binding	Gene Ontology	GO:0036094	648	2194	3.22629e-72	1.65779e-70	78914|14853|20916|14679|14678|19713|14676|14675|14674|14917|19714|213988|11982|226043|68421|56403|209737|19017|15201|104215|20965|11854|244895|217207|74213|19376|67579|108058|75423|17918|80837|17913|16573|74012|347722|27373|27374|27377|20362|14183|14182|27406|12660|19300|13017|223881|68738|16179|68730|69372|217351|56055|21841|233833|19878|77134|244141|381393|108099|13548|140488|74080|227624|14751…	http://amigo.geneontology.org/cgi-bin/amigo/term_details?term=GO:0036094
neuron development	Gene Ontology	GO:0048666	381	913	4.77332e-72	2.44115e-70	20910|19713|73181|11820|11540|121021|20564|15205|245537|330863|70747|12934|19277|19270|19272|109294|12064|16573|23969|107751|227526|14182|99412|12661|223881|78405|18174|319740|18377|56839|19876|19878|234267|12010|17258|11444|12790|18187|17257|216856|64297|64294|268882|20620|18102|93840|93842|195208|21923|229759|22239|20482|18457|11941|231637|27008|12561|53321|241134|70433|54670|14964|56177|22439|…	http://amigo.geneontology.org/cgi-bin/amigo/term_details?term=GO:0048666
regulation of intracellular signal transduction	Gene Ontology	GO:1902531	468	1305	7.53209e-72	3.83394e-70	236915|14678|19713|26943|121021|230738|11987|15205|15201|23992|68428|14173|11910|19159|108909|21934|224014|19157|18816|19401|12159|18779|327826|19279|97998|108058|19271|56233|14219|12703|17918|214150|100061|27374|14183|14182|18390|16179|16476|13543|60505|19876|67384|11687|14062|239364|26395|11441|26390|26398|319481|105787|13869|64297|70097|20620|18105|66959|93840|52187|21927|21926|192656|21929|74…	http://amigo.geneontology.org/cgi-bin/amigo/term_details?term=GO:1902531
extracellular region	Gene Ontology	GO:0005576	914	3679	1.64746e-71	8.34663e-70	58220|26949|14176|20916|20911|20910|20913|14678|14675|14674|18552|243084|286940|24044|76960|20564|72543|14071|12524|18491|68039|104215|20440|14178|28105|269181|338349|243083|11600|18779|19279|12934|18674|18772|75426|20522|19277|19270|18777|11820|14219|239217|20288|22141|17918|21906|17913|68724|17156|74012|233744|98766|216344|227526|67179|270802|76740|329910|18399|18159|16177|13010|68089|235379|64…	http://amigo.geneontology.org/cgi-bin/amigo/term_details?term=GO:0005576
transferase activity	Gene Ontology	GO:0016740	602	1969	2.32985e-71	1.1749e-69	20447|20445|20444|20441|20440|19713|244895|14917|20449|19714|76969|233115|110417|28105|13649|232341|50721|29859|108058|75422|26938|432486|54325|235386|77683|54326|27373|381813|27402|14183|227835|12660|23802|18099|233189|16179|70999|64707|223435|69372|229615|19878|381393|235582|13548|14593|66313|74080|140484|140481|209200|12013|117150|26395|69726|15586|193670|26398|64424|105787|18186|13869|70093|2…	http://amigo.geneontology.org/cgi-bin/amigo/term_details?term=GO:0016740
extracellular region part	Gene Ontology	GO:0044421	825	3181	6.40325e-71	3.21408e-69	58220|26949|20916|20911|20910|20913|14678|14675|14674|18552|11820|286940|24044|76960|20564|72543|14071|12524|18491|20855|104215|20440|28105|269181|338349|18816|11600|18779|19279|12934|18674|18772|14178|19277|19270|18777|14219|239217|20288|17918|80837|17913|68724|17156|74012|233744|98766|16068|227526|67179|270802|76740|329910|18399|18159|16177|13010|68089|235379|242687|121021|76441|217356|66385|56…	http://amigo.geneontology.org/cgi-bin/amigo/term_details?term=GO:0044421
cellular component morphogenesis	Gene Ontology	GO:0032989	439	1182	6.61338e-71	3.30425e-69	20910|20440|19713|244895|14674|11820|286940|11540|20564|433956|15205|104215|245537|224014|207214|12934|19277|80837|12064|16573|23969|107751|27373|14183|76743|192173|12661|78405|67252|242687|18174|18377|56839|231876|19876|234267|26395|11444|319757|268882|16950|217692|16401|17131|93840|109711|195208|16798|20822|214897|53604|22239|20482|11941|231637|237222|12561|53321|241134|70433|56177|22439|80979|…	http://amigo.geneontology.org/cgi-bin/amigo/term_details?term=GO:0032989
positive regulation of cell communication	Gene Ontology	GO:0010647	460	1279	6.71419e-71	3.33923e-69	54609|23992|14678|73181|11540|13731|121021|230738|239364|12525|68039|68428|14173|11910|245537|13163|18816|19401|12159|18779|327826|108058|19271|14219|12703|17913|16573|214150|27373|27374|14183|14182|13017|16177|18390|16179|64706|16476|26943|56839|13543|60505|19876|17869|11688|11687|14062|26395|11441|71764|26390|11444|26398|17257|15205|216856|13869|64297|64294|70097|20620|18105|93840|195208|52187|…	http://amigo.geneontology.org/cgi-bin/amigo/term_details?term=GO:0010647
establishment of protein localization	Gene Ontology	GO:0045184	533	1634	1.59693e-70	7.9059e-69	244238|20911|20910|20913|77040|54598|24044|230738|72543|15205|68428|58217|11854|12159|19376|12663|19276|18777|12703|234865|53413|17918|432486|17913|16573|23969|347722|102058|11540|235415|76740|16172|18390|18173|231452|16476|19878|217030|11735|14758|11688|71764|72017|56338|212073|11765|216856|13869|72265|70093|16956|320435|21926|21405|69178|21929|58175|77125|22627|22628|72587|270192|18457|21337|19…	http://amigo.geneontology.org/cgi-bin/amigo/term_details?term=GO:0045184
positive regulation of signaling	Gene Ontology	GO:0023056	460	1286	2.59581e-70	1.27926e-68	54609|23992|14678|73181|11540|13731|121021|230738|239364|12525|68039|68428|14173|11910|245537|13163|18816|19401|12159|18779|327826|108058|19271|14219|12703|17913|16573|214150|27373|27374|14183|14182|13017|16177|18390|16179|64706|16476|26943|56839|13543|60505|19876|17869|11688|11687|14062|26395|11441|71764|26390|11444|26398|17257|15205|216856|13869|64297|64294|70097|20620|18105|93840|195208|52187|…	http://amigo.geneontology.org/cgi-bin/amigo/term_details?term=GO:0023056
immune system process	Gene Ontology	GO:0002376	572	1832	2.73166e-70	1.34012e-68	20911|11828|16476|19713|26943|244237|11540|246746|13731|230738|15205|12524|12526|15201|68743|70747|21934|19401|12159|19376|14178|18771|19271|56233|14218|12703|227525|14183|27406|11988|16172|16177|16179|242687|18174|26379|217351|12986|11535|60505|13423|17387|17869|12018|17988|11687|58861|12010|245945|26395|11441|11444|18089|11765|12525|56403|64297|15404|109711|14525|21926|20822|192656|12125|66552|…	http://amigo.geneontology.org/cgi-bin/amigo/term_details?term=GO:0002376
cell migration	Gene Ontology	GO:0016477	412	1068	3.55469e-70	1.73603e-68	14173|19713|244895|14674|14178|13731|121021|230738|259302|15205|19017|68743|58217|11854|12159|19279|108058|19277|19270|19271|56233|19273|14219|17913|74012|107751|230837|319939|13609|14182|12661|16172|16177|75723|12986|19878|17381|19876|17387|320713|67384|20211|11684|234267|26395|15586|18089|13869|268882|70097|319565|67338|15404|93840|195208|14525|21927|21926|79264|231841|77125|22627|21336|13797|7…	http://amigo.geneontology.org/cgi-bin/amigo/term_details?term=GO:0016477
negative regulation of nucleobase-containing compound metabolic process	Gene Ontology	GO:0045934	414	1079	5.47664e-70	2.66268e-68	16476|15904|26379|230738|22666|22661|15205|19017|21761|19013|68036|21405|11910|13163|19401|70472|22762|56233|21907|21869|77683|27374|14183|14182|23967|13017|233060|16179|27274|64707|75725|243833|234594|13548|17869|67384|17863|12014|12013|17258|235469|52463|56338|17257|237107|238330|16950|66959|17428|15404|17131|21408|17132|331623|192285|17425|11799|319594|214899|21926|74996|20482|234135|214742|12…	http://amigo.geneontology.org/cgi-bin/amigo/term_details?term=GO:0045934
negative regulation of response to stimulus	Gene Ontology	GO:0048585	440	1198	6.54115e-70	3.16603e-68	54609|20440|54598|20564|230738|68421|15201|19013|14173|11910|245537|108909|18816|12159|19279|97998|19277|19271|56233|12703|29811|100061|27373|246103|11540|56533|75725|234594|19876|17387|66313|11684|11687|11441|105787|18186|14048|216858|66959|17428|67792|17131|319594|16798|21927|21926|12121|21929|58175|23893|407821|23894|74996|77128|20482|237222|13205|12443|15242|15245|19056|209027|73608|72349|330…	http://amigo.geneontology.org/cgi-bin/amigo/term_details?term=GO:0048585
regulation of cell death	Gene Ontology	GO:0010941	473	1358	2.00173e-69	9.64567e-68	20910|23992|20440|26943|244237|11540|230738|19017|15201|19013|68428|14173|11910|13163|19401|12159|22762|327826|97998|108058|56233|14219|12064|14183|14182|23967|12661|13010|194655|78405|16476|21841|217356|19876|17869|67384|11684|14751|17311|56338|26398|14812|105787|13869|22658|64294|20620|18105|17428|18102|17420|12845|16798|21926|192656|79263|12125|79264|21929|74996|18453|20482|73699|13205|27007|1…	http://amigo.geneontology.org/cgi-bin/amigo/term_details?term=GO:0010941
regulation of phosphorylation	Gene Ontology	GO:0042325	442	1213	2.05676e-69	9.867e-68	14678|19713|14178|11820|11540|13731|121021|230738|15205|19017|19013|14173|11910|108909|224014|18816|19401|12159|50721|327826|19279|97998|59090|108058|19271|14219|12703|26936|12064|74012|100061|27374|14183|14182|246103|18390|16179|18173|16476|19878|13543|60505|17869|67384|11687|52468|11441|26390|26398|105787|13869|64297|70097|18105|66959|17131|93840|17420|16798|21926|192656|21929|231841|12444|2168…	http://amigo.geneontology.org/cgi-bin/amigo/term_details?term=GO:0042325
cell junction	Gene Ontology	GO:0030054	447	1240	4.35177e-69	2.0785e-67	58220|11828|244895|14674|11820|286940|99412|121021|226041|68743|245537|20965|19157|327826|19279|18772|108058|19271|19272|19273|14218|239217|26936|16573|74012|23969|230837|319939|27406|235415|13017|223881|18390|13405|65970|56533|75723|260297|56839|94332|17387|66259|17988|12010|26395|11441|11447|68926|11444|64176|17254|56332|70549|18186|20742|110902|268882|319565|16401|17131|93840|93842|64051|33091…	http://amigo.geneontology.org/cgi-bin/amigo/term_details?term=GO:0030054
negative regulation of cell communication	Gene Ontology	GO:0010648	401	1031	4.67343e-69	2.22234e-67	54609|20910|14678|20564|230738|68421|15201|68039|11910|245537|108909|19279|97998|59090|19277|19271|56233|12703|12064|100061|27373|246103|18390|56533|75725|234594|19876|17387|66313|105787|14048|216858|20620|20807|66959|17428|67792|17131|319594|16798|21927|21926|12121|21929|58175|23893|407821|23894|74996|77128|20482|21337|237222|13205|12443|15242|15245|72345|73608|72349|330863|70433|110355|243499|1…	http://amigo.geneontology.org/cgi-bin/amigo/term_details?term=GO:0010648
negative regulation of signaling	Gene Ontology	GO:0023057	401	1033	7.17375e-69	3.39641e-67	54609|20910|14678|20564|230738|68421|15201|68039|11910|245537|108909|19279|97998|59090|19277|19271|56233|12703|12064|100061|27373|246103|18390|56533|75725|234594|19876|17387|66313|105787|14048|216858|20620|20807|66959|17428|67792|17131|319594|16798|21927|21926|12121|21929|58175|23893|407821|23894|74996|77128|20482|21337|237222|13205|12443|15242|15245|72345|73608|72349|330863|70433|110355|243499|1…	http://amigo.geneontology.org/cgi-bin/amigo/term_details?term=GO:0023057
establishment of localization in cell	Gene Ontology	GO:0051649	489	1447	1.92964e-68	9.09616e-67	244238|20911|20910|20913|14173|11820|11540|13731|230738|15205|245537|20965|11854|12159|208104|12934|108058|234865|17918|432486|17913|16573|23969|14183|76742|235415|18173|231452|13426|66632|14758|67384|26395|71764|72017|56338|67775|11765|216856|13869|72265|319565|16401|21926|12121|58175|22627|22628|72587|270192|18457|21337|19058|51801|27008|15242|19056|50907|12330|19338|26875|74694|13640|13649|809…	http://amigo.geneontology.org/cgi-bin/amigo/term_details?term=GO:0051649
cell morphogenesis	Gene Ontology	GO:0000902	416	1109	4.27539e-68	2.00666e-66	20910|20440|19713|244895|14674|11820|286940|11540|20564|433956|15205|104215|245537|224014|207214|12934|19277|80837|12064|16573|23969|107751|27373|14183|76743|192173|12661|78405|67252|242687|18174|18377|56839|231876|19876|19878|234267|26395|11444|319757|268882|16950|16401|17131|93840|109711|195208|16798|20822|214897|22239|20482|11941|231637|237222|12561|53321|241134|70433|56177|22439|80979|74694|1…	http://amigo.geneontology.org/cgi-bin/amigo/term_details?term=GO:0000902
cellular response to stress	Gene Ontology	GO:0033554	476	1393	8.86531e-68	4.143e-66	54609|20913|26943|20449|19714|230738|100504663|19017|21761|23992|68428|11910|58217|224014|18816|50721|18779|14297|67579|19272|14219|14688|76747|227525|18390|16179|64707|233833|18377|13543|13548|17869|12018|231724|11687|14699|209200|12013|26395|26390|193670|26398|319481|105787|22658|268882|70097|93840|67812|12846|319594|74335|66654|21926|21923|192656|12123|12125|21929|231841|239554|23894|74996|205…	http://amigo.geneontology.org/cgi-bin/amigo/term_details?term=GO:0033554
response to endogenous stimulus	Gene Ontology	GO:0009719	408	1077	1.02069e-67	4.74948e-66	14176|20913|14173|14178|11820|11540|26379|15205|19017|18491|56404|19013|104215|13163|19401|327826|67579|19272|14219|12703|17918|21869|17913|225631|14183|14182|55994|18390|16179|243833|234594|381393|17387|17869|67384|14751|26395|11441|11447|11444|12790|68421|105787|110902|434246|218203|170749|16798|21926|11610|192656|21929|23893|20528|20482|21336|231637|237222|12443|27008|19116|15245|12567|74051|1…	http://amigo.geneontology.org/cgi-bin/amigo/term_details?term=GO:0009719
nucleotide binding	Gene Ontology	GO:0000166	600	2015	1.19445e-67	5.51073e-66	78914|14853|20916|14679|14678|19713|14676|14675|14674|14917|19714|213988|11982|226043|237107|56403|209737|19017|15201|104215|20965|11854|244895|232341|74213|19376|67579|108058|75423|17918|80837|17913|16573|74012|347722|27373|27374|27377|20362|14183|14182|27406|12660|19300|13017|223881|68738|16179|68730|69372|217351|56055|21841|233833|19878|77134|244141|381393|108099|13548|140488|74080|227624|2356…	http://amigo.geneontology.org/cgi-bin/amigo/term_details?term=GO:0000166
nucleoside phosphate binding	Gene Ontology	GO:1901265	600	2015	1.19445e-67	5.51073e-66	78914|14853|20916|14679|14678|19713|14676|14675|14674|14917|19714|213988|11982|226043|237107|56403|209737|19017|15201|104215|20965|11854|244895|232341|74213|19376|67579|108058|75423|17918|80837|17913|16573|74012|347722|27373|27374|27377|20362|14183|14182|27406|12660|19300|13017|223881|68738|16179|68730|69372|217351|56055|21841|233833|19878|77134|244141|381393|108099|13548|140488|74080|227624|2356…	http://amigo.geneontology.org/cgi-bin/amigo/term_details?term=GO:1901265
cell motility	Gene Ontology	GO:0048870	427	1167	2.01089e-67	9.1992e-66	14173|19713|244895|14674|14178|13731|121021|230738|259302|15205|19017|68743|58217|11854|12159|19279|108058|19277|19270|19271|56233|19273|14219|17913|74012|107751|230837|319939|13609|14182|12661|16172|16177|75723|12986|19878|17381|19876|17387|320713|67384|20211|11684|234267|26395|11441|15586|18089|13869|268882|70097|319565|67338|15404|93840|195208|14525|21927|21926|79264|231841|77125|22627|21336|7…	http://amigo.geneontology.org/cgi-bin/amigo/term_details?term=GO:0048870
localization of cell	Gene Ontology	GO:0051674	427	1167	2.01089e-67	9.1992e-66	14173|19713|244895|14674|14178|13731|121021|230738|259302|15205|19017|68743|58217|11854|12159|19279|108058|19277|19270|19271|56233|19273|14219|17913|74012|107751|230837|319939|13609|14182|12661|16172|16177|75723|12986|19878|17381|19876|17387|320713|67384|20211|11684|234267|26395|11441|15586|18089|13869|268882|70097|319565|67338|15404|93840|195208|14525|21927|21926|79264|231841|77125|22627|21336|7…	http://amigo.geneontology.org/cgi-bin/amigo/term_details?term=GO:0051674
cell adhesion	Gene Ontology	GO:0007155	454	1294	2.49017e-67	1.13439e-65	20910|20440|19713|244895|11820|286940|11540|13731|226041|15205|12524|19013|68743|26570|211922|245537|11854|19401|12159|18772|18771|19271|19272|19273|14219|53414|208777|26936|74012|225631|233744|13609|27406|99412|76740|223881|13405|65970|242687|12986|18073|60505|94332|17387|14758|67384|17988|11684|11687|12010|26395|11441|15586|68926|17254|18089|12525|70549|319448|66959|15404|17131|93842|12845|2192…	http://amigo.geneontology.org/cgi-bin/amigo/term_details?term=GO:0007155
biological adhesion	Gene Ontology	GO:0022610	455	1302	4.59145e-67	2.08287e-65	20910|20440|19713|244895|11820|286940|11540|13731|226041|15205|12524|19013|68743|26570|211922|245537|11854|19401|12159|18772|18771|19271|19272|19273|14219|53414|208777|26936|74012|225631|233744|13609|27406|99412|76740|223881|13405|65970|242687|12986|18073|60505|94332|17387|14758|67384|17988|11684|11687|12010|26395|11441|15586|68926|17254|18089|12525|70549|319448|66959|15404|17131|93842|12845|2192…	http://amigo.geneontology.org/cgi-bin/amigo/term_details?term=GO:0022610
regulation of cell development	Gene Ontology	GO:0060284	359	868	4.64677e-67	2.09918e-65	71918|19713|73181|11820|99412|121021|20564|15205|223227|76804|21406|20440|245537|330863|19401|12934|19270|12064|23969|27374|14182|192173|23966|18159|16177|18390|78405|18377|19878|19876|17869|12010|26395|11444|18088|17257|216856|13869|64297|64294|216858|20620|18102|17131|235611|21926|20482|231637|12561|13209|70433|110351|14964|56177|22439|13640|11865|18514|14810|13051|19242|56711|241568|56717|1205…	http://amigo.geneontology.org/cgi-bin/amigo/term_details?term=GO:0060284
regulation of catalytic activity	Gene Ontology	GO:0050790	483	1440	9.47368e-67	4.26198e-65	14678|14674|11820|11540|13731|121021|214899|14173|241919|211922|108909|224014|18816|12159|327826|97998|59090|19276|19271|14219|12703|26936|74012|100061|230837|14183|14182|13010|18390|16179|65973|67252|18173|19878|13361|19876|69085|17869|67384|11684|14751|26395|11441|26390|26398|64297|70097|66959|67792|17131|93840|17420|329727|16798|21926|12121|12125|21929|74996|74694|20439|72462|246727|13205|1244…	http://amigo.geneontology.org/cgi-bin/amigo/term_details?term=GO:0050790
homeostatic process	Gene Ontology	GO:0042592	475	1404	1.51007e-66	6.76538e-65	11828|20913|14173|14676|14674|14178|11820|26946|11540|237107|19017|68039|21405|229211|14297|108058|18771|14219|17918|114304|16573|195733|227525|13609|13405|52892|65973|18173|18174|217356|13423|17869|12018|17863|11684|14751|17311|11441|71764|18089|105787|13869|64297|16956|218203|12846|64051|74335|231583|21926|68428|12125|79264|21929|20528|20482|77087|11941|21336|218476|26434|332397|333433|19056|74…	http://amigo.geneontology.org/cgi-bin/amigo/term_details?term=GO:0042592
macromolecular complex subunit organization	Gene Ontology	GO:0043933	554	1799	2.68058e-66	1.196e-64	14853|58220|232811|20910|11820|99412|230738|22661|239364|15205|21761|72650|76804|21405|320376|13163|18816|229211|108058|56233|14218|239217|234865|17913|16573|77683|214150|27374|69259|246103|18399|13405|68089|52892|65970|381280|64706|65973|63985|56193|234594|217356|16492|56839|13543|17385|17869|67384|17863|11687|209200|26395|11444|52463|17257|14479|105787|20742|22658|110902|216858|78757|16956|1520…	http://amigo.geneontology.org/cgi-bin/amigo/term_details?term=GO:0043933
regulation of nervous system development	Gene Ontology	GO:0051960	340	798	6.02246e-66	2.67604e-64	20674|21909|17762|20848|15902|19266|110648|71918|19713|18760|56320|13838|11820|21907|18013|18012|99412|18010|108100|18016|12772|239250|20564|16600|56637|211187|67263|15205|223227|442801|76804|18223|21406|14173|21815|12404|12405|19317|50791|56508|245537|330863|13388|63953|16169|269397|97165|19401|13841|16873|319504|13844|12934|20459|18212|19270|230674|18088|382867|16974|15114|330222|17158|12064|14…	http://amigo.geneontology.org/cgi-bin/amigo/term_details?term=GO:0051960
regulation of programmed cell death	Gene Ontology	GO:0043067	440	1253	2.69233e-65	1.19144e-63	20910|23992|20440|26943|244237|11540|230738|19017|15201|68428|14173|11910|13163|19401|12159|327826|97998|108058|14219|12064|14183|14182|23967|12661|13010|194655|78405|16476|21841|217356|19876|17869|67384|11684|14751|17311|56338|26398|17257|105787|13869|22658|64294|20620|18105|17428|18102|17420|12845|16798|21926|192656|79263|12125|79264|21929|74996|18453|20482|73699|13205|27007|12567|53320|70433|1…	http://amigo.geneontology.org/cgi-bin/amigo/term_details?term=GO:0043067
protein transport	Gene Ontology	GO:0015031	489	1489	2.92408e-65	1.28873e-63	244238|20911|20910|20913|77040|54598|24044|230738|72543|15205|21405|58217|11854|12159|19376|59090|19276|18777|12703|234865|53413|17918|432486|17913|16573|347722|102058|11540|235415|16172|18390|18173|231452|16476|217030|66632|14758|11688|71764|72017|56338|67775|11765|216856|13869|72265|70093|67790|320435|21926|68428|69178|58175|77125|22627|22628|72587|270192|18457|21337|19058|16211|27008|19056|509…	http://amigo.geneontology.org/cgi-bin/amigo/term_details?term=GO:0015031
regulation of protein phosphorylation	Gene Ontology	GO:0001932	411	1120	3.92485e-65	1.7228e-63	14678|19713|14178|11820|11540|13731|121021|230738|15205|19017|14173|11910|108909|224014|18816|19401|12159|327826|19279|97998|108058|19271|14219|12703|26936|12064|74012|100061|27374|14183|14182|18390|16179|18173|16476|19878|13543|60505|67384|11687|52468|11441|26390|26398|105787|13869|64297|70097|18105|66959|17131|93840|17420|16798|21926|192656|21929|231841|12444|21682|12443|19116|15242|53323|73608…	http://amigo.geneontology.org/cgi-bin/amigo/term_details?term=GO:0001932
sequence-specific DNA binding	Gene Ontology	GO:0043565	353	863	5.58525e-65	2.44174e-63	16476|26379|22666|22661|15205|19017|19013|21405|21406|18423|19401|18771|21869|107751|27374|195733|64707|243833|242523|18071|18072|17869|17863|12014|12013|17258|18088|18089|17257|382074|17428|15407|15404|17133|17132|331623|192285|17425|77128|20482|11910|15242|328977|667118|22282|22601|73181|22289|108655|11865|11864|18514|18515|108829|56711|56717|17341|22758|12053|214162|208647|14241|74570|22259|20…	http://amigo.geneontology.org/cgi-bin/amigo/term_details?term=GO:0043565
regulation of apoptotic process	Gene Ontology	GO:0042981	435	1239	1.61104e-64	7.0148e-63	20910|23992|20440|26943|244237|11540|230738|19017|15201|68428|11910|13163|19401|12159|327826|97998|108058|14219|12064|14183|14182|23967|12661|194655|78405|16476|21841|217356|19876|17869|67384|11684|14751|17311|56338|26398|17257|105787|13869|22658|64294|20620|18105|17428|18102|17420|12845|16798|21926|192656|79263|12125|79264|21929|74996|18453|20482|73699|13205|27007|12567|53320|70433|16531|18201|7…	http://amigo.geneontology.org/cgi-bin/amigo/term_details?term=GO:0042981
response to oxygen-containing compound	Gene Ontology	GO:1901700	391	1039	3.07894e-64	1.33527e-62	11828|20913|14678|19713|244237|11820|54598|26379|230738|68421|12524|19013|21405|19401|67579|19276|19272|12703|17918|21869|17913|16573|23967|18390|16179|18173|16476|19878|12010|11441|71764|11444|12790|105787|70097|67792|21926|11610|104215|192656|21929|20528|22628|21336|231637|102626|27007|12567|209027|18212|16531|14784|14783|13640|13649|214597|24014|269275|11535|14812|14810|18706|18708|56717|14245…	http://amigo.geneontology.org/cgi-bin/amigo/term_details?term=GO:1901700
positive regulation of protein metabolic process	Gene Ontology	GO:0051247	434	1240	4.68296e-64	2.02282e-62	54609|14678|19713|14178|99412|13731|121021|230738|239364|15205|55982|14173|330863|224014|18816|19401|12159|327826|108058|14219|12703|26936|12064|74012|27373|14183|14182|18390|16179|65973|18173|229615|66385|19878|13543|60505|19876|17869|67384|17863|11684|11687|13842|26395|11441|26390|217980|52463|26398|18186|13869|64297|70097|20620|18105|66959|218203|93840|16798|21926|192656|12125|21929|231841|771…	http://amigo.geneontology.org/cgi-bin/amigo/term_details?term=GO:0051247
negative regulation of RNA metabolic process	Gene Ontology	GO:0051253	374	965	4.9868e-64	2.14551e-62	15904|26379|230738|22666|22661|15205|15206|21761|19013|68036|21405|11910|13163|19401|70472|22762|56233|21907|21869|77683|27374|14183|14182|23967|13017|233060|16179|27274|64707|75725|243833|234594|13548|17869|67384|17863|12014|12013|17258|235469|52463|56338|17257|238330|16950|66959|17428|15404|17131|21408|17132|331623|192285|17425|319594|214899|21926|74996|20482|234135|214742|12443|15242|12234|667…	http://amigo.geneontology.org/cgi-bin/amigo/term_details?term=GO:0051253
negative regulation of RNA biosynthetic process	Gene Ontology	GO:1902679	364	924	1.01378e-63	4.34443e-62	15904|26379|22666|22661|15205|15206|21761|19013|68036|21405|11910|13163|19401|70472|22762|56233|21907|21869|77683|27374|14183|14182|23967|13017|233060|16179|27274|64707|75725|243833|234594|17869|17863|12014|12013|17258|235469|52463|56338|17257|238330|16950|66959|17428|15404|17131|21408|17132|331623|192285|17425|319594|214899|21926|74996|20482|234135|214742|12443|15242|12234|667118|54670|67393|731…	http://amigo.geneontology.org/cgi-bin/amigo/term_details?term=GO:1902679
negative regulation of nucleic acid-templated transcription	Gene Ontology	GO:1903507	361	912	1.31933e-63	5.63157e-62	15904|26379|22666|22661|15205|15206|21761|19013|68036|21405|11910|13163|19401|70472|22762|56233|21907|21869|77683|27374|14183|14182|23967|13017|233060|16179|27274|64707|75725|243833|234594|17869|17863|12014|12013|17258|235469|52463|56338|17257|238330|16950|66959|17428|15404|17131|21408|17132|331623|192285|17425|319594|214899|21926|74996|20482|234135|214742|12443|15242|12234|667118|54670|67393|731…	http://amigo.geneontology.org/cgi-bin/amigo/term_details?term=GO:1903507
cell projection organization	Gene Ontology	GO:0030030	419	1176	1.56816e-63	6.66743e-62	20910|19713|73181|11820|11540|13731|121021|20564|15205|104215|245537|330863|70747|224014|11854|12934|19277|19270|19272|109294|12064|16573|23969|107751|227526|14182|99412|12661|78405|65970|242687|18174|319740|18377|56839|19876|67384|19878|234267|12010|26395|11444|18187|17257|216856|64297|64294|268882|20620|18102|93840|93842|381077|195208|20822|21923|22239|20482|18457|11941|231637|237222|27008|1256…	http://amigo.geneontology.org/cgi-bin/amigo/term_details?term=GO:0030030
macromolecular complex binding	Gene Ontology	GO:0044877	433	1242	1.63301e-63	6.91607e-62	107684|14678|14676|14675|14674|99412|13731|121021|230738|15205|19017|21761|14679|19013|76804|224014|19401|327826|67579|56233|14219|20288|27374|195733|69259|14182|246103|13017|68089|65970|27274|64707|63985|242687|13427|18073|17387|17869|14696|17258|68558|18088|212073|57753|11765|68421|70549|20742|20620|17428|18102|17131|15201|109711|192285|12845|214899|79264|22627|18453|20482|18457|26431|13205|124…	http://amigo.geneontology.org/cgi-bin/amigo/term_details?term=GO:0044877
transcription factor activity, sequence-specific DNA binding	Gene Ontology	GO:0003700	345	844	1.93048e-63	8.11249e-62	16476|26379|22666|22661|15205|21408|19013|21405|21406|18423|19401|19377|208104|18771|53417|21869|107751|195733|55994|233060|27274|243833|242523|54139|18071|18072|17869|17863|12014|12013|17258|235469|18088|17257|382074|223227|17428|15404|17131|17133|17132|17135|17425|170740|80292|77128|20482|214742|72465|11910|15242|328977|50907|667118|22282|73181|108655|11865|11864|18514|18515|56711|22762|17341|2…	http://amigo.geneontology.org/cgi-bin/amigo/term_details?term=GO:0003700
nucleic acid binding transcription factor activity	Gene Ontology	GO:0001071	345	844	1.93048e-63	8.11249e-62	16476|26379|22666|22661|15205|21408|19013|21405|21406|18423|19401|19377|208104|18771|53417|21869|107751|195733|55994|233060|27274|243833|242523|54139|18071|18072|17869|17863|12014|12013|17258|235469|18088|17257|382074|223227|17428|15404|17131|17133|17132|17135|17425|170740|80292|77128|20482|214742|72465|11910|15242|328977|50907|667118|22282|73181|108655|11865|11864|18514|18515|56711|22762|17341|2…	http://amigo.geneontology.org/cgi-bin/amigo/term_details?term=GO:0001071
positive regulation of cellular protein metabolic process	Gene Ontology	GO:0032270	415	1159	2.15066e-63	9.00288e-62	54609|14678|19713|14178|99412|13731|121021|230738|239364|15205|55982|14173|330863|224014|18816|19401|12159|327826|108058|14219|12703|26936|12064|74012|27373|14183|14182|18390|16179|65973|18173|229615|66385|19878|13543|60505|19876|17869|67384|17863|11684|11687|13842|26395|11441|26390|217980|52463|26398|18186|13869|64297|70097|20620|18105|66959|17131|93840|16798|21926|192656|12125|21929|231841|7712…	http://amigo.geneontology.org/cgi-bin/amigo/term_details?term=GO:0032270
negative regulation of transcription, DNA-templated	Gene Ontology	GO:0045892	360	910	2.22909e-63	9.29532e-62	15904|26379|22666|22661|15205|15206|21761|19013|68036|21405|11910|13163|19401|70472|22762|56233|21907|21869|77683|27374|14183|14182|23967|13017|233060|16179|27274|64707|75725|243833|234594|17869|17863|12014|12013|17258|235469|52463|56338|17257|238330|16950|66959|17428|15404|17131|21408|17132|331623|192285|17425|319594|214899|21926|74996|20482|234135|214742|12443|15242|12234|667118|54670|67393|731…	http://amigo.geneontology.org/cgi-bin/amigo/term_details?term=GO:0045892
cellular macromolecule localization	Gene Ontology	GO:0070727	447	1311	2.52102e-63	1.04724e-61	244238|20910|20913|14178|15904|13731|230738|15205|236915|104215|213573|338349|11854|12159|19376|18777|19272|19273|234865|17918|432486|26936|17913|16573|23969|27373|76742|76740|18173|21841|319740|233833|19878|13543|66632|14758|67384|72017|56338|67775|11765|237107|70549|18186|13869|72265|319565|16401|17131|16798|21926|12121|227715|21929|58175|22627|22239|72585|22628|72587|19058|13205|16211|27008|15…	http://amigo.geneontology.org/cgi-bin/amigo/term_details?term=GO:0070727
regulation of anatomical structure morphogenesis	Gene Ontology	GO:0022603	357	899	3.59288e-63	1.48679e-61	26949|20440|19713|14674|14178|99412|13731|20564|230738|15205|19017|104215|14173|245537|224014|330938|327826|12934|56233|80837|12064|27373|14183|14182|192173|23967|23966|18377|19878|13543|19876|17869|11684|26395|11441|15586|11444|212073|70097|17131|93840|195208|21926|214897|79264|21929|407821|20482|231637|12561|15242|15245|70433|56177|22439|80979|74694|13642|73181|11535|14810|13051|19242|241568|14…	http://amigo.geneontology.org/cgi-bin/amigo/term_details?term=GO:0022603
neuron projection development	Gene Ontology	GO:0031175	330	784	5.12326e-63	2.11203e-61	21909|12877|17762|16600|20910|110648|192167|19713|18760|232946|56320|13838|13839|21907|21869|20983|11540|18010|108100|239250|20564|13361|211187|107449|15205|13637|77579|13631|16476|18933|16885|20377|108655|13489|50791|18227|245537|330863|70747|18223|16169|269397|12159|13841|23969|18164|319504|13844|12934|20459|19277|13196|74132|20908|11820|65086|56637|17258|15114|330222|18094|12064|16573|227634|1…	http://amigo.geneontology.org/cgi-bin/amigo/term_details?term=GO:0031175
cellular protein localization	Gene Ontology	GO:0034613	443	1300	1.09056e-62	4.47875e-61	244238|20910|20913|14178|15904|13731|230738|15205|236915|104215|213573|338349|11854|12159|19376|18777|19272|19273|234865|17918|432486|26936|17913|16573|23969|27373|76742|76740|18173|21841|319740|233833|19878|13543|66632|14758|67384|72017|56338|67775|11765|237107|70549|18186|13869|72265|319565|16401|17131|16798|21926|12121|21929|58175|22627|22239|72585|22628|72587|19058|13205|16211|27008|15242|190…	http://amigo.geneontology.org/cgi-bin/amigo/term_details?term=GO:0034613
positive regulation of molecular function	Gene Ontology	GO:0044093	402	1108	1.3001e-62	5.31914e-61	14678|14674|11540|69159|13731|121021|15205|19017|14173|211922|245537|224014|19401|12159|327826|14219|12703|12064|16573|230837|14183|14182|13017|16179|65973|18173|13543|19876|17869|12018|11684|193003|12010|26395|11441|26390|98582|18088|26398|237107|64297|70097|20620|67792|18102|93840|11739|21926|192656|12125|79264|217410|13205|12443|19116|74055|110351|74694|13163|13649|381605|98910|23802|269275|14…	http://amigo.geneontology.org/cgi-bin/amigo/term_details?term=GO:0044093
positive regulation of signal transduction	Gene Ontology	GO:0009967	406	1133	4.544e-62	1.85211e-60	54609|23992|14678|73181|11540|13731|121021|230738|239364|12525|68428|14173|11910|245537|224014|18816|19401|12159|18779|327826|108058|19271|14219|12703|17913|214150|27373|27374|14183|14182|13017|16177|18390|16179|64706|16476|26943|13543|60505|19876|17869|11688|11687|14062|26395|11441|26390|26398|15205|216856|13869|64297|64294|70097|20620|18105|93840|195208|52187|21926|192656|79263|12125|228875|771…	http://amigo.geneontology.org/cgi-bin/amigo/term_details?term=GO:0009967
ribonucleotide binding	Gene Ontology	GO:0032553	504	1611	7.36939e-62	2.99247e-60	78914|14853|20916|14679|14678|19713|14676|14675|14674|14917|11982|226043|237107|209737|15201|104215|20965|11854|244895|232341|19376|108058|75423|17918|80837|17913|16573|74012|347722|27373|27377|20362|14183|14182|27406|12660|19300|24014|223881|68738|16179|69372|56055|19878|244141|381393|108099|13548|212679|74080|227624|235661|117150|26395|12790|26398|105787|13869|70093|20623|64293|20620|67790|1810…	http://amigo.geneontology.org/cgi-bin/amigo/term_details?term=GO:0032553
embryo development	Gene Ontology	GO:0009790	372	990	6.00086e-61	2.42766e-59	23992|14173|19713|14674|18552|15205|76804|21405|18423|19401|12159|22762|327826|53414|234865|77683|14183|14182|23967|23966|217351|234594|56758|19878|13543|17387|17869|17863|140484|14751|26395|15586|52463|319757|17257|13869|14048|15407|15404|93840|17133|16798|21927|66229|12125|21929|58175|23893|20482|77087|11941|237222|16923|15242|12235|72349|14784|12622|239250|22289|108655|13649|208618|11535|11864…	http://amigo.geneontology.org/cgi-bin/amigo/term_details?term=GO:0009790
purine nucleotide binding	Gene Ontology	GO:0017076	500	1605	6.92564e-61	2.79137e-59	78914|14853|20916|14679|14678|19713|14676|14675|14674|14917|11982|226043|237107|209737|15201|104215|20965|11854|244895|232341|19376|108058|75423|17918|80837|17913|16573|74012|347722|27373|27377|20362|14183|14182|27406|12660|19300|24014|223881|68738|16179|69372|56055|19878|244141|381393|108099|13548|212679|74080|227624|235661|117150|26395|12790|26398|105787|13869|70093|20623|64293|20620|67790|1810…	http://amigo.geneontology.org/cgi-bin/amigo/term_details?term=GO:0017076
ribonucleoside binding	Gene Ontology	GO:0032549	493	1571	8.38336e-61	3.36638e-59	78914|14853|20916|14679|14678|19713|14676|14675|14674|14917|11982|226043|237107|209737|15201|104215|20965|11854|244895|232341|19376|108058|75423|17918|80837|17913|16573|74012|347722|27373|27377|20362|14183|14182|27406|12660|19300|24014|223881|68738|16179|69372|56055|19878|244141|381393|108099|13548|212679|74080|227624|235661|117150|26395|26398|105787|13869|70093|20623|64293|20620|67790|18102|7433…	http://amigo.geneontology.org/cgi-bin/amigo/term_details?term=GO:0032549
positive regulation of cellular component organization	Gene Ontology	GO:0051130	390	1075	1.0345e-60	4.13875e-59	244238|19713|99412|15205|19017|21405|245537|330863|13163|18816|12159|14297|19271|14219|17913|16573|23969|14182|68089|63985|242687|234594|19878|19876|66632|67384|17863|11687|234267|12010|117150|26395|15586|72017|52463|17257|216856|20742|64297|18102|21926|104215|12121|12125|20482|72587|21336|12561|245446|110351|14784|13640|239250|80982|19242|56717|381359|12053|14245|214162|14360|16190|14367|66156|2…	http://amigo.geneontology.org/cgi-bin/amigo/term_details?term=GO:0051130
epithelium development	Gene Ontology	GO:0060429	366	966	1.13078e-60	4.50733e-59	14173|19713|14674|14178|15904|286940|15205|19401|12159|327826|19277|234865|17918|12064|195733|14183|14182|23967|55994|16476|19878|54139|13543|17381|19876|17387|17869|11688|11684|26395|18088|13869|223227|319448|15404|17131|93840|17133|17132|16798|21926|21923|58175|407821|20482|11941|19058|12443|19116|15242|15245|12234|16531|14784|12622|13642|73181|239250|22289|108655|13649|214597|11535|11865|18514…	http://amigo.geneontology.org/cgi-bin/amigo/term_details?term=GO:0060429
nucleoside binding	Gene Ontology	GO:0001882	494	1578	1.14894e-60	4.56291e-59	78914|14853|20916|14679|14678|19713|14676|14675|14674|14917|11982|226043|237107|209737|15201|104215|20965|11854|244895|232341|19376|108058|75423|17918|80837|17913|16573|74012|347722|27373|27377|20362|14183|14182|27406|12660|19300|24014|223881|68738|16179|69372|56055|19878|244141|381393|108099|13548|212679|74080|227624|235661|117150|26395|26398|105787|13869|70093|20623|64293|20620|67790|18102|7433…	http://amigo.geneontology.org/cgi-bin/amigo/term_details?term=GO:0001882
purine ribonucleotide binding	Gene Ontology	GO:0032555	497	1596	1.8196e-60	7.20005e-59	78914|14853|20916|14679|14678|19713|14676|14675|14674|14917|11982|226043|237107|209737|15201|104215|20965|11854|244895|232341|19376|108058|75423|17918|80837|17913|16573|74012|347722|27373|27377|20362|14183|14182|27406|12660|19300|24014|223881|68738|16179|69372|56055|19878|244141|381393|108099|13548|212679|74080|227624|235661|117150|26395|12790|26398|105787|13869|70093|20623|64293|20620|67790|1810…	http://amigo.geneontology.org/cgi-bin/amigo/term_details?term=GO:0032555
purine ribonucleoside binding	Gene Ontology	GO:0032550	491	1568	2.57415e-60	1.01487e-58	78914|14853|20916|14679|14678|19713|14676|14675|14674|14917|11982|226043|237107|209737|15201|104215|20965|11854|244895|232341|19376|108058|75423|17918|80837|17913|16573|74012|347722|27373|27377|20362|14183|14182|27406|12660|19300|24014|223881|68738|16179|69372|56055|19878|244141|381393|108099|13548|212679|74080|227624|235661|117150|26395|26398|105787|13869|70093|20623|64293|20620|67790|18102|7433…	http://amigo.geneontology.org/cgi-bin/amigo/term_details?term=GO:0032550
positive regulation of cell differentiation	Gene Ontology	GO:0045597	341	859	2.70957e-60	1.06439e-58	20674|12877|17762|12508|15902|19266|68010|14173|19713|18760|214384|15163|384061|20679|56637|16478|18013|18012|246747|18010|108100|18016|12772|230738|18019|17002|56711|26362|12370|18795|13631|320940|18223|21406|16885|20377|108655|19317|12929|245537|330863|76804|16169|11739|97165|94352|19401|21812|234069|56320|20482|13844|65086|238276|20459|12928|14219|74256|72007|18088|20288|15423|19419|13728|1511…	http://amigo.geneontology.org/cgi-bin/amigo/term_details?term=GO:0045597
purine nucleoside binding	Gene Ontology	GO:0001883	491	1571	4.14521e-60	1.62247e-58	78914|14853|20916|14679|14678|19713|14676|14675|14674|14917|11982|226043|237107|209737|15201|104215|20965|11854|244895|232341|19376|108058|75423|17918|80837|17913|16573|74012|347722|27373|27377|20362|14183|14182|27406|12660|19300|24014|223881|68738|16179|69372|56055|19878|244141|381393|108099|13548|212679|74080|227624|235661|117150|26395|26398|105787|13869|70093|20623|64293|20620|67790|18102|7433…	http://amigo.geneontology.org/cgi-bin/amigo/term_details?term=GO:0001883
regulation of neurogenesis	Gene Ontology	GO:0050767	304	707	1.26058e-59	4.91626e-58	20674|21909|17762|20848|15902|19266|110648|71918|19713|18760|56320|13838|11820|21907|18013|18012|99412|18010|108100|18016|12772|121021|20564|16600|56637|66867|67263|15205|223227|13631|76804|18223|21406|20377|13388|19317|50791|56508|245537|330863|63953|16169|269397|97165|19401|13841|319504|13844|12934|20459|18212|19270|230674|18088|382867|13728|15114|330222|17158|12064|14580|12877|13684|23969|2089…	http://amigo.geneontology.org/cgi-bin/amigo/term_details?term=GO:0050767
purine ribonucleoside triphosphate binding	Gene Ontology	GO:0035639	487	1559	1.49983e-59	5.82839e-58	78914|14853|20916|14679|14678|19713|14676|14675|14674|14917|11982|226043|237107|209737|15201|104215|20965|11854|244895|232341|19376|108058|75423|17918|80837|17913|16573|74012|347722|27373|27377|20362|14183|14182|27406|12660|19300|24014|223881|68738|16179|69372|56055|19878|244141|381393|108099|13548|212679|74080|227624|235661|117150|26395|26398|105787|13869|70093|20623|64293|20620|67790|18102|7433…	http://amigo.geneontology.org/cgi-bin/amigo/term_details?term=GO:0035639
synapse	Gene Ontology	GO:0045202	308	726	2.13025e-59	8.24862e-58	54725|17762|18645|20910|77579|53310|56320|13838|228836|56637|26556|11784|26409|11540|17921|108100|16568|18015|15114|238988|18016|13637|107767|20512|56404|13631|12064|20527|23859|11441|12404|56533|13489|50791|245049|229521|245537|20965|243499|234678|11447|272381|15165|27204|218194|170737|13841|18166|67972|319504|13844|11838|67579|108058|19277|20908|66673|24050|239217|67979|14800|17918|20511|56807|…	http://amigo.geneontology.org/cgi-bin/amigo/term_details?term=GO:0045202
negative regulation of signal transduction	Gene Ontology	GO:0009968	351	923	1.78461e-58	6.88567e-57	54609|20564|230738|68421|15201|11910|245537|108909|19279|97998|19277|19271|56233|12703|100061|27373|246103|56533|75725|234594|19876|17387|66313|105787|74734|216858|66959|17428|67792|17131|319594|16798|21927|21926|12121|21929|58175|23893|407821|23894|74996|77128|20482|237222|13205|12443|15242|15245|72345|73608|72349|330863|70433|110355|243499|14783|12622|73181|14048|14368|11535|11865|18518|13051|2…	http://amigo.geneontology.org/cgi-bin/amigo/term_details?term=GO:0009968
growth	Gene Ontology	GO:0040007	345	917	1.35138e-56	5.19561e-55	14173|14178|11820|20564|239364|21761|245537|13163|19401|19377|12934|75426|108058|19271|14219|12703|12064|13609|14182|76743|23966|217356|18377|56839|12983|19876|17387|11688|11684|11447|26398|13869|216858|93840|12845|170742|235611|16798|21926|21923|227715|12125|231841|58172|77087|18706|13205|21682|19116|12561|15242|12567|70661|70433|56177|16974|56717|12622|13640|239250|22289|108655|13649|11535|1305…	http://amigo.geneontology.org/cgi-bin/amigo/term_details?term=GO:0040007
identical protein binding	Gene Ontology	GO:0042802	395	1149	1.39366e-56	5.33923e-55	20910|23992|77040|11820|286940|11540|76960|14073|15205|21405|21406|11910|18816|217207|108058|19277|19270|381813|14183|14182|12660|76740|18399|13010|16179|27275|75723|242523|18377|13543|13548|66313|12018|12010|117150|11441|56332|66812|12525|13869|18102|17132|319594|21926|192656|79263|66552|11798|23893|58911|18457|52635|237222|27008|27007|15242|209027|16531|110351|14784|26874|80979|22282|98582|2228…	http://amigo.geneontology.org/cgi-bin/amigo/term_details?term=GO:0042802
negative regulation of multicellular organismal process	Gene Ontology	GO:0051241	356	968	1.6597e-56	6.33607e-55	14173|11820|54598|121021|230738|15205|12524|68036|245537|108909|18816|19401|12159|22762|19279|19277|19270|56233|12064|14182|23967|18173|75725|21841|19878|83557|19876|17869|11684|12010|11441|18088|17257|13869|64294|216858|20620|18102|218203|12846|21926|79264|21929|77125|21337|237222|15242|15245|13209|73608|70433|110355|16531|110351|14964|56177|56717|12622|73181|108655|11535|18514|13052|13051|19242…	http://amigo.geneontology.org/cgi-bin/amigo/term_details?term=GO:0051241
circulatory system development	Gene Ontology	GO:0072359	337	883	2.02699e-56	7.68415e-55	19263|16476|13876|20677|15902|107449|77579|14173|12929|328365|18763|14674|18552|75826|21907|14066|54598|12837|16568|18132|121021|13360|16600|22666|12778|12826|15903|12370|26395|14268|12827|18792|56379|15111|18933|71770|26417|108655|19317|242022|18760|225876|214384|19401|11600|18166|22762|20682|13845|13844|14234|320790|108058|18771|70560|56233|108961|14219|53417|23966|380664|56637|26409|15117|8083…	http://amigo.geneontology.org/cgi-bin/amigo/term_details?term=GO:0072359
cardiovascular system development	Gene Ontology	GO:0072358	337	883	2.02699e-56	7.68415e-55	19263|16476|13876|20677|15902|107449|77579|14173|12929|328365|18763|14674|18552|75826|21907|14066|54598|12837|16568|18132|121021|13360|16600|22666|12778|12826|15903|12370|26395|14268|12827|18792|56379|15111|18933|71770|26417|108655|19317|242022|18760|225876|214384|19401|11600|18166|22762|20682|13845|13844|14234|320790|108058|18771|70560|56233|108961|14219|53417|23966|380664|56637|26409|15117|8083…	http://amigo.geneontology.org/cgi-bin/amigo/term_details?term=GO:0072358
negative regulation of developmental process	Gene Ontology	GO:0051093	313	788	2.23677e-55	8.44983e-54	20674|21909|15904|20848|15902|15903|110648|67272|66999|214384|13640|13838|20679|21907|21869|18013|69743|18159|12772|121021|16600|66867|11307|15205|12524|19017|223227|18028|19013|68036|11865|14390|20377|13666|65963|225998|50794|108909|63953|16169|13163|18102|19401|21812|13841|19377|22608|13844|12395|69131|19270|12578|56233|11820|230674|17152|72007|15354|56637|69562|12827|15111|14580|13684|81702|27…	http://amigo.geneontology.org/cgi-bin/amigo/term_details?term=GO:0051093
single-organism organelle organization	Gene Ontology	GO:1902589	465	1511	2.85862e-55	1.07615e-53	26949|50883|20910|107684|14178|286940|99412|13731|14679|104215|338349|11854|18816|19376|18772|14219|80837|17913|16573|23969|230837|13609|246103|223881|68089|65970|67252|63985|242687|231452|76441|19878|17869|14758|67384|11687|235661|26395|212073|57752|11747|70549|20742|20620|213582|67811|93840|109711|381077|195208|74334|74335|16798|21927|21926|12121|12125|53604|18457|21336|231637|71302|12235|14784…	http://amigo.geneontology.org/cgi-bin/amigo/term_details?term=GO:1902589
system process	Gene Ontology	GO:0003008	439	1381	3.04738e-55	1.14324e-53	11828|243084|54598|13731|230738|19013|21405|245537|18816|12159|14297|108058|19277|19271|11820|14219|17918|12064|107751|14182|11540|12661|18399|18390|78405|68955|63985|18174|19878|17869|11684|26395|11441|11447|11444|216459|12790|26398|17257|216856|434246|353344|20807|17131|12846|381077|195208|21926|11610|18703|11941|21336|21337|21684|333433|53321|110355|16531|16536|80979|239250|22289|13649|11535|1…	http://amigo.geneontology.org/cgi-bin/amigo/term_details?term=GO:0003008
cell morphogenesis involved in differentiation	Gene Ontology	GO:0000904	289	687	3.80761e-55	1.42352e-53	21909|17762|15902|20910|110648|20440|19713|12928|244895|56320|13838|13839|21907|21869|13728|99412|17921|108100|239250|20564|107448|211187|26362|107449|15205|13637|20512|77579|12929|13631|20377|13800|13489|319710|18227|245537|18223|269397|13175|93686|13841|71878|18164|13845|13844|12934|18212|19277|65086|20472|11820|56637|17258|15117|18094|12064|16573|107751|12550|12387|20682|192173|17999|12661|133…	http://amigo.geneontology.org/cgi-bin/amigo/term_details?term=GO:0000904
organ morphogenesis	Gene Ontology	GO:0009887	331	877	1.53551e-54	5.72097e-53	20674|231470|15904|20677|15902|15903|23992|14173|108841|328365|18763|72077|14178|15165|56637|21869|18012|17921|12837|16568|18015|239250|20564|407821|17002|14260|54352|15205|22658|13617|18028|19013|16476|21405|18933|20377|26365|12929|225998|214133|225876|19401|11600|18166|22762|20682|327826|13844|107515|320790|18212|18764|14219|15426|12608|15423|17918|15117|17158|15111|12790|22385|16876|14182|1238…	http://amigo.geneontology.org/cgi-bin/amigo/term_details?term=GO:0009887
extracellular organelle	Gene Ontology	GO:0043230	611	2301	2.61405e-54	9.70602e-53	58220|26949|20916|20911|20910|20913|20440|14675|14674|11820|286940|24044|76960|72543|14071|12524|14679|104215|14678|28105|269181|338349|18816|18779|12934|18674|18772|19277|19270|18777|239217|208777|17918|80837|17913|55988|74012|98766|16068|67179|76740|329910|18399|13010|68089|242687|121021|76441|217356|66385|52398|19879|54139|18073|13423|14696|11688|17988|11684|234267|14751|117150|26395|11736|155…	http://amigo.geneontology.org/cgi-bin/amigo/term_details?term=GO:0043230
extracellular vesicle	Gene Ontology	GO:1903561	610	2297	3.14791e-54	1.16483e-52	58220|26949|20916|20911|20910|20913|20440|14675|14674|11820|286940|24044|76960|72543|14071|12524|14679|104215|14678|28105|269181|338349|18816|18779|12934|18674|18772|19277|19270|18777|239217|208777|17918|80837|17913|55988|74012|98766|16068|67179|76740|329910|18399|13010|68089|242687|121021|76441|217356|66385|52398|19879|54139|18073|13423|14696|11688|17988|11684|234267|14751|117150|26395|11736|155…	http://amigo.geneontology.org/cgi-bin/amigo/term_details?term=GO:1903561
regulatory region nucleic acid binding	Gene Ontology	GO:0001067	291	705	3.46383e-54	1.27737e-52	20674|68837|20677|17764|319530|15900|60611|214384|20679|22779|16478|18013|94246|20848|194655|26379|16600|18019|22666|22661|15205|23857|22771|19013|21405|21406|56758|18423|81004|18227|50794|67991|19646|97165|225872|110794|19377|21679|16468|320790|110648|19401|13199|20472|108961|107951|56809|224829|21869|15111|329003|664799|27374|195733|207667|19697|20680|14460|20682|13557|223773|353187|13395|12142…	http://amigo.geneontology.org/cgi-bin/amigo/term_details?term=GO:0001067
positive regulation of protein modification process	Gene Ontology	GO:0031401	344	941	4.13314e-54	1.51904e-52	14678|19713|14178|99412|13731|121021|230738|239364|15205|100504663|14173|330863|224014|18816|19401|12159|327826|108058|14219|12703|26936|12064|74012|14183|14182|18390|16179|18173|229615|66385|19878|13543|60505|13548|67384|17863|11687|13842|17311|11441|26390|52463|26398|13869|64297|70097|18105|66959|17131|93840|16798|21926|192656|231841|12444|21682|12443|19116|72345|53323|74055|13640|13649|14816|8…	http://amigo.geneontology.org/cgi-bin/amigo/term_details?term=GO:0031401
regulation of cellular component movement	Gene Ontology	GO:0051270	298	736	4.23309e-54	1.55051e-52	76509|16476|17762|18645|16600|102103|14173|19713|18760|14674|14178|16475|21907|21869|12775|20848|14268|16568|13731|230738|12778|259302|14062|18795|19017|18792|20855|17395|18186|13653|20377|26365|13489|50791|192662|13649|13138|217303|18015|74012|11854|11600|72065|70568|66313|321019|108058|55985|19270|19271|56233|19273|73420|56637|14066|15114|15117|17913|14063|19279|109676|18183|225631|16518|230073…	http://amigo.geneontology.org/cgi-bin/amigo/term_details?term=GO:0051270
anatomical structure formation involved in morphogenesis	Gene Ontology	GO:0048646	376	1091	4.76268e-54	1.73862e-52	14173|19713|14674|54598|13731|121021|230738|15205|19013|76804|21405|19401|12159|22762|327826|18771|56233|14219|53417|53414|13609|14182|23967|23966|78405|242687|217351|234594|19878|13543|19876|12018|11684|14751|17258|11441|15586|52463|319757|22221|70097|15407|18183|93840|109711|195208|16798|21926|66229|12125|79264|21929|58175|53604|22239|20482|11941|237222|15242|15245|19056|53321|54670|14784|74694…	http://amigo.geneontology.org/cgi-bin/amigo/term_details?term=GO:0048646
extracellular exosome	Gene Ontology	GO:0070062	606	2285	1.08101e-53	3.93301e-52	58220|26949|20916|20911|20910|20913|20440|14675|14674|11820|286940|24044|76960|72543|14071|12524|14679|104215|14678|28105|269181|338349|18816|18779|12934|18674|18772|19277|19270|18777|239217|208777|17918|80837|17913|55988|74012|98766|16068|67179|76740|329910|18399|13010|68089|242687|121021|76441|217356|66385|52398|19879|54139|18073|13423|14696|11688|17988|11684|234267|14751|117150|26395|11736|155…	http://amigo.geneontology.org/cgi-bin/amigo/term_details?term=GO:0070062
regulatory region DNA binding	Gene Ontology	GO:0000975	289	702	1.2424e-53	4.50506e-52	20674|68837|20677|17764|319530|15900|60611|214384|20679|22779|16478|18013|94246|20848|194655|26379|16600|18019|22666|22661|15205|23857|22771|19013|21405|21406|13560|18423|81004|18227|50794|67991|19646|97165|225872|110794|19377|21679|16468|320790|110648|19401|13199|20472|108961|107951|56809|224829|21869|15111|329003|664799|27374|195733|207667|19697|20680|14460|20682|13557|223773|353187|13395|12142…	http://amigo.geneontology.org/cgi-bin/amigo/term_details?term=GO:0000975
cellular response to endogenous stimulus	Gene Ontology	GO:0071495	324	861	3.68886e-53	1.33315e-51	16476|14176|20848|17127|20913|14173|56543|214384|14178|15165|21907|16478|11502|15502|17260|108100|26379|19267|12826|15205|18795|12827|56404|19013|104215|71436|20377|13653|20528|98415|225998|20482|13163|327987|19401|12159|13842|327826|387285|67579|20683|19272|20679|14219|12703|13688|17918|26409|15117|21869|17913|13684|208922|225631|170749|329877|207667|14281|14463|12387|14182|216233|12633|14464|19…	http://amigo.geneontology.org/cgi-bin/amigo/term_details?term=GO:0071495
transcription regulatory region DNA binding	Gene Ontology	GO:0044212	287	699	4.44776e-53	1.60208e-51	20674|68837|20677|17764|319530|22771|60611|214384|20679|22779|16478|18013|94246|20848|194655|26379|16600|18019|22666|22661|15205|23857|110648|19013|21405|21406|13560|18423|81004|18227|50794|67991|19646|97165|225872|110794|19377|21679|16468|320790|19401|13199|20472|108961|107951|56809|224829|21869|15111|329003|664799|27374|195733|207667|19697|20680|14460|20682|13557|223773|353187|13395|12142|24262…	http://amigo.geneontology.org/cgi-bin/amigo/term_details?term=GO:0044212
positive regulation of cell proliferation	Gene Ontology	GO:0008284	303	769	5.01279e-53	1.79962e-51	20674|14062|14176|20677|15902|12487|20913|14678|12929|328365|214384|15163|14178|15904|20449|12775|54598|20848|14268|16568|13731|18019|17002|239364|15205|12524|15040|13617|18792|68039|76804|98496|20296|20440|20377|26365|13489|11910|18760|18015|97165|18816|19401|14123|22762|14173|13874|108058|11444|20908|14219|21907|14066|15117|18212|17395|14580|271849|16873|52463|18514|319939|117149|14460|14182|13…	http://amigo.geneontology.org/cgi-bin/amigo/term_details?term=GO:0008284
single-organism cellular localization	Gene Ontology	GO:1902580	317	840	3.17354e-52	1.13556e-50	16476|17762|18645|20911|20910|22771|53310|232946|239766|22350|18764|18767|20983|14252|17921|16568|13731|13830|56637|11303|16561|12121|57440|15205|236915|104215|23859|26365|18759|245049|229521|28015|227720|243499|217303|18015|93730|18763|11600|108012|268396|15163|76108|21855|319508|18457|329877|11938|52014|20908|18607|74256|234865|50791|17918|15114|17913|16573|109676|23969|230073|18969|72993|17118…	http://amigo.geneontology.org/cgi-bin/amigo/term_details?term=GO:1902580
central nervous system development	Gene Ontology	GO:0007417	279	676	5.87252e-52	2.0944e-50	20674|15904|15228|15902|15903|22771|14173|13838|20679|21907|21869|18013|74653|11540|20677|16568|18015|64930|56637|19206|12826|15205|18795|110648|16974|211612|12404|14580|13489|212712|18227|245537|70747|63953|14042|93686|13841|13845|13844|12934|107751|244329|320790|76510|19271|13839|230674|382867|20511|15114|26362|18212|20586|50768|16873|11671|27374|12759|16874|12387|72393|225523|13555|23966|11089…	http://amigo.geneontology.org/cgi-bin/amigo/term_details?term=GO:0007417
secretion	Gene Ontology	GO:0046903	331	908	7.63871e-52	2.71538e-50	54725|20677|20911|20910|20913|18641|232946|13640|14178|13839|20844|18012|11540|18645|14268|12772|432486|22034|11303|77371|26362|77125|107767|15040|94088|77579|319924|68039|21405|27413|30878|16367|12404|16573|13489|245049|229521|20965|18389|21934|217303|18015|27204|232286|18166|18779|18162|12934|107515|319508|320790|19276|11444|20908|14219|12703|228942|53413|17918|56807|13418|94090|14062|14063|110…	http://amigo.geneontology.org/cgi-bin/amigo/term_details?term=GO:0046903
receptor binding	Gene Ontology	GO:0005102	409	1283	1.14987e-51	4.07413e-50	14176|14679|14173|14676|14675|14674|14178|11820|11540|13731|26378|20564|68421|12524|19017|56404|68039|76804|14678|245537|13163|327987|19401|12159|327826|384061|19271|14219|12703|17913|227526|16172|13017|223881|16177|78405|63985|234594|217356|13543|60505|94332|17387|66313|14816|14751|17311|67775|57752|216856|13869|18183|16956|17131|109711|319594|21926|12121|192656|23893|407821|77125|18453|22628|11…	http://amigo.geneontology.org/cgi-bin/amigo/term_details?term=GO:0005102
regulation of locomotion	Gene Ontology	GO:0040012	287	714	1.30509e-51	4.60904e-50	76509|16476|16475|18645|16600|102103|20440|19713|18760|14674|14178|22376|21907|21869|12775|11540|20848|14268|13731|230738|12778|259302|14062|18795|19017|18792|20855|17395|18186|14173|13653|20377|26365|13489|50791|192662|13138|217303|18015|11854|11600|72065|70568|66313|321019|108058|19270|19271|20908|19273|73420|56637|14066|15117|17913|14063|74012|18183|225631|14747|230073|117149|13609|14182|60599…	http://amigo.geneontology.org/cgi-bin/amigo/term_details?term=GO:0040012
cell cycle	Gene Ontology	GO:0007049	409	1286	1.8693e-51	6.58018e-50	14853|58220|20913|14678|11820|72549|99412|15903|15205|15201|14679|68428|68743|28105|13163|19401|108058|19272|14219|66671|14183|14182|194655|104362|64707|17222|19878|54139|17869|11688|17988|235661|12013|52468|56338|57752|20742|216858|20620|213582|67811|17420|74335|16798|66654|21926|12125|21929|74996|20482|76843|24086|12444|12443|15242|12567|12235|12234|53325|72349|72515|12626|13649|67903|15904|118…	http://amigo.geneontology.org/cgi-bin/amigo/term_details?term=GO:0007049
somatodendritic compartment	Gene Ontology	GO:0036477	293	743	2.42317e-51	8.50228e-50	54725|17762|107448|57138|77579|56717|171531|53310|56320|13838|15165|56637|26556|13024|20983|11540|20273|108100|16568|18015|238988|18155|74143|13637|22360|19017|14772|319924|14395|14678|23859|210274|13489|19713|229521|245537|234678|16001|225870|19401|13841|68801|329165|13844|12934|67579|11837|108058|19277|20908|228836|14733|17918|20511|15114|20512|12064|108155|239857|27373|12388|19744|12387|319984…	http://amigo.geneontology.org/cgi-bin/amigo/term_details?term=GO:0036477
negative regulation of cell death	Gene Ontology	GO:0060548	315	847	8.20026e-51	2.86798e-49	105675|14062|20677|16600|20910|20440|15357|18760|214384|109359|21907|15502|11540|58186|59003|20254|15510|56637|12778|107449|12370|19017|15201|19013|12402|15111|14173|20377|19317|12177|18227|57434|55948|13002|56086|13163|68539|97165|14268|19401|11600|234069|223649|18569|15163|54208|67579|56233|14219|216134|26404|19766|26409|26362|93734|17395|216742|110157|18012|223775|14463|14460|320558|78405|1712…	http://amigo.geneontology.org/cgi-bin/amigo/term_details?term=GO:0060548
peptidyl-amino acid modification	Gene Ontology	GO:0018193	315	852	2.22916e-50	7.77124e-49	20447|227120|263803|20677|94214|20441|20440|19713|18760|18763|15163|14178|57321|56637|18645|20354|18016|121021|270086|73251|108737|17765|15205|17311|215351|21761|76804|21405|228026|20377|546071|215653|78656|216742|217303|18451|50883|12418|18600|110157|13841|17346|232811|20454|13844|16468|73473|108058|170719|75826|230674|269019|12703|27373|66979|26404|19766|27374|14586|14062|108155|77683|74012|329…	http://amigo.geneontology.org/cgi-bin/amigo/term_details?term=GO:0018193
negative regulation of transcription from RNA polymerase II promoter	Gene Ontology	GO:0000122	271	660	3.83097e-50	1.33126e-48	20674|16476|16475|15902|17765|214384|15163|20679|21907|16478|17260|194655|26379|16600|18019|27049|22661|15903|15205|208146|21408|19013|21405|21815|13560|212712|81004|18227|67991|17132|329679|13163|19401|320799|22762|22608|16468|56233|108961|13555|15426|18767|21869|75302|77683|208922|27374|103573|12387|14182|14302|74318|24116|12142|328572|13390|20682|231803|233060|17246|22259|14460|64707|20613|152…	http://amigo.geneontology.org/cgi-bin/amigo/term_details?term=GO:0000122
vesicle-mediated transport	Gene Ontology	GO:0016192	343	985	4.27454e-50	1.48066e-48	54609|20911|20910|14679|11820|54598|13731|68421|68428|245537|19401|380732|18779|12934|53413|17918|16573|23969|27373|216344|14183|76742|235415|18173|11687|12010|26395|11441|11765|105787|67790|18102|245638|320435|21926|214897|69178|23894|18457|52635|102626|27008|19056|50907|19159|12330|74051|19338|110351|14784|26875|74694|80976|381605|98910|11535|54399|18703|110794|18706|51801|18704|19376|208647|80…	http://amigo.geneontology.org/cgi-bin/amigo/term_details?term=GO:0016192
cytoskeleton	Gene Ontology	GO:0005856	488	1716	7.54699e-50	2.60587e-48	20913|14678|66999|244895|73181|11820|286940|72549|11540|230738|226041|209737|107684|56404|104215|68743|26570|28105|330863|13163|338349|241915|19401|12934|14218|53414|53413|17918|26936|17913|16573|20362|246103|270802|223881|70997|108100|68089|65970|67252|242687|56758|19878|13543|13427|13426|192657|17869|11688|17988|235661|26395|68558|216459|57752|320139|70549|20742|20620|213582|217232|17131|93840|…	http://amigo.geneontology.org/cgi-bin/amigo/term_details?term=GO:0005856
regulation of cell migration	Gene Ontology	GO:0030334	265	643	2.79079e-49	9.60565e-48	76509|16476|16475|18645|16600|102103|14173|19713|18760|14674|14178|21907|21869|12775|20848|14268|13731|230738|12778|259302|14062|18795|19017|18792|20855|17395|13653|20377|26365|13489|50791|192662|13138|217303|18015|11854|11600|72065|70568|66313|321019|108058|19270|19271|56233|19273|56637|14066|15117|17913|14063|74012|18183|225631|14747|230073|117149|13609|14182|60599|109880|226352|319430|16177|17…	http://amigo.geneontology.org/cgi-bin/amigo/term_details?term=GO:0030334
regulation of organelle organization	Gene Ontology	GO:0033043	334	954	3.4151e-49	1.17172e-47	105675|216965|17762|54609|17127|12487|59125|18760|12488|13518|57321|56637|20844|215015|18645|108100|18016|27801|64930|73251|14260|17765|15205|18795|19017|245638|442801|76804|97761|225659|16885|70292|16573|12177|229521|192662|214899|100855|13163|225876|11854|18600|70472|234069|17973|56399|15163|329165|66156|244329|73473|21916|12928|22376|14219|17152|93734|107951|56320|18213|13728|15114|67878|17913…	http://amigo.geneontology.org/cgi-bin/amigo/term_details?term=GO:0033043
double-stranded DNA binding	Gene Ontology	GO:0003690	265	644	3.50869e-49	1.20004e-47	20674|68837|20677|17764|319530|22771|16476|214384|16478|18013|18012|20848|60611|26379|15460|16600|18019|27049|22661|15206|110648|19013|21405|21406|13560|329003|18423|98415|18227|50794|67991|19646|353187|97165|225872|110794|18094|17286|66408|21679|16468|320790|13199|20472|108961|107951|195733|56809|21869|15111|216877|664799|27374|230073|207667|18968|14463|14460|20682|17257|223773|57434|13395|12142…	http://amigo.geneontology.org/cgi-bin/amigo/term_details?term=GO:0003690
ion transport	Gene Ontology	GO:0006811	375	1152	4.50377e-49	1.53553e-47	11828|14678|26943|26946|54598|11987|15205|19017|106073|68039|21405|14173|26570|241919|213573|245537|232341|18779|12934|108058|65086|14219|17918|12064|16573|14182|11540|18399|18390|53896|18173|18174|234595|217356|16492|19879|74087|17869|12018|17863|193003|58861|12010|319984|11441|11447|11444|12790|17254|216856|72267|236792|11988|231583|21926|67498|68428|20521|20522|22627|20527|20529|11941|21337|33…	http://amigo.geneontology.org/cgi-bin/amigo/term_details?term=GO:0006811
hydrolase activity	Gene Ontology	GO:0016787	557	2103	4.97259e-49	1.69006e-47	78914|14853|18491|14678|14676|14675|14674|18552|243084|19714|11982|230738|223978|14071|14073|237107|209737|15201|77041|233115|245537|243083|73945|19376|19279|18675|19276|19277|19270|18777|56233|19273|17918|80837|17913|16573|347722|27377|227525|246104|27406|12660|19300|67078|70359|233189|50771|56055|234594|242291|276846|244416|13427|13426|17381|13423|17387|13421|17385|320713|14696|320717|11684|116…	http://amigo.geneontology.org/cgi-bin/amigo/term_details?term=GO:0016787
positive regulation of phosphate metabolic process	Gene Ontology	GO:0045937	325	915	6.01383e-49	2.03121e-47	20674|216965|16475|18645|217378|14678|19713|18760|18763|15163|14178|57321|56637|66671|207565|12775|54598|18159|56426|13731|121021|230738|11303|12778|15205|18795|11540|19017|18793|98496|30878|16367|26365|13489|11600|18389|21934|217303|224014|18015|19116|18816|19401|56274|13841|21812|327826|76108|65086|238276|13838|108058|75826|14219|26400|12703|107951|26404|21937|19766|26409|26936|17395|14063|2167…	http://amigo.geneontology.org/cgi-bin/amigo/term_details?term=GO:0045937
positive regulation of phosphorus metabolic process	Gene Ontology	GO:0010562	325	915	6.01383e-49	2.03121e-47	20674|216965|16475|18645|217378|14678|19713|18760|18763|15163|14178|57321|56637|66671|207565|12775|54598|18159|56426|13731|121021|230738|11303|12778|15205|18795|11540|19017|18793|98496|30878|16367|26365|13489|11600|18389|21934|217303|224014|18015|19116|18816|19401|56274|13841|21812|327826|76108|65086|238276|13838|108058|75826|14219|26400|12703|107951|26404|21937|19766|26409|26936|17395|14063|2167…	http://amigo.geneontology.org/cgi-bin/amigo/term_details?term=GO:0010562
secretion by cell	Gene Ontology	GO:0032940	299	800	1.36875e-48	4.60868e-47	54725|20677|20911|20910|20913|18641|232946|13640|14178|13839|20844|18012|11540|18645|14268|12772|432486|22034|11303|77371|26362|77125|107767|15040|94088|77579|319924|68039|21405|12494|30878|16367|12404|16573|13489|245049|229521|20965|217303|18015|232286|18166|12934|107515|319508|320790|19276|11444|20908|14219|12703|53413|17918|56807|13418|94090|14062|14063|110157|12775|171180|102058|14182|11765|2…	http://amigo.geneontology.org/cgi-bin/amigo/term_details?term=GO:0032940
neuron projection morphogenesis	Gene Ontology	GO:0048812	231	508	1.37367e-48	4.61092e-47	21909|17762|107448|20910|110648|19713|56320|13838|13839|21907|21869|20983|11540|11787|108100|239250|20564|211187|107449|13637|77579|13631|16885|13800|13489|18227|245537|18223|269397|13841|18164|13845|13844|12934|19277|65086|11820|56637|17258|18094|12064|16573|23969|107751|14183|99412|17999|12661|13395|13193|328572|53872|228357|78405|13640|13690|103967|228662|18845|20357|18377|56839|20354|20352|20…	http://amigo.geneontology.org/cgi-bin/amigo/term_details?term=GO:0048812
regulation of cell motility	Gene Ontology	GO:2000145	271	677	1.73908e-48	5.81947e-47	76509|16476|16475|18645|16600|102103|14173|19713|18760|14674|14178|22376|21907|21869|12775|20848|14268|13731|230738|12778|259302|14062|18795|19017|18792|20855|17395|13653|20377|26365|13489|50791|192662|13138|217303|18015|11854|11600|72065|70568|66313|321019|108058|19270|19271|56233|19273|73420|56637|14066|15117|17913|14063|74012|18183|225631|14747|230073|117149|13609|14182|60599|109880|226352|319…	http://amigo.geneontology.org/cgi-bin/amigo/term_details?term=GO:2000145
cytoskeleton organization	Gene Ontology	GO:0007010	329	948	8.50916e-48	2.83866e-46	15163|216965|17762|18645|433956|107684|76895|12928|12488|13518|14178|22376|56637|286940|12775|99412|59003|18016|13731|14260|73420|67384|77579|442801|104215|50875|22239|260409|70292|20377|13800|11465|18759|76007|192662|12043|12934|544963|338349|11854|18816|170736|170737|23969|109359|329165|76108|11838|244329|360013|21916|13839|14219|74256|212892|67979|243621|225659|13728|80837|17913|14063|227634|2…	http://amigo.geneontology.org/cgi-bin/amigo/term_details?term=GO:0007010
cytosol	Gene Ontology	GO:0005829	402	1307	1.27246e-47	4.23192e-46	20911|14678|14917|76960|72543|19017|217379|19159|13163|19157|232341|330938|14297|12934|59090|108058|18777|14219|20288|17918|74012|347722|27374|69259|235415|329910|67078|68737|27275|68730|20725|69372|13543|67384|17863|11684|11687|14751|12013|26395|68558|217980|26398|11765|320139|16485|319448|18102|14772|12846|66229|12121|79263|20528|18457|72462|12444|237221|12567|12336|72349|12333|74051|18708|7405…	http://amigo.geneontology.org/cgi-bin/amigo/term_details?term=GO:0005829
muscle structure development	Gene Ontology	GO:0061061	238	546	1.4473e-47	4.79865e-46	15903|77579|67272|214384|14252|20679|56637|286940|20273|13405|18015|18019|71999|15205|18795|244923|14173|13653|19317|11910|13163|109676|19401|12159|22762|54631|320790|108058|21916|56233|56771|15357|228785|380664|56808|216459|12064|12823|107951|14463|12387|14182|12633|74318|242620|328572|13609|14183|20682|319757|50876|20866|70417|56758|243931|16974|15430|53620|14056|15438|17869|20191|17329|13614|1…	http://amigo.geneontology.org/cgi-bin/amigo/term_details?term=GO:0061061
protein domain specific binding	Gene Ontology	GO:0019904	255	620	2.56928e-47	8.49271e-46	54725|16476|17762|94212|20910|14679|20521|53310|12488|15163|13838|228836|56469|67972|17921|108100|18016|170826|238988|14260|15903|12370|107767|30939|74996|319924|19013|12402|104215|21406|23859|70292|18764|19317|56726|140579|108909|12928|234678|338349|97165|18763|19401|329165|75739|75826|18759|15423|320495|15502|15114|11941|77683|271849|27371|12532|12388|83436|76747|76303|14460|103573|19384|17257|…	http://amigo.geneontology.org/cgi-bin/amigo/term_details?term=GO:0019904
intracellular transport	Gene Ontology	GO:0046907	361	1110	3.68322e-47	1.21378e-45	244238|20911|20913|11820|99412|13731|230738|15205|11854|12159|208104|234865|17918|432486|17913|16573|12663|18173|231452|13426|66632|67384|26395|72017|56338|67775|11765|13869|72265|319565|21926|12121|58175|22627|22628|72587|270192|18457|19058|16211|27008|15242|19056|50907|19338|74694|13649|381605|98910|54399|11865|80982|380732|51801|18708|56717|14369|12053|208647|14362|16190|14367|16193|21898|2167…	http://amigo.geneontology.org/cgi-bin/amigo/term_details?term=GO:0046907
adenyl ribonucleotide binding	Gene Ontology	GO:0032559	398	1294	3.82871e-47	1.25791e-45	78914|20916|19713|244895|14917|11982|226043|209737|15201|214897|20965|232341|108058|17918|17913|16573|27373|27377|14183|14182|27406|12660|19300|24014|68738|16179|69372|19878|244141|381393|235582|13548|212679|74080|235661|117150|26395|26398|105787|13869|64294|20623|64293|20620|18102|74335|16798|226539|72587|20480|11941|109151|11306|24086|109093|13205|21682|102626|13209|12235|70661|22385|110355|546…	http://amigo.geneontology.org/cgi-bin/amigo/term_details?term=GO:0032559
negative regulation of cell differentiation	Gene Ontology	GO:0045596	246	584	4.32317e-47	1.41607e-45	20674|21909|15904|20848|15902|15903|110648|67272|214384|13640|13838|20679|21907|21869|381305|69743|18159|18015|121021|66867|245537|15205|223227|19013|11865|20377|26365|65963|225998|50794|63953|16169|13163|19401|13841|18569|13844|12395|69131|19270|12578|56233|11820|230674|74256|15354|56637|69562|15111|14580|13684|81702|27374|207667|12387|14182|60599|17257|74318|16449|13390|228357|13389|20613|20682…	http://amigo.geneontology.org/cgi-bin/amigo/term_details?term=GO:0045596
adenyl nucleotide binding	Gene Ontology	GO:0030554	399	1301	5.16273e-47	1.68597e-45	78914|20916|19713|244895|14917|11982|226043|209737|15201|214897|20965|232341|108058|17918|17913|16573|27373|27377|14183|14182|27406|12660|19300|24014|68738|16179|69372|19878|244141|381393|235582|13548|212679|74080|235661|117150|26395|26398|105787|13869|64294|20623|64293|20620|18102|74335|16798|226539|72587|20480|11941|109151|11306|24086|109093|13205|21682|102626|13209|12235|70661|22385|110355|546…	http://amigo.geneontology.org/cgi-bin/amigo/term_details?term=GO:0030554
whole membrane	Gene Ontology	GO:0098805	321	922	7.1553e-47	2.32966e-45	215708|94212|20911|12487|14679|14678|19713|11739|13838|11820|56637|67972|24044|13405|14269|13731|26378|13360|15510|72543|11303|12778|107449|12370|11666|107767|76809|320940|104215|16337|14580|13489|72145|245049|12359|20965|13002|234678|18102|18016|228061|320311|208104|67338|19276|20908|320150|15357|240028|67979|93739|27204|14062|56807|320528|11941|17913|68724|74012|19025|12550|12388|14387|103573|1…	http://amigo.geneontology.org/cgi-bin/amigo/term_details?term=GO:0098805
cell-cell adhesion	Gene Ontology	GO:0098609	307	859	1.10189e-46	3.57684e-45	20674|54725|16475|94212|16600|20910|192167|19713|12488|14252|321019|22376|12010|381305|13728|11540|20677|18016|12772|15510|12487|15205|12524|15040|12552|19013|68743|66905|26570|12404|108655|11465|67201|211922|245537|13649|215654|217303|22631|13510|18763|19401|239719|13841|319504|12215|227331|320790|18771|75739|19273|74256|12608|19419|17391|15117|26936|14063|12476|239857|23950|12388|12775|18753|14…	http://amigo.geneontology.org/cgi-bin/amigo/term_details?term=GO:0098609
cellular response to oxygen-containing compound	Gene Ontology	GO:1901701	270	692	1.16735e-46	3.77802e-45	105675|12877|109241|20677|19267|15903|15900|14678|19713|13640|15165|18012|54598|20848|108100|56426|26379|13361|11303|12826|68421|18795|20913|104215|224129|20377|72585|98415|18227|78797|19401|67041|20605|67579|20459|19276|108960|13839|15357|12703|13688|12608|19766|26362|18212|17913|16573|13684|110157|329877|72993|223775|117149|12387|20682|60599|16974|19387|110893|12142|17087|22259|20683|15251|1180…	http://amigo.geneontology.org/cgi-bin/amigo/term_details?term=GO:1901701
protein dimerization activity	Gene Ontology	GO:0046983	351	1069	1.34375e-46	4.33601e-45	50493|23992|11540|84036|76960|14073|15903|15205|15206|19013|21405|21406|11910|20965|18816|19401|208104|108058|18771|53417|17918|27374|53893|14183|14182|12660|76740|13017|16179|64706|18173|242523|18377|18071|18072|94332|17869|12018|17258|11441|11444|11864|12525|13869|17428|109711|319594|192656|66552|23893|22627|18453|58911|18457|69852|27007|15242|19056|12234|12336|667118|16531|110351|14964|26874|8…	http://amigo.geneontology.org/cgi-bin/amigo/term_details?term=GO:0046983
endoplasmic reticulum	Gene Ontology	GO:0005783	410	1364	1.5058e-46	4.84448e-45	20440|110417|384061|14917|72549|54598|11982|230738|14073|56403|26570|18675|67579|108058|11820|17918|54325|54326|227526|81535|19300|13010|68737|65973|330401|217356|276846|12018|140484|117150|26395|69675|17252|212073|72265|72267|319565|20661|236792|67812|64051|381077|330914|320438|26611|64450|171168|11610|66552|239554|18453|18451|58911|11941|52635|19243|50907|53328|12330|54670|240660|56177|12623|57…	http://amigo.geneontology.org/cgi-bin/amigo/term_details?term=GO:0005783
regulation of neuron differentiation	Gene Ontology	GO:0045664	243	577	1.63756e-46	5.25279e-45	20674|21909|17762|15902|19266|110648|19713|18760|56320|13838|11820|21907|18013|18012|99412|18010|108100|18015|121021|20564|16600|66867|15205|223227|13631|76804|21406|20377|13388|19317|50791|56508|245537|330863|18223|16169|269397|19401|13841|319504|13844|12934|20459|19270|230674|18088|56637|13728|15114|330222|12064|14580|12877|13684|23969|50772|14182|216233|27528|17999|328572|53872|20358|228357|11…	http://amigo.geneontology.org/cgi-bin/amigo/term_details?term=GO:0045664
developmental growth	Gene Ontology	GO:0048589	246	591	2.21712e-46	7.09085e-45	20346|54725|17762|20848|57138|14173|328365|214384|56320|14178|18792|56637|11784|18159|14268|239250|20564|14260|217843|18795|98711|319924|69737|16885|71436|20377|15396|13489|81004|245537|13874|13163|225876|19401|21812|13841|18166|19377|12934|227331|320790|108058|65086|11820|66983|240396|56808|20511|12064|225152|14463|12387|14182|76743|12633|74318|20983|226844|226352|328572|13609|67603|228357|14183…	http://amigo.geneontology.org/cgi-bin/amigo/term_details?term=GO:0048589
response to abiotic stimulus	Gene Ontology	GO:0009628	278	732	2.98799e-46	9.52817e-45	20674|16476|16475|20677|15902|57138|15574|108841|18763|109359|18764|20449|16478|18013|17391|54418|13405|667742|239250|13409|56637|239364|11438|20512|74996|18792|19013|108012|228026|20377|13489|12177|98415|18227|192662|68539|94352|67731|50883|382056|67579|108058|29818|19272|11820|15357|26400|243923|20511|21869|329003|107751|15502|14744|14463|12387|20682|60599|19046|57434|110893|328572|16177|12953|…	http://amigo.geneontology.org/cgi-bin/amigo/term_details?term=GO:0009628
negative regulation of apoptotic process	Gene Ontology	GO:0043066	283	755	3.34423e-46	1.06329e-44	105675|14062|20848|16600|20910|20440|214384|15163|21907|15502|11540|11787|59003|20254|15510|56637|12778|107449|74143|19017|15201|13631|12402|15111|20377|19317|12177|18227|57434|55948|13002|56086|13163|225876|97165|14268|19401|11600|234069|18569|109359|54208|67579|15357|216134|26404|19766|26409|26362|93734|17395|216742|110157|18012|223775|14463|14460|320558|12775|52538|16974|12661|328572|13390|172…	http://amigo.geneontology.org/cgi-bin/amigo/term_details?term=GO:0043066
cell morphogenesis involved in neuron differentiation	Gene Ontology	GO:0048667	216	469	3.63752e-46	1.15316e-44	21909|17762|15902|20910|110648|19713|56320|13838|13839|21907|21869|13728|99412|17921|108100|239250|20564|107448|211187|107449|15205|13637|20512|77579|13631|13800|13489|18227|245537|18223|269397|13175|13841|18164|13845|13844|12934|18212|19277|65086|11820|56637|17258|18094|12064|16573|107751|14183|17999|12661|13395|11787|53872|228357|13640|13690|103967|228662|264134|18845|20357|18377|56839|20354|20…	http://amigo.geneontology.org/cgi-bin/amigo/term_details?term=GO:0048667
ATP binding	Gene Ontology	GO:0005524	389	1264	4.05298e-46	1.28112e-44	78914|20916|19713|244895|14917|11982|226043|209737|15201|214897|20965|232341|108058|17918|17913|16573|27373|27377|14183|14182|27406|12660|19300|24014|68738|16179|69372|19878|244141|381393|235582|13548|212679|74080|235661|117150|26395|26398|105787|13869|64294|20623|64293|20620|18102|74335|16798|226539|72587|20480|11941|109151|11306|24086|109093|13205|21682|102626|13209|12235|70661|22385|110355|546…	http://amigo.geneontology.org/cgi-bin/amigo/term_details?term=GO:0005524
cell part morphogenesis	Gene Ontology	GO:0032990	281	747	4.09958e-46	1.29208e-44	21909|17762|433956|20910|110648|192167|19713|56320|13838|13839|21907|21869|20983|11540|11787|108100|16568|239250|20564|107448|56637|211187|107449|13637|77579|13631|98496|16885|13800|13489|18227|245537|18223|269397|13841|18164|13845|13844|12934|18212|19277|13196|11820|17152|212892|17258|15114|18094|12064|16573|23969|107751|66086|14183|57440|72507|17999|12661|13395|13193|328572|53872|228357|78405|4…	http://amigo.geneontology.org/cgi-bin/amigo/term_details?term=GO:0032990
negative regulation of protein metabolic process	Gene Ontology	GO:0051248	303	848	4.59636e-46	1.44446e-44	12877|16475|20677|16600|17765|23992|16476|15357|214384|14252|75826|18767|80750|100061|11540|20848|20354|18016|18015|15114|64930|100504663|66867|237107|26395|19017|319476|18793|76804|98496|16885|74480|58200|26365|19317|11910|108909|214899|63953|217303|16011|13684|18816|19401|11600|234069|19279|54208|97998|227331|20459|21859|170719|19271|215748|230674|75141|12703|13688|56637|93739|29811|15502|11471…	http://amigo.geneontology.org/cgi-bin/amigo/term_details?term=GO:0051248
negative regulation of programmed cell death	Gene Ontology	GO:0043069	285	768	7.42064e-46	2.32528e-44	105675|14062|20848|16600|20910|20440|214384|15163|21907|15502|11540|11787|59003|20254|15510|56637|12778|107449|12370|19017|15201|13631|12402|15111|20377|19317|12177|18227|57434|55948|13002|56086|13163|225876|97165|14268|19401|11600|234069|18569|109359|54208|67579|15357|216134|26404|19766|26409|26362|93734|17395|216742|110157|18012|223775|14463|14460|320558|12775|52538|16974|12661|328572|13390|172…	http://amigo.geneontology.org/cgi-bin/amigo/term_details?term=GO:0043069
cell projection morphogenesis	Gene Ontology	GO:0048858	275	727	1.68993e-45	5.28019e-44	21909|17762|433956|20910|110648|192167|19713|56320|13838|13839|21907|21869|20983|11540|11787|108100|16568|239250|20564|107448|56637|211187|107449|13637|77579|13631|16885|13800|13489|18227|245537|18223|269397|13841|18164|13845|13844|12934|18212|19277|65086|11820|17152|212892|17258|15114|18094|12064|16573|23969|107751|66086|14183|57440|72507|17999|12661|13395|13193|328572|53872|228357|78405|13640|2…	http://amigo.geneontology.org/cgi-bin/amigo/term_details?term=GO:0048858
regulation of response to stress	Gene Ontology	GO:0080134	335	1008	2.20653e-45	6.8745e-44	54725|216965|16475|54609|16600|12487|17754|14173|15357|26943|14178|57321|13024|15502|54598|12772|15510|17002|12778|77125|74143|18795|15040|74996|18792|19013|58801|18933|20377|26365|13489|229521|58217|63953|224014|97165|17874|18816|330938|18779|76108|21679|66873|244329|13838|67878|170719|69368|108960|75826|14219|26400|12703|107951|21824|21937|19766|26409|320528|20512|15111|14063|232314|20400|81702…	http://amigo.geneontology.org/cgi-bin/amigo/term_details?term=GO:0080134
organelle membrane	Gene Ontology	GO:0031090	413	1399	2.63736e-45	8.19319e-44	26949|68119|20444|20911|20441|20440|19713|20449|99412|24044|26378|230738|72543|76969|76809|233115|77040|20965|208104|18674|19276|234865|432486|12064|68724|74012|27377|246104|11608|13010|69554|18173|18174|217356|217030|14696|12018|54399|17988|140481|14751|68861|14073|64176|193670|212073|319448|20621|319565|67338|18102|109711|64051|11739|69178|66552|20527|20528|109754|13205|27008|22608|12567|74051|…	http://amigo.geneontology.org/cgi-bin/amigo/term_details?term=GO:0031090
plasma membrane region	Gene Ontology	GO:0098590	289	795	4.17731e-45	1.29401e-43	76509|58220|20911|57440|53310|18763|14674|13838|15165|26556|67972|11540|17921|13405|13731|20278|107448|238988|11828|20494|108015|20855|12402|14062|27413|20527|23859|210274|12404|26365|13489|245049|229521|13649|243499|11447|14268|21812|13841|56320|11838|18212|19277|11832|19271|20908|18764|24050|239217|67979|14800|108116|20511|11941|17913|12790|109676|23969|12388|237175|271844|117149|12387|72393|11…	http://amigo.geneontology.org/cgi-bin/amigo/term_details?term=GO:0098590
immune system development	Gene Ontology	GO:0002520	287	786	4.30511e-45	1.3298e-43	16476|19261|20677|15902|12487|15900|19713|214133|15163|321019|20679|12393|11600|12775|246746|59003|26379|15510|17311|12370|18795|15201|73902|320940|272382|12400|68743|20377|26365|215653|12929|50794|70747|21934|16169|14390|18015|97165|19401|12159|234069|21812|13845|71355|16468|320790|18771|20683|56233|14218|12349|15354|19419|26362|74256|15111|14063|216742|232314|110157|19743|14281|22324|14460|1525…	http://amigo.geneontology.org/cgi-bin/amigo/term_details?term=GO:0002520
regulation of protein localization	Gene Ontology	GO:0032880	300	848	6.34786e-45	1.95521e-43	54725|20677|13830|217378|18641|12488|15163|14084|13839|18767|215015|12775|11540|244238|14268|16568|18015|27801|54354|15510|77371|77125|15205|15040|22771|58801|21405|12494|16367|20377|16573|13489|12177|245049|229521|192662|55948|170756|18763|11600|56320|107515|238276|14661|142980|18777|20908|18764|15357|67468|12703|56637|15502|56807|13418|17913|14063|93730|27373|230073|103573|226744|18753|12387|14…	http://amigo.geneontology.org/cgi-bin/amigo/term_details?term=GO:0032880
negative regulation of cellular protein metabolic process	Gene Ontology	GO:0032269	287	793	1.67697e-44	5.15061e-43	16476|16475|20677|16600|17765|23992|15357|214384|75826|18767|80750|100061|11540|20848|13405|18016|18015|15114|64930|100504663|66867|237107|26395|19017|319476|18793|76804|98496|16885|74480|58200|26365|19317|11910|108909|214899|63953|217303|16011|13684|18816|19401|11600|234069|19279|54208|97998|227331|20459|21859|19271|215748|230674|75141|12703|13688|56637|93739|29811|15502|114716|26936|17395|14063…	http://amigo.geneontology.org/cgi-bin/amigo/term_details?term=GO:0032269
RNA polymerase II transcription factor activity, sequence-specific DNA binding	Gene Ontology	GO:0000981	238	576	1.79198e-44	5.48832e-43	20674|68837|207785|17764|319530|22771|16476|20842|214384|21907|16478|18013|18012|20677|194655|26379|16600|18019|27049|22661|15205|23857|100072|19013|77771|21405|21406|15364|18423|98415|18227|50794|67991|19401|110794|18094|21679|16468|21676|18771|13199|108961|53417|56809|21869|230700|216874|664799|195733|207667|60611|20680|14460|20682|14464|13395|12142|328572|21413|13393|14463|11908|11909|13496|20…	http://amigo.geneontology.org/cgi-bin/amigo/term_details?term=GO:0000981
synapse part	Gene Ontology	GO:0044456	232	551	1.98632e-44	6.06639e-43	54725|17762|18645|20910|77579|53310|56320|13838|66673|56637|11784|26409|11540|108100|18015|76960|238988|14800|107767|319924|13631|12064|23859|11441|12404|13489|50791|229521|20965|243499|234678|11447|27204|13841|18166|67972|11838|67579|19276|19277|20908|11820|24050|239217|67979|17918|20511|56807|20512|14062|109676|23969|12388|72393|171180|107065|110893|72961|16177|228357|228355|27275|13497|11776|6…	http://amigo.geneontology.org/cgi-bin/amigo/term_details?term=GO:0044456
Golgi apparatus	Gene Ontology	GO:0005794	360	1147	3.30252e-44	1.00579e-42	20447|20445|20444|20441|20440|26943|18552|11820|20449|99412|24044|13731|22661|14073|14679|73124|269181|19376|319415|18675|14178|14219|26938|17918|432486|23969|27374|195733|98766|14183|242291|233833|140481|12010|26395|68861|76969|243339|319757|277463|64294|319448|20661|66959|236792|67790|330914|11610|12121|66552|58175|228875|20528|239559|218476|74051|19338|54670|74055|110351|14784|26875|26877|7892…	http://amigo.geneontology.org/cgi-bin/amigo/term_details?term=GO:0005794
intrinsic component of plasma membrane	Gene Ontology	GO:0031226	345	1073	3.39979e-44	1.03251e-42	244238|11828|19713|243083|170441|244237|243084|26946|71910|11540|121021|11987|68428|26570|241919|245537|70747|380732|14183|11988|23966|16172|18399|18390|53896|18174|16492|19879|94332|74087|11441|11447|11444|12790|216856|72267|353344|16401|231583|64450|21926|67498|229759|20521|407821|20527|20528|11941|52635|21337|246313|12561|15245|53320|53321|74051|16531|16536|56177|80979|13640|239250|80976|20605…	http://amigo.geneontology.org/cgi-bin/amigo/term_details?term=GO:0031226
positive regulation of phosphorylation	Gene Ontology	GO:0042327	290	812	4.50776e-44	1.36517e-42	20674|216965|16475|18645|217378|14678|19713|18760|18763|15163|14178|57321|56637|66671|207565|12775|108099|56426|13731|121021|230738|17002|12778|15205|18795|14586|18793|15111|30878|16367|26365|13489|11600|18389|21934|217303|224014|18816|19401|56274|13841|50883|327826|76108|65086|238276|13838|108058|75826|14219|26400|12703|107951|26404|21937|19766|26409|26936|17395|14063|216742|74012|110157|72119|1…	http://amigo.geneontology.org/cgi-bin/amigo/term_details?term=GO:0042327
positive regulation of protein phosphorylation	Gene Ontology	GO:0001934	281	773	7.19678e-44	2.17347e-42	20674|216965|16475|18645|217378|14678|19713|18760|18763|15163|14178|57321|56637|66671|207565|12775|108099|56426|13731|121021|230738|17002|12778|15205|18795|14586|18793|15111|14173|26365|13489|11600|18389|21934|217303|224014|18816|19401|56274|13841|50883|327826|76108|65086|238276|13838|108058|75826|14219|26400|12703|107951|26404|21937|19766|26409|26936|17395|14063|216742|74012|110157|72119|12388|1…	http://amigo.geneontology.org/cgi-bin/amigo/term_details?term=GO:0001934
sequence-specific double-stranded DNA binding	Gene Ontology	GO:1990837	238	583	8.82415e-44	2.65754e-42	20674|68837|20677|17764|319530|22771|16476|214384|16478|18013|18012|20848|60611|26379|16600|18019|27049|22661|110648|19013|21405|21406|13560|329003|18423|18227|50794|67991|19646|97165|225872|110794|18094|21679|16468|320790|13199|20472|108961|107951|56809|21869|15111|216877|664799|27374|195733|207667|19697|14463|14460|20682|223773|353187|13395|12142|242620|328572|13390|11908|11909|13496|20683|6470…	http://amigo.geneontology.org/cgi-bin/amigo/term_details?term=GO:1990837
chemical homeostasis	Gene Ontology	GO:0048878	308	900	8.87621e-44	2.66581e-42	109241|20677|11828|20913|14173|14676|18763|14674|14178|15165|26946|14751|214597|11540|20848|13405|20278|110891|11303|77371|11306|11307|68039|21405|12870|16573|13489|98415|66500|13649|18389|18760|109676|18534|229211|50721|18439|65086|320790|108058|11938|11832|52014|18607|15357|327987|26557|17918|67972|15114|11941|14062|14063|66972|110157|19743|195733|18012|223775|94280|14748|15557|16974|353187|110…	http://amigo.geneontology.org/cgi-bin/amigo/term_details?term=GO:0048878
integral component of plasma membrane	Gene Ontology	GO:0005887	331	1014	1.6218e-43	4.85733e-42	54725|12483|19261|94212|13830|11828|20493|54199|19713|53310|243083|170441|244237|15165|26946|71910|17391|11540|244238|59003|12772|121021|20278|407821|11303|114304|11987|57138|20494|108015|20737|494504|241877|27411|68428|16337|20521|210274|58802|13489|625098|229521|245537|70747|243499|11447|80976|64095|380732|13841|18166|13842|13845|13844|107515|21912|13838|14807|11832|243084|21824|14800|243616|21…	http://amigo.geneontology.org/cgi-bin/amigo/term_details?term=GO:0005887
hematopoietic or lymphoid organ development	Gene Ontology	GO:0048534	273	743	2.58247e-43	7.71327e-42	16476|19261|20677|15902|12487|15900|19713|15163|321019|20679|12393|11600|12775|246746|59003|26379|16600|17311|12370|18795|15201|320940|272382|12400|68743|20377|26365|215653|12929|50794|70747|21934|16169|14390|18015|97165|19401|12159|234069|21812|13845|16468|320790|18771|20683|56233|14218|15354|19419|26362|74256|15111|14063|216742|110157|19743|22324|14460|15251|20687|110893|12142|328572|13345|1171…	http://amigo.geneontology.org/cgi-bin/amigo/term_details?term=GO:0048534
transition metal ion binding	Gene Ontology	GO:0046914	355	1139	4.71294e-43	1.40378e-41	26949|71918|11820|26379|56404|19013|76804|28105|330863|241915|19401|19377|77683|210126|65970|233065|64707|18174|75725|229615|17381|17387|17385|69085|11688|11684|11687|140481|209200|193670|52463|234329|434246|16950|192289|218203|17420|192285|319594|214899|79263|21929|407821|23894|234135|26434|27008|15245|105239|52915|23802|58186|80985|14812|332397|67588|214162|208727|21892|237353|29813|353187|5637…	http://amigo.geneontology.org/cgi-bin/amigo/term_details?term=GO:0046914
vacuole	Gene Ontology	GO:0005773	315	943	4.78805e-43	1.42225e-41	18646|216227|13842|20911|57440|14679|77040|19713|29864|14252|67561|66905|56324|54598|24044|14269|277854|74385|15510|240055|12778|11307|68421|100504663|107767|320940|68428|30930|16337|14063|21824|72145|229521|100855|11854|170737|15931|72065|320311|56332|11838|100273|18457|74718|69368|20908|14667|78937|240028|227929|93739|17918|56807|20844|14062|66797|74012|23969|19025|14387|75909|271844|224132|136…	http://amigo.geneontology.org/cgi-bin/amigo/term_details?term=GO:0005773
tube development	Gene Ontology	GO:0035295	238	593	8.24836e-43	2.44341e-41	20674|20677|15902|14173|19713|18763|14674|18552|18764|21869|18027|59036|16568|18015|13360|64930|14260|16372|12370|98711|19045|21815|14178|15396|12359|225876|214384|19401|11600|13841|22762|13845|107515|20459|14219|234865|17156|26409|12826|17158|15111|20692|319939|14463|12387|14182|74318|11608|12142|226352|328572|50768|14460|20682|75725|319757|19206|26413|19878|14234|243931|14464|20423|13543|22158|…	http://amigo.geneontology.org/cgi-bin/amigo/term_details?term=GO:0035295
tissue morphogenesis	Gene Ontology	GO:0048729	232	568	9.99264e-43	2.95205e-41	20674|231470|16475|20677|16600|75415|19713|53310|18763|14674|14178|18764|16568|20278|407821|14260|16372|12370|98711|21405|14173|71436|20377|13800|242022|225876|21815|19401|11600|13841|22762|327826|107515|320790|26409|12826|15111|12388|14463|12387|14182|16974|11608|226352|50768|17246|14183|18016|20613|15251|64930|18472|19878|14234|17702|23967|20423|13543|22158|19876|17387|17869|15220|20191|230824|…	http://amigo.geneontology.org/cgi-bin/amigo/term_details?term=GO:0048729
enzyme linked receptor protein signaling pathway	Gene Ontology	GO:0007167	267	723	1.08665e-42	3.20147e-41	16476|14176|94212|19267|20913|14173|19713|18760|214384|14178|23893|21869|14066|18159|108100|170676|121021|64930|72543|12826|15205|18795|14586|18793|12402|98496|21815|20377|215653|50791|98415|216233|18214|56275|13844|11600|13841|17973|13842|13845|70568|227331|20459|19271|19272|13839|14219|12703|13688|66354|26409|15114|26362|12827|17913|26365|110157|225631|271849|207667|14281|14463|12387|14182|2461…	http://amigo.geneontology.org/cgi-bin/amigo/term_details?term=GO:0007167
transcription regulatory region sequence-specific DNA binding	Gene Ontology	GO:0000976	230	563	2.24249e-42	6.58892e-41	20674|68837|20677|17764|319530|22771|16476|214384|16478|18013|18012|20848|26379|16600|18019|27049|22661|110648|19013|21405|21406|13560|18423|18227|50794|67991|19646|97165|225872|110794|18094|21679|16468|320790|13199|20472|108961|107951|56809|21869|15111|329003|664799|27374|195733|207667|60611|14463|14460|20682|223773|353187|13395|12142|242620|328572|13390|11908|11909|13496|20683|64707|20613|18987…	http://amigo.geneontology.org/cgi-bin/amigo/term_details?term=GO:0000976
zinc ion binding	Gene Ontology	GO:0008270	306	912	3.9369e-42	1.15362e-40	26949|16475|17765|110648|71918|328365|29864|21907|21892|225791|66983|13405|26379|27801|19720|16886|240055|13363|77371|67966|235315|98710|56404|19013|76804|100113398|11502|23802|28105|66500|22670|214899|54197|214133|353187|225876|241915|234135|19401|170737|77569|19377|320311|66156|320158|217365|51902|209361|74132|320150|230674|195018|240028|105193|19419|17391|17158|17395|77683|16876|16873|230073|1…	http://amigo.geneontology.org/cgi-bin/amigo/term_details?term=GO:0008270
regulation of transferase activity	Gene Ontology	GO:0051338	253	670	8.34541e-42	2.43884e-40	59125|16475|16600|14678|18763|13838|18764|18767|66671|15502|11540|18016|13731|121021|64930|56637|73251|17311|18218|100504663|14173|16367|71436|20377|13489|108909|63953|217303|224014|18015|272381|214384|11600|13842|327826|65086|97998|244329|20459|55948|19271|11820|15357|26400|12703|26404|26409|114716|14062|26365|74012|110157|100061|72119|12775|117149|12387|14182|16974|12539|93765|19419|67603|22835…	http://amigo.geneontology.org/cgi-bin/amigo/term_details?term=GO:0051338
positive regulation of catalytic activity	Gene Ontology	GO:0043085	288	832	1.03812e-41	3.02563e-40	12759|59125|16475|18645|16600|208117|14678|18760|18763|14674|16179|18764|56637|66671|14066|11540|20848|56426|13731|121021|15510|17002|22035|12370|100504663|245638|70296|14173|16367|13489|50791|211922|108099|100855|217303|224014|244548|97165|11600|13842|327826|18162|65086|13838|55985|14219|26400|12703|243621|26404|19419|26409|58996|14062|26365|110157|68606|230837|14744|20680|12387|14182|13361|8148…	http://amigo.geneontology.org/cgi-bin/amigo/term_details?term=GO:0043085
head development	Gene Ontology	GO:0060322	222	537	1.44512e-41	4.20052e-40	20674|15904|15228|15902|22771|14173|13640|13839|21907|21869|18013|74653|16568|18015|64930|19206|12826|15205|18795|110648|211612|12404|13388|13489|212712|18227|18223|19401|93686|13841|13845|13844|12934|244329|320790|76510|11820|56637|20511|15114|26362|18212|12156|50768|16873|110157|16874|12387|72393|225523|13555|13395|242620|13390|17257|14183|18016|15251|22026|11803|228662|18472|26413|26417|20423|…	http://amigo.geneontology.org/cgi-bin/amigo/term_details?term=GO:0060322
macromolecular complex assembly	Gene Ontology	GO:0065003	373	1255	1.98368e-41	5.75055e-40	58220|20910|11820|99412|230738|22661|239364|15205|15201|21405|13163|11600|108058|14218|239217|17913|214150|27374|69259|18399|13405|68089|52892|27275|381280|64706|63985|56193|234594|217356|16492|56839|13543|67384|11687|26395|11444|64424|105787|20742|110902|216858|78757|74335|16798|21927|21926|67498|12121|12125|72587|73699|26434|73694|13205|237221|19116|13209|67070|50907|16531|56177|14784|80979|126…	http://amigo.geneontology.org/cgi-bin/amigo/term_details?term=GO:0065003
vasculature development	Gene Ontology	GO:0001944	232	582	2.2522e-41	6.51156e-40	19263|16476|20677|16600|107449|77579|14173|12929|328365|18763|14674|18552|18764|21907|14066|54598|12837|20254|13731|121021|13360|230738|22666|12778|12826|12370|55982|12827|18792|15111|18933|19317|18760|18015|214384|11600|22762|13845|13844|320790|18771|70560|56233|108961|14219|53417|26409|15117|80837|17395|26365|20692|14463|12387|14182|17999|11608|226844|12142|13609|13393|71770|17246|14183|17286|2…	http://amigo.geneontology.org/cgi-bin/amigo/term_details?term=GO:0001944
dendrite	Gene Ontology	GO:0030425	211	496	5.17497e-41	1.49221e-39	54725|17762|57138|77579|14678|171531|53310|56320|13838|228836|56637|13024|20983|11540|20273|108100|18015|18155|74143|319984|19017|14772|319924|23859|11441|13489|19713|229521|245537|234678|225870|19401|13841|69367|329165|13844|12934|67579|11837|19277|20908|15165|20511|15114|20512|12064|12388|19744|12387|12661|110893|13193|110891|18390|228357|13497|67760|11518|103967|229615|319740|19206|26413|16549…	http://amigo.geneontology.org/cgi-bin/amigo/term_details?term=GO:0030425
positive regulation of transport	Gene Ontology	GO:0051050	296	880	6.1961e-41	1.78191e-39	54725|14062|19261|20677|13830|20910|22771|192167|15163|15165|56637|20844|215015|12775|11540|244238|13405|16568|27801|15510|11303|77371|57440|15205|18795|15040|68039|12402|104215|30878|16367|16573|13489|18759|245049|79235|245537|55948|18389|21934|11739|11600|18779|11838|18173|65086|215748|67979|19419|20511|56807|26362|17913|14063|109676|230073|140499|11933|14182|11765|73389|207227|26556|17082|1724…	http://amigo.geneontology.org/cgi-bin/amigo/term_details?term=GO:0051050
cell activation	Gene Ontology	GO:0001775	269	754	7.44387e-41	2.13509e-39	18646|16476|94212|15902|20910|17863|232946|14674|321019|22376|12393|12775|11540|20677|14268|12772|20911|18019|12487|15205|18795|15040|15201|73902|58208|320940|12400|70461|26570|20377|26365|11465|72585|16169|16848|214384|19401|380732|234069|18439|142980|320790|18771|19271|56233|14219|74256|15354|19419|50931|26362|14062|14063|216742|74012|27374|12759|117149|14460|11988|17999|16172|12142|17082|21413…	http://amigo.geneontology.org/cgi-bin/amigo/term_details?term=GO:0001775
embryo development ending in birth or egg hatching	Gene Ontology	GO:0009792	244	641	8.35052e-41	2.38882e-39	20677|77579|14173|328365|18763|14674|18552|75826|12393|11784|67968|66983|16568|18015|64930|12370|22658|110809|319924|76804|21405|20377|15396|50790|212712|77097|67204|14390|225876|19401|11600|22762|14297|21679|320790|108961|53414|234865|26409|17158|15429|50768|52463|14463|12387|14182|74318|57434|226844|12142|226352|328572|13390|13389|14460|17286|20613|20679|234594|238328|19206|26413|19878|243931|1…	http://amigo.geneontology.org/cgi-bin/amigo/term_details?term=GO:0009792
multi-organism process	Gene Ontology	GO:0051704	423	1529	1.0409e-40	2.96985e-39	77040|26943|244237|11820|26946|246747|13731|230738|72543|22661|12525|12524|28105|245537|19401|14178|53413|21869|27406|16172|104362|16179|18173|16476|242523|77134|18072|17869|12018|12010|17311|15586|11444|17257|20744|216856|70093|319448|70097|12846|192285|21926|12121|192656|12125|21929|53604|77125|18453|21336|218476|24086|13205|102626|27007|13209|110355|57874|58217|98910|24014|58185|11535|58186|11…	http://amigo.geneontology.org/cgi-bin/amigo/term_details?term=GO:0051704
blood vessel development	Gene Ontology	GO:0001568	225	559	1.13327e-40	3.22492e-39	19263|16476|20677|16600|107449|77579|14173|12929|328365|18763|14674|18552|18764|21907|14066|54598|12837|20254|13731|121021|13360|230738|22666|12778|12826|12370|55982|18792|15111|18933|19317|18760|18015|214384|11600|22762|13845|13844|320790|18771|70560|56233|108961|14219|53417|26409|15117|12827|17395|26365|20692|14463|12387|14182|17999|11608|226844|12142|13609|13393|71770|17246|14183|17286|242687|…	http://amigo.geneontology.org/cgi-bin/amigo/term_details?term=GO:0001568
organonitrogen compound metabolic process	Gene Ontology	GO:1901564	441	1628	1.39175e-40	3.95008e-39	20447|78914|20445|20444|20441|14173|26943|18552|14917|20449|381305|54598|213988|230738|76969|56403|19017|14679|19013|68036|21405|19401|18674|11820|26938|54325|54326|27373|27402|81535|11540|12660|19300|18159|18390|67070|67252|18174|217351|56055|21841|242291|233833|244141|17869|212679|74080|14751|26395|15586|11444|217980|17257|66812|105787|192289|18102|12846|114641|75612|21926|171168|66229|104215|2…	http://amigo.geneontology.org/cgi-bin/amigo/term_details?term=GO:1901564
regulation of cellular component biogenesis	Gene Ontology	GO:0044087	248	665	2.86627e-40	8.11388e-39	12759|16476|17762|54609|20910|15900|54197|15163|16475|56637|20844|12775|18645|108100|74202|211187|73420|13631|21405|50875|12404|12405|81489|245537|100855|329679|544963|11854|18816|13841|56320|13845|54631|11444|21916|19271|75739|22376|14219|17152|26409|15114|18212|17913|14063|216742|272381|23950|230837|14744|18753|12387|20682|225523|56430|623781|226352|328572|50768|68524|68089|13609|18016|20613|13…	http://amigo.geneontology.org/cgi-bin/amigo/term_details?term=GO:0044087
chordate embryonic development	Gene Ontology	GO:0043009	241	634	3.1081e-40	8.77552e-39	20677|77579|328365|18763|14674|18552|75826|12393|11784|67968|66983|16568|18015|64930|12370|22658|110809|319924|76804|21405|20377|15396|212712|77097|67204|14390|225876|19401|11600|22762|21679|320790|108961|53414|234865|26409|17158|15429|50768|52463|14463|12387|14182|74318|57434|226844|12142|226352|328572|13390|13389|14460|17286|20613|20679|234594|238328|19206|26413|19878|243931|16410|15430|13543|2…	http://amigo.geneontology.org/cgi-bin/amigo/term_details?term=GO:0043009
regulation of cell projection organization	Gene Ontology	GO:0031344	222	551	3.40404e-40	9.58613e-39	21909|12877|17762|18645|16600|19266|19713|18760|56320|13838|269397|21907|231225|12775|99412|18010|108100|121021|20564|15205|13631|104215|20377|14580|19317|50791|245537|330863|18223|16169|13841|319504|13844|12934|20459|19270|17152|56637|13728|15114|330222|12064|14063|23969|50772|14182|225523|17999|623781|328572|53872|20358|228357|11908|13640|242687|13690|20614|103967|18472|20357|18377|20355|20354|…	http://amigo.geneontology.org/cgi-bin/amigo/term_details?term=GO:0031344
RNA binding	Gene Ontology	GO:0003723	389	1359	3.85156e-40	1.08183e-38	14853|20910|23992|71918|286940|213988|230738|66549|237107|56403|19017|19401|217207|207214|67579|239217|17918|214150|27373|233189|67070|27275|68955|217351|69072|56055|234594|56758|233833|19878|77134|13361|69085|140488|66254|80750|245945|68926|69674|229504|217980|17254|57753|17257|20744|20742|319448|229279|18100|18102|109711|69860|20822|66229|66225|227715|67493|22627|18453|22628|72587|338371|217431…	http://amigo.geneontology.org/cgi-bin/amigo/term_details?term=GO:0003723
kinase binding	Gene Ontology	GO:0019900	234	604	3.87917e-40	1.08677e-38	216965|17762|94212|20910|23992|18641|53310|18763|15163|22376|18767|99412|20848|56426|13731|121021|56637|12487|15205|17258|110809|12402|20527|23859|241113|14580|192662|55948|81000|100855|13163|338349|11854|19401|232341|50883|327826|70568|12934|69131|19271|56233|26400|12703|26404|18212|16573|271849|225724|110157|107951|12532|12388|18968|19744|12387|20682|13555|12539|76071|328572|56013|117149|228357…	http://amigo.geneontology.org/cgi-bin/amigo/term_details?term=GO:0019900
cytoskeletal protein binding	Gene Ontology	GO:0008092	264	740	4.17034e-40	1.16533e-38	15163|17762|18645|17754|107684|171531|26557|13518|16475|56637|244654|11540|17921|59003|16568|18015|16565|16564|14260|26362|16562|74143|209737|19017|217169|77963|50875|68743|70292|18764|26365|245049|229521|224014|74103|19346|19401|77569|109359|319504|11838|108058|21916|22376|73420|17918|77113|26936|17913|16573|109676|227634|94040|69693|56430|76071|226352|71774|50768|215114|68524|16569|68089|65970|…	http://amigo.geneontology.org/cgi-bin/amigo/term_details?term=GO:0008092
regulation of immune system process	Gene Ontology	GO:0002682	321	1014	4.87213e-40	1.35793e-38	54725|22256|109241|94212|15902|12487|17754|22031|232946|15163|14178|22376|381305|12775|11540|26379|65963|19720|20911|18019|17002|12778|11828|12370|18795|15040|13617|320940|75302|12801|20377|26365|13489|11600|50794|63953|217303|14390|18015|97165|17874|19401|12159|234069|17973|18439|21679|66873|142980|70564|55985|69368|108960|74256|12703|15354|19766|26362|20512|17395|14063|216742|81702|14747|230073…	http://amigo.geneontology.org/cgi-bin/amigo/term_details?term=GO:0002682
protein complex subunit organization	Gene Ontology	GO:0071822	353	1175	5.11575e-40	1.42218e-38	14853|58220|20910|11820|99412|230738|22661|239364|15205|72650|21405|13163|18816|229211|108058|14218|239217|234865|17913|69259|18399|13405|68089|16179|65970|108155|64706|65973|63985|217356|16492|56839|13543|17385|67384|11687|26395|11444|105787|20742|110902|216858|78757|16798|21927|21926|67498|12125|18451|73699|26434|73694|13205|19116|53323|50907|16531|56177|14784|109242|80979|23802|14810|16211|567…	http://amigo.geneontology.org/cgi-bin/amigo/term_details?term=GO:0071822
hemopoiesis	Gene Ontology	GO:0030097	255	700	5.41798e-40	1.50235e-38	16476|19261|20677|15902|12487|15900|15163|321019|20679|12393|381305|12775|246746|59003|26379|16600|17311|12370|18795|15201|320940|75302|12400|68743|20377|26365|215653|11600|50794|70747|21934|16169|14390|18015|97165|19401|93686|234069|320790|18771|20683|56233|14218|15354|19419|26362|74256|272382|14063|216742|19743|22324|14460|15251|20687|110893|12142|328572|117149|11772|12387|14254|11776|100038882…	http://amigo.geneontology.org/cgi-bin/amigo/term_details?term=GO:0030097
regulation of cell morphogenesis	Gene Ontology	GO:0022604	210	502	5.71273e-40	1.58003e-38	21909|17762|19266|77579|20440|19713|12928|14674|13838|269397|21907|21869|99412|108100|16568|20564|231225|13631|104215|16885|20377|12929|76007|192662|18223|224014|14268|170736|13841|207214|56320|13845|13844|11838|65086|17152|56637|13728|15114|15117|80837|12064|50768|227634|27373|12387|192173|17999|20983|623781|226352|328572|53872|68524|228357|58194|20613|13690|103967|20346|67785|18377|20355|16416|…	http://amigo.geneontology.org/cgi-bin/amigo/term_details?term=GO:0022604
regulation of cellular localization	Gene Ontology	GO:0060341	260	724	6.64854e-40	1.83419e-38	14062|17762|20677|20911|20910|217378|18760|12488|15163|13839|18767|215015|11540|18645|13405|16568|18015|27801|54354|13830|15205|20913|104215|22771|26365|13489|12177|229521|245537|55948|217303|93730|18763|11600|56320|73473|108058|226861|52014|20908|18764|15357|74256|56637|17918|15502|15114|17913|16573|109676|27373|230073|12018|103573|171180|12387|140499|235415|19387|223775|328572|226744|228357|228…	http://amigo.geneontology.org/cgi-bin/amigo/term_details?term=GO:0060341
regulation of secretion	Gene Ontology	GO:0051046	245	658	1.06147e-39	2.92093e-38	54725|20677|20911|20910|20913|18641|13640|13839|20844|12775|11540|18645|14268|12772|15114|15510|77371|77125|15040|68039|21405|30878|16367|20377|16573|13489|245049|229521|18389|21934|217303|18015|232286|18166|18779|12934|107515|319508|320790|11444|15357|12703|17918|56807|13418|18212|14062|14063|171180|14182|11765|235415|19894|19419|17082|319430|18390|228355|19354|20617|20614|66809|17957|233080|206…	http://amigo.geneontology.org/cgi-bin/amigo/term_details?term=GO:0051046
cell projection part	Gene Ontology	GO:0044463	284	840	1.26555e-39	3.47369e-38	54725|12877|17762|18645|107448|20910|77579|20521|53310|14674|13838|15165|56637|26556|67972|11540|17921|108100|16568|13409|64930|238988|50876|18155|100504663|107767|319924|14395|12402|12064|77040|23859|11441|26365|13489|23802|229521|20965|13002|22360|56320|319504|12934|108058|19277|11832|19271|20908|18764|17152|27373|26404|12790|20511|15114|20512|17913|16573|230073|23969|72119|12388|66086|16502|11…	http://amigo.geneontology.org/cgi-bin/amigo/term_details?term=GO:0044463
behavior	Gene Ontology	GO:0007610	227	579	1.32875e-39	3.63797e-38	16476|17762|20848|15902|57138|22771|56320|13838|66673|21907|21869|11784|74653|11540|20273|18015|239250|50876|11438|217843|18795|110648|319924|19013|211612|210274|13489|72585|18227|245537|13649|18389|70503|18166|329165|13844|227331|320790|170719|21916|14667|15357|75141|67979|17918|20511|330222|20512|15111|13684|18013|27373|17257|12661|110893|72961|244958|18390|78405|387285|105171|60344|18996|63985…	http://amigo.geneontology.org/cgi-bin/amigo/term_details?term=GO:0007610
synaptic signaling	Gene Ontology	GO:0099536	206	489	1.41363e-39	3.83164e-38	227120|17762|18645|20910|14678|53310|56320|66673|21907|11784|11540|17260|108100|18015|16561|18155|14800|20512|22249|319924|12064|23859|11441|14580|13489|229521|245537|20965|18389|27204|11447|225870|19401|232813|20605|13844|14812|319508|19276|11444|20908|75141|67979|56637|56808|17918|15114|11941|17395|16573|208922|171180|12387|107065|16974|14399|110893|72961|18390|380702|17257|50876|20617|20614|57…	http://amigo.geneontology.org/cgi-bin/amigo/term_details?term=GO:0099536
chemical synaptic transmission	Gene Ontology	GO:0007268	206	489	1.41363e-39	3.83164e-38	227120|17762|18645|20910|14678|53310|56320|66673|21907|11784|11540|17260|108100|18015|16561|18155|14800|20512|22249|319924|12064|23859|11441|14580|13489|229521|245537|20965|18389|27204|11447|225870|19401|232813|20605|13844|14812|319508|19276|11444|20908|75141|67979|56637|56808|17918|15114|11941|17395|16573|208922|171180|12387|107065|16974|14399|110893|72961|18390|380702|17257|50876|20617|20614|57…	http://amigo.geneontology.org/cgi-bin/amigo/term_details?term=GO:0007268
trans-synaptic signaling	Gene Ontology	GO:0099537	206	489	1.41363e-39	3.83164e-38	227120|17762|18645|20910|14678|53310|56320|66673|21907|11784|11540|17260|108100|18015|16561|18155|14800|20512|22249|319924|12064|23859|11441|14580|13489|229521|245537|20965|18389|27204|11447|225870|19401|232813|20605|13844|14812|319508|19276|11444|20908|75141|67979|56637|56808|17918|15114|11941|17395|16573|208922|171180|12387|107065|16974|14399|110893|72961|18390|380702|17257|50876|20617|20614|57…	http://amigo.geneontology.org/cgi-bin/amigo/term_details?term=GO:0099537
anterograde trans-synaptic signaling	Gene Ontology	GO:0098916	206	489	1.41363e-39	3.83164e-38	227120|17762|18645|20910|14678|53310|56320|66673|21907|11784|11540|17260|108100|18015|16561|18155|14800|20512|22249|319924|12064|23859|11441|14580|13489|229521|245537|20965|18389|27204|11447|225870|19401|232813|20605|13844|14812|319508|19276|11444|20908|75141|67979|56637|56808|17918|15114|11941|17395|16573|208922|171180|12387|107065|16974|14399|110893|72961|18390|380702|17257|50876|20617|20614|57…	http://amigo.geneontology.org/cgi-bin/amigo/term_details?term=GO:0098916
response to lipid	Gene Ontology	GO:0033993	222	558	1.58941e-39	4.29734e-38	20674|16476|20848|16600|11828|15900|19713|327987|13640|244237|13839|21907|16478|12775|17260|26379|21933|11303|11307|12524|18491|56404|19013|98496|20377|18227|63953|13163|97165|19401|12159|20605|20459|55985|74132|108960|15502|26362|21869|14062|13684|74090|117149|12387|20682|16974|12142|328572|17087|14463|22259|18173|20617|22026|233080|234594|19206|26413|19878|17702|26417|230738|20296|26419|330122|…	http://amigo.geneontology.org/cgi-bin/amigo/term_details?term=GO:0033993
positive regulation of intracellular signal transduction	Gene Ontology	GO:1902533	265	756	3.47087e-39	9.361e-38	20674|216965|16475|12487|217378|14678|18760|15163|16179|57321|18013|14066|56426|121021|230738|17002|12778|239364|107449|12370|18795|93679|23992|58801|12402|15111|20296|14173|18764|26365|13489|11600|12359|67991|21934|217303|224014|17874|18816|19401|56274|18779|327826|18439|65086|13838|108058|19271|320150|14219|26400|12703|67384|26404|19766|26409|15114|26362|20515|14063|214150|110157|81702|75141|12…	http://amigo.geneontology.org/cgi-bin/amigo/term_details?term=GO:1902533
axon development	Gene Ontology	GO:0061564	182	396	5.79373e-39	1.5587e-37	20430|16476|17762|16600|20910|110648|19713|56320|13838|13839|21907|21869|99412|11787|14268|239250|20564|13361|211187|107449|13637|77579|13800|13489|18227|245537|70747|18223|13841|18164|13845|13844|12934|19277|65086|11820|56637|13728|18094|12064|16573|107751|14183|12661|13395|328572|228357|13640|13690|104382|18845|20357|18377|56839|20354|20352|20423|53625|20358|15185|14042|15229|15228|26395|14297|…	http://amigo.geneontology.org/cgi-bin/amigo/term_details?term=GO:0061564
regulation of secretion by cell	Gene Ontology	GO:1903530	232	611	1.05666e-38	2.83573e-37	54725|20677|20911|20910|20913|18641|13640|13839|20844|12775|11540|18645|14268|12772|15114|15510|77371|77125|15040|68039|21405|30878|16367|20377|16573|13489|245049|229521|217303|18015|67041|18166|12934|107515|319508|320790|11444|15357|12703|17918|56807|13418|18212|14062|14063|171180|14182|11765|235415|19894|19419|17082|319430|18390|228355|19354|20617|20614|66809|17957|233080|20619|21899|53420|2641…	http://amigo.geneontology.org/cgi-bin/amigo/term_details?term=GO:1903530
cell body	Gene Ontology	GO:0044297	232	612	1.29726e-38	3.47281e-37	17762|107448|57138|77579|14678|19713|53310|56320|13838|15165|56637|67972|11540|20273|108100|16568|238988|18016|18155|12370|13637|19017|14772|98711|14395|23859|210274|13489|229521|245537|16001|225870|19401|13841|68801|382056|13844|12934|108058|268980|19272|228836|26557|17918|56717|20512|12064|14580|239857|27373|16502|19744|99412|16974|110893|110891|13010|18390|228357|108155|67760|16518|20614|24568…	http://amigo.geneontology.org/cgi-bin/amigo/term_details?term=GO:0044297
regulation of kinase activity	Gene Ontology	GO:0043549	227	590	1.36217e-38	3.63759e-37	16475|14678|18763|13838|18764|18767|66671|15502|11540|18016|13731|121021|64930|56637|17002|17311|18218|100504663|14173|16367|71436|20377|13489|108909|63953|217303|224014|18015|272381|214384|11600|13842|327826|65086|97998|244329|20459|55948|19271|11820|15357|26400|12703|26404|26409|114716|14062|26365|74012|110157|100061|72119|12775|117149|14182|16974|12539|19419|67603|228355|216505|18173|20617|263…	http://amigo.geneontology.org/cgi-bin/amigo/term_details?term=GO:0043549
response to nitrogen compound	Gene Ontology	GO:1901698	228	595	1.53283e-38	4.08328e-37	16476|20848|19267|232087|20913|14678|16179|15165|16478|12775|11540|17260|108100|26379|13361|12826|68421|18795|108015|23992|19013|98496|20377|13489|72585|98415|18227|387285|67579|329877|11820|12703|13688|17918|20511|330222|20512|17913|214150|230073|72993|18753|12387|20682|16974|19387|110893|110948|11438|18390|209354|20683|26556|20617|11803|233080|70572|64930|26413|14234|26416|16410|109880|230738|2…	http://amigo.geneontology.org/cgi-bin/amigo/term_details?term=GO:1901698
catabolic process	Gene Ontology	GO:0009056	401	1453	2.20625e-38	5.86278e-37	14853|54609|14173|213988|230738|14073|19017|19013|330863|93685|18777|214150|27373|27377|69259|13010|52892|217351|56055|234594|244416|13423|17387|13421|17385|17869|14751|15586|69675|193670|105787|268882|20620|16956|218203|67812|12846|21927|21926|171168|227715|192654|21929|239554|407821|77125|74996|72587|76843|24086|16922|333433|12567|12234|72345|53323|53325|105239|12333|74055|71538|230234|26874|13…	http://amigo.geneontology.org/cgi-bin/amigo/term_details?term=GO:0009056
signal transduction by protein phosphorylation	Gene Ontology	GO:0023014	236	633	2.40889e-38	6.38561e-37	20674|216965|16475|16600|217378|14678|19713|13838|56637|15502|17260|13405|18016|18015|121021|230738|12778|18795|17258|16476|14062|14173|329659|20377|26365|13489|11600|108909|63953|217303|224014|18816|19401|56274|13841|21812|327826|76108|65086|321019|21859|19271|14219|26400|26404|19766|26409|18212|15111|14063|110157|27374|12775|117149|12387|14182|12633|19419|319430|20682|67603|18390|14268|228355|1…	http://amigo.geneontology.org/cgi-bin/amigo/term_details?term=GO:0023014
cytoplasmic vesicle	Gene Ontology	GO:0031410	311	991	3.25862e-38	8.61706e-37	18646|216227|54609|20911|20910|14679|171531|12488|14252|18552|75826|99311|11784|27965|99412|24044|108100|14269|13731|27801|15510|11303|16561|12121|208117|68421|14800|107767|319924|14395|12064|20296|12212|66500|13489|20528|245049|28105|245537|20965|18389|20482|16169|15586|232946|170737|170459|18166|18164|56332|11838|18457|19276|20908|320150|78610|12703|56447|20288|93739|17918|56807|67878|17913|165…	http://amigo.geneontology.org/cgi-bin/amigo/term_details?term=GO:0031410
MAPK cascade	Gene Ontology	GO:0000165	235	631	3.98063e-38	1.05007e-36	20674|216965|16475|16600|217378|14678|19713|13838|56637|15502|17260|13405|18016|18015|121021|230738|12778|18795|17258|16476|14062|14173|329659|20377|26365|13489|11600|108909|63953|217303|224014|18816|19401|56274|13841|21812|327826|76108|65086|321019|21859|19271|14219|26400|26404|19766|26409|18212|15111|14063|110157|27374|12775|117149|12387|14182|12633|19419|319430|20682|67603|18390|14268|228355|1…	http://amigo.geneontology.org/cgi-bin/amigo/term_details?term=GO:0000165
intracellular vesicle	Gene Ontology	GO:0097708	311	993	4.45992e-38	1.17365e-36	18646|216227|54609|20911|20910|14679|171531|12488|14252|18552|75826|99311|11784|27965|99412|24044|108100|14269|13731|27801|15510|11303|16561|12121|208117|68421|14800|107767|319924|14395|12064|20296|12212|66500|13489|20528|245049|28105|245537|20965|18389|20482|16169|15586|232946|170737|170459|18166|18164|56332|11838|18457|19276|20908|320150|78610|12703|56447|20288|93739|17918|56807|67878|17913|165…	http://amigo.geneontology.org/cgi-bin/amigo/term_details?term=GO:0097708
protein kinase binding	Gene Ontology	GO:0019901	215	543	4.6015e-38	1.20798e-36	216965|17762|94212|20910|23992|58175|18763|15163|22376|18767|99412|20848|56426|13731|121021|56637|12487|15205|17258|110809|12402|73813|16367|241113|26365|192662|55948|81000|100855|13163|338349|11854|19401|232341|50883|327826|70568|12934|69131|19271|56233|26400|12703|26404|18212|16573|271849|225724|110157|107951|12532|12388|18968|19744|12387|20682|13555|12539|328572|56013|117149|228357|11772|23340…	http://amigo.geneontology.org/cgi-bin/amigo/term_details?term=GO:0019901
regulation of protein kinase activity	Gene Ontology	GO:0045859	214	539	4.96913e-38	1.30134e-36	16475|14678|18763|13838|18764|18767|66671|15502|11540|18016|13731|121021|64930|56637|17002|18218|17311|14173|71436|20377|13489|108909|63953|217303|224014|18015|272381|214384|11600|327826|65086|97998|20459|55948|19271|11820|15357|26400|12703|26404|26409|114716|14062|26365|74012|110157|100061|72119|12775|117149|14182|16974|12539|19419|67603|228355|18173|20617|11804|16416|108686|13543|12428|108099|1…	http://amigo.geneontology.org/cgi-bin/amigo/term_details?term=GO:0045859
RNA polymerase II regulatory region DNA binding	Gene Ontology	GO:0001012	206	505	5.60479e-38	1.46427e-36	68837|20848|17764|22771|16476|16478|18013|18012|22774|26379|18019|27049|22661|110648|19013|21405|21406|13560|18423|18227|50794|67991|19646|225872|110794|18094|21679|16468|320790|13199|20472|108961|107951|56809|21869|15111|664799|195733|207667|60611|14463|14460|14464|13395|12142|328572|13390|11908|11909|13496|20683|64707|20613|18987|20937|243833|104382|22025|17425|11569|83796|17702|223773|18071|18…	http://amigo.geneontology.org/cgi-bin/amigo/term_details?term=GO:0001012
positive regulation of cell development	Gene Ontology	GO:0010720	208	514	6.14558e-38	1.60169e-36	20674|12877|17762|15902|19266|19713|18760|56320|13838|56637|18013|18012|99412|18010|108100|12772|15205|13631|76804|21406|68169|19317|12929|245537|330863|18223|11739|19401|382056|13844|65086|20459|12928|230674|18088|382867|15423|13728|15114|15117|17158|12064|14580|23969|208922|27374|50772|12387|14182|12633|57434|242620|328572|16177|18390|14268|11908|13389|20613|13640|13690|18472|16416|68010|20423|…	http://amigo.geneontology.org/cgi-bin/amigo/term_details?term=GO:0010720
morphogenesis of an epithelium	Gene Ontology	GO:0002009	200	480	6.36735e-38	1.65551e-36	20674|231470|16475|20677|16600|75415|19713|53310|18763|14674|14178|18764|16568|20278|407821|14260|16372|12370|98711|14173|71436|20377|13800|242022|225876|21815|19401|11600|13841|327826|107515|13838|26409|12826|15111|12388|14463|12387|14182|16974|226352|50768|14183|20613|20682|64930|18472|19878|14234|17702|23967|20423|13543|22158|19876|17387|17869|15220|20191|230824|13614|15229|13617|56426|12159|1…	http://amigo.geneontology.org/cgi-bin/amigo/term_details?term=GO:0002009
positive regulation of nervous system development	Gene Ontology	GO:0051962	200	482	1.01031e-37	2.62053e-36	20674|12877|17762|15902|19266|14173|19713|18760|56320|13838|56637|18013|18012|99412|18010|108100|12772|239250|211187|15205|13631|76804|18223|21406|16885|21815|12404|12405|19317|50791|245537|330863|243499|19401|16873|13845|13844|65086|20459|230674|18088|382867|13728|15114|17158|12064|14580|272381|23969|208922|27374|50772|12387|101513|17257|57434|242620|328572|16177|18390|14268|11908|13389|13640|14…	http://amigo.geneontology.org/cgi-bin/amigo/term_details?term=GO:0051962
transcription factor binding	Gene Ontology	GO:0008134	202	491	1.13076e-37	2.92595e-36	20674|16476|18099|20848|16600|15903|214384|15163|15904|99311|16478|18012|18027|11787|170826|18019|15205|19017|19013|21405|21406|329003|98415|13163|22631|97165|327987|19401|22762|382056|21678|56233|56637|15502|224829|21869|15111|216877|216874|13684|107951|207667|14463|12387|20682|14464|13017|328572|21413|11909|14460|20472|234594|26413|252870|17702|13555|22393|18072|17869|17536|56469|74427|12393|17…	http://amigo.geneontology.org/cgi-bin/amigo/term_details?term=GO:0008134
single organism cell adhesion	Gene Ontology	GO:0098602	244	678	1.29143e-37	3.33373e-36	20674|94212|16600|20910|20440|19713|12928|12488|56320|321019|22376|12393|381305|12775|11540|20677|14268|18016|12772|15510|26362|12487|15205|12524|15040|19013|26570|20377|26365|11465|12929|211922|245537|13649|217303|72049|244895|19401|13841|319504|18439|18772|320790|18771|12578|19273|74256|12608|19419|17391|15117|14063|74012|12388|18753|12387|20682|17999|76740|12142|226352|14460|11776|233405|16974…	http://amigo.geneontology.org/cgi-bin/amigo/term_details?term=GO:0098602
regulation of growth	Gene Ontology	GO:0040008	226	597	1.45172e-37	3.73862e-36	17762|20848|15900|14173|214384|56320|11820|56637|11787|14268|18016|75426|20564|239364|18795|30939|21761|58172|16885|20377|13489|78656|55948|13163|21812|13841|18166|19377|12934|20459|110648|19271|14219|12703|229227|56808|12064|225152|117149|14183|14182|74318|20983|226844|18159|13388|67603|50766|13690|14463|104382|12576|217356|18845|73379|18377|56839|20354|12983|20352|109075|22393|211232|17387|2035…	http://amigo.geneontology.org/cgi-bin/amigo/term_details?term=GO:0040008
RNA polymerase II regulatory region sequence-specific DNA binding	Gene Ontology	GO:0000977	204	501	1.56878e-37	4.0305e-36	68837|20848|17764|22771|16476|16478|18013|18012|22774|26379|18019|27049|22661|110648|19013|21405|21406|13560|18423|18227|50794|67991|19646|225872|110794|18094|21679|16468|320790|13199|20472|108961|107951|56809|21869|15111|664799|195733|207667|60611|14463|14460|14464|13395|12142|328572|13390|11908|11909|13496|20683|64707|20613|18987|20937|243833|104382|22025|17425|11569|83796|17702|223773|18071|18…	http://amigo.geneontology.org/cgi-bin/amigo/term_details?term=GO:0000977
axonogenesis	Gene Ontology	GO:0007409	172	369	1.74296e-37	4.4674e-36	20430|17762|107448|20910|110648|19713|56320|13838|13839|21907|21869|99412|11787|14268|239250|20564|211187|107449|13637|77579|13800|13489|18227|245537|18223|13841|18164|13845|13844|12934|19277|65086|11820|56637|13728|18094|12064|16573|107751|14183|12661|13395|328572|228357|13640|13690|104382|18845|20357|18377|56839|20354|20352|20423|53625|20358|15185|14042|15229|15228|26395|14297|11444|216344|3197…	http://amigo.geneontology.org/cgi-bin/amigo/term_details?term=GO:0007409
organic substance catabolic process	Gene Ontology	GO:1901575	387	1395	1.8941e-37	4.84335e-36	14853|54609|14173|213988|230738|14073|19017|19013|330863|93685|18777|214150|27373|27377|69259|13010|52892|217351|56055|234594|244416|13423|13421|17869|14751|15586|193670|105787|268882|20620|16956|218203|67812|12846|21927|21926|171168|79263|192654|21929|239554|407821|77125|74996|72587|76843|24086|16922|333433|12567|12234|72345|53323|53325|105239|12333|74055|71538|230234|26874|13649|216825|23802|26…	http://amigo.geneontology.org/cgi-bin/amigo/term_details?term=GO:1901575
brain development	Gene Ontology	GO:0007420	203	498	2.09558e-37	5.34595e-36	20674|15904|15902|22771|14173|13839|21907|21869|18013|74653|16568|18015|64930|19206|12826|15205|18795|110648|211612|12404|13388|13489|212712|18227|18223|93686|13841|13845|13844|12934|244329|320790|76510|11820|56637|20511|15114|26362|18212|12156|50768|16873|16874|12387|72393|225523|13555|242620|13390|17257|14183|18016|14182|22026|11803|228662|18472|16974|20423|22158|19876|14056|14042|15228|77579|2…	http://amigo.geneontology.org/cgi-bin/amigo/term_details?term=GO:0007420
response to organic cyclic compound	Gene Ontology	GO:0014070	224	590	2.15449e-37	5.48333e-36	16476|20848|232087|18491|26556|327987|13640|15165|21907|16478|11540|17260|26379|13361|15903|13829|23992|56404|19013|268903|20377|13489|72585|18227|13163|97165|19401|12159|20605|11444|13839|234594|12703|67731|15502|330222|12064|12790|230073|74090|271844|12387|16974|110893|110948|328572|55994|223864|18390|228607|20617|22026|11803|22025|19206|26413|19878|17702|26417|109880|230738|20750|14056|214763|…	http://amigo.geneontology.org/cgi-bin/amigo/term_details?term=GO:0014070
transferase activity, transferring phosphorus-containing groups	Gene Ontology	GO:0016772	268	795	2.98355e-37	7.57556e-36	216965|263803|70408|18641|19713|70661|244895|72141|14917|56637|19714|215015|74653|108099|223435|14772|13631|214897|16885|23859|546071|215653|110639|21814|13649|18760|50798|16001|75292|13844|232341|13841|223649|21812|13845|70568|69131|20459|108058|66878|108960|13839|26400|107951|66979|26404|19766|26409|432486|26362|66671|235386|22385|107650|225724|27373|53310|18969|18968|223775|50772|14183|14182|1…	http://amigo.geneontology.org/cgi-bin/amigo/term_details?term=GO:0016772
regulation of establishment of protein localization	Gene Ontology	GO:0070201	250	713	5.00404e-37	1.26725e-35	54725|20677|13830|217378|18641|18763|15163|14084|13839|18767|215015|12775|11540|244238|14268|16568|18015|27801|15510|77371|77125|15205|15040|20913|98496|22771|16367|20377|16573|13489|12177|245049|229521|55948|11600|107515|238276|14661|142980|18777|18764|15357|74256|12703|56637|15502|56807|13418|17913|14063|27359|230073|103573|223775|140499|19387|16172|19419|226352|17082|319430|18390|17246|228355|…	http://amigo.geneontology.org/cgi-bin/amigo/term_details?term=GO:0070201
signal transducer activity	Gene Ontology	GO:0004871	340	1156	5.01431e-37	1.26725e-35	227120|12483|18099|94212|107448|107449|14679|54199|19713|14699|14675|14674|244237|16880|21907|14066|54598|20848|26379|121021|21933|11303|12778|11438|12370|18795|11540|19013|12402|14062|18186|21942|16367|20377|13489|50791|225998|18389|14676|217303|11447|269275|64095|19401|56274|13841|18166|13842|13845|18439|65086|107515|74055|13838|20187|320150|52389|26400|21824|14800|26404|26409|26362|14586|20515…	http://amigo.geneontology.org/cgi-bin/amigo/term_details?term=GO:0004871
membrane organization	Gene Ontology	GO:0061024	252	724	6.77743e-37	1.70886e-35	105675|215708|19261|20848|13830|20910|236915|217379|53310|239766|56637|244654|72549|20983|108100|13731|14545|11303|57440|74143|93734|245638|14679|320940|97761|23859|30934|16573|12177|229521|245537|100855|217303|11739|93730|19266|328370|56320|319504|76108|54208|319508|18457|11938|18777|20908|18607|17918|94090|17913|14063|109676|23969|72993|171180|16974|76740|19894|226744|228357|20981|270160|11776|…	http://amigo.geneontology.org/cgi-bin/amigo/term_details?term=GO:0061024
cell surface	Gene Ontology	GO:0009986	247	702	8.66604e-37	2.17998e-35	76509|12483|14345|12487|77579|18763|71914|13838|15165|83382|14066|18010|13405|18016|13731|121021|13409|15510|11303|12778|11307|12525|14800|15040|57278|18792|26570|20377|26365|20528|245537|13649|21934|544963|18816|21812|18779|19271|19272|13839|108116|20511|26362|20512|14062|12156|15529|237175|14183|12775|16974|12489|17082|16177|20690|228357|65970|13609|64706|13640|18174|12772|70574|71881|73379|202…	http://amigo.geneontology.org/cgi-bin/amigo/term_details?term=GO:0009986
embryonic morphogenesis	Gene Ontology	GO:0048598	217	566	9.39647e-37	2.35825e-35	20674|231470|20677|15902|23992|19713|18764|12393|18012|17921|14268|16568|16600|16372|74143|98711|16974|21405|21815|20377|13800|212712|225876|19401|21812|327826|13844|320790|15423|26409|21906|15111|20680|12387|14182|20687|23966|13395|226352|98404|50768|67603|228357|14183|18016|20613|20682|14463|217351|242291|19206|26413|19878|17702|16410|15430|13543|22158|17387|14613|209448|226844|17869|20191|2308…	http://amigo.geneontology.org/cgi-bin/amigo/term_details?term=GO:0048598
blood vessel morphogenesis	Gene Ontology	GO:0048514	195	471	1.06077e-36	2.65609e-35	19263|16476|20677|16600|107449|14173|328365|214384|14674|21907|14066|54598|12837|20254|13731|121021|230738|12778|12826|12370|18792|15111|18933|19317|18760|18015|94352|11600|22762|13845|13844|320790|18771|70560|56233|108961|14219|53417|26409|15117|12827|17395|26365|14463|12387|14182|17999|12142|13609|14268|14183|242687|12772|238328|19058|19878|16416|26416|16410|20423|20296|19271|19876|14613|228852…	http://amigo.geneontology.org/cgi-bin/amigo/term_details?term=GO:0048514
axon	Gene Ontology	GO:0030424	188	444	1.92016e-36	4.79685e-35	54725|17762|18645|20910|77579|19713|56320|13838|15165|56637|319757|20983|11540|20273|16569|16568|18015|238988|18155|107767|23859|13489|229521|20965|13002|18166|319504|13844|12934|108058|65086|74132|20908|11820|26404|17918|20511|15114|12064|16573|272381|23969|19387|72961|16177|13010|11776|13690|20617|20614|103967|20619|234595|319740|16492|22153|26413|56508|20423|20296|53623|26419|19876|20358|12349…	http://amigo.geneontology.org/cgi-bin/amigo/term_details?term=GO:0030424
response to hormone	Gene Ontology	GO:0009725	207	526	2.20001e-36	5.48335e-35	16476|20848|19267|232087|20913|327987|15163|13839|21907|16478|12775|17260|108100|26379|64930|68421|18795|19017|18491|56404|19013|98496|20377|20528|98415|18227|16001|97165|19401|12159|13842|387285|329877|234594|12703|13688|17918|15502|18212|17913|13684|74090|72993|14463|12387|225998|19387|328572|209354|14460|13640|22026|233080|22025|109880|381393|20750|17387|12494|230796|12390|58887|26395|12317|93…	http://amigo.geneontology.org/cgi-bin/amigo/term_details?term=GO:0009725
protein complex assembly	Gene Ontology	GO:0006461	317	1051	3.09634e-36	7.68203e-35	18646|58220|17762|18645|433956|20910|15900|18641|22319|260409|15163|16475|56637|67968|99412|54418|108100|13717|70461|19720|64930|22661|239364|57440|15205|225030|67878|319924|12317|16476|21405|106931|21942|16367|30934|170738|50791|74256|229521|67991|14609|19646|56086|13163|241638|11600|246782|16069|56320|329165|54631|14660|108058|11444|21916|75739|22376|15357|14218|239217|26409|67460|17913|14583|1…	http://amigo.geneontology.org/cgi-bin/amigo/term_details?term=GO:0006461
protein complex biogenesis	Gene Ontology	GO:0070271	317	1051	3.09634e-36	7.68203e-35	18646|58220|17762|18645|433956|20910|15900|18641|22319|260409|15163|16475|56637|67968|99412|54418|108100|13717|70461|19720|64930|22661|239364|57440|15205|225030|67878|319924|12317|16476|21405|106931|21942|16367|30934|170738|50791|74256|229521|67991|14609|19646|56086|13163|241638|11600|246782|16069|56320|329165|54631|14660|108058|11444|21916|75739|22376|15357|14218|239217|26409|67460|17913|14583|1…	http://amigo.geneontology.org/cgi-bin/amigo/term_details?term=GO:0070271
phosphotransferase activity, alcohol group as acceptor	Gene Ontology	GO:0016773	227	619	4.80857e-36	1.19028e-34	216965|263803|18641|19713|18760|244895|72141|14917|56637|66671|215015|74653|108099|223435|14772|13631|214897|16885|546071|215653|24014|21814|13649|50798|16001|75292|232341|13841|223649|50883|13845|13844|69131|20459|108058|66878|108960|13839|26400|107951|26404|19766|26409|26362|235386|22385|107650|225724|27373|14302|223775|18753|14183|14182|12660|12539|13193|18099|16179|70568|20682|26413|19878|264…	http://amigo.geneontology.org/cgi-bin/amigo/term_details?term=GO:0016773
negative regulation of phosphorus metabolic process	Gene Ontology	GO:0010563	199	495	4.98234e-36	1.22769e-34	105675|16476|16475|207785|16600|100061|53310|214384|18767|11540|20848|13405|18016|18015|230738|52468|19017|22627|77771|98496|23859|20377|26365|13489|11910|108909|18389|63953|217303|11600|74213|18162|97998|59090|20459|21859|19271|215748|15357|12703|56637|15502|114716|26936|14063|272381|14586|18753|246103|16974|226591|67605|67603|18390|216505|20617|11803|18472|19878|15444|12495|108099|19279|228852|…	http://amigo.geneontology.org/cgi-bin/amigo/term_details?term=GO:0010563
negative regulation of phosphate metabolic process	Gene Ontology	GO:0045936	199	495	4.98234e-36	1.22769e-34	105675|16476|16475|207785|16600|100061|53310|214384|18767|11540|20848|13405|18016|18015|230738|52468|19017|22627|77771|98496|23859|20377|26365|13489|11910|108909|18389|63953|217303|11600|74213|18162|97998|59090|20459|21859|19271|215748|15357|12703|56637|15502|114716|26936|14063|272381|14586|18753|246103|16974|226591|67605|67603|18390|216505|20617|11803|18472|19878|15444|12495|108099|19279|228852|…	http://amigo.geneontology.org/cgi-bin/amigo/term_details?term=GO:0045936
regulation of protein transport	Gene Ontology	GO:0051223	235	659	9.15067e-36	2.2497e-34	54725|20677|13830|217378|18641|18763|15163|14084|13839|18767|215015|12775|11540|244238|14268|16568|18015|27801|15510|77371|77125|15205|15040|20913|21405|22771|16367|20377|16573|13489|12177|245049|229521|55948|11600|107515|238276|14661|142980|18777|18764|15357|74256|12703|56637|15502|56807|13418|17913|14063|27359|230073|103573|223775|140499|19387|16172|19419|17082|319430|18390|17246|228355|270162|…	http://amigo.geneontology.org/cgi-bin/amigo/term_details?term=GO:0051223
kinase activity	Gene Ontology	GO:0016301	237	669	1.05324e-35	2.58355e-34	216965|263803|18641|19713|18760|244895|72141|14917|56637|66671|215015|74653|108099|223435|14772|13631|214897|16885|23859|546071|215653|110639|21814|13649|53310|50798|16001|75292|232341|13841|223649|50883|13845|13844|69131|20459|108058|66878|108960|13839|26400|107951|26404|19766|26409|26362|235386|22385|107650|225724|27373|14302|223775|18753|14183|14182|12660|12539|13193|18099|245650|16179|70568|2…	http://amigo.geneontology.org/cgi-bin/amigo/term_details?term=GO:0016301
regulation of neuron projection development	Gene Ontology	GO:0010975	183	431	1.25904e-35	3.08137e-34	21909|12877|17762|16600|19266|19713|18760|56320|13838|269397|21907|99412|18010|108100|121021|20564|15205|13631|20377|19317|50791|245537|330863|18223|16169|13841|319504|13844|12934|20459|19270|56637|13728|15114|330222|12064|14580|23969|50772|14182|17999|328572|53872|20358|228357|11908|13640|13690|20614|103967|18472|20357|18377|20355|20354|20352|109880|19876|14056|26921|382056|106298|380711|12396|1…	http://amigo.geneontology.org/cgi-bin/amigo/term_details?term=GO:0010975
single-organism membrane organization	Gene Ontology	GO:0044802	232	647	1.29313e-35	3.15768e-34	105675|215708|20848|13830|20910|236915|217379|53310|239766|56637|72549|20983|108100|13731|11303|57440|74143|93734|245638|14679|320940|104215|23859|30934|12177|229521|245537|100855|234678|11739|93730|19266|328370|56320|319504|76108|54208|319508|18457|11938|18777|20908|18607|17918|94090|17913|16573|109676|23969|72993|171180|16974|76740|19894|226744|228357|20981|270160|11776|67414|20617|20614|103967…	http://amigo.geneontology.org/cgi-bin/amigo/term_details?term=GO:0044802
actin filament-based process	Gene Ontology	GO:0030029	211	553	1.58422e-35	3.85981e-34	19261|18645|107684|12928|12488|15163|14178|22376|286940|12775|11787|108100|18016|13731|14260|67384|77579|442801|104215|16885|260409|20377|13800|11465|319710|245049|192662|544963|11854|18816|170736|21812|77569|56320|329165|76108|108058|21916|13839|14219|17918|80837|17913|14063|109676|23969|23950|230837|14744|14463|13609|19384|623781|223881|17921|50768|68524|68089|65970|67252|63985|242687|71409|180…	http://amigo.geneontology.org/cgi-bin/amigo/term_details?term=GO:0030029
heart development	Gene Ontology	GO:0007507	195	483	1.59395e-35	3.8748e-34	16476|20677|15902|15903|77579|14173|12929|328365|18763|18552|75826|56637|54598|16568|18015|22666|12370|17258|15111|71770|242022|225876|214384|19401|12159|18166|22762|327826|320790|108058|19271|20679|13876|15117|17395|14463|14460|14182|17999|23966|12142|328572|50768|67603|17246|11909|12387|20613|15251|319757|19206|26413|17702|74318|20423|13543|19876|14613|20191|13614|140484|11364|13617|17127|26395…	http://amigo.geneontology.org/cgi-bin/amigo/term_details?term=GO:0007507
transporter activity	Gene Ontology	GO:0005215	313	1043	1.89802e-35	4.60366e-34	18646|65246|74552|11828|11977|232946|170441|234076|15165|26946|114304|67972|54598|20273|53896|67843|667742|13409|11303|22782|223693|11306|11307|11666|70484|108015|106073|14395|320940|108012|30930|26570|18764|27416|170738|224796|625098|11419|66500|227720|68539|18763|214597|71699|20494|21855|18674|66011|11832|242126|76184|234865|16646|56808|20511|24059|20512|20515|11938|20516|235415|19743|17992|104…	http://amigo.geneontology.org/cgi-bin/amigo/term_details?term=GO:0005215
muscle tissue development	Gene Ontology	GO:0060537	165	360	2.53691e-35	6.13954e-34	15902|77579|14173|214384|20679|56637|286940|13405|18015|71999|12370|19017|244923|11910|19401|11600|22762|54631|320790|108058|56233|56771|15357|228785|12064|12823|14463|14183|14182|12633|16974|26398|242620|328572|13609|12387|20682|70417|56758|243931|23967|15430|53620|23966|14613|17869|20191|13614|11364|26556|12390|17127|17258|11447|12159|13380|16656|216459|12156|12912|13388|18996|105787|14234|1386…	http://amigo.geneontology.org/cgi-bin/amigo/term_details?term=GO:0060537
intracellular protein transport	Gene Ontology	GO:0006886	260	784	3.28358e-35	7.92885e-34	65246|16476|20677|13830|57440|22771|171531|18763|15163|18764|18767|20844|215015|17921|16568|18015|27801|230738|77371|15205|67384|245638|217378|319924|97761|30930|26365|12177|245049|55948|227720|100855|108011|11854|19346|11600|239766|12215|21855|217365|27359|74718|66011|20908|12663|233824|74256|234865|56637|54401|432486|56324|17913|16573|109676|230073|18969|103573|140499|19384|74105|20742|19387|19…	http://amigo.geneontology.org/cgi-bin/amigo/term_details?term=GO:0006886
single organismal cell-cell adhesion	Gene Ontology	GO:0016337	226	626	4.51698e-35	1.08829e-33	20674|94212|16600|20910|19713|12488|14252|321019|22376|12393|381305|12775|11540|20677|18016|12772|15510|12487|15205|12524|15040|19013|26570|16848|26365|11465|211922|245537|13649|217303|18763|19401|13841|319504|18439|18772|320790|18771|19273|74256|12608|19419|17391|15117|14063|74012|12388|18753|12387|20682|17999|76740|12142|226352|14460|11776|233405|16974|70417|17909|16416|16410|20423|20296|60505|…	http://amigo.geneontology.org/cgi-bin/amigo/term_details?term=GO:0016337
protein complex binding	Gene Ontology	GO:0032403	251	747	9.36595e-35	2.25157e-33	17762|107684|14678|14676|14675|15163|15165|56637|21892|99412|58186|14268|16568|13731|121021|15510|238988|12370|14679|319924|19013|16420|14580|71101|56508|19646|224014|27428|12488|21812|14674|327826|14688|18674|217365|18457|268980|21916|14219|58523|277854|224997|17395|14063|93730|329165|27374|17992|69259|12387|14182|19384|12633|16069|19894|12572|17921|68524|14300|11908|11772|65970|18016|63985|2426…	http://amigo.geneontology.org/cgi-bin/amigo/term_details?term=GO:0032403
regulation of cell cycle	Gene Ontology	GO:0051726	241	700	1.00373e-34	2.40763e-33	20674|16476|20677|15902|12487|20913|14173|52477|18763|75826|21907|16478|18012|11787|16569|64930|15903|15205|18795|98496|20377|13489|50791|28105|67991|227720|242785|225659|55982|214384|19401|70601|234069|71878|71819|66156|72290|244329|108058|622408|19272|108961|14219|74256|107951|18767|66671|16002|13684|81702|12018|103573|223775|17193|12387|14748|60599|225523|13555|18159|20682|231803|70510|17246|2…	http://amigo.geneontology.org/cgi-bin/amigo/term_details?term=GO:0051726
neuronal cell body	Gene Ontology	GO:0043025	206	541	1.30562e-34	3.12483e-33	107448|57138|77579|19713|53310|56320|13838|15165|56637|67972|11540|20273|108100|16568|238988|18155|13637|19017|14772|14395|23859|210274|13489|245537|16001|225870|19401|13841|68801|382056|13844|12934|108058|268980|19272|228836|26557|17918|56717|20512|12064|239857|27373|19744|99412|16974|110893|110891|13010|18390|228357|108155|67760|16518|20614|245684|234595|18472|22153|26413|16549|53420|26414|2029…	http://amigo.geneontology.org/cgi-bin/amigo/term_details?term=GO:0043025
protein kinase activity	Gene Ontology	GO:0004672	203	528	1.39199e-34	3.32421e-33	216965|18099|59125|19713|18760|244895|13838|14917|56637|66671|74653|108099|223435|14772|13631|214897|16885|546071|215653|24014|13649|16001|75292|232341|13841|223649|50883|13845|13844|69131|20459|108058|66878|108960|13839|26400|107951|26404|19766|26409|26362|22385|225724|27373|14302|223775|18753|14183|14182|12539|13193|16179|70568|20682|26413|19878|26416|26417|26414|381393|22390|26419|13548|26921|…	http://amigo.geneontology.org/cgi-bin/amigo/term_details?term=GO:0004672
apoptotic signaling pathway	Gene Ontology	GO:0097190	203	529	1.71415e-34	4.08457e-33	105675|16476|17762|12487|23992|26943|244237|56637|15502|11540|18015|21933|12778|12070|12370|17311|15201|74996|18793|68428|20377|12177|18227|67991|21934|329679|13163|68539|97165|110157|50883|320158|21859|74256|26409|93734|17395|72393|76747|14463|14460|81535|60599|52538|13555|328572|228355|12387|20613|14182|12905|217356|21937|19878|56489|16410|20423|74006|22393|26419|208449|17869|12018|170755|56426…	http://amigo.geneontology.org/cgi-bin/amigo/term_details?term=GO:0097190
response to organonitrogen compound	Gene Ontology	GO:0010243	197	503	1.8743e-34	4.4564e-33	16476|20848|19267|232087|20913|26556|15165|16478|11540|17260|108100|26379|13361|12826|68421|18795|108015|19013|98496|20377|13489|72585|98415|18227|387285|67579|11820|12703|13688|17918|20511|330222|20512|17913|329877|72993|18753|12387|20682|16974|19387|110893|110948|18390|209354|20683|20617|11803|233080|70572|64930|26416|109880|109241|14056|17869|20191|230796|13617|26557|14751|12390|58887|54611|11…	http://amigo.geneontology.org/cgi-bin/amigo/term_details?term=GO:0010243
transcription factor activity, RNA polymerase II core promoter proximal region sequence-specific binding	Gene Ontology	GO:0000982	155	330	3.40316e-34	8.07376e-33	20674|68837|20677|17764|319530|22771|16476|214384|21907|18094|18012|20848|26379|16600|18019|22661|15205|100072|19013|21405|21406|15364|18423|98415|18227|50794|67991|225872|110794|22762|21679|21676|13199|108961|56809|15111|216874|664799|195733|207667|60611|14460|20682|20687|13395|12142|13393|11909|20683|20613|18987|104382|11569|17702|53626|23871|17863|15229|12393|12013|17258|54446|11865|56501|2256…	http://amigo.geneontology.org/cgi-bin/amigo/term_details?term=GO:0000982
negative regulation of molecular function	Gene Ontology	GO:0044092	262	809	4.25126e-34	1.00638e-32	105675|16476|16475|207785|15902|74116|53310|214384|56320|75826|99311|12010|11540|108099|18016|18015|15460|16600|56637|73251|15903|15205|19017|319476|19013|77771|15111|16885|23859|58200|13489|108909|18389|63953|217303|327987|232341|234069|67603|54208|97998|59090|20459|21859|66394|108960|18764|15357|74256|12703|18767|15502|114716|26936|17395|26365|216742|272381|100061|27373|14747|18753|14460|99412|…	http://amigo.geneontology.org/cgi-bin/amigo/term_details?term=GO:0044092
positive regulation of cell death	Gene Ontology	GO:0010942	206	547	4.44768e-34	1.05058e-32	105675|16476|50883|20677|107449|23992|73181|14084|56637|14066|11540|11787|194655|18015|15510|15903|12370|19017|18793|77771|68428|20377|215653|12177|67991|13163|67731|13841|18569|26943|21859|14219|26400|226641|18213|15502|17395|26365|216742|68606|18012|20680|12387|60599|16974|71777|328572|50768|67603|11909|20617|12905|21841|269275|252870|17702|230738|74006|26419|19876|17869|15185|12018|11684|14062…	http://amigo.geneontology.org/cgi-bin/amigo/term_details?term=GO:0010942
mitochondrion	Gene Ontology	GO:0005739	410	1584	4.80327e-34	1.13211e-32	26949|20916|20910|244237|433904|20564|237107|19017|76809|19377|208104|12934|18674|18777|53417|12064|27377|27402|246104|68738|233189|52892|18174|244141|320183|212679|320717|66254|26395|72017|193670|56338|13869|20621|319565|192289|66959|18100|18102|67811|17133|12846|74335|226539|79263|192654|12125|66223|22627|18451|20480|109093|13205|67201|13209|209027|12333|16531|12395|26874|52915|57874|24014|6703…	http://amigo.geneontology.org/cgi-bin/amigo/term_details?term=GO:0005739
regulation of MAPK cascade	Gene Ontology	GO:0043408	213	581	7.22478e-34	1.69915e-32	20674|216965|16475|16600|217378|14678|13838|56637|15502|13405|18016|18015|121021|230738|12778|18795|16476|14062|14173|329659|20377|26365|13489|12159|108909|63953|217303|224014|18816|19401|56274|13841|13842|327826|76108|65086|321019|21859|19271|15357|26400|26404|19766|26409|18212|15111|14063|110157|27374|12775|117149|12387|14182|12633|19419|319430|67603|18390|14268|228355|14183|14463|18477|71878|1…	http://amigo.geneontology.org/cgi-bin/amigo/term_details?term=GO:0043408
molecular function regulator	Gene Ontology	GO:0098772	307	1039	8.96763e-34	2.10448e-32	216965|18645|16600|74116|236915|75415|260409|11820|18767|66671|215015|232089|22782|272381|14269|18015|64930|17002|259302|18795|30939|98710|74189|12539|97761|58802|211922|192662|216742|100855|224014|19157|26932|225870|18816|19401|232341|16443|108058|55985|12578|14667|14218|12703|381605|243621|19419|74653|277854|109294|320560|22385|109676|76142|347722|100061|230837|72238|56338|11933|216233|12663|17…	http://amigo.geneontology.org/cgi-bin/amigo/term_details?term=GO:0098772
endosome	Gene Ontology	GO:0005768	229	656	9.22793e-34	2.16089e-32	18646|13842|57440|19713|29864|67561|66905|20844|54598|24044|18016|14254|74385|15510|240055|12778|11307|227929|107767|320940|68428|30930|14063|73124|20528|229521|100855|11854|170737|72065|76108|11838|13838|74718|69368|11820|78937|107305|52348|17918|56807|56324|14062|66797|74012|23969|100273|102058|13609|71279|19384|17281|16974|56430|13010|69091|11765|226518|105171|233405|18174|76742|387524|13858|6…	http://amigo.geneontology.org/cgi-bin/amigo/term_details?term=GO:0005768
striated muscle tissue development	Gene Ontology	GO:0014706	158	346	9.84521e-34	2.30047e-32	15902|77579|14173|214384|20679|56637|286940|13405|18015|71999|12370|244923|11910|19401|11600|22762|54631|320790|108058|56233|56771|15357|329828|12064|12823|14463|14183|14182|12633|16974|26398|242620|328572|13609|12387|70417|56758|26416|15430|53620|23966|14613|17869|20191|13614|11364|26556|12390|17127|17258|11447|12159|13380|16656|216459|12156|12912|13388|18996|105787|14234|13869|68861|228003|3197…	http://amigo.geneontology.org/cgi-bin/amigo/term_details?term=GO:0014706
response to growth factor	Gene Ontology	GO:0070848	186	463	1.0242e-33	2.38803e-32	20674|16476|14176|16600|14173|18760|214384|14178|20679|56637|21869|170676|15205|19017|11502|20377|50791|12159|327826|70568|19272|14219|26409|15114|15117|12827|17913|110157|225631|207667|14281|14463|14183|14182|12633|17999|13395|67605|18099|21413|67603|228357|12387|20682|243833|68799|319740|27528|26413|16416|17702|14464|20296|93836|213452|66313|15185|20191|67384|20692|14366|15229|12393|12390|17127…	http://amigo.geneontology.org/cgi-bin/amigo/term_details?term=GO:0070848
positive regulation of programmed cell death	Gene Ontology	GO:0043068	197	513	1.54265e-33	3.58914e-32	105675|16476|50883|20677|107449|23992|73181|14084|56637|14066|11540|11787|194655|18015|15510|15903|12370|19017|18793|77771|68428|20377|215653|12177|67991|13163|67731|13841|18569|26943|21859|14219|26400|226641|18213|15502|17395|26365|216742|68606|18012|20680|12387|60599|16974|71777|50768|67603|11909|20617|12905|21841|269275|252870|17702|230738|74006|26419|19876|17869|15185|12018|11684|14062|78334|…	http://amigo.geneontology.org/cgi-bin/amigo/term_details?term=GO:0043068
small molecule metabolic process	Gene Ontology	GO:0044281	390	1488	2.4724e-33	5.73999e-32	78914|20916|50493|14679|20440|14917|54598|26378|226041|76969|19017|19013|21405|14173|11910|14297|59090|18777|11820|17918|54325|54326|27402|81535|11540|12660|19300|67078|68738|18390|67252|244141|244416|103161|17869|212679|74080|140484|11687|140481|14751|14073|17257|66812|105787|13863|16956|18102|56045|12846|21926|171168|104215|226539|192654|20521|22239|18453|18451|11941|109093|16922|333433|231841|…	http://amigo.geneontology.org/cgi-bin/amigo/term_details?term=GO:0044281
proteolysis	Gene Ontology	GO:0006508	361	1332	2.98796e-33	6.92211e-32	54609|18491|19713|243083|18552|243084|11540|230738|14071|330863|18816|73945|14297|18675|11820|14219|27373|27377|69259|246104|246103|23966|13010|52892|65973|17381|19876|17387|17385|320713|12018|11684|14751|193670|268882|20620|12848|17131|67812|21927|21926|217218|79263|12125|66552|21929|239554|407821|77125|74996|76843|24086|13205|53320|12234|53323|12336|105239|12333|71538|74754|67903|23802|26441|11…	http://amigo.geneontology.org/cgi-bin/amigo/term_details?term=GO:0006508
leukocyte activation	Gene Ontology	GO:0045321	225	644	3.1239e-33	7.2216e-32	18646|16476|94212|15902|12487|17863|232946|321019|22376|12393|12775|11540|20677|12772|20911|18019|15205|12524|15040|15201|73902|58208|320940|12400|70461|20377|26365|16169|16848|19401|380732|234069|142980|320790|18771|56233|74256|15354|19419|50931|26362|14063|216742|117149|12387|11988|17999|12142|17082|227525|11776|18987|18173|20617|20619|16410|20423|15510|20296|60505|17387|12018|12504|17988|19354…	http://amigo.geneontology.org/cgi-bin/amigo/term_details?term=GO:0045321
positive regulation of apoptotic process	Gene Ontology	GO:0043065	195	508	3.43713e-33	7.92881e-32	105675|16476|50883|20677|107449|23992|73181|14084|56637|14066|11540|11787|194655|18015|15510|15903|12370|19017|18793|77771|68428|20377|215653|12177|67991|13163|67731|13841|18569|26943|21859|14219|26400|226641|18213|15502|17395|26365|216742|68606|18012|20680|12387|60599|16974|71777|50768|67603|11909|20617|12905|21841|269275|252870|17702|230738|74006|26419|19876|17869|12018|11684|14062|78334|58801|…	http://amigo.geneontology.org/cgi-bin/amigo/term_details?term=GO:0043065
postsynapse	Gene Ontology	GO:0098794	163	373	5.2666e-33	1.21232e-31	17762|77579|53310|56320|13838|66673|56637|26409|11540|108100|18015|76960|238988|14800|319924|13631|23859|11441|12404|13489|50791|229521|20965|243499|27204|11447|13841|11838|67579|19277|239217|67979|20511|20512|14062|109676|12388|72393|107065|110893|110891|16177|228357|13497|67252|103967|234353|19206|20355|20352|26414|53623|109552|66259|19070|20742|192167|26557|26556|110902|210274|56508|72978|2689…	http://amigo.geneontology.org/cgi-bin/amigo/term_details?term=GO:0098794
regulation of cellular response to stress	Gene Ontology	GO:0080135	185	467	6.33234e-33	1.45255e-31	216965|16475|54609|16600|26943|13838|57321|15502|13361|12778|74143|18795|68428|18933|20377|26365|215653|67991|63953|224014|55982|18816|330938|18779|76108|21926|12578|75826|14219|26400|26409|67878|15111|14063|107951|12759|12775|117149|15251|19419|14463|17246|16179|60344|20613|19365|18477|238328|18472|26413|21934|26417|109880|13543|22393|13548|26921|17869|15185|12018|13614|56426|26395|58801|26390|1…	http://amigo.geneontology.org/cgi-bin/amigo/term_details?term=GO:0080135
cellular response to growth factor stimulus	Gene Ontology	GO:0071363	182	454	6.33697e-33	1.45255e-31	16476|14176|11480|14173|18760|214384|14178|20679|56637|21869|170676|16600|15205|19017|11502|20377|50791|12159|327826|70568|19272|14219|26409|15114|15117|12827|17913|110157|225631|207667|14281|14463|14183|14182|12633|17999|13395|67605|18099|21413|67603|228357|12387|20682|243833|68799|319740|27528|16416|17702|14464|20296|93836|213452|66313|20191|67384|20692|18596|15229|12393|12390|17127|15586|11600…	http://amigo.geneontology.org/cgi-bin/amigo/term_details?term=GO:0071363
regulation of cell adhesion	Gene Ontology	GO:0030155	205	556	6.6072e-33	1.51129e-31	20674|76509|94212|16600|94214|20440|19713|12928|18763|56320|13839|56637|12775|11540|12837|18016|13731|15510|14260|12487|15205|12524|15040|18792|19013|12929|211922|19159|217303|18015|72049|11854|19401|11600|13841|13842|13845|13024|19271|20908|74256|12608|19419|15117|26365|225631|83436|18753|12387|20682|12142|223881|50768|13405|13609|11776|233405|12772|17909|16416|16410|20423|20296|13430|18073|2075…	http://amigo.geneontology.org/cgi-bin/amigo/term_details?term=GO:0030155
transcriptional activator activity, RNA polymerase II transcription regulatory region sequence-specific binding	Gene Ontology	GO:0001228	148	314	7.76314e-33	1.77196e-31	20674|68837|207785|17764|319530|22771|16476|20842|214384|21907|18094|18013|18012|20677|26379|16600|18019|100072|19013|77771|21405|21406|15364|18423|98415|18227|50794|225872|110794|21679|18771|56809|15111|216874|664799|195733|60611|14463|14460|20682|14464|13395|328572|13393|11908|11909|13496|20683|18987|104382|20848|18071|17869|230824|17863|15229|12393|12013|17258|54446|210719|56501|225631|18996|1…	http://amigo.geneontology.org/cgi-bin/amigo/term_details?term=GO:0001228
cellular catabolic process	Gene Ontology	GO:0044248	332	1185	7.88681e-33	1.7964e-31	14853|14661|16153|54609|217379|108089|12488|101358|56637|14751|13368|53893|12041|18010|59003|213988|17161|208665|71999|77125|12370|11666|52348|17970|74147|12402|19045|16367|21927|109075|12177|81004|12359|330863|78651|54197|242785|80283|214150|70503|29864|170737|50883|68728|14660|51902|21859|110616|227334|57357|74182|234594|74256|240028|57775|93739|73902|18605|15112|27373|27377|271844|18753|78610|…	http://amigo.geneontology.org/cgi-bin/amigo/term_details?term=GO:0044248
negative regulation of cell proliferation	Gene Ontology	GO:0008285	203	549	9.89364e-33	2.24878e-31	20674|16476|20677|15902|14173|214384|21907|18094|11540|18159|194655|18016|18015|54354|16600|27049|15205|13052|30939|14062|20377|13489|50791|50794|67991|217303|19401|110157|21812|20605|18162|16468|19271|19272|19273|12608|17395|26365|20680|12387|20682|94040|13555|12142|17082|13345|50768|11909|14460|65973|75725|60599|238328|19206|20564|17702|54139|20423|20692|19876|53626|13557|17869|246179|11688|123…	http://amigo.geneontology.org/cgi-bin/amigo/term_details?term=GO:0008285
positive regulation of neurogenesis	Gene Ontology	GO:0050769	173	420	1.76967e-32	4.01398e-31	20674|12877|17762|15902|19266|19713|18760|56320|13838|56637|18013|18012|99412|18010|108100|12772|15205|13631|76804|21406|19317|50791|245537|330863|18223|19401|382056|13844|65086|20459|230674|18088|382867|13728|15114|17158|12064|14580|23969|208922|27374|50772|12387|14182|57434|242620|328572|16177|18390|14268|11908|13389|13640|13690|18472|20354|20423|266692|19876|14056|20358|17869|12396|192167|1522…	http://amigo.geneontology.org/cgi-bin/amigo/term_details?term=GO:0050769
cation transport	Gene Ontology	GO:0006812	249	769	1.94201e-32	4.39567e-31	105675|213573|74552|13617|13830|57440|14678|18760|18763|234076|15165|26946|26556|67972|54598|20273|13405|667742|13409|57138|15205|18795|22627|241877|17395|14173|58802|18764|13489|11419|66500|18389|170738|109676|65086|320790|108058|11444|215748|14219|74252|56808|17918|14062|15114|102857|20515|16573|66972|19743|227632|12387|319984|11540|17999|110893|72961|67473|12300|269513|11776|18173|18174|20617|…	http://amigo.geneontology.org/cgi-bin/amigo/term_details?term=GO:0006812
regulation of hydrolase activity	Gene Ontology	GO:0051336	247	761	2.57902e-32	5.82536e-31	20674|105675|16475|207785|16600|74116|14173|18760|14674|13838|13839|56637|12775|11540|18645|18015|15510|17002|12370|245638|18793|77771|70296|23859|13489|50791|211922|100855|217303|544963|97165|18816|232341|234069|56320|13845|54208|21859|329727|12928|11820|14219|14066|26936|17395|216742|68606|53310|230837|14744|22324|14183|14182|380839|19419|243819|50768|13010|20680|226744|17246|209354|13609|27016…	http://amigo.geneontology.org/cgi-bin/amigo/term_details?term=GO:0051336
poly(A) RNA binding	Gene Ontology	GO:0044822	294	996	2.61681e-32	5.89844e-31	14853|237943|66164|94191|20910|23992|71918|12929|66254|78523|64660|286940|213988|170676|75553|15510|18150|245945|67848|16562|237107|226562|110809|68988|81702|110052|19317|98415|67204|227723|78651|52202|97165|68979|19401|73945|207214|70568|67579|227331|11837|66394|52705|239217|224823|98386|17918|13728|68564|20637|216877|12877|13684|208922|20813|19384|68152|271842|97961|14300|53872|65019|231803|524…	http://amigo.geneontology.org/cgi-bin/amigo/term_details?term=GO:0044822
bounding membrane of organelle	Gene Ontology	GO:0098588	264	845	2.78317e-32	6.26041e-31	215708|14345|20444|20911|57440|20441|20440|19713|13838|20449|14348|99412|24044|67843|26378|13360|233781|72543|77371|76969|74143|11666|107767|76809|320940|27413|20527|16848|14580|13489|72145|245049|20965|13002|234678|18102|228061|320311|208104|54208|67338|19276|20908|320150|15357|240028|67979|17156|93739|12790|17391|56807|17158|68724|74012|14387|171180|76303|71279|13106|19894|72961|17921|320528|22…	http://amigo.geneontology.org/cgi-bin/amigo/term_details?term=GO:0098588
metal ion transport	Gene Ontology	GO:0030001	226	662	3.42462e-32	7.68732e-31	213573|74552|13830|57440|14678|18760|18763|15165|26946|26556|67972|54598|20273|13405|13409|57138|15205|18795|22627|241877|68428|14173|58802|18764|13489|11419|66500|18389|170738|109676|65086|320790|108058|11444|215748|14219|74252|56808|17918|14062|15114|102857|20515|16573|66972|227632|12387|319984|11540|17999|110893|72961|12300|269513|11776|18173|18174|20617|12576|57340|234595|16492|20278|54338|16…	http://amigo.geneontology.org/cgi-bin/amigo/term_details?term=GO:0030001
muscle organ development	Gene Ontology	GO:0007517	150	328	3.81862e-32	8.55403e-31	15903|14173|214384|20679|56637|286940|20273|13405|18015|71999|244923|11910|67040|11600|22762|54631|320790|14300|56233|56771|15357|329828|216459|12064|12823|14463|12387|14182|12633|20423|242620|328572|13609|14183|70417|56758|26416|16974|15430|53620|15438|17869|20191|13614|26556|12390|17127|11447|12159|13380|16656|210719|12156|12912|13388|18996|105787|14234|54650|13869|228003|319757|19211|434246|12…	http://amigo.geneontology.org/cgi-bin/amigo/term_details?term=GO:0007517
catalytic complex	Gene Ontology	GO:1902494	277	915	5.83789e-32	1.30504e-30	217588|17765|14679|18641|108089|14675|14674|74026|19714|235661|12572|15460|231571|328162|22289|66671|104725|12370|100504663|21761|214899|244923|68988|14678|268741|231670|212712|110639|67991|19646|242785|80283|241915|29864|67731|191578|66156|66313|16468|50789|72656|56233|56771|107951|66979|58523|15502|224829|77113|98660|268903|26932|18749|102093|27374|18969|18968|27402|140499|246103|12663|17999|14…	http://amigo.geneontology.org/cgi-bin/amigo/term_details?term=GO:1902494
pattern specification process	Gene Ontology	GO:0007389	174	430	6.42129e-32	1.4325e-30	15228|17765|22771|14173|12929|18763|14674|18552|75826|21869|67968|15432|16568|16372|15205|320772|15410|20377|212712|57434|108909|225876|12159|327826|11838|18764|15426|15423|12826|15111|18012|14463|12387|14182|16974|242620|328572|13390|67603|228357|78405|14183|65973|20613|76441|19206|17702|23967|15430|13543|93836|22158|15438|209448|230824|15257|13614|140484|15229|13617|226352|20855|11600|13380|121…	http://amigo.geneontology.org/cgi-bin/amigo/term_details?term=GO:0007389
organonitrogen compound biosynthetic process	Gene Ontology	GO:1901566	300	1035	8.15376e-32	1.81526e-30	20447|78914|16475|20677|20441|17768|74559|78523|64660|18552|14917|54325|54598|18159|13405|213988|67840|53374|11303|15117|212679|20512|12317|68036|21405|224129|74480|13666|13489|110639|18227|67204|13649|18389|11739|18015|54326|230738|19401|20451|68801|217119|20454|18439|14853|18674|227331|11837|69674|70560|11820|234594|13688|26938|15115|15114|13418|13877|15111|63913|66972|233781|14744|18753|11540|…	http://amigo.geneontology.org/cgi-bin/amigo/term_details?term=GO:1901566
neurological system process	Gene Ontology	GO:0050877	267	867	8.22661e-32	1.82772e-30	20674|14062|269473|57138|110648|16476|26557|239766|66673|21907|56469|18013|74653|11540|17921|667742|17527|13409|54352|18155|74143|18795|98711|100072|211612|23859|210274|13489|79235|245537|18389|18015|225870|18166|56320|319504|13844|58802|227331|320790|243084|15357|67979|243923|17918|17391|20512|15429|12790|329165|107751|224224|14182|12661|76071|72961|20273|12300|18390|78405|403187|68955|63985|181…	http://amigo.geneontology.org/cgi-bin/amigo/term_details?term=GO:0050877
nitrogen compound transport	Gene Ontology	GO:0071705	212	602	9.38356e-32	2.0805e-30	65246|20677|11828|20913|18641|17918|75826|114304|18012|11540|53896|18015|11303|11987|57138|102857|110809|319924|27411|21405|26570|20377|13489|245049|227720|217303|67041|214597|26943|54208|59090|320790|19276|66011|11832|13839|15357|234865|108116|19766|20511|20512|17913|16573|66972|103573|223775|18753|71279|11988|235415|226844|226517|72961|103468|228355|73095|67760|18173|20617|70579|233080|20619|23…	http://amigo.geneontology.org/cgi-bin/amigo/term_details?term=GO:0071705
taxis	Gene Ontology	GO:0042330	176	444	2.08313e-31	4.60924e-30	15228|15902|107449|110648|54199|18760|14178|13839|21869|12775|11787|14268|12772|20440|107448|12778|102103|13637|77579|18028|67272|13800|140579|97165|13841|13842|13845|13844|12934|13838|19277|19271|20908|11820|12064|14063|107751|14747|117149|13609|14182|16573|12661|13395|319430|12267|19354|18845|20357|12986|56839|16416|16410|20564|20296|20750|53625|330122|321019|20358|16172|15417|13618|20211|13614…	http://amigo.geneontology.org/cgi-bin/amigo/term_details?term=GO:0042330
receptor activity	Gene Ontology	GO:0004872	309	1090	2.4585e-31	5.41769e-30	54725|12483|244238|107448|107449|54199|19713|94352|71914|244237|15165|21907|68465|12775|54598|20354|26379|20278|21933|11303|12778|14800|108015|19013|67168|21942|20377|26365|13489|225998|245537|18389|21934|217303|353187|64095|19401|21812|13841|18166|18779|13845|13844|65086|107515|13838|11444|13839|52389|21824|20288|21937|14066|14747|26362|14586|14062|14063|239857|108078|74090|14744|14183|14748|115…	http://amigo.geneontology.org/cgi-bin/amigo/term_details?term=GO:0004872
molecular transducer activity	Gene Ontology	GO:0060089	309	1090	2.4585e-31	5.41769e-30	54725|12483|244238|107448|107449|54199|19713|94352|71914|244237|15165|21907|68465|12775|54598|20354|26379|20278|21933|11303|12778|14800|108015|19013|67168|21942|20377|26365|13489|225998|245537|18389|21934|217303|353187|64095|19401|21812|13841|18166|18779|13845|13844|65086|107515|13838|11444|13839|52389|21824|20288|21937|14066|14747|26362|14586|14062|14063|239857|108078|74090|14744|14183|14748|115…	http://amigo.geneontology.org/cgi-bin/amigo/term_details?term=GO:0060089
cell-cell junction	Gene Ontology	GO:0005911	205	576	3.08835e-31	6.79186e-30	58220|54725|16475|21894|11828|12929|18760|12488|56320|22376|286940|13728|99412|13138|209630|226041|12402|27413|68743|66905|18764|26365|319710|81489|13649|53310|19157|74012|27428|21812|72065|327826|56332|227331|108058|11832|19271|75739|19273|50791|93737|26936|16573|109676|239857|12388|12387|27406|19387|228359|108100|65970|75723|13690|50875|76743|13858|20619|14619|53620|94332|14613|17988|23970|1250…	http://amigo.geneontology.org/cgi-bin/amigo/term_details?term=GO:0005911
substrate-specific transporter activity	Gene Ontology	GO:0022892	269	888	4.25774e-31	9.34461e-30	65246|16521|74552|11828|11977|232946|170441|234076|15165|26946|114304|67972|54598|20273|53896|67843|667742|13409|11303|11987|11307|11666|102857|106073|14395|320940|30930|26570|18764|27416|170738|224796|625098|11419|66500|227720|68539|18763|214597|20494|21855|58802|66011|11832|242126|14800|16646|56808|20511|24059|20512|20515|26365|20516|19743|17992|104681|103573|76303|94280|94281|11988|14399|11089…	http://amigo.geneontology.org/cgi-bin/amigo/term_details?term=GO:0022892
sensory organ development	Gene Ontology	GO:0007423	185	487	4.28226e-31	9.37944e-30	20674|16476|20848|16600|23992|14173|108841|234267|232946|15165|21907|21906|18012|17921|12837|16568|18015|17527|13409|54352|15205|15040|98711|12064|18423|242022|20482|19401|327826|13844|17536|320790|18771|21916|12826|17158|15111|12790|12387|14182|76743|20687|13395|12142|78405|14183|18016|20682|18472|26413|26417|20423|13543|22158|12951|17869|72999|230824|23967|13614|15228|14699|16450|442801|12159|1…	http://amigo.geneontology.org/cgi-bin/amigo/term_details?term=GO:0007423
perinuclear region of cytoplasm	Gene Ontology	GO:0048471	187	498	6.52737e-31	1.42681e-29	13830|57440|171531|12488|13839|26946|18016|22173|27801|64930|11303|11666|12402|20296|16885|27416|50791|245049|79235|66500|56086|97165|11815|19401|19376|18675|108058|11820|14219|240028|56637|54401|277854|12064|16573|109676|23969|12532|12387|14182|19387|110893|13010|228359|68737|50771|233405|18174|20617|20614|103967|18472|233833|53420|74006|13426|20750|228852|19070|15185|15114|17988|12390|24086|263…	http://amigo.geneontology.org/cgi-bin/amigo/term_details?term=GO:0048471
chromatin binding	Gene Ontology	GO:0003682	177	454	6.971e-31	1.52071e-29	20674|16476|16475|20848|20842|94352|18012|230738|18019|73251|16909|15205|19017|21761|214899|76804|212712|98415|19646|19401|22608|66408|16468|320790|57354|56233|77630|20833|216874|107951|27374|195733|207667|18968|14463|12387|20682|246103|14464|24116|12142|328572|13390|13393|11909|13496|14460|64707|83796|243931|20687|15430|20482|14056|12951|230824|12398|13017|22427|12393|17258|192285|70472|68094|18…	http://amigo.geneontology.org/cgi-bin/amigo/term_details?term=GO:0003682
core promoter proximal region DNA binding	Gene Ontology	GO:0001159	145	320	8.66031e-31	1.88544e-29	68837|20848|17764|22771|16476|16478|18012|26379|16600|18019|22661|19013|21405|21406|18423|18227|50794|67991|19646|225872|110794|21679|320790|13199|108961|56809|18094|329003|664799|195733|207667|60611|14463|14460|20687|13395|12142|242620|328572|20683|18987|242523|11569|83796|17702|53626|17869|17863|15229|12393|17258|54446|68094|56501|225631|18088|18997|22025|16658|18185|15950|12912|18181|54713|178…	http://amigo.geneontology.org/cgi-bin/amigo/term_details?term=GO:0001159
chemotaxis	Gene Ontology	GO:0006935	174	442	8.85105e-31	1.92311e-29	15228|107448|107449|110648|54199|18760|14178|13839|21869|12775|11787|14268|12772|20440|12778|102103|13637|77579|18028|67272|13800|140579|97165|13841|13842|13845|13844|12934|13838|19277|19271|20908|11820|12064|14063|107751|14747|117149|13609|14182|16573|12661|13395|319430|12267|19354|18845|20357|12986|56839|16416|16410|20564|20296|20750|53625|330122|321019|20358|16172|15417|13618|20211|13614|15229…	http://amigo.geneontology.org/cgi-bin/amigo/term_details?term=GO:0006935
transmembrane transport	Gene Ontology	GO:0055085	260	848	9.38489e-31	2.03502e-29	105675|13830|57440|14173|216856|18760|18763|17918|234076|15165|26946|114304|67972|11988|20273|13405|13409|11987|11306|11828|18795|19017|22627|14395|27411|14062|27413|26570|18764|27416|13489|625098|11419|245537|18389|68539|66972|232341|71699|170441|11838|320790|108058|11832|215748|242126|56808|19766|20511|15114|17395|16573|109676|19743|227632|104681|94280|94281|110893|18399|72961|13521|67473|12300…	http://amigo.geneontology.org/cgi-bin/amigo/term_details?term=GO:0055085
negative regulation of protein modification process	Gene Ontology	GO:0031400	178	460	9.78265e-31	2.11704e-29	16476|20677|16600|17765|214384|75826|18767|11540|13405|18016|18015|230738|66867|237107|52468|19017|22627|214899|76804|98496|16885|20377|26365|215653|11910|108909|63953|217303|11600|19279|97998|16468|20459|21859|19271|215748|15357|75141|12703|56637|15502|114716|26936|14063|272381|14586|68606|18753|12387|16974|226591|67605|67603|100038882|20617|229615|18472|19878|20354|108099|228852|246179|192231|1…	http://amigo.geneontology.org/cgi-bin/amigo/term_details?term=GO:0031400
skeletal system development	Gene Ontology	GO:0001501	169	423	1.59471e-30	3.44419e-29	54725|20677|22771|14173|18763|18552|20679|18159|26379|17002|14260|98711|17395|20377|215653|212712|70508|94352|19401|19377|18162|244329|320790|14219|15426|15423|15117|15111|20692|14182|12387|15251|20423|226844|328572|13390|20682|14183|71375|20613|233405|242291|18472|20354|17702|20687|15430|22158|17387|14613|209448|13395|17869|72999|242687|13614|15410|12393|20855|15586|12159|12156|14634|13389|14234…	http://amigo.geneontology.org/cgi-bin/amigo/term_details?term=GO:0001501
macromolecule catabolic process	Gene Ontology	GO:0009057	265	877	1.66212e-30	3.58264e-29	14853|54609|14173|108089|29864|101358|56637|56469|13368|54418|59003|213988|230738|71999|12370|12402|217379|21927|26365|109075|12177|81004|330863|78651|54197|242785|15586|12488|170737|71878|50883|66156|217365|51902|21859|110616|227334|74256|240028|93739|73902|94090|218203|193670|214150|27373|103573|69259|27377|17999|23802|76843|22222|13010|17246|233900|52892|100038882|20682|217351|140499|56055|942…	http://amigo.geneontology.org/cgi-bin/amigo/term_details?term=GO:0009057
actin cytoskeleton organization	Gene Ontology	GO:0030036	185	495	2.16658e-30	4.66073e-29	19261|18645|107684|12928|12488|15163|14178|22376|286940|12775|108100|18016|13731|14260|67384|77579|12317|104215|16885|260409|20377|13800|11465|192662|544963|11854|18816|170736|21812|77569|56320|329165|76108|21916|13839|14219|80837|17913|14063|23969|23950|230837|14744|18753|13609|19384|623781|223881|328572|50768|68524|68089|65970|67252|63985|242687|71409|18015|50875|231452|50876|76441|18472|19878|…	http://amigo.geneontology.org/cgi-bin/amigo/term_details?term=GO:0030036
regulation of anatomical structure size	Gene Ontology	GO:0090066	176	455	2.17476e-30	4.66906e-29	20430|17762|18645|11828|19713|260409|15163|22376|56637|11540|18159|108100|14260|14062|50875|16885|544963|18816|18441|13841|18166|56320|329165|14297|12934|97998|11832|15357|17913|14063|18753|623781|328572|68524|14268|68089|65970|63985|13690|104382|50876|18472|20357|18377|20355|14234|20352|14613|20358|13618|230796|380711|67605|13614|11684|11687|13617|26395|11535|54631|216344|11608|56193|12064|20742…	http://amigo.geneontology.org/cgi-bin/amigo/term_details?term=GO:0090066
cellular response to hormone stimulus	Gene Ontology	GO:0032870	165	408	2.61462e-30	5.60231e-29	16476|20848|19267|20913|327987|13640|13839|21907|16478|17260|108100|26379|64930|68421|18795|19017|56404|19013|98496|20377|20528|98415|18227|16001|19401|12159|13842|387285|12703|13688|17918|15502|18212|17913|13684|329877|72993|14463|12387|19387|328572|14460|22026|233080|22025|381393|230796|12390|58887|12317|93686|11608|18997|105787|14234|23797|50915|21834|19214|434246|19684|170826|54140|26424|2350…	http://amigo.geneontology.org/cgi-bin/amigo/term_details?term=GO:0032870
gland development	Gene Ontology	GO:0048732	159	383	2.98659e-30	6.38671e-29	20674|54725|15904|15902|14173|12929|18763|14178|18764|21869|22173|15205|18028|18793|21405|20377|13489|110157|327826|14104|16468|108961|17158|15111|26365|225631|12388|12387|14182|216233|12633|20687|14183|20682|18015|319757|12576|19206|26413|17702|54139|20423|18505|19876|14056|15438|53626|15417|17863|18596|11364|26395|12159|14165|12156|14634|18089|18186|22339|13869|16658|12912|19211|109880|20807|18…	http://amigo.geneontology.org/cgi-bin/amigo/term_details?term=GO:0048732
core promoter proximal region sequence-specific DNA binding	Gene Ontology	GO:0000987	143	317	3.16651e-30	6.74863e-29	68837|20848|17764|22771|16476|16478|18012|26379|16600|18019|22661|19013|21405|21406|18423|18227|50794|67991|19646|225872|110794|21679|320790|13199|108961|56809|18094|329003|664799|195733|207667|60611|14463|14460|20687|13395|12142|242620|328572|20683|18987|242523|11569|83796|17702|53626|17869|17863|15229|12393|17258|54446|68094|56501|225631|18997|22025|16658|18185|15950|12912|18181|54713|17877|154…	http://amigo.geneontology.org/cgi-bin/amigo/term_details?term=GO:0000987
cytoskeletal part	Gene Ontology	GO:0044430	326	1200	3.16828e-30	6.74863e-29	12877|17762|15902|14679|14678|171531|12488|109359|18764|56637|244654|72549|11540|17921|59003|16568|54354|16564|12121|18102|75706|77113|72108|12370|100504663|209737|77579|77963|104215|50875|68743|16367|70292|13560|13800|11465|81004|57434|329679|13163|338349|235661|67608|56320|12934|21916|11820|17152|53414|53413|17918|13728|15114|238463|26936|17913|16573|227634|72119|66086|109333|12387|76872|19384|…	http://amigo.geneontology.org/cgi-bin/amigo/term_details?term=GO:0044430
regulation of synapse structure or activity	Gene Ontology	GO:0050803	123	239	3.24816e-30	6.9052e-29	17762|20910|56320|66673|21907|18013|11540|108100|18015|211187|13631|12064|12404|12405|13489|13004|245537|243499|225870|19401|13841|232813|13845|13844|20908|11820|13688|56637|18212|17395|14580|272381|171180|107065|17999|110893|110891|228357|380702|20617|20614|57340|217692|26413|109880|192167|319984|442801|210274|13380|11444|54525|17257|216856|18189|12912|19211|16653|20620|23945|22418|93842|271457|…	http://amigo.geneontology.org/cgi-bin/amigo/term_details?term=GO:0050803
endocytosis	Gene Ontology	GO:0006897	172	442	5.71042e-30	1.21159e-28	19261|54609|15900|192167|12488|11820|83382|12775|54598|17921|14269|12772|240055|11303|12778|23894|68421|107767|14772|13631|12402|214897|13489|50791|229521|140579|217303|225870|19401|110794|18779|11838|77057|67979|20288|56807|26362|14063|23969|27373|171180|107065|16974|13388|71770|68524|228357|11772|270160|16568|242687|20617|11803|13858|26413|53420|16410|20423|108664|74006|23970|12010|12390|12317|…	http://amigo.geneontology.org/cgi-bin/amigo/term_details?term=GO:0006897
transmembrane transporter activity	Gene Ontology	GO:0022857	252	820	5.8296e-30	1.23446e-28	18646|74552|11828|11977|232946|170441|234076|15165|26946|114304|67972|11988|20273|53896|67843|667742|13409|11303|11987|11306|11307|11666|102857|106073|14395|27411|27413|26570|18764|27416|170738|224796|625098|11419|66500|68539|18763|214597|71699|20494|21855|18674|11444|11832|242126|76184|14800|108116|56808|20511|24059|20512|20515|70484|20516|19743|17992|104681|11933|94280|94281|14399|110893|18399|…	http://amigo.geneontology.org/cgi-bin/amigo/term_details?term=GO:0022857
cellular homeostasis	Gene Ontology	GO:0019725	226	693	6.90794e-30	1.45996e-28	20677|11828|20913|14173|14676|18763|14674|13839|26946|18012|13405|12772|66866|11306|57138|68039|16573|13489|98415|66500|18389|18760|109676|67041|18166|69367|387285|65086|320790|108058|11938|11832|18607|15357|17918|67972|15114|18605|14062|14063|66972|110157|19743|223775|13609|14748|15557|16974|110893|72961|13521|52892|270160|12267|55985|11776|18173|18174|20617|57340|213053|11804|16416|228859|16410…	http://amigo.geneontology.org/cgi-bin/amigo/term_details?term=GO:0019725
forebrain development	Gene Ontology	GO:0030900	141	313	8.96141e-30	1.89026e-28	20674|15904|15902|110648|14173|13839|21907|21869|18012|16568|18015|15205|18795|77579|211612|15364|13489|212712|18227|18223|327826|13844|244329|320790|76510|11820|56637|20511|15114|26362|12156|16873|16874|12387|14182|225523|13555|242620|50768|231380|14183|18016|11803|228662|18472|16974|20423|19876|13869|15228|12159|13380|11444|68094|66797|12912|57752|18996|94229|18994|19211|18993|14042|21367|16653…	http://amigo.geneontology.org/cgi-bin/amigo/term_details?term=GO:0030900
protein homodimerization activity	Gene Ontology	GO:0042803	224	685	9.12239e-30	1.92049e-28	54725|215708|19267|12487|227960|16476|18764|22779|53893|17921|56426|22173|76960|13830|14073|11307|15205|18795|23992|21405|21406|71436|12404|13489|12177|229521|67991|18816|67041|320799|225724|50883|14104|108058|19277|108960|108961|15357|26404|19419|77113|94090|15111|26365|239857|381813|12018|117149|14183|14182|12660|76740|110948|242620|18159|228357|233900|16179|13496|20683|18173|18399|18475|18477|…	http://amigo.geneontology.org/cgi-bin/amigo/term_details?term=GO:0042803
transcriptional activator activity, RNA polymerase II core promoter proximal region sequence-specific binding	Gene Ontology	GO:0001077	119	228	1.06753e-29	2.24305e-28	20674|68837|20677|17764|319530|22771|16476|214384|21907|18094|18012|20848|26379|16600|18019|100072|19013|21405|21406|15364|18423|98415|18227|50794|225872|110794|21679|56809|15111|216874|664799|195733|60611|14460|20682|13395|13393|11909|20683|18987|104382|17869|17863|15229|12393|17258|54446|210719|56501|225631|18996|18997|14234|16658|18185|18181|18999|15404|246086|26424|13661|22259|14281|20585|196…	http://amigo.geneontology.org/cgi-bin/amigo/term_details?term=GO:0001077
cell growth	Gene Ontology	GO:0016049	171	441	1.168e-29	2.44942e-28	20430|54725|17762|110648|629378|56320|11820|56637|11787|14268|18016|20564|30939|58172|20377|245537|55948|214384|11487|13841|12934|75426|108058|19271|14219|240396|229227|12064|14463|20682|20983|226352|328572|50766|13690|104382|12576|217356|18472|73379|18377|20355|16416|12983|16410|109075|12575|17387|20358|208449|15185|170755|13614|11684|15586|14297|216344|26398|20980|20981|18997|319757|18186|54712…	http://amigo.geneontology.org/cgi-bin/amigo/term_details?term=GO:0016049
cell cycle process	Gene Ontology	GO:0022402	277	952	1.1836e-29	2.47733e-28	20674|216965|15904|20677|15902|12487|20913|20842|12488|109359|75826|18767|12753|72549|18012|99412|11787|16569|60364|69581|55982|30939|15201|77579|98496|225659|68743|20377|13489|50791|57434|67991|227720|242785|13163|16848|18763|70601|234069|71878|71819|66156|244329|108058|12444|12578|108961|14219|107951|56637|13684|14182|81702|12532|103573|17193|12387|14748|19384|225523|13555|226591|66983|231803|1…	http://amigo.geneontology.org/cgi-bin/amigo/term_details?term=GO:0022402
protein secretion	Gene Ontology	GO:0009306	170	437	1.26879e-29	2.65052e-28	54725|20677|20913|18641|232946|13839|18012|11540|14268|432486|15510|11303|77371|77125|15040|21405|12494|12404|16573|13489|245049|229521|13649|67041|107515|59090|14661|19276|21926|15357|12703|17918|56807|13418|14062|14063|110157|12775|223775|235415|16172|19419|17082|319430|18390|228355|18987|66809|18472|26416|56508|230738|74006|20501|14613|26921|19073|170756|11688|12889|19726|328572|71764|11600|54…	http://amigo.geneontology.org/cgi-bin/amigo/term_details?term=GO:0009306
transmembrane receptor protein tyrosine kinase signaling pathway	Gene Ontology	GO:0007169	174	455	1.36842e-29	2.85316e-28	14176|94212|19267|20913|14173|19713|18760|14178|13839|20848|108100|121021|64930|72543|13845|18795|14586|18793|12402|98496|215653|98415|216233|12928|11600|13841|17973|13842|327826|13844|227331|20459|19271|11820|14219|12703|13688|14066|15114|12826|12827|17395|26365|110157|271849|72993|18753|14183|14182|246103|17999|67605|67603|78405|12387|70568|20682|75725|319740|11804|26413|14234|26416|20296|19279…	http://amigo.geneontology.org/cgi-bin/amigo/term_details?term=GO:0007169
RNA polymerase II core promoter proximal region sequence-specific DNA binding	Gene Ontology	GO:0000978	138	303	1.53322e-29	3.19062e-28	68837|20848|17764|22771|16476|16478|18012|26379|18019|22661|19013|21405|21406|18423|18227|50794|67991|19646|225872|110794|21679|320790|13199|108961|56809|18094|664799|195733|207667|60611|14463|14460|13395|12142|328572|20683|18987|11569|83796|17702|53626|17869|17863|15229|12393|17258|54446|68094|56501|225631|18997|22025|16658|18185|15950|12912|18181|54713|17877|15404|26424|13661|22259|14281|20586|…	http://amigo.geneontology.org/cgi-bin/amigo/term_details?term=GO:0000978
embryonic organ development	Gene Ontology	GO:0048568	166	421	1.74256e-29	3.61932e-28	20674|15902|15903|23992|18763|18552|75826|21906|18012|17921|16568|15205|17311|98711|75302|212712|225876|19401|239719|22762|327826|13844|320790|108961|15423|15111|14463|12387|14182|20687|226844|12142|14183|20613|20682|217351|238328|19206|26413|16410|15430|13543|22158|17387|14613|13395|17869|72999|20191|230824|23967|13614|15410|15228|12393|26395|15586|12159|14165|12156|14634|15242|13388|18994|14234…	http://amigo.geneontology.org/cgi-bin/amigo/term_details?term=GO:0048568
epithelial cell differentiation	Gene Ontology	GO:0030855	182	492	1.752e-29	3.63196e-28	20674|16476|20677|15902|15903|14173|21869|18012|17921|13405|18016|13409|16600|15205|18793|26365|319710|225876|19401|72065|327826|20459|19277|21916|108961|286940|14063|225631|12388|195733|18088|14183|14182|14464|13395|12142|226352|13393|14463|21818|12387|15251|18472|19878|17702|54139|14056|228852|11688|12396|11684|215449|13610|26395|19726|12159|12155|12156|18119|56338|12912|13388|14234|71805|13869…	http://amigo.geneontology.org/cgi-bin/amigo/term_details?term=GO:0030855
single-organism behavior	Gene Ontology	GO:0044708	165	417	1.87963e-29	3.8891e-28	16476|17762|15902|57138|22771|13838|66673|21907|109294|18013|74653|11540|20273|18015|11438|217843|18795|110648|19013|210274|13489|18227|245537|13649|70503|329165|13844|227331|320790|170719|21916|14667|15357|13688|20511|330222|20512|12064|13684|17257|12661|110893|72961|18390|78405|387285|63985|18174|20617|20614|57340|50876|18472|15430|15438|193003|26557|26556|319984|11441|110891|13380|11444|66797|…	http://amigo.geneontology.org/cgi-bin/amigo/term_details?term=GO:0044708
regulation of cell morphogenesis involved in differentiation	Gene Ontology	GO:0010769	143	325	2.3563e-29	4.86609e-28	21909|17762|19266|20440|19713|12928|56320|13838|269397|21907|21869|99412|108100|20564|13631|20377|12929|245537|18223|13841|13845|13844|12934|56637|13728|15117|12064|12387|192173|17999|226352|328572|53872|228357|20613|13690|103967|18472|20357|18377|20355|16416|68010|20352|109880|19876|14056|20358|192167|26395|12317|14297|11444|12156|216344|18186|15529|19211|54712|54713|24136|23945|20346|17131|2034…	http://amigo.geneontology.org/cgi-bin/amigo/term_details?term=GO:0010769
epithelial cell proliferation	Gene Ontology	GO:0050673	148	346	2.56396e-29	5.28488e-28	20674|16476|15902|20913|14173|18760|94352|14178|18094|12837|16568|18015|15205|18792|20377|55948|97165|327826|107515|67561|12578|19272|14066|15117|26365|12387|20682|16974|13395|319430|11909|14183|238328|19206|26413|16416|54139|20423|20296|17381|19876|228852|17869|13618|20692|13617|12390|26395|15586|12159|14165|12156|13869|319757|19211|14048|78757|13052|22418|14609|22416|12608|93759|13661|16011|205…	http://amigo.geneontology.org/cgi-bin/amigo/term_details?term=GO:0050673
single-organism biosynthetic process	Gene Ontology	GO:0044711	288	1015	2.62086e-29	5.39191e-28	20447|78914|16475|20848|20441|14173|110417|74559|14178|14917|54325|170439|54598|18159|22173|26378|13360|208665|11303|11307|70025|20512|98711|19013|21405|74782|13489|11910|110639|18389|55936|18015|18816|226856|170459|228061|68801|30049|20454|14104|14660|14661|18682|66812|52014|57357|14219|26938|17918|19210|15117|13877|14062|26365|14583|54326|14744|27402|18753|11540|12660|18162|271844|70750|67078|6…	http://amigo.geneontology.org/cgi-bin/amigo/term_details?term=GO:0044711
regulation of response to external stimulus	Gene Ontology	GO:0032101	216	654	3.23569e-29	6.6442e-28	16600|12487|20440|18760|56320|14178|12775|11540|14268|70097|12772|15510|17002|12778|102103|18792|19013|14173|26365|13489|229521|13649|63953|17874|18816|214968|21679|244329|13838|55985|19271|20908|15357|21824|20512|14062|14063|225152|81702|14747|230073|117149|13609|14182|54598|74318|16172|12142|17082|319430|16177|17087|20254|18390|228607|12267|233405|233080|13830|20357|18377|20355|20354|21934|2035…	http://amigo.geneontology.org/cgi-bin/amigo/term_details?term=GO:0032101
nucleolus	Gene Ontology	GO:0005730	212	635	3.33018e-29	6.82529e-28	21945|66164|319530|26557|12488|19714|13368|72425|18016|75553|231571|18150|73251|237107|21399|71263|17970|21408|11910|105372|78651|24010|225876|97165|228061|215193|66408|18674|69131|52705|53414|224823|268903|216877|338523|18968|60611|19384|71777|14300|667118|65019|17246|20817|13496|18475|231452|18477|69072|17909|109075|66491|22390|93836|22158|218294|11861|17869|21749|66254|80750|70078|80283|69674|…	http://amigo.geneontology.org/cgi-bin/amigo/term_details?term=GO:0005730
ossification	Gene Ontology	GO:0001503	146	339	3.50868e-29	7.17757e-28	20674|15904|15902|15903|14173|18760|16478|18159|26379|13363|56403|17395|12400|20377|215653|212712|21814|320799|14104|18675|107515|56233|14219|18605|15111|14183|14182|20687|13395|13521|13609|228357|12387|15251|18015|242291|19206|26413|20354|17702|26417|20423|20750|17387|19073|17002|14758|14460|11687|12393|20855|12159|68728|12311|12156|14634|14234|22339|14042|319757|21834|170574|170826|17877|22418|…	http://amigo.geneontology.org/cgi-bin/amigo/term_details?term=GO:0001503
defense response	Gene Ontology	GO:0006952	310	1134	3.69436e-29	7.54318e-28	18646|54725|20848|13830|12487|15900|54199|18760|26943|244237|21907|83382|18013|12775|54598|14268|12772|121021|21933|17002|12778|76969|12525|12524|15040|23794|19013|12064|14178|26365|13489|12177|229521|15467|70747|63953|217303|15586|244548|97165|17874|18816|110794|56399|21679|66873|244329|20459|55985|69368|108960|12703|15354|70408|14066|26362|20512|14062|14063|22670|13684|20400|23947|81702|230073|…	http://amigo.geneontology.org/cgi-bin/amigo/term_details?term=GO:0006952
positive regulation of cell migration	Gene Ontology	GO:0030335	155	379	5.76137e-29	1.17415e-27	76509|16476|14173|19713|18760|14178|12775|14268|12772|230738|12778|14062|17311|18792|17913|11854|11600|70568|66313|108058|19271|56233|14066|15117|17395|14063|14747|117149|13609|14182|226352|16177|17246|12267|20613|75723|20357|20355|16416|16410|20296|26419|17387|20358|23871|15185|109270|13614|11684|13617|56426|72508|26395|12317|56508|15586|12159|55985|12156|225631|14234|80982|13869|19354|70097|319…	http://amigo.geneontology.org/cgi-bin/amigo/term_details?term=GO:0030335
anchoring junction	Gene Ontology	GO:0070161	202	591	6.09137e-29	1.23907e-27	54725|16475|21894|57440|217169|12929|12488|14674|66905|286940|99412|108100|18016|121021|66988|24066|226041|18792|18793|12402|68743|70292|228960|67201|81489|13649|227720|18214|27428|244895|170736|56320|329165|70568|18772|11837|75739|13839|13728|26936|16573|12388|239857|230837|319939|17254|12387|27406|19387|223881|50768|65019|228359|18390|73158|65970|242687|13690|50875|19384|13858|20619|26413|16416…	http://amigo.geneontology.org/cgi-bin/amigo/term_details?term=GO:0070161
lipid metabolic process	Gene Ontology	GO:0006629	291	1038	6.83366e-29	1.38746e-27	20447|227120|16475|20444|15902|20441|16331|110417|74559|26943|14178|20445|20449|21869|18010|26378|105348|208665|11303|14073|11307|18795|19017|74147|98711|19013|21405|70461|13666|19317|81004|79235|50790|15112|226856|170459|228061|68801|30049|20454|18439|74055|229227|67556|52014|57357|14667|15357|26938|17918|19210|67460|54325|17252|29859|54326|11671|18807|271844|26365|81535|235293|12660|329910|7075…	http://amigo.geneontology.org/cgi-bin/amigo/term_details?term=GO:0006629
cellular chemical homeostasis	Gene Ontology	GO:0055082	203	598	9.09593e-29	1.84333e-27	20677|11828|20913|14173|14676|18763|14674|13839|26946|18012|13405|11306|57138|68039|16573|13489|98415|66500|18389|18760|109676|67041|18166|387285|65086|320790|108058|12311|11832|18607|15357|17918|67972|15114|18605|14062|14063|66972|110157|19743|223775|13609|14748|15557|16974|110893|72961|52892|270160|12267|55985|11776|18173|18174|20617|57340|213053|11804|16416|228859|16410|20296|22393|330122|2692…	http://amigo.geneontology.org/cgi-bin/amigo/term_details?term=GO:0055082
lymphocyte activation	Gene Ontology	GO:0046649	192	548	1.21442e-28	2.45649e-27	18646|94212|15902|12487|232946|321019|22376|12393|12775|11540|20677|12772|15510|18019|15205|12524|15040|15201|320940|12400|20377|26365|16169|16848|19401|234069|320790|18771|56233|74256|15354|19419|26362|14063|216742|117149|12387|17999|12142|328572|227525|11776|18987|18173|16410|20423|20296|60505|17387|12018|12504|17863|19354|12010|55982|11441|12159|11444|56501|319583|18089|13388|11765|16195|12525…	http://amigo.geneontology.org/cgi-bin/amigo/term_details?term=GO:0046649
urogenital system development	Gene Ontology	GO:0001655	134	295	1.22884e-28	2.48102e-27	231470|15904|20677|15902|15903|14173|19713|18763|72077|18552|18764|16568|18015|64930|14260|16372|15205|15201|98711|18793|20377|22393|214133|214384|19401|12159|13841|327826|13844|107515|13838|19277|12829|12826|12064|12388|14183|14182|12633|23967|55994|228357|12387|20682|19206|16416|243931|20423|18073|17869|18596|15229|13617|68318|11600|12156|11608|13388|14234|71805|18993|319757|19211|14048|22418|1…	http://amigo.geneontology.org/cgi-bin/amigo/term_details?term=GO:0001655
positive regulation of cellular component movement	Gene Ontology	GO:0051272	160	404	1.2398e-28	2.4985e-27	76509|16476|14173|19713|18760|14178|12775|14268|16568|12772|230738|12778|14062|17311|18792|17913|11854|11600|70568|66313|108058|19271|56233|14066|15117|17395|14063|14747|117149|13609|14182|226352|16177|17246|12267|20613|75723|20357|20355|16416|16410|20296|26419|17387|20358|23871|15185|109270|13614|11684|13617|56426|72508|26395|12317|56508|15586|12159|55985|12156|225631|14234|80982|13869|19354|181…	http://amigo.geneontology.org/cgi-bin/amigo/term_details?term=GO:0051272
chromosome organization	Gene Ontology	GO:0051276	248	821	1.36612e-28	2.74796e-27	217588|59125|17765|18760|214384|57321|235661|13368|53893|66983|73251|66867|239364|14479|234135|30939|21761|214899|76804|21405|15364|212712|98415|320376|19646|56086|13163|225876|94352|234069|338523|232811|66156|244329|73473|56233|230674|26400|107951|66979|26404|27374|75302|20586|77683|77605|664799|381813|223775|227525|12387|20682|246103|74318|24116|71777|110948|269397|328572|103468|74026|224023|14…	http://amigo.geneontology.org/cgi-bin/amigo/term_details?term=GO:0051276
muscle cell differentiation	Gene Ontology	GO:0042692	146	345	1.46308e-28	2.93755e-27	15903|77579|67272|214384|14252|20679|56637|13405|18019|71999|15205|18795|19317|13163|19401|54631|108058|21916|228785|56808|109676|107951|14463|12387|20682|74318|328572|14183|50875|50876|20866|56758|243931|20423|14056|13618|13614|11364|12508|26556|12390|17258|12159|13380|11938|14165|12156|26398|13388|69564|22026|70417|218772|228003|319757|16653|434246|13052|17877|24131|22416|93840|319594|11739|106…	http://amigo.geneontology.org/cgi-bin/amigo/term_details?term=GO:0042692
immune response	Gene Ontology	GO:0006955	275	960	1.47191e-28	2.94981e-27	18646|54725|94212|20911|12487|15900|22031|18760|26943|244237|22376|109032|12775|13731|19720|21933|18019|17002|19266|12525|12524|15040|14964|319817|16848|26365|13489|63953|217303|97165|19401|380732|16069|11793|18439|66873|20459|55985|69368|108960|74256|12703|15354|70408|26362|14063|22670|23947|81702|230073|14302|117149|17999|12539|19419|17082|17087|227525|140792|228607|12479|19354|100038882|93679|…	http://amigo.geneontology.org/cgi-bin/amigo/term_details?term=GO:0006955
negative regulation of phosphorylation	Gene Ontology	GO:0042326	157	392	1.53842e-28	3.07741e-27	105675|16476|16475|20848|16600|214384|18767|11540|13405|18016|18015|230738|52468|19017|98496|20377|26365|215653|11600|108909|63953|217303|232341|19279|97998|59090|20459|21859|19271|215748|15357|12703|56637|15502|114716|14586|14063|272381|100061|18753|246103|16974|67605|67603|216505|20617|18472|20354|108099|53626|246179|192231|12018|12398|100504663|329659|12159|13380|19211|14121|66959|17131|11757|…	http://amigo.geneontology.org/cgi-bin/amigo/term_details?term=GO:0042326
positive regulation of immune system process	Gene Ontology	GO:0002684	215	659	1.66892e-28	3.3323e-27	54725|16476|15902|12487|22031|232946|15163|16179|381305|12775|12772|20911|18019|17002|11828|12370|12524|15040|320940|75302|26365|16169|97165|19401|234069|18439|66873|18457|11444|69368|108960|74256|19766|26362|17395|14063|81702|14747|230073|117149|14460|12142|17082|16177|17087|228607|108155|19354|11776|100038882|18173|233080|26413|16416|26416|20423|15510|20296|60505|17387|321019|23871|12504|13614|…	http://amigo.geneontology.org/cgi-bin/amigo/term_details?term=GO:0002684
single-organism intracellular transport	Gene Ontology	GO:1902582	186	522	1.68655e-28	3.36133e-27	16476|17762|20848|20911|57440|22771|232946|15163|18764|18767|16568|18015|13830|11303|16561|11307|15205|14062|26365|245049|227720|217303|18763|11600|239766|12215|21855|21926|52014|11820|74256|234865|56637|17918|15114|17913|16573|109676|230073|18969|56338|19384|17281|16974|67775|11778|328572|103468|228607|11776|18173|18477|20619|70572|264134|18472|26413|68010|26417|20423|230738|20296|13426|56430|18…	http://amigo.geneontology.org/cgi-bin/amigo/term_details?term=GO:1902582
tube morphogenesis	Gene Ontology	GO:0035239	150	366	3.76914e-28	7.49817e-27	20674|20677|15902|14173|19713|18763|14674|13838|18764|16568|14260|16372|15205|98711|21815|20377|13800|225876|19401|12159|13841|13845|107515|320790|26409|12826|15111|14463|12387|20682|16974|11608|226352|50768|11535|14183|19206|19878|17702|23967|20423|13543|22158|19876|17387|17869|20191|230824|13614|15229|13617|11600|14165|12156|14634|18089|13388|74143|14234|22339|14048|319757|18186|16653|56044|208…	http://amigo.geneontology.org/cgi-bin/amigo/term_details?term=GO:0035239
positive regulation of locomotion	Gene Ontology	GO:0040017	159	405	3.92046e-28	7.78491e-27	76509|16476|14173|19713|18760|14178|12775|14268|12772|230738|12778|14062|17311|18792|17913|11854|11600|70568|66313|108058|19271|20908|14066|15117|17395|14063|14747|117149|13609|14182|226352|16177|17246|12267|20613|75723|20357|20355|16416|16410|20296|26419|17387|20358|23871|15185|109270|13614|11684|13617|56426|72508|26395|12317|56508|15586|12159|55985|12156|225631|14234|80982|13869|19354|18186|700…	http://amigo.geneontology.org/cgi-bin/amigo/term_details?term=GO:0040017
transcription factor activity, protein binding	Gene Ontology	GO:0000988	160	410	4.48191e-28	8.88352e-27	16476|16475|20677|16600|14173|214384|16478|18013|18012|170826|23857|19017|56404|19013|268903|106931|81004|67991|81000|13163|94352|19401|70601|320799|22762|208104|622408|56233|108961|17152|327987|58523|56809|15111|27374|207667|14463|12387|13017|328572|229534|544971|20933|11569|17702|76199|320713|70350|12398|12396|56469|12395|66255|17258|68558|93686|18088|94222|12912|18999|12848|80859|22416|109711|…	http://amigo.geneontology.org/cgi-bin/amigo/term_details?term=GO:0000988
adherens junction	Gene Ontology	GO:0005912	196	574	4.49126e-28	8.88582e-27	54725|16475|21894|57440|217169|12929|12488|14674|66905|286940|99412|108100|18016|121021|66988|226041|18792|18793|12402|68743|70292|13512|67201|81489|55948|227720|18214|27428|244895|170736|56320|329165|70568|227331|11837|75739|13839|13728|26936|16573|12388|239857|230837|319939|17254|12387|27406|19387|223881|50768|65019|228359|18390|73158|65970|242687|13690|50875|19384|13858|20619|26413|16416|16410…	http://amigo.geneontology.org/cgi-bin/amigo/term_details?term=GO:0005912
positive regulation of cell motility	Gene Ontology	GO:2000147	156	393	4.91786e-28	9.7121e-27	76509|16476|14173|19713|18760|14178|12775|14268|12772|230738|12778|14062|17311|18792|17913|11854|11600|70568|66313|108058|19271|56233|14066|15117|17395|14063|14747|117149|13609|14182|226352|16177|17246|12267|20613|75723|20357|20355|16416|16410|20296|26419|17387|20358|23871|15185|109270|13614|11684|13617|56426|72508|26395|12317|56508|15586|12159|55985|12156|225631|14234|80982|13869|19354|70097|319…	http://amigo.geneontology.org/cgi-bin/amigo/term_details?term=GO:2000147
transcription factor activity, transcription factor binding	Gene Ontology	GO:0000989	159	407	6.00383e-28	1.18352e-26	16476|16475|20677|16600|14173|214384|16478|18013|18012|170826|23857|19017|56404|19013|268903|106931|81004|67991|81000|13163|94352|19401|70601|320799|22762|208104|622408|56233|108961|17152|327987|58523|56809|15111|27374|207667|14463|12387|13017|328572|229534|544971|20933|11569|17702|76199|320713|70350|12398|12396|56469|12395|66255|17258|68558|93686|18088|94222|12912|18999|12848|80859|22416|109711|…	http://amigo.geneontology.org/cgi-bin/amigo/term_details?term=GO:0000989
angiogenesis	Gene Ontology	GO:0001525	156	394	6.10672e-28	1.20162e-26	19263|16476|16600|107449|14173|18760|94352|14674|21907|26409|54598|12837|20254|13731|121021|230738|12778|12370|18792|15111|18015|11600|13845|13844|18771|52014|56233|108961|14219|53417|14066|12826|12827|17395|26365|14463|14183|14182|13609|14268|12387|242687|12772|238328|19878|16416|26416|16410|20423|20296|19876|228852|23871|58231|13614|11684|12509|13617|14751|56426|22346|11441|15586|12159|13388|19…	http://amigo.geneontology.org/cgi-bin/amigo/term_details?term=GO:0001525
protein serine/threonine kinase activity	Gene Ontology	GO:0004674	156	395	7.57753e-28	1.48833e-26	216965|18099|59125|18760|56637|66671|13728|14772|13631|214897|546071|232341|223649|50883|70568|108058|66878|108960|17152|107951|26404|19766|26409|225724|27373|223775|18753|12572|16179|223435|26413|19878|26416|26417|26414|381393|26419|13548|26921|213452|170755|78334|72508|26395|71742|241113|110157|12361|50772|26398|105787|231876|23797|69562|20623|64293|109880|20620|26918|214230|17420|12649|26420|2…	http://amigo.geneontology.org/cgi-bin/amigo/term_details?term=GO:0004674
cytoplasmic, membrane-bounded vesicle	Gene Ontology	GO:0016023	221	700	1.10466e-27	2.16577e-26	18646|54725|20911|20910|14679|171531|12488|14252|18552|11820|11784|99412|24044|108100|58194|22173|15114|15510|11303|16561|208117|68421|14800|107767|319924|13489|20528|245049|28105|245537|20965|13002|234678|232946|170459|18166|19376|18457|19276|20908|320150|56447|17918|56807|67878|12064|16573|23969|78405|171180|117149|57440|11765|19894|72961|17921|319642|228355|270160|67338|233405|20617|20614|3875…	http://amigo.geneontology.org/cgi-bin/amigo/term_details?term=GO:0016023
negative regulation of transport	Gene Ontology	GO:0051051	164	432	1.10891e-27	2.17018e-26	105675|17762|20677|18641|18763|18764|18767|54609|14268|12772|230738|15205|93734|68039|104215|21942|16367|20377|13489|229521|18389|217303|18015|232341|18166|107515|59090|108058|21926|18777|15357|74256|56637|56807|94090|17395|14063|23969|223775|107065|17999|19387|319430|18390|228355|20617|58185|16416|16410|20423|26921|19073|17869|14758|67384|13614|23970|14062|83382|20855|11600|80281|55988|20983|684…	http://amigo.geneontology.org/cgi-bin/amigo/term_details?term=GO:0051051
protein localization to organelle	Gene Ontology	GO:0033365	217	681	1.22524e-27	2.39353e-26	16476|20848|22771|12488|15163|57321|18767|215015|244238|18016|18015|27801|54354|230738|15205|58801|12177|229521|227720|242785|338349|109676|18763|11600|71878|21855|244329|74718|21926|18764|233824|74256|234865|56637|15502|432486|14062|26365|93730|20813|230073|18969|103573|20682|19384|328572|103468|17246|228607|270162|11776|18173|14545|18477|140499|70572|21841|19058|26413|72195|68010|26417|20423|74…	http://amigo.geneontology.org/cgi-bin/amigo/term_details?term=GO:0033365
peptidyl-serine phosphorylation	Gene Ontology	GO:0018105	115	230	1.64212e-27	3.20213e-26	227120|18099|18645|19713|270627|18763|15163|57321|56637|13405|214897|546071|215653|18760|329679|110157|50883|108058|215748|26404|19766|14586|12064|216742|27373|108155|20617|26413|26416|26417|109880|26419|13548|67384|170755|56426|11600|13380|105787|231876|64293|20620|22418|17131|17974|17973|13666|12323|12322|56613|11920|192656|16156|22416|233789|18607|18213|18212|328329|18591|24086|23797|102626|10…	http://amigo.geneontology.org/cgi-bin/amigo/term_details?term=GO:0018105
protein heterodimerization activity	Gene Ontology	GO:0046982	167	449	2.28583e-27	4.44936e-26	20674|215708|20677|16476|67374|16179|20679|22779|18013|18012|11540|12390|22173|15510|66867|11307|12370|108015|22627|19013|21405|21406|23859|13489|12177|18227|78651|17210|19401|21812|320799|225724|18771|108960|66979|17918|381813|26362|15111|68441|77605|27374|18969|18968|117149|12387|320558|12633|23966|242620|56737|11908|20981|64706|20682|18475|213054|53420|16410|109880|17869|12018|227960|26557|265…	http://amigo.geneontology.org/cgi-bin/amigo/term_details?term=GO:0046982
cellular response to nitrogen compound	Gene Ontology	GO:1901699	153	388	2.78767e-27	5.41647e-26	20848|19267|20913|14678|15165|108100|26379|64930|68421|18795|23992|104215|20377|72585|98415|18227|67579|11820|12703|13688|17918|12826|18212|17913|214150|72993|18753|12387|20682|19387|110893|18390|228607|20683|11803|233080|70572|230738|26419|14056|20191|230796|215449|11438|12390|58887|26395|11444|11608|105787|14234|23797|75284|434246|15957|22222|67792|76850|13430|13435|12608|93759|14683|11512|1601…	http://amigo.geneontology.org/cgi-bin/amigo/term_details?term=GO:1901699
substrate-specific transmembrane transporter activity	Gene Ontology	GO:0022891	228	742	3.3855e-27	6.5663e-26	74552|11828|11977|232946|170441|234076|15165|26946|114304|67972|11988|20273|53896|67843|667742|13409|11303|11987|57138|20494|102857|106073|14395|27411|27413|26570|18764|27416|170738|224796|625098|11419|66500|68539|18763|214597|26943|21855|58802|11444|11832|242126|14800|108116|56808|20511|24059|20512|20515|26365|20516|19743|17992|104681|11933|94280|94281|14399|110893|18399|72961|13521|67473|12300|…	http://amigo.geneontology.org/cgi-bin/amigo/term_details?term=GO:0022891
positive regulation of cellular component biogenesis	Gene Ontology	GO:0044089	150	377	4.31887e-27	8.36164e-26	16476|17762|18645|15900|16475|56637|12775|108100|18016|211187|13631|21405|12404|12405|245537|243499|329679|544963|18816|13845|13844|19271|75739|22376|14219|15114|17913|14063|216742|272381|14744|12387|20682|225523|56430|623781|226352|328572|68524|68089|63985|242687|666048|103967|234594|56193|109880|26419|15185|67384|13614|14260|192167|234267|117150|55982|442801|107065|15586|54631|55985|16069|17257…	http://amigo.geneontology.org/cgi-bin/amigo/term_details?term=GO:0044089
modulation of synaptic transmission	Gene Ontology	GO:0050804	129	289	4.55564e-27	8.80433e-26	227120|17762|18645|20910|14678|56320|66673|21907|18013|11540|17260|108100|18015|65945|12064|11441|14580|13489|245537|225870|19401|232813|382056|13844|11444|20908|13688|56637|56808|15114|20512|17395|16573|171180|107065|235415|110893|110891|380702|20617|20614|57340|217692|26413|56839|109880|20296|13614|192167|319984|210274|56508|13380|11938|54525|20983|17257|216856|18189|13869|215449|22782|12912|19…	http://amigo.geneontology.org/cgi-bin/amigo/term_details?term=GO:0050804
negative regulation of intracellular signal transduction	Gene Ontology	GO:1902532	158	413	5.30377e-27	1.02319e-25	105675|16475|16600|19266|75826|56637|18012|13405|18016|18015|64930|12778|12370|15201|319476|18793|70461|20377|26365|215653|50791|108909|63953|217303|320311|70527|97998|21859|19271|56233|18764|15357|74256|12703|227743|15502|277854|17395|14063|216742|272381|100061|12759|18753|67605|17082|50768|67603|17246|216505|20613|18472|230738|22393|266692|13548|106298|246179|329659|12159|74143|105787|19211|747…	http://amigo.geneontology.org/cgi-bin/amigo/term_details?term=GO:1902532
protein modification by small protein conjugation or removal	Gene Ontology	GO:0070647	206	637	5.84758e-27	1.1261e-25	20677|217379|54197|29864|109359|67561|75826|209200|18013|59003|54354|407821|66867|239364|71999|14479|12402|12400|21927|26895|71101|71865|242785|13163|225876|73945|320311|66156|66155|51902|227334|56771|75141|15502|77113|101358|107951|140499|12387|246103|17999|23802|70510|17246|224023|105171|100038882|69372|414872|228662|229615|17222|52717|252870|230738|53621|218215|93836|22644|218294|320713|15185|…	http://amigo.geneontology.org/cgi-bin/amigo/term_details?term=GO:0070647
regulation of homeostatic process	Gene Ontology	GO:0032844	158	414	6.51843e-27	1.25306e-25	59125|15902|20913|14173|18760|57321|18012|11540|13405|18015|77371|237107|19017|26365|13489|12159|50794|21934|109676|232341|320790|108058|15165|15357|26400|17918|15114|14062|16573|66972|223775|12387|16974|13609|245474|14460|105171|100038882|15251|20617|57340|11920|26413|16416|26416|16410|20750|14613|26921|12349|23871|20191|12018|12504|13614|11684|21749|13617|12010|17311|71764|93686|13388|105787|18…	http://amigo.geneontology.org/cgi-bin/amigo/term_details?term=GO:0032844
positive regulation of organelle organization	Gene Ontology	GO:0010638	179	510	7.40461e-27	1.4209e-25	105675|59125|17762|18645|12487|18760|22376|56637|231225|215015|244238|108100|18016|27801|117150|14260|17765|15205|18795|19017|58801|17913|16885|16573|13163|225876|18816|329165|66156|16468|14219|26400|107951|18213|15114|17395|14063|52463|14744|12387|140499|225523|24116|623781|328572|68524|68089|270162|63985|234594|26413|19878|17702|26417|109880|74006|26419|67384|13614|11687|233919|55982|442801|546…	http://amigo.geneontology.org/cgi-bin/amigo/term_details?term=GO:0010638
cell surface receptor signaling pathway involved in cell-cell signaling	Gene Ontology	GO:1905114	155	402	8.4592e-27	1.6204e-25	20674|18099|20677|16600|110648|14173|56320|75826|56637|11540|56811|73016|494504|21405|20377|13489|81004|245537|225872|13380|107515|19277|19273|74256|13728|12064|27373|12388|20680|12387|20682|16974|13395|72961|14463|18390|228357|14183|75723|666048|20617|105787|68010|20423|13543|17869|20191|230824|192167|12159|56332|268980|12156|26992|73389|17257|216856|18189|64297|319757|19211|56216|24136|22418|22…	http://amigo.geneontology.org/cgi-bin/amigo/term_details?term=GO:1905114
regulation of developmental growth	Gene Ontology	GO:0048638	133	308	8.63418e-27	1.651e-25	17762|20848|14173|56320|11820|56637|18159|14268|18795|16885|20377|13489|13163|21812|13841|18166|19377|12934|320790|56808|12064|225152|14463|14183|14182|74318|20983|226844|328572|13388|67603|13690|104382|18472|20357|18377|20355|20354|26416|20352|20358|13614|107585|12159|14297|216344|12912|20980|20981|14234|13869|319757|19211|54712|20807|23945|20346|14609|22416|20349|22415|20187|74132|11350|16798|1…	http://amigo.geneontology.org/cgi-bin/amigo/term_details?term=GO:0048638
negative regulation of cellular component organization	Gene Ontology	GO:0051129	189	558	9.02414e-27	1.72253e-25	21909|105675|54609|17765|26949|56320|13838|57321|56637|83382|18013|18645|121021|15205|19017|214899|76804|98496|50875|20377|17754|72585|229521|245537|16169|110157|234069|13844|16468|21916|18777|230674|17152|93734|26409|56807|21869|14580|93730|23969|12759|18753|12387|107065|52538|50768|228357|224023|65970|14183|63985|242687|20617|237107|103967|50876|94232|217356|18472|20357|20355|20354|20352|17387|…	http://amigo.geneontology.org/cgi-bin/amigo/term_details?term=GO:0051129
peptidyl-serine modification	Gene Ontology	GO:0018209	117	244	9.5588e-27	1.82138e-25	227120|18099|18645|94214|19713|270627|18763|15163|57321|56637|13405|214897|546071|215653|18760|329679|110157|50883|108058|215748|26404|19766|14586|12064|216742|27373|108155|20617|26413|26416|26417|109880|26419|13548|67384|170755|56426|11600|13380|105787|231876|64293|20620|22418|17131|17974|17973|13666|12323|12322|56613|11920|192656|16156|22416|233789|18607|18213|18212|328329|18591|24086|23797|102…	http://amigo.geneontology.org/cgi-bin/amigo/term_details?term=GO:0018209
chromatin organization	Gene Ontology	GO:0006325	185	541	1.25814e-26	2.39311e-25	217588|17765|18760|214384|74026|53893|73251|66867|239364|14479|234135|21761|214899|76804|21405|212712|98415|320376|19646|56086|13163|225876|94352|338523|232811|16468|73473|56233|230674|107951|66979|26404|27374|75302|20586|77683|77605|664799|381813|223775|12387|20682|246103|74318|24116|71777|110948|269397|328572|14460|13626|20937|20617|11569|83796|21412|26417|14056|17869|15185|320858|17863|209200|…	http://amigo.geneontology.org/cgi-bin/amigo/term_details?term=GO:0006325
response to biotic stimulus	Gene Ontology	GO:0009607	214	682	1.47511e-26	2.8009e-25	18646|16476|13830|15900|54197|26943|244237|56637|16478|12775|108100|15510|11303|12778|12525|12524|15040|26365|12177|229521|63953|97165|17874|19401|110794|11793|21679|14178|55985|108960|26362|21869|14062|14063|81702|230073|117149|27406|18753|16172|12142|17087|228607|108155|100038882|20512|18173|20617|260297|26413|21934|16410|109075|230738|20296|71805|26419|330122|17002|13618|12018|12504|13617|1201…	http://amigo.geneontology.org/cgi-bin/amigo/term_details?term=GO:0009607
membrane region	Gene Ontology	GO:0098589	143	353	1.67555e-26	3.17593e-25	94212|13830|12487|14679|14678|19713|11820|56637|67972|13405|14269|13731|15510|11303|12778|107449|12370|12402|104215|20527|14062|17913|74012|12388|103573|12387|72393|17999|18399|50768|71770|18390|228357|11772|13496|18016|20614|13858|19206|26413|26417|20423|74006|14611|15185|14758|13869|12504|23970|13617|12390|11441|11600|54631|11933|13388|14129|64297|319757|16653|20538|13052|14609|13430|71889|9866…	http://amigo.geneontology.org/cgi-bin/amigo/term_details?term=GO:0098589
protein targeting	Gene Ontology	GO:0006605	175	496	1.71032e-26	3.23617e-25	16476|20848|13830|57440|20913|171531|18763|15163|18764|18767|215015|244238|18015|27801|230738|15205|22771|14062|12177|227720|11854|19346|11600|239766|12215|21855|74718|21926|74256|234865|56637|54401|432486|17913|26365|109676|230073|18969|140499|19384|328572|103468|228607|270162|18173|14545|18477|70572|19206|26413|68010|26417|20423|20296|11735|67384|192167|17127|12159|72017|14634|56338|67775|32052…	http://amigo.geneontology.org/cgi-bin/amigo/term_details?term=GO:0006605
regulation of ion transport	Gene Ontology	GO:0043269	178	510	1.73315e-26	3.27365e-25	105675|13830|57440|14678|18760|15165|26556|11540|20273|13405|15205|18795|19017|14062|13489|213573|245537|18389|21934|68539|232341|18779|11838|320790|108058|65086|215748|56808|17918|15114|17395|16573|109676|12387|319984|17999|12300|75785|18390|269513|20617|57340|54208|16492|16416|252972|22393|14613|12349|16438|20191|12018|12504|13614|193003|13617|12010|58887|225030|20855|72978|12159|11933|73389|21…	http://amigo.geneontology.org/cgi-bin/amigo/term_details?term=GO:0043269
ion homeostasis	Gene Ontology	GO:0050801	195	591	1.91105e-26	3.60341e-25	57138|14173|14676|18763|14674|15165|26946|11540|13405|20278|17002|11306|68039|68428|13489|66500|13649|18389|18760|109676|232341|18166|387285|65086|320790|108058|12311|18607|17918|67972|15114|18605|14062|14063|66972|19743|94280|14748|15557|16974|110893|72961|13609|52892|270160|12267|55985|11776|94281|18174|20617|57340|213053|217356|11804|16416|16410|20296|22393|330122|14613|11735|17869|20191|12018…	http://amigo.geneontology.org/cgi-bin/amigo/term_details?term=GO:0050801
signal release	Gene Ontology	GO:0023061	152	393	2.03893e-26	3.83786e-25	20677|20910|20913|18641|13839|18012|11540|18645|18015|68039|21405|20377|13489|245049|229521|20965|27204|67041|18166|319508|320790|19276|20908|15357|17918|18212|16573|110157|171180|14182|235415|20983|19894|223775|12953|18390|228355|20617|20614|233080|20619|53420|109880|27062|20501|22421|26921|170756|13614|14366|15229|12889|56508|71764|232286|22249|11938|54525|70093|20980|20981|216856|18189|22228|2…	http://amigo.geneontology.org/cgi-bin/amigo/term_details?term=GO:0023061
regulation of epithelial cell proliferation	Gene Ontology	GO:0050678	127	287	2.11683e-26	3.97758e-25	20674|16476|20913|14173|18760|14178|18094|16568|18015|15205|18792|20377|55948|97165|327826|67561|19272|14066|15117|26365|14183|20682|16974|13395|319430|11909|12387|238328|19206|16416|23967|20423|20296|17381|19876|228852|17869|13618|20692|13617|12390|15586|12159|12156|13869|319757|19211|14048|78757|13052|22418|14609|22416|93759|20583|13039|79264|21929|18102|56426|21336|12633|15364|22421|18591|1712…	http://amigo.geneontology.org/cgi-bin/amigo/term_details?term=GO:0050678
gliogenesis	Gene Ontology	GO:0042063	116	244	2.77617e-26	5.20749e-25	14176|20677|15902|71918|13838|20679|21907|21869|11540|20848|13405|18016|12772|121021|15205|494504|14173|15364|19317|245537|70747|63953|321019|19271|230674|17391|14580|27374|12759|12387|20682|17257|16974|23966|110893|13390|14268|209354|18015|18472|18377|26417|20423|20296|14056|17869|17988|15228|26395|12159|14165|12156|18088|12912|13388|13389|21367|319757|19211|16653|11350|14270|382867|83557|13138|…	http://amigo.geneontology.org/cgi-bin/amigo/term_details?term=GO:0042063
in utero embryonic development	Gene Ontology	GO:0001701	150	386	2.9671e-26	5.55602e-25	77579|328365|18763|14674|20679|11784|67968|66983|16568|15205|22658|110809|319924|76804|21405|21814|67204|14390|225876|239719|22762|21679|14812|320790|75826|53414|17158|15111|52463|14463|12387|14182|74318|226844|12142|226352|14460|20613|234594|238328|19206|26413|243931|16410|106298|230796|13614|18596|13617|14751|26395|11600|12156|319583|13388|13389|22782|319757|57261|18999|22702|16401|22416|15242|…	http://amigo.geneontology.org/cgi-bin/amigo/term_details?term=GO:0001701
synapse organization	Gene Ontology	GO:0050808	104	199	3.5965e-26	6.72297e-25	54725|19266|110648|56320|11820|18013|211187|13631|12064|12404|12405|13489|13004|245537|243499|13841|13845|13844|56808|17918|12826|18212|14062|272381|12387|107065|17999|12300|228357|13497|13640|20617|223254|192167|234267|442801|210274|14183|13380|11444|17257|319387|216856|18189|13869|19211|268882|22418|20349|93842|22249|12323|23988|21923|16153|67790|319476|18213|11941|15550|22421|18591|50791|18750…	http://amigo.geneontology.org/cgi-bin/amigo/term_details?term=GO:0050808
transferase complex	Gene Ontology	GO:1990234	201	624	3.68801e-26	6.88216e-25	217588|17765|18641|208884|29864|74026|66671|12572|15510|328162|104725|55982|21761|214899|244923|68988|231670|78656|110639|19646|242785|80283|241915|66156|16468|50789|72656|56771|66979|58523|15502|77113|19714|66491|18749|107951|27374|18969|18968|69259|140499|246103|12663|17999|71777|23802|328572|75785|224023|13626|56187|414872|228662|17222|69870|231571|12428|218215|12575|14056|209448|75137|209361|…	http://amigo.geneontology.org/cgi-bin/amigo/term_details?term=GO:1990234
mesenchyme development	Gene Ontology	GO:0060485	110	222	3.95487e-26	7.36747e-25	19713|94352|56637|21869|15205|98711|18793|21405|20377|21676|234865|15117|15111|14463|12387|14182|192173|17999|226352|17246|14183|20613|20682|71878|20357|26413|20355|20354|68010|20352|20423|14056|20358|17869|13618|13614|15229|13617|17311|12159|12156|319757|13389|14234|13869|18187|18186|16950|24136|20346|16401|17131|93840|22411|20583|16449|13138|22418|14609|13876|22416|17128|20349|17126|17127|18119…	http://amigo.geneontology.org/cgi-bin/amigo/term_details?term=GO:0060485
regulation of system process	Gene Ontology	GO:0044057	160	432	4.0573e-26	7.54532e-25	16600|57440|214384|56320|56637|18012|11540|18159|13405|13731|230738|54352|17258|14062|30878|13666|13489|245537|13649|18389|67731|13109|18166|14660|21676|108058|19277|14219|15111|14063|109676|74116|107951|14463|14182|54598|74318|23966|110893|328572|18390|17246|228355|233080|243931|14613|20191|13614|11684|192167|12953|26395|20855|11441|56508|54631|11938|11608|17257|216856|215445|58861|19211|21834|1…	http://amigo.geneontology.org/cgi-bin/amigo/term_details?term=GO:0044057
cellular response to lipid	Gene Ontology	GO:0071396	146	371	5.03208e-26	9.3421e-25	15903|15900|19713|327987|13640|13839|21907|26379|230738|17002|12524|56404|19013|98496|20377|18227|13163|19401|12159|20605|20459|21926|108960|15502|26362|12064|13684|20682|16974|12142|328572|17087|16179|22026|233080|234594|19206|26413|19878|17702|26417|20296|26419|11303|23967|12010|12317|93686|11608|18997|22025|319757|21834|70097|17874|170826|26424|235041|192159|98660|11518|17975|11350|67154|11512…	http://amigo.geneontology.org/cgi-bin/amigo/term_details?term=GO:0071396
leukocyte differentiation	Gene Ontology	GO:0002521	162	443	5.95565e-26	1.10378e-24	16476|20677|15902|12487|15163|321019|12393|12775|246746|26379|12370|18795|15201|320940|75302|12400|20377|26365|215653|70747|21934|16169|18015|19401|234069|320790|18771|56233|14218|15354|19419|26362|74256|272382|14063|216742|227525|12387|20687|12142|328572|14460|11776|18987|12772|18472|16416|26416|20423|60505|17387|17869|12018|12398|12504|17863|12010|17311|12159|12311|319583|18089|13388|12525|1665…	http://amigo.geneontology.org/cgi-bin/amigo/term_details?term=GO:0002521
positive regulation of transferase activity	Gene Ontology	GO:0051347	158	425	6.03145e-26	1.11592e-24	59125|16475|16600|14678|18763|13838|18764|66671|12775|13731|121021|17002|100504663|14173|16367|13489|21934|217303|224014|11600|13842|327826|65086|21676|26400|12703|26404|26409|14062|26365|110157|117149|12387|14182|19419|228355|105171|18173|20617|26413|16416|26417|13543|108099|14056|218294|213452|12504|13614|56426|26395|11441|12159|67468|12156|26398|245474|80982|100732|64297|19211|16653|70097|2413…	http://amigo.geneontology.org/cgi-bin/amigo/term_details?term=GO:0051347
chromosome	Gene Ontology	GO:0005694	232	782	6.22925e-26	1.15055e-24	16476|20848|15902|20842|94352|57321|16478|13368|66983|16600|18019|73251|94244|15205|18795|19017|21761|76804|75302|21406|268741|15364|215653|212712|98415|57434|67991|19646|13163|225876|97165|234135|19401|232811|66408|50505|230674|15354|66979|15111|77683|214150|77605|18969|103573|14463|12387|18968|19384|114741|13555|19387|13395|110948|328572|103468|227525|11909|27275|20683|212377|59288|19364|320558…	http://amigo.geneontology.org/cgi-bin/amigo/term_details?term=GO:0005694
renal system development	Gene Ontology	GO:0072001	118	255	6.33731e-26	1.16852e-24	231470|20677|15902|15903|14173|19713|18763|72077|18552|18764|16568|18015|14260|16372|15205|98711|20377|22393|214133|214384|19401|12159|13841|107515|13838|19277|12829|12826|12064|12388|14183|14182|12633|23967|55994|228357|12387|20682|19206|16416|243931|20423|18073|17869|18596|15229|13617|68318|11600|12156|11608|13388|14234|71805|18993|319757|18186|14048|22418|17131|93840|22414|22411|18027|12267|83…	http://amigo.geneontology.org/cgi-bin/amigo/term_details?term=GO:0072001
covalent chromatin modification	Gene Ontology	GO:0016569	160	435	7.32166e-26	1.34773e-24	217588|17765|18760|214384|74026|73251|66867|14479|234135|21761|214899|76804|21405|78656|81004|320376|19646|13163|225876|94352|232811|16468|73473|56233|230674|107951|66979|26404|381813|75302|20586|77683|338523|664799|27374|223775|12387|246103|74318|24116|71777|110948|269397|328572|13626|20937|20617|11569|83796|26417|14056|320713|15185|17863|209200|494448|55982|192285|20592|68094|52463|17257|105787…	http://amigo.geneontology.org/cgi-bin/amigo/term_details?term=GO:0016569
cytokine production	Gene Ontology	GO:0001816	183	542	7.86495e-26	1.44529e-24	54725|16600|12487|15900|22031|12488|18552|142980|12775|14268|12772|15510|18019|11303|77125|18795|15040|54446|26365|13489|229521|97165|17874|18816|19401|232286|110794|18779|216799|66873|21926|56233|12703|56807|26362|14062|14063|14747|230073|117149|14182|16172|19419|17082|319430|17087|14463|228607|12267|100038882|18173|233080|21841|26416|230738|20296|60505|18753|66889|19073|17002|11688|12504|12509|…	http://amigo.geneontology.org/cgi-bin/amigo/term_details?term=GO:0001816
mitotic cell cycle	Gene Ontology	GO:0000278	213	688	8.0084e-26	1.46916e-24	15904|20677|15902|12487|77579|20842|12488|109359|75826|18767|56469|72549|99412|66983|16569|15205|18795|30939|15201|98496|68743|13560|57434|67991|227720|242785|13163|18763|70601|234069|71819|66156|227331|108058|12444|622408|12578|108961|74256|52468|16002|13684|81702|12532|223775|17193|12387|14182|19384|13555|231803|52477|17246|224023|14183|60344|50875|12905|71878|18472|68014|52717|12428|22390|1405…	http://amigo.geneontology.org/cgi-bin/amigo/term_details?term=GO:0000278
ameboidal-type cell migration	Gene Ontology	GO:0001667	132	314	9.63622e-26	1.7648e-24	16476|18645|16600|14173|19713|18760|94352|14178|21907|13731|230738|17311|15111|68743|11600|19279|19270|56233|15117|17395|26365|14182|16974|109880|226352|20682|75723|18015|238328|18472|20357|20355|16416|16410|20423|18505|19876|20358|23871|15185|13618|67384|20692|11684|56426|55982|20855|15586|12159|55985|80903|319757|20807|14234|71805|13869|18187|19211|70097|319565|24136|20346|16401|20349|22411|269…	http://amigo.geneontology.org/cgi-bin/amigo/term_details?term=GO:0001667
cellular macromolecule catabolic process	Gene Ontology	GO:0044265	218	716	1.25999e-25	2.30368e-24	14853|54609|217379|26889|29864|101358|56637|56469|13368|59003|213988|230738|71999|12370|12402|21927|109075|12177|81004|330863|78651|54197|242785|80283|12488|170737|50883|66156|217365|233789|110616|227334|74256|93739|73902|94090|214150|27373|27377|69259|140499|17999|23802|22222|13010|17246|233900|52892|100038882|217351|56055|94232|16549|225929|20423|218215|93836|13423|13421|22644|228662|15185|7759…	http://amigo.geneontology.org/cgi-bin/amigo/term_details?term=GO:0044265
regulation of cellular protein localization	Gene Ontology	GO:1903827	167	470	1.3089e-25	2.38908e-24	20677|13830|217378|12488|15163|18764|18767|215015|244238|16568|18015|27801|54354|230738|15205|22771|98496|26365|12177|229521|55948|18763|11600|56320|21926|18777|20908|74256|56637|15502|17913|16573|93730|27373|230073|103573|12387|140499|19387|328572|226744|228357|228607|270162|18016|18477|70572|245474|19058|68010|20423|20296|223332|11735|14758|238276|21749|12390|233919|58801|12159|68728|72017|1463…	http://amigo.geneontology.org/cgi-bin/amigo/term_details?term=GO:1903827
microtubule cytoskeleton	Gene Ontology	GO:0015630	253	896	1.3222e-25	2.4093e-24	17762|15902|15903|14679|14678|171531|109359|18764|56637|231225|72549|99412|59003|16568|54354|16564|14260|12121|16562|12370|209737|77579|77963|225659|13560|17754|67200|81004|57434|329679|13163|338349|235661|71819|12934|11820|17152|53414|15426|53413|17918|15114|238463|16573|227634|66086|12387|76872|246103|270802|19387|76071|13193|110891|71774|229534|103468|16569|224023|234663|192678|60344|19364|687…	http://amigo.geneontology.org/cgi-bin/amigo/term_details?term=GO:0015630
cellular lipid metabolic process	Gene Ontology	GO:0044255	228	767	1.34398e-25	2.44488e-24	20447|16475|20444|20441|14173|110417|74559|26943|14178|20445|20449|21869|18010|26378|14073|11307|11666|19017|74147|98711|19013|21405|19317|81004|79235|50790|15112|226856|170459|20451|68801|30049|20454|14104|67556|52014|57357|14667|15357|26938|17918|67460|54325|54326|11671|271844|18753|81535|235293|12660|329910|70750|67078|68738|19211|56737|264064|216505|13842|20617|52123|116939|71910|50877|77219|…	http://amigo.geneontology.org/cgi-bin/amigo/term_details?term=GO:0044255
negative regulation of protein phosphorylation	Gene Ontology	GO:0001933	141	354	1.39044e-25	2.52514e-24	16476|16600|214384|18767|11540|13405|18016|18015|230738|52468|19017|98496|20377|26365|215653|11910|108909|63953|217303|11600|19279|97998|20459|21859|19271|215748|15357|12703|56637|15502|14586|14063|272381|100061|18753|16974|67605|235584|20617|18472|20354|108099|53626|246179|192231|12018|100504663|329659|12159|13380|19211|66959|17131|93759|17974|11350|16798|242608|56458|13138|21929|333433|18218|31…	http://amigo.geneontology.org/cgi-bin/amigo/term_details?term=GO:0001933
reproduction	Gene Ontology	GO:0000003	288	1083	1.40806e-25	2.55287e-24	20674|12877|15904|20848|328365|18763|71914|18552|75826|26946|21869|67968|246747|14388|13731|19045|13363|22661|94244|15205|18795|30939|98711|18792|77963|21405|14178|19317|11600|28105|67204|13649|50790|20541|97165|70503|214384|19401|18441|22762|327826|21679|107515|320790|108961|66983|229227|15423|12155|15502|26362|17395|16876|23950|664799|74090|14463|14460|14748|99412|20687|12142|242620|18159|55994…	http://amigo.geneontology.org/cgi-bin/amigo/term_details?term=GO:0000003
small GTPase mediated signal transduction	Gene Ontology	GO:0007264	157	426	1.78951e-25	3.23904e-24	16476|69159|217378|18760|14674|109294|108100|18015|11303|17311|98710|236915|104215|73296|19159|330863|52065|224014|19157|11854|218639|19376|329165|76108|108058|75423|12928|75141|243621|19419|80837|14062|14063|74012|347722|19744|19384|12663|623781|223881|50768|228359|228355|270160|19354|242687|234353|217692|19878|230098|19876|380711|227624|13617|26395|442801|56508|19700|68724|216344|319642|71704|2…	http://amigo.geneontology.org/cgi-bin/amigo/term_details?term=GO:0007264
regulation of cellular component size	Gene Ontology	GO:0032535	131	313	2.03031e-25	3.66877e-24	20430|17762|18645|11828|19713|260409|15163|22376|56637|108100|14260|12064|50875|544963|13841|56320|329165|14297|12934|97998|11832|17913|14063|18753|623781|328572|68524|14268|68089|65970|63985|13690|104382|50876|18472|20357|18377|20355|20354|20352|20358|230796|380711|67605|13614|11687|54631|216344|56193|20742|12912|19211|78757|54712|19684|23945|20346|22416|20349|12725|22415|20187|11518|271457|1797…	http://amigo.geneontology.org/cgi-bin/amigo/term_details?term=GO:0032535
epithelial tube morphogenesis	Gene Ontology	GO:0060562	135	330	2.05669e-25	3.71026e-24	20674|20677|14173|19713|18763|14674|13838|18764|16568|14260|16372|15205|98711|21815|20377|15396|225876|19401|11600|13841|107515|21676|26409|12826|15111|14463|12387|20682|16974|50768|14183|19206|19878|17702|23967|20423|13543|22158|19876|17387|17869|20191|230824|13614|15229|13617|12159|12156|14634|11608|13388|74143|14234|22339|16653|319757|18186|14048|56044|20807|22418|14609|27428|20349|22414|24136…	http://amigo.geneontology.org/cgi-bin/amigo/term_details?term=GO:0060562
reproductive process	Gene Ontology	GO:0022414	287	1082	2.3833e-25	4.28657e-24	20674|12877|15904|20848|328365|18763|71914|18552|75826|26946|21869|67968|246747|14388|13731|19045|13363|22661|94244|15205|18795|30939|98711|18792|77963|21405|14178|19317|11600|28105|67204|13649|50790|20541|97165|70503|214384|19401|18441|22762|327826|21679|107515|320790|108961|66983|229227|15423|12155|15502|26362|17395|16876|23950|664799|74090|14463|14460|14748|99412|20687|12142|242620|18159|55994…	http://amigo.geneontology.org/cgi-bin/amigo/term_details?term=GO:0022414
inorganic ion homeostasis	Gene Ontology	GO:0098771	185	558	2.38406e-25	4.28657e-24	57138|14173|14676|18763|14674|18764|26946|11540|13405|20278|17002|11306|68039|68428|13489|66500|13649|18389|18760|109676|18166|387285|65086|320790|108058|12311|18607|17918|67972|15114|18605|14062|14063|66972|19743|94280|14748|15557|16974|110893|72961|13609|52892|270160|12267|55985|11776|14810|18174|20617|57340|213053|217356|11804|16416|16410|20296|22393|330122|11735|17869|20191|12018|12504|13614|…	http://amigo.geneontology.org/cgi-bin/amigo/term_details?term=GO:0098771
response to cytokine	Gene Ontology	GO:0034097	165	465	2.87653e-25	5.16347e-24	16476|20848|16600|15163|23893|99311|16478|12775|14268|12772|20564|230738|27049|12778|12370|18795|60440|98496|71436|20377|26365|20528|243499|272381|14104|11837|108960|26400|12703|56637|21937|14066|26362|14063|14081|100061|107951|12387|12539|16172|16177|228607|100038882|18173|20617|18472|26413|56489|12983|12982|20296|266692|19876|330122|17869|67384|17863|11687|19883|15586|11600|55985|56403|384309|1…	http://amigo.geneontology.org/cgi-bin/amigo/term_details?term=GO:0034097
cation homeostasis	Gene Ontology	GO:0055080	182	545	2.99361e-25	5.36475e-24	57138|14173|14676|18763|14674|18764|26946|11540|13405|20278|17002|11306|68039|68428|13489|66500|13649|18389|18760|109676|18166|387285|65086|320790|108058|12311|11820|17918|67972|15114|14062|14063|66972|19743|94280|14748|15557|16974|110893|72961|13609|52892|270160|12267|55985|11776|14810|18174|20617|57340|213053|217356|11804|16416|16410|20296|22393|330122|11735|17869|20191|12018|12504|13614|13617|…	http://amigo.geneontology.org/cgi-bin/amigo/term_details?term=GO:0055080
membrane protein complex	Gene Ontology	GO:0098796	246	866	3.17132e-25	5.67384e-24	105675|69091|20911|14679|14678|14676|14675|14674|76742|14252|20273|13405|20278|15510|72543|225152|77371|226041|12370|100504663|15040|26918|77963|12402|16420|30930|23859|210274|58802|20965|54197|11447|66377|232813|21855|66873|217365|18457|108058|75739|107305|14800|56808|12790|56807|66797|12388|230866|53310|17992|66087|12387|76743|12633|16974|11778|12300|17087|71770|228357|380702|11772|11776|233405…	http://amigo.geneontology.org/cgi-bin/amigo/term_details?term=GO:0098796
signaling receptor activity	Gene Ontology	GO:0038023	254	910	4.15023e-25	7.41297e-24	12483|244238|107448|107449|54199|19713|244237|13839|21907|12775|54598|26379|21933|11303|12778|14800|218772|19013|67168|21942|20377|13489|225998|18389|217303|353187|64095|19401|21812|13841|18166|13842|13845|13844|65086|107515|13838|11444|18764|52389|21824|14066|26362|14586|14062|14063|14747|74090|14744|14183|14748|11540|14395|11608|18162|17082|20928|16177|17087|18390|12267|387285|81535|12772|68799…	http://amigo.geneontology.org/cgi-bin/amigo/term_details?term=GO:0038023
muscle cell proliferation	Gene Ontology	GO:0033002	97	182	5.49186e-25	9.79322e-24	16476|15902|14173|56637|54598|16600|19017|18816|11600|22762|18162|108058|15357|17395|14463|12387|14182|23966|13609|17246|16179|12267|78688|16416|26416|20423|17869|13614|11684|13617|12159|70417|14234|13869|68861|19090|19211|17874|14609|17420|12846|18105|93759|271457|16011|21926|21929|22034|13874|21336|12633|18591|18596|72508|17967|18750|11815|16000|16001|16009|21388|57246|21385|18127|14682|18128|1…	http://amigo.geneontology.org/cgi-bin/amigo/term_details?term=GO:0033002
negative regulation of cell development	Gene Ontology	GO:0010721	128	305	5.93441e-25	1.0565e-23	20674|21909|15904|20848|15902|110648|13640|13838|11820|21907|21869|18159|18015|121021|66867|15205|20377|245537|63953|16169|13841|13844|19270|230674|56637|12064|14580|13684|12387|20682|13390|17246|17257|103967|18472|20357|20355|20354|20352|20423|26921|13618|380711|192167|15228|13610|12010|12317|20620|12159|14634|18088|13388|13389|18186|13869|223227|64294|19211|216858|18183|54713|22418|228357|22416…	http://amigo.geneontology.org/cgi-bin/amigo/term_details?term=GO:0010721
carbohydrate derivative metabolic process	Gene Ontology	GO:1901135	244	862	7.47008e-25	1.32772e-23	20447|271786|14345|13617|94214|20441|18641|110417|72141|14917|20449|14348|53893|54598|18010|18015|233781|11303|76969|18795|70025|19017|14679|19013|233115|20440|13489|110639|269181|18389|50798|20451|217119|20454|18162|67556|14173|52014|57357|14667|15357|17156|74653|432486|15117|17158|12064|14583|66972|19883|14744|14460|14748|12775|11540|19895|18159|13010|56737|56738|17257|12387|67252|20617|382985|…	http://amigo.geneontology.org/cgi-bin/amigo/term_details?term=GO:1901135
metal ion homeostasis	Gene Ontology	GO:0055065	167	482	1.18258e-24	2.09844e-23	14173|14676|18763|14674|18764|26946|11540|13405|20278|17002|11306|68039|68428|13489|66500|13649|18389|18760|109676|18166|387285|65086|320790|108058|12311|11820|17918|67972|15114|14062|14063|66972|94280|14748|15557|16974|110893|110891|13609|52892|12267|55985|11776|14810|18174|20617|57340|213053|217356|11804|16416|16410|20296|22393|330122|11735|17869|20191|12018|12504|13614|13617|12010|20855|11441|…	http://amigo.geneontology.org/cgi-bin/amigo/term_details?term=GO:0055065
organelle localization	Gene Ontology	GO:0051640	145	382	1.26224e-24	2.23615e-23	17762|18645|20911|20910|77579|171531|232946|229227|99412|17921|13405|16561|17258|50791|245049|229521|245537|217303|380732|71819|12934|319508|18457|20908|17918|15114|16573|23969|103573|171180|12387|19384|225523|235415|19894|11778|57752|234663|14183|11776|233405|20617|20614|231452|20619|71878|234686|18472|53420|109880|13426|27062|20358|15185|19419|192167|19354|56426|26395|22249|11938|54525|20983|20…	http://amigo.geneontology.org/cgi-bin/amigo/term_details?term=GO:0051640
kidney development	Gene Ontology	GO:0001822	111	239	1.42658e-24	2.52316e-23	231470|20677|15902|15903|14173|19713|18763|72077|18552|18764|16568|18015|14260|16372|15205|98711|20377|22393|214133|19401|12159|13841|107515|13838|19277|12829|12064|12388|14183|14182|12633|23967|55994|228357|12387|20682|19206|16416|243931|20423|18073|17869|18596|15229|13617|68318|11600|12156|11608|13388|14234|71805|18993|319757|18186|14048|17131|93840|22414|22411|12267|83557|12125|74025|17128|171…	http://amigo.geneontology.org/cgi-bin/amigo/term_details?term=GO:0001822
response to other organism	Gene Ontology	GO:0051707	201	648	1.6203e-24	2.85646e-23	18646|16476|13830|15900|54197|26943|244237|16478|12775|108100|230738|11303|12778|12525|12524|15040|12177|229521|63953|97165|17874|19401|110794|21679|14178|55985|108960|26362|21869|14062|14063|81702|230073|117149|27406|18753|16172|12142|17087|228607|108155|100038882|20512|18173|20617|11793|26413|21934|16410|109075|20296|71805|26419|330122|17002|13618|12018|12504|13617|12010|15586|232286|244548|160…	http://amigo.geneontology.org/cgi-bin/amigo/term_details?term=GO:0051707
response to external biotic stimulus	Gene Ontology	GO:0043207	201	648	1.6203e-24	2.85646e-23	18646|16476|13830|15900|54197|26943|244237|16478|12775|108100|230738|11303|12778|12525|12524|15040|12177|229521|63953|97165|17874|19401|110794|21679|14178|55985|108960|26362|21869|14062|14063|81702|230073|117149|27406|18753|16172|12142|17087|228607|108155|100038882|20512|18173|20617|11793|26413|21934|16410|109075|20296|71805|26419|330122|17002|13618|12018|12504|13617|12010|15586|232286|244548|160…	http://amigo.geneontology.org/cgi-bin/amigo/term_details?term=GO:0043207
regulation of protein serine/threonine kinase activity	Gene Ontology	GO:0071900	138	353	1.85328e-24	3.2619e-23	16475|14678|18763|13838|18764|18767|66671|26409|18015|121021|56637|17002|18218|17311|14173|20377|108909|63953|217303|224014|214384|110157|327826|65086|21676|55948|19271|15357|26400|26404|15502|14062|26365|12775|117149|14182|16974|19419|67603|228355|20617|13543|12428|14056|192231|13614|56426|26395|11441|12159|12156|26398|78610|22339|19211|16653|70097|24136|26918|22418|93840|17420|16179|93759|14081…	http://amigo.geneontology.org/cgi-bin/amigo/term_details?term=GO:0071900
positive regulation of neuron differentiation	Gene Ontology	GO:0045666	133	332	2.15713e-24	3.79053e-23	20674|12877|17762|19266|19713|18760|56320|13838|56637|18013|18012|99412|18010|108100|74143|13631|76804|21406|19317|50791|245537|330863|18223|19401|382056|14297|65086|20459|230674|18088|13728|15114|12064|23969|50772|14182|328572|14268|11908|13690|18472|20354|20423|266692|19876|14056|106298|12396|192167|15228|26395|12159|13380|67468|12156|216344|20983|20980|20981|216856|64297|18186|216858|54713|241…	http://amigo.geneontology.org/cgi-bin/amigo/term_details?term=GO:0045666
posttranscriptional regulation of gene expression	Gene Ontology	GO:0010608	129	317	3.48803e-24	6.11929e-23	16475|20677|23992|11820|20848|213988|75553|270086|56403|319817|68036|19317|67991|214150|17874|19401|234069|67579|227331|69674|16011|13688|15114|13418|13684|117149|13555|12539|226517|226352|328572|52477|209354|66704|18173|13690|11803|217351|56055|21841|233833|26413|225929|26417|230738|384281|140488|26395|12317|74480|12311|217980|245474|77134|75284|381305|18999|80913|76850|237256|67070|66892|17974|…	http://amigo.geneontology.org/cgi-bin/amigo/term_details?term=GO:0010608
negative regulation of nervous system development	Gene Ontology	GO:0051961	118	272	4.6205e-24	8.09297e-23	20674|21909|15904|20848|15902|110648|13838|11820|21907|18013|18015|121021|66867|15205|12317|15364|245537|63953|16169|13841|13844|19270|230674|56637|12064|14580|13684|12387|20682|16974|13390|17246|17257|103967|18472|20357|20355|20354|20352|20423|22158|26921|13618|380711|192167|15228|12010|442801|20620|12159|18088|13388|13389|18186|13869|223227|64294|19211|216858|18183|54713|20346|228357|22416|2034…	http://amigo.geneontology.org/cgi-bin/amigo/term_details?term=GO:0051961
chromosomal part	Gene Ontology	GO:0044427	207	688	7.1627e-24	1.25255e-22	16476|20848|15902|20842|57321|16478|13368|16600|18019|27049|15205|18795|19017|21761|76804|75302|21406|268741|15364|215653|212712|98415|57434|67991|19646|13163|225876|97165|386612|19401|232811|66408|50505|230674|66979|15111|77605|18969|103573|14463|12387|18968|19384|13555|19387|13395|110948|328572|103468|227525|11909|27275|20683|212377|59288|19364|320558|20937|381280|18477|18472|68014|69870|83796|…	http://amigo.geneontology.org/cgi-bin/amigo/term_details?term=GO:0044427
regulation of cell growth	Gene Ontology	GO:0001558	136	351	7.72401e-24	1.34853e-22	17762|110648|214384|56320|56637|11787|14268|18016|20564|30939|58172|20377|55948|13841|12934|75426|19271|14219|229227|12064|328572|50766|13690|104382|18844|217356|18472|73379|18377|56839|20354|12983|20352|109075|211232|17387|20358|170755|13614|11684|15586|14297|216344|20983|20980|20981|18186|54712|23945|14121|20346|14609|22416|54140|22415|22411|20187|170742|93759|74132|11350|67155|16011|14083|2058…	http://amigo.geneontology.org/cgi-bin/amigo/term_details?term=GO:0001558
positive regulation of protein kinase activity	Gene Ontology	GO:0045860	132	334	8.5318e-24	1.48717e-22	16475|14678|18763|13838|18764|66671|12775|13731|121021|17002|17311|14173|215653|217303|224014|11600|327826|65086|21676|26400|12703|26404|26409|14062|26365|110157|117149|14182|19419|228355|18173|20617|16416|108686|13543|108099|14056|12504|13614|56426|26395|11441|12159|67468|12156|26398|22339|100732|64297|16653|70097|24136|26918|22418|22416|93840|68652|16179|93759|27050|11350|21926|13131|16151|5050…	http://amigo.geneontology.org/cgi-bin/amigo/term_details?term=GO:0045860
cellular response to DNA damage stimulus	Gene Ontology	GO:0006974	185	581	1.03988e-23	1.8097e-22	216965|50883|20677|20913|67561|57321|19714|66983|230738|18019|73251|12778|11438|30939|21761|68428|15364|110052|71101|98415|57434|67991|329679|68539|18779|66408|227331|12578|75826|21937|15502|74528|107951|18968|227525|13555|226591|12572|328572|17246|11909|212377|60344|20613|19364|19365|20937|211978|12905|22201|231724|26413|252870|26416|26417|12575|13548|218294|17869|12018|77593|12227|209200|12013|…	http://amigo.geneontology.org/cgi-bin/amigo/term_details?term=GO:0006974
DNA metabolic process	Gene Ontology	GO:0006259	217	742	1.11263e-23	1.9332e-22	216965|16600|12487|59125|67561|57321|56637|19714|13368|18027|18159|18016|15510|60364|11438|240697|15903|237107|17311|30939|21761|98496|81702|13560|110052|71101|98415|57434|19646|227195|225876|97165|191578|66408|233789|622408|108961|14219|26400|107951|74528|77683|664799|27374|18969|18968|227525|12387|14182|226517|66983|13010|11908|75826|12267|212377|60344|51810|19364|19365|211978|231724|26413|2528…	http://amigo.geneontology.org/cgi-bin/amigo/term_details?term=GO:0006259
single organism reproductive process	Gene Ontology	GO:0044702	267	1006	1.11485e-23	1.93396e-22	20674|12877|15904|328365|18763|18552|75826|26946|21869|67968|246747|14388|13731|19045|13363|22661|94244|15205|18795|30939|98711|18792|77963|21405|14178|19317|11600|28105|67204|13649|50790|20541|97165|214384|19401|56274|22762|327826|21679|107515|320790|108961|66983|229227|15423|12155|15502|26362|17395|16876|23950|664799|74090|14463|12387|14748|99412|20687|12142|18159|55994|13393|104362|14460|64707…	http://amigo.geneontology.org/cgi-bin/amigo/term_details?term=GO:0044702
positive regulation of kinase activity	Gene Ontology	GO:0033674	138	362	1.21425e-23	2.09966e-22	16475|14678|18763|13838|18764|66671|12775|13731|121021|17002|100504663|14173|16367|215653|217303|224014|11600|13842|327826|65086|21676|26400|12703|26404|26409|14062|26365|110157|117149|14182|19419|228355|18173|20617|16416|108686|13543|108099|14056|213452|12504|13614|56426|26395|11441|12159|67468|12156|26398|22339|100732|64297|16653|70097|24136|26918|22418|22416|93840|68652|16179|93759|27050|11350…	http://amigo.geneontology.org/cgi-bin/amigo/term_details?term=GO:0033674
regulation of protein secretion	Gene Ontology	GO:0050708	138	362	1.21425e-23	2.09966e-22	54725|20677|20913|18641|13839|12775|11540|14268|15510|77371|77125|15040|21405|20377|16573|13489|245049|229521|67041|107515|59090|14661|21926|15357|12703|56807|13418|14062|14063|223775|16172|19419|17082|319430|18390|228355|66809|26416|56508|230738|74006|20501|14613|26921|19073|170756|11688|19726|328572|71764|11600|54525|20983|216856|18189|22228|16897|215445|19720|22418|14609|60533|93759|269275|179…	http://amigo.geneontology.org/cgi-bin/amigo/term_details?term=GO:0050708
regulation of apoptotic signaling pathway	Gene Ontology	GO:2001233	135	349	1.2755e-23	2.20207e-22	105675|107449|23992|26943|56637|15502|11540|18015|12778|12370|15201|18793|68428|20377|11910|18227|67991|13163|97165|110157|97998|21859|21926|74256|26409|93734|17395|72393|14463|14460|14182|60599|52538|228355|12387|20613|12905|217356|16410|74006|22393|26419|208449|17869|12018|170755|72508|58801|12159|14297|74143|19192|18611|22658|64294|19211|14048|17428|56295|26420|93759|12043|17974|19045|22061|17…	http://amigo.geneontology.org/cgi-bin/amigo/term_details?term=GO:2001233
membrane microdomain	Gene Ontology	GO:0098857	122	293	1.27967e-23	2.20225e-22	94212|13830|12487|14679|14678|19713|11820|56637|13405|18016|13731|15510|11303|107449|12370|12402|17913|20527|67972|14062|74012|12388|72393|12387|17999|18399|50768|18390|228357|13496|20614|19206|26413|26417|20423|14611|15185|14758|13869|12504|23970|13617|12390|11441|11600|54631|11933|13388|14129|64297|319757|16653|20538|13052|14609|98660|14683|105853|271457|11517|11512|21926|13136|224129|104215|13…	http://amigo.geneontology.org/cgi-bin/amigo/term_details?term=GO:0098857
membrane raft	Gene Ontology	GO:0045121	122	293	1.27967e-23	2.20225e-22	94212|13830|12487|14679|14678|19713|11820|56637|13405|18016|13731|15510|11303|107449|12370|12402|17913|20527|67972|14062|74012|12388|72393|12387|17999|18399|50768|18390|228357|13496|20614|19206|26413|26417|20423|14611|15185|14758|13869|12504|23970|13617|12390|11441|11600|54631|11933|13388|14129|64297|319757|16653|20538|13052|14609|98660|14683|105853|271457|11517|11512|21926|13136|224129|104215|13…	http://amigo.geneontology.org/cgi-bin/amigo/term_details?term=GO:0045121
protein catabolic process	Gene Ontology	GO:0030163	204	677	1.31306e-23	2.25612e-22	54609|217379|26889|29864|101358|56637|56469|54418|59003|71999|12370|12402|21927|26365|12177|81004|330863|54197|242785|80283|12488|170737|50883|66156|217365|21859|227334|74256|240028|93739|73902|94090|218203|193670|27373|103573|69259|27377|17999|23802|22222|17246|233900|52892|100038882|20682|140499|228662|94232|252870|20423|218215|93836|22644|66313|15185|77593|80750|17127|104771|68098|232286|68728…	http://amigo.geneontology.org/cgi-bin/amigo/term_details?term=GO:0030163
nuclear transport	Gene Ontology	GO:0051169	134	345	1.38421e-23	2.37462e-22	65246|16476|20677|217378|18763|15163|18764|18767|18012|20848|18015|230738|71999|15205|22771|20238|55948|227720|11600|208104|73473|66011|74256|234865|56637|14062|26365|230073|18969|103573|18753|19384|19387|226517|328572|103468|17246|228607|18173|70579|231452|18477|70572|26413|68010|26417|20423|223332|16785|238276|12317|12159|14634|56338|71805|13869|319757|212518|56291|22416|320938|93759|106042|205…	http://amigo.geneontology.org/cgi-bin/amigo/term_details?term=GO:0051169
nucleocytoplasmic transport	Gene Ontology	GO:0006913	133	342	1.85248e-23	3.17293e-22	65246|16476|20677|217378|18763|15163|18764|18767|18012|20848|18015|230738|71999|15205|22771|20238|55948|227720|11600|208104|73473|66011|74256|234865|56637|14062|26365|230073|18969|103573|18753|19384|19387|226517|328572|103468|17246|228607|18173|70579|231452|18477|70572|26413|68010|26417|20423|223332|16785|238276|12317|12159|14634|56338|71805|13869|319757|212518|56291|22416|320938|93759|106042|205…	http://amigo.geneontology.org/cgi-bin/amigo/term_details?term=GO:0006913
regulation of cytoskeleton organization	Gene Ontology	GO:0051493	139	369	2.04365e-23	3.49484e-22	216965|17762|18645|12928|12488|15163|22376|108100|18016|14260|225659|70292|192662|544963|11854|18816|56320|329165|244329|21916|13839|14219|74256|13728|17913|14063|230837|103573|18753|12387|14744|225523|56430|623781|328572|50768|68524|68089|65970|13609|13640|242687|20617|50875|50876|18472|26413|19878|16416|26417|109880|26419|15185|14758|230824|13614|11687|235661|442801|54631|56193|16551|20742|5441…	http://amigo.geneontology.org/cgi-bin/amigo/term_details?term=GO:0051493
regionalization	Gene Ontology	GO:0003002	130	330	2.33944e-23	3.99437e-22	17765|14173|12929|18552|75826|21869|18012|16568|16372|15205|15410|20377|18423|57434|108909|327826|11838|15426|15423|14463|12387|14182|16974|242620|328572|13390|67603|228357|78405|14183|17286|20613|19206|17702|23967|15430|13543|22158|15438|209448|15257|13614|140484|15229|15228|226352|12159|13380|12156|14634|18088|18187|13388|13389|14234|16658|19090|319757|18186|22658|54713|24136|17877|15407|20346|…	http://amigo.geneontology.org/cgi-bin/amigo/term_details?term=GO:0003002
negative regulation of neurogenesis	Gene Ontology	GO:0050768	111	251	3.07232e-23	5.23589e-22	20674|21909|15904|20848|15902|110648|13838|11820|21907|18015|121021|66867|15205|15364|245537|63953|16169|13841|13844|19270|230674|56637|12064|14580|13684|12387|20682|13390|17246|17257|103967|18472|20357|20355|20354|20352|20423|26921|13618|380711|192167|15228|12010|12317|20620|12159|18088|13388|13389|18186|13869|223227|64294|19211|216858|18183|54713|20346|228357|22416|20349|22415|20187|69743|74132…	http://amigo.geneontology.org/cgi-bin/amigo/term_details?term=GO:0050768
cellular response to organic cyclic compound	Gene Ontology	GO:0071407	141	380	3.07624e-23	5.23589e-22	20848|15903|23992|327987|13640|15165|21907|26379|230738|56404|19013|268903|20377|18227|13163|214150|19401|93686|20605|21926|13839|12703|67731|15502|12064|13684|271844|12387|16974|110893|328572|55994|18390|228607|18997|11803|234594|19206|19878|17702|20501|14056|20191|215449|26395|12317|12159|12156|11608|22026|22025|218772|319757|75284|21834|15957|170826|76850|13430|26424|235041|98660|14683|74132|1…	http://amigo.geneontology.org/cgi-bin/amigo/term_details?term=GO:0071407
transcription factor complex	Gene Ontology	GO:0005667	129	328	3.87209e-23	6.58012e-22	20674|16476|16475|20677|16600|214384|15163|20679|21869|18012|20848|18019|56404|21405|12400|212712|225872|21679|21678|21676|18771|108961|224829|16478|15111|207667|19697|66671|14463|14460|20682|13557|13555|328572|55994|544971|11908|12387|17702|14464|23871|272382|12393|17258|11865|16658|12912|18181|12916|14238|17131|26424|11695|20669|22259|14281|50505|21406|23894|20482|214742|246086|17128|17129|1712…	http://amigo.geneontology.org/cgi-bin/amigo/term_details?term=GO:0005667
regulation of binding	Gene Ontology	GO:0051098	117	277	4.10193e-23	6.9598e-22	227120|16476|15902|18763|13838|75826|56637|18012|99412|16600|15205|19013|17395|16848|108909|97165|214384|19401|11600|11820|74256|107951|18441|15111|27373|117149|12387|19384|13555|13017|226352|328572|231803|209354|14460|72278|217356|11804|68010|74318|26419|17869|12018|12395|12010|12159|13380|12156|237107|100732|319757|57261|20620|22418|16401|22416|93759|11518|11350|13665|13666|20586|223864|16153|7…	http://amigo.geneontology.org/cgi-bin/amigo/term_details?term=GO:0051098
cell-cell signaling by wnt	Gene Ontology	GO:0198738	132	342	4.65383e-23	7.88387e-22	20674|18099|20677|16600|110648|14173|75826|56637|56811|73016|494504|21405|20377|13489|81004|13380|107515|19277|19273|74256|13728|27373|12388|20680|12387|20682|16974|13395|14463|18390|228357|14183|75723|666048|68010|20423|13543|17869|20191|230824|56332|268980|12156|26992|73389|105787|64297|19211|24136|22418|22416|93840|22414|22415|22411|20187|195208|271457|11350|106042|16798|20583|629378|20586|564…	http://amigo.geneontology.org/cgi-bin/amigo/term_details?term=GO:0198738
protein modification by small protein conjugation	Gene Ontology	GO:0032446	175	542	4.99344e-23	8.446e-22	20677|217379|54197|29864|67561|75826|209200|18013|59003|54354|407821|66867|239364|71999|237107|12402|12400|21927|231670|71101|268882|330863|242785|13163|225876|170737|320311|66156|66155|51902|56771|75141|15502|77113|71865|107951|140499|12387|17999|23802|70510|17246|224023|105171|100038882|69372|414872|228662|229615|17222|52717|53621|218215|93836|22644|218294|66313|15185|80750|55982|22346|68098|11…	http://amigo.geneontology.org/cgi-bin/amigo/term_details?term=GO:0032446
cell fate commitment	Gene Ontology	GO:0045165	107	237	5.38269e-23	9.09021e-22	20674|15902|14173|20679|21907|21869|18012|15205|20377|212712|19401|21679|21678|74256|12387|225631|16874|14463|14183|14182|14464|23966|12142|242620|13390|67603|78405|14460|20682|104382|19206|20423|209448|15228|12393|12159|13380|68094|12156|14634|18088|319757|13388|13389|18996|14234|13869|94222|14048|54713|22418|22416|22414|22415|22411|69743|12043|16798|20586|54644|18213|17128|17129|22421|17126|181…	http://amigo.geneontology.org/cgi-bin/amigo/term_details?term=GO:0045165
response to wounding	Gene Ontology	GO:0009611	139	374	5.56296e-23	9.38003e-22	76509|16476|16475|16600|20910|77579|14173|232946|14674|14178|20511|14268|12772|20278|13361|14071|13052|74145|19013|26570|14580|11465|229521|18816|13838|19271|15357|26400|21824|14066|26362|20512|14062|14063|74012|225152|14463|14460|74318|233405|18015|238328|73379|18377|14234|17702|20423|20296|17381|14056|18173|230824|74080|11684|11687|56426|26395|54525|26398|56193|13869|77889|19211|434246|20807|22…	http://amigo.geneontology.org/cgi-bin/amigo/term_details?term=GO:0009611
transcription cofactor activity	Gene Ontology	GO:0003712	134	352	5.92552e-23	9.97586e-22	16476|16475|20677|14173|214384|16478|18013|18012|170826|19017|56404|214899|268903|106931|81004|81000|13163|94352|19401|70601|320799|22762|622408|56233|108961|17152|327987|56809|15111|27374|207667|14463|12387|13017|328572|229534|20933|11569|17702|76199|320713|70350|12398|12396|12395|66255|17258|68558|93686|18088|94222|18999|12848|80859|22416|109711|192285|26992|93759|244879|67151|17977|67154|67155…	http://amigo.geneontology.org/cgi-bin/amigo/term_details?term=GO:0003712
telencephalon development	Gene Ontology	GO:0021537	97	198	6.10556e-23	1.0263e-21	20674|15904|15902|110648|13839|21907|21869|18012|16568|18015|15205|18795|77579|13489|18223|13845|13844|244329|320790|76510|56637|20511|16873|16874|12387|14182|225523|16974|242620|13390|231380|18016|228662|18472|20423|75717|19876|14042|15228|12159|12156|319757|57752|19211|18993|13869|18187|16485|268882|18183|54713|24136|20346|22416|20187|14270|13131|22255|22418|22627|18212|320165|18293|14634|21877…	http://amigo.geneontology.org/cgi-bin/amigo/term_details?term=GO:0021537
endomembrane system organization	Gene Ontology	GO:0010256	152	434	6.24753e-23	1.04854e-21	20910|77579|217379|18760|232946|72549|99412|108100|56426|13731|11303|57440|77963|104215|30934|13666|19344|229521|234678|22631|20168|19376|76108|54208|217365|12311|18777|20908|233824|17918|67878|16573|109676|23969|27374|98732|16974|76740|11776|233405|52250|319740|18472|26413|19878|26417|53620|56430|11735|240832|16500|67384|17988|23970|244654|12390|26395|232286|11938|54525|102058|12912|71805|20742|…	http://amigo.geneontology.org/cgi-bin/amigo/term_details?term=GO:0010256
developmental growth involved in morphogenesis	Gene Ontology	GO:0060560	101	214	6.8382e-23	1.1459e-21	54725|17762|56320|11820|56637|14268|20564|14260|98711|71436|20377|245537|13841|12934|12064|14183|20682|16974|20983|226352|328572|20430|13609|13690|104382|18472|20357|18377|20355|20354|20352|20423|266692|19876|20358|15185|12159|14297|216344|319757|20980|20981|18997|18187|18186|54712|24136|23945|20346|22416|20349|22415|22411|20187|74132|11350|21923|22418|16885|18213|13430|93840|71955|12561|243743|2…	http://amigo.geneontology.org/cgi-bin/amigo/term_details?term=GO:0060560
cellular response to organonitrogen compound	Gene Ontology	GO:0071417	126	318	7.43555e-23	1.24216e-21	20848|19267|20913|15165|108100|26379|68421|18795|104215|20377|98415|18227|16001|67579|11820|12703|13688|17918|12826|18212|17913|72993|18753|20683|20682|19387|110893|18390|12387|11803|233080|70572|109241|14056|20191|230796|215449|12390|58887|11608|105787|14234|23797|434246|22222|13430|13435|12608|93759|14683|11512|16011|12322|56458|11610|98496|192656|20588|20402|237542|12877|16337|20528|22628|1860…	http://amigo.geneontology.org/cgi-bin/amigo/term_details?term=GO:0071417
protein localization to nucleus	Gene Ontology	GO:0034504	126	318	7.43555e-23	1.24216e-21	16476|20848|22771|12488|15163|18764|18767|18016|18015|54354|230738|15205|227720|18763|11600|21926|74256|234865|56637|14062|26365|230073|18969|103573|20682|19384|328572|103468|17246|228607|18173|18477|70572|26413|68010|26417|20423|240832|20742|12390|12317|12159|14634|56338|71805|13869|319757|212518|319565|22416|320938|93759|106042|13666|20583|23988|16367|13138|16648|58175|142980|16646|23950|17128|…	http://amigo.geneontology.org/cgi-bin/amigo/term_details?term=GO:0034504
histone modification	Gene Ontology	GO:0016570	130	336	8.34388e-23	1.39176e-21	217588|17765|18760|214384|74026|73251|14479|234135|21761|214899|76804|21405|78656|81004|13163|225876|94352|232811|16468|73473|230674|107951|66979|26404|381813|75302|77683|338523|664799|27374|223775|12387|246103|74318|24116|71777|110948|328572|13626|20937|20617|26417|14056|320713|15185|17863|209200|55982|20592|52463|17257|54651|57261|14048|22658|214133|331623|12649|22385|26992|93759|17977|20583|56…	http://amigo.geneontology.org/cgi-bin/amigo/term_details?term=GO:0016570
cognition	Gene Ontology	GO:0050890	110	251	8.43586e-23	1.40494e-21	16476|57138|110648|66673|18013|18015|18795|211612|210274|13489|245537|225870|329165|13844|320790|14667|15357|13688|74653|12064|12661|110893|72961|78405|63985|18174|20614|57340|50876|18472|109880|76071|110891|319984|11441|13380|11444|66797|17257|14829|18189|12912|19211|16653|20620|214230|12846|98660|14683|20430|12801|18212|21336|21337|17536|16002|12444|20238|17967|18750|16000|224671|16181|13356|10…	http://amigo.geneontology.org/cgi-bin/amigo/term_details?term=GO:0050890
nucleoplasm part	Gene Ontology	GO:0044451	171	526	8.68107e-23	1.44356e-21	217588|17765|72145|327987|75826|66671|66983|231571|27049|18795|208146|21761|110809|68988|212712|81004|76007|67991|81000|19646|13163|269397|70052|50883|16468|72656|56233|66979|224829|268903|107951|27374|246103|24116|71777|12572|328572|52477|17246|74026|27275|212377|20933|20937|245474|69870|252870|66491|13548|14056|76199|75137|15185|209361|80750|55982|246782|70470|69562|56501|14634|57753|22025|5465…	http://amigo.geneontology.org/cgi-bin/amigo/term_details?term=GO:0044451
Wnt signaling pathway	Gene Ontology	GO:0016055	131	341	9.45218e-23	1.56938e-21	20674|18099|20677|16600|110648|14173|75826|56637|56811|73016|494504|21405|20377|13489|81004|13380|107515|19277|19273|74256|13728|27373|12388|20680|12387|20682|16974|13395|14463|228357|14183|75723|666048|68010|20423|13543|17869|20191|230824|56332|268980|12156|26992|73389|105787|64297|19211|24136|22418|22416|93840|22414|22415|22411|20187|195208|271457|11350|106042|16798|20583|629378|20586|56458|214…	http://amigo.geneontology.org/cgi-bin/amigo/term_details?term=GO:0016055
mesenchymal cell differentiation	Gene Ontology	GO:0048762	91	177	1.03749e-22	1.71995e-21	19713|94352|56637|21869|15205|98711|18793|20377|15117|15111|12387|14182|192173|16974|226352|14183|20613|20682|71878|20357|26413|20355|20354|17702|20352|20423|14056|20358|13618|13614|13617|17311|12159|12156|319757|14234|13869|18187|18186|16950|24136|22418|14609|17131|93840|22411|20583|629378|13138|20346|13876|17128|20349|17126|17127|19058|72345|18505|18504|18508|12166|57246|18128|15251|23967|10815…	http://amigo.geneontology.org/cgi-bin/amigo/term_details?term=GO:0048762
single-organism carbohydrate metabolic process	Gene Ontology	GO:0044723	167	508	1.07442e-22	1.77712e-21	20447|271786|14345|20848|20441|20440|72141|20445|20449|14348|53893|99412|18010|56637|226041|76969|19017|19013|233115|18641|50721|269181|20451|20454|59090|52014|14667|233824|17156|74653|432486|15117|17158|14583|19883|140491|67078|56737|17257|20617|50877|56219|26416|244416|66967|108099|53625|70974|17869|246179|230796|12398|56351|11364|140481|14751|20700|241113|52463|320011|94229|105787|56193|214505…	http://amigo.geneontology.org/cgi-bin/amigo/term_details?term=GO:0044723
ion transmembrane transport	Gene Ontology	GO:0034220	184	591	1.07526e-22	1.77712e-21	105675|13830|57440|14173|18760|18763|15165|26946|67972|20273|13405|13409|11828|18795|19017|22627|14395|14062|26570|13489|11419|245537|18389|68539|109676|232341|11838|320790|108058|11832|215748|56808|17918|20511|15114|17395|16573|66972|19743|227632|104681|110893|72961|12300|75785|18390|18173|18174|20617|57340|213053|216856|16492|20278|16416|16410|252972|20501|14613|17869|20191|12018|193003|13617|2…	http://amigo.geneontology.org/cgi-bin/amigo/term_details?term=GO:0034220
positive regulation of MAPK cascade	Gene Ontology	GO:0043410	145	406	1.3908e-22	2.29514e-21	20674|216965|16475|217378|14678|13838|12775|56426|121021|230738|12778|18795|14062|14173|26365|215653|21934|224014|18816|19401|11600|13842|327826|65086|321019|108058|14219|26400|26404|19766|26409|15111|14063|110157|117149|12387|14182|19419|319430|14463|18390|228355|14183|56274|16476|16416|16410|109880|13543|93834|14056|213452|13614|11687|13617|12390|26395|11441|12159|12156|26398|18186|13869|215449…	http://amigo.geneontology.org/cgi-bin/amigo/term_details?term=GO:0043410
transmembrane receptor activity	Gene Ontology	GO:0099600	236	862	1.7104e-22	2.81825e-21	244238|107448|107449|54199|19713|244237|15165|12775|54598|12772|20278|21933|11303|12778|14800|14395|67168|21942|20377|81006|225998|18389|170738|64095|21812|13841|18166|13842|13845|13844|65086|107515|13838|11444|13839|52389|21824|14066|26362|14586|14062|14063|14747|14744|14183|14748|11540|16974|11608|18162|72961|17082|20928|16177|18390|12267|387285|81535|57340|239336|19206|12986|20354|12983|12982|…	http://amigo.geneontology.org/cgi-bin/amigo/term_details?term=GO:0099600
ion transmembrane transporter activity	Gene Ontology	GO:0015075	193	640	1.96443e-22	3.23192e-21	74552|57138|11977|18763|170441|234076|15165|26946|114304|67972|20273|67843|667742|13409|11303|20494|102857|106073|14395|26570|18764|27416|170738|224796|11419|66500|68539|58802|11444|320150|14800|108116|56808|20511|24059|20512|20515|20516|19743|17992|104681|94280|94281|14399|110893|18399|72961|67473|12300|18390|18173|18174|20614|57340|234595|16492|20278|54338|19879|16410|252972|53623|20501|17709|7…	http://amigo.geneontology.org/cgi-bin/amigo/term_details?term=GO:0015075
response to inorganic substance	Gene Ontology	GO:0010035	124	314	2.03895e-22	3.34943e-21	105675|16476|15902|94352|19822|15165|16478|18013|12775|14268|13361|18227|66500|69367|18164|66408|14661|18764|12010|26362|20512|66972|328572|56737|70568|18174|20617|78688|18477|19206|16410|20423|230738|26419|14611|14056|15185|20191|11687|26556|56426|17258|58802|14297|12790|20981|105787|16485|71805|22228|22658|12912|22785|22782|14121|11898|54140|17420|26420|11757|12550|12043|93759|27050|11350|12323…	http://amigo.geneontology.org/cgi-bin/amigo/term_details?term=GO:0010035
carbohydrate metabolic process	Gene Ontology	GO:0005975	182	586	2.28647e-22	3.75037e-21	20447|271786|14345|20848|20441|18641|72141|20445|20449|14348|53893|99412|18010|56637|226041|76969|19017|19013|233115|20440|11910|269181|20451|20454|59090|52014|14667|233824|54122|17156|74653|432486|15117|17158|14583|19883|140491|67078|56737|17257|20617|50877|56219|26416|244416|66967|108099|53625|70974|17869|246179|230796|12398|56351|11364|140481|14751|20700|241113|15586|52463|17254|320011|94229|1…	http://amigo.geneontology.org/cgi-bin/amigo/term_details?term=GO:0005975
synaptic membrane	Gene Ontology	GO:0097060	109	251	2.30153e-22	3.76937e-21	53310|56320|13838|67972|11540|13405|238988|14800|23859|11441|12404|229521|243499|11447|13841|11838|268980|20908|24050|239217|67979|20511|18212|14062|109676|271849|72393|107065|228357|13497|20614|234353|217692|20355|20352|53623|66259|192167|26557|26556|210274|72978|11444|54525|241638|216856|16485|18189|268882|19211|243621|13430|12846|330914|65945|13138|12877|108068|224997|77531|16438|57249|16531|4…	http://amigo.geneontology.org/cgi-bin/amigo/term_details?term=GO:0097060
excitatory synapse	Gene Ontology	GO:0060076	98	207	2.48683e-22	4.06669e-21	17762|53310|56320|13838|66673|56637|11540|108100|18015|76960|238988|65945|13631|23859|11441|13489|50791|229521|245537|20965|27204|67579|26409|18212|109676|14183|107065|72961|16177|228357|67252|103967|19206|26414|53623|66259|20742|192167|26556|210274|56508|268980|241638|216856|13869|319757|268882|56216|17874|11518|17974|12323|12322|13131|12877|58175|18607|224997|16438|16800|22631|433485|140919|268…	http://amigo.geneontology.org/cgi-bin/amigo/term_details?term=GO:0060076
myeloid cell differentiation	Gene Ontology	GO:0030099	123	312	3.37479e-22	5.51046e-21	16476|15902|15900|15163|321019|20679|12775|246746|59003|26379|12370|18795|75302|12400|20377|26365|215653|50794|70747|14390|97165|19401|12159|110794|70564|18771|14218|15354|272382|14063|117149|12387|15251|20687|226844|328572|14460|100038882|233405|18174|18015|50875|18472|12986|16416|26416|13423|23871|242687|12398|17863|17311|93686|12311|18089|13388|22339|16658|12912|170826|238377|15404|214133|1097…	http://amigo.geneontology.org/cgi-bin/amigo/term_details?term=GO:0030099
negative regulation of catalytic activity	Gene Ontology	GO:0043086	180	579	3.57611e-22	5.83041e-21	105675|16475|207785|16600|74116|53310|214384|56320|11820|18767|11540|108099|18016|18015|73251|319476|18793|77771|23859|58200|13489|108909|63953|217303|18816|232341|234069|18162|54208|97998|59090|20459|21859|66394|15357|12703|56637|15502|114716|26936|17395|26365|216742|272381|100061|18753|16974|380839|67605|328572|13010|67603|18390|17246|216505|20617|217695|12576|19878|19255|226591|69085|17002|192…	http://amigo.geneontology.org/cgi-bin/amigo/term_details?term=GO:0043086
reproductive system development	Gene Ontology	GO:0061458	137	377	5.84805e-22	9.52021e-21	20674|15904|18763|14178|75826|21869|66983|13363|15205|17311|98711|18793|21405|20377|12159|67204|13649|97165|214384|19401|11600|22762|327826|107515|320790|108961|26362|268903|16876|14463|12387|320558|20687|12142|13393|14183|20613|20682|242523|26413|26416|16410|20423|14460|26395|232286|12155|18119|170676|70093|19211|319448|14238|20346|16401|11757|12608|93759|17977|15364|21923|13039|16153|13030|5050…	http://amigo.geneontology.org/cgi-bin/amigo/term_details?term=GO:0061458
regulation of cytokine production	Gene Ontology	GO:0001817	161	490	6.55541e-22	1.06557e-20	54725|16600|12487|15900|22031|12488|16179|142980|12775|14268|12772|15510|17002|77125|18795|15040|26365|13489|229521|97165|17874|18816|19401|232286|216799|66873|21926|56233|12703|56807|26362|14062|14063|14747|230073|117149|14182|16172|19419|17082|319430|17087|14463|228607|12267|100038882|18173|233080|21841|26416|230738|20296|60505|66889|19073|11688|12509|13610|12010|319984|19883|11441|11600|13388|…	http://amigo.geneontology.org/cgi-bin/amigo/term_details?term=GO:0001817
reproductive structure development	Gene Ontology	GO:0048608	136	374	7.8748e-22	1.27812e-20	20674|15904|18763|14178|75826|21869|66983|13363|15205|17311|98711|18793|21405|20377|12159|67204|13649|97165|214384|19401|11600|22762|327826|107515|320790|108961|26362|268903|16876|14463|12387|320558|20687|12142|13393|14183|20613|20682|242523|26413|26416|16410|20423|14460|26395|232286|12155|18119|170676|19211|319448|14238|20346|16401|11757|12608|93759|17977|15364|21923|13039|16153|13030|50500|2194…	http://amigo.geneontology.org/cgi-bin/amigo/term_details?term=GO:0048608
protein ubiquitination	Gene Ontology	GO:0016567	163	502	9.67385e-22	1.56777e-20	20677|217379|54197|29864|67561|75826|209200|18013|59003|54354|407821|239364|71999|237107|12402|12400|21927|231670|71101|330863|242785|13163|225876|170737|320311|66156|51902|56771|75141|15502|77113|71865|107951|140499|17999|23802|70510|17246|224023|105171|100038882|414872|228662|17222|52717|53621|218215|93836|22644|218294|66313|15185|80750|55982|22346|68098|11600|228003|193670|231380|67088|384309|…	http://amigo.geneontology.org/cgi-bin/amigo/term_details?term=GO:0016567
mitotic cell cycle process	Gene Ontology	GO:1903047	186	616	1.02474e-21	1.65824e-20	15904|20677|15902|12487|77579|20842|12488|109359|75826|18767|56469|72549|99412|66983|16569|18795|30939|15201|98496|68743|13560|67991|227720|242785|13163|18763|70601|234069|71819|66156|227331|108058|12444|12578|18764|13684|81702|12532|14183|14182|19384|13555|231803|17246|224023|60344|50875|12905|71878|18472|68014|52717|12428|22390|14056|13614|24100|52468|235661|12013|26395|12159|100710|68724|19192…	http://amigo.geneontology.org/cgi-bin/amigo/term_details?term=GO:1903047
regulation of neuron death	Gene Ontology	GO:1901214	116	287	1.05401e-21	1.70307e-20	16476|20848|20910|56637|11540|18015|15510|107449|19017|19013|12064|18227|57434|13002|56086|13163|13841|67579|56233|26400|26404|26362|14062|72393|12387|12661|67605|13390|11909|20617|109880|22393|26419|14751|58801|11600|319583|26398|17257|18996|112406|12912|18186|16653|18105|56484|11757|78405|93759|11350|13665|17970|21926|11920|12123|12125|18607|18212|16438|50754|170770|16000|64930|21937|18759|7043…	http://amigo.geneontology.org/cgi-bin/amigo/term_details?term=GO:1901214
dephosphorylation	Gene Ontology	GO:0016311	121	309	1.14311e-21	1.84429e-20	19263|207785|19267|19266|53310|71910|243819|231571|77771|23859|13489|50791|63953|217303|232341|19279|19276|19277|19270|19271|19272|19273|26936|12532|18753|226591|67078|50768|67603|217695|66385|19878|20354|228852|218294|69085|67384|320717|241289|244650|52468|80281|70470|12156|320139|56193|19211|14048|14121|545622|66959|13537|19280|170749|19046|19045|170826|17973|226744|21926|83493|19777|64436|1633…	http://amigo.geneontology.org/cgi-bin/amigo/term_details?term=GO:0016311
response to radiation	Gene Ontology	GO:0009314	127	336	1.285e-21	2.07014e-20	16476|15902|108841|73181|11820|16478|18015|239364|12028|20377|13489|71101|98415|245537|68539|50883|382056|19272|15357|26400|243923|20511|20512|227525|60599|328572|16177|19364|20357|26416|26414|12575|17869|12018|56469|14699|80750|58801|15586|11444|17252|319583|245650|17257|94229|105787|19355|16653|12912|14810|14048|109880|353344|12649|26420|98660|195208|12043|74335|19045|13665|14688|20583|20822|22…	http://amigo.geneontology.org/cgi-bin/amigo/term_details?term=GO:0009314
neuron death	Gene Ontology	GO:0070997	122	314	1.30556e-21	2.10014e-20	16476|20848|20910|11820|56637|11540|18015|15510|107449|19017|18792|19013|12064|18227|57434|13002|56086|13163|13841|67579|56233|26400|26404|26362|14062|17970|72393|12387|12661|67605|13390|11909|20617|109880|22393|26419|14751|58801|11600|319583|26398|17257|18996|112406|12912|18186|16653|18105|80890|11757|78405|93759|11350|13665|22061|21926|11920|12123|12125|18607|18212|17286|16438|50754|170770|1600…	http://amigo.geneontology.org/cgi-bin/amigo/term_details?term=GO:0070997
regulation of mitotic cell cycle	Gene Ontology	GO:0007346	128	341	1.43393e-21	2.30322e-20	20677|15902|12487|18763|75826|18767|18750|66983|15205|18795|98496|13560|67991|70601|234069|50883|66156|227331|108058|622408|18764|74256|13684|81702|223775|12387|14182|13555|231803|52477|17246|224023|14183|50875|12905|18472|68014|12428|14056|17869|13614|24100|15228|235661|17127|52468|12159|19192|16551|19090|19211|57261|13205|20620|545622|19684|213582|72772|67811|235041|26992|11909|93759|74335|1135…	http://amigo.geneontology.org/cgi-bin/amigo/term_details?term=GO:0007346
cellular amide metabolic process	Gene Ontology	GO:0043603	211	747	1.48242e-21	2.37757e-20	20447|14853|16475|20677|20441|78523|64660|18552|20445|18010|13405|213988|67840|13361|12751|13418|56403|72650|68036|19317|56529|13649|11739|13684|19401|20451|17346|20454|18674|227331|11837|70560|14667|240028|13688|26938|15115|15114|11803|56177|66972|27373|18753|328572|65019|73158|209354|73095|14873|66704|13690|21356|66419|381314|217351|50877|56055|21841|233833|26413|225929|244141|66493|270086|1486…	http://amigo.geneontology.org/cgi-bin/amigo/term_details?term=GO:0043603
homeostasis of number of cells	Gene Ontology	GO:0048872	108	255	1.6139e-21	2.58462e-20	15902|15163|67561|20679|12775|59003|16568|12772|74383|18795|215653|50794|97165|12159|107515|227331|321019|18771|74256|26362|14062|26365|19743|20683|20682|20687|226844|14460|100038882|12571|18174|50875|18477|26416|20296|13423|14056|23871|12018|17863|14751|17311|58801|93686|18089|22339|16658|100039795|319757|16653|381305|214133|14605|11518|11350|13829|20586|16151|12125|21929|16331|20739|20482|16889…	http://amigo.geneontology.org/cgi-bin/amigo/term_details?term=GO:0048872
glial cell differentiation	Gene Ontology	GO:0010001	90	183	1.76474e-21	2.82202e-20	14176|20677|15902|14173|13838|20679|21907|21869|11540|20848|13405|18015|15205|15364|19317|245537|70747|63953|19271|230674|17391|14580|27374|12759|12387|20682|16974|23966|110893|13390|17257|18377|26417|20423|17988|26395|12159|14165|12156|18088|13388|13389|21367|319757|19211|16653|209354|11350|20586|83557|13138|13131|245880|18213|18212|19697|18591|14634|19058|14733|77630|14531|16000|18504|18508|181…	http://amigo.geneontology.org/cgi-bin/amigo/term_details?term=GO:0010001
connective tissue development	Gene Ontology	GO:0061448	100	223	2.01554e-21	3.21833e-20	15904|15902|14173|18763|20679|229227|18159|26379|19017|15364|212712|81004|94352|19401|14219|15423|15111|329003|12387|14182|16974|328572|55994|11909|12267|105171|20613|20682|242291|16416|17702|26417|13614|18596|15229|12393|55982|20855|12159|12156|14634|14234|21834|17877|22418|17132|12845|93759|14683|268396|13666|20583|22255|240396|19697|12633|17129|22421|18591|15410|17127|18706|218772|16000|12567|…	http://amigo.geneontology.org/cgi-bin/amigo/term_details?term=GO:0061448
regulation of vesicle-mediated transport	Gene Ontology	GO:0060627	138	389	2.38215e-21	3.79812e-20	19261|54609|20911|20910|12488|20844|12775|18645|16568|12772|15114|245638|13631|12402|70296|16573|13489|50791|229521|100855|217303|77057|319508|12010|67979|17918|56807|26362|14063|23969|171180|107065|19894|13388|11765|18173|20617|20619|26413|53420|16410|109880|20296|27062|23970|19354|83382|26395|12317|217201|11600|13380|11938|55988|216344|20983|20980|20981|105787|78610|14129|215449|19211|56216|560…	http://amigo.geneontology.org/cgi-bin/amigo/term_details?term=GO:0060627
regulation of cell cycle process	Gene Ontology	GO:0010564	145	422	2.59126e-21	4.12547e-20	20677|15902|12487|20913|18763|75826|18767|18012|66983|16569|18795|98496|20377|13489|67991|242785|225659|55982|70601|234069|71819|66156|244329|108058|108961|14219|107951|81702|103573|17193|12387|14748|225523|13555|231803|17246|224023|14183|14182|50875|12905|71878|19878|78610|17702|12428|14056|53626|13614|24100|235661|52468|12317|12159|70470|18996|19192|16551|19355|19090|19211|57261|20620|239336|19…	http://amigo.geneontology.org/cgi-bin/amigo/term_details?term=GO:0010564
positive regulation of hydrolase activity	Gene Ontology	GO:0051345	138	391	3.45139e-21	5.48679e-20	18645|14173|18760|14674|56637|12775|20848|18015|15510|12370|245638|70296|50791|81489|100855|217303|97165|14219|14066|14062|230837|14744|20680|14183|14182|19419|50768|13609|270162|65973|20617|12905|64930|217692|20354|56508|13543|20296|26419|19876|14056|17869|240832|20191|230824|11684|12390|26395|58801|217201|55985|12156|11933|56193|269275|244548|19192|243621|22411|170826|67792|22418|22416|108671|4…	http://amigo.geneontology.org/cgi-bin/amigo/term_details?term=GO:0051345
regulation of axonogenesis	Gene Ontology	GO:0050770	83	159	3.66177e-21	5.81273e-20	13841|17762|21960|13690|20346|22416|19713|20482|104382|56320|241568|18213|18472|20357|18377|20355|20354|231637|20352|109880|20564|13430|22421|19876|71955|20358|65086|20315|243743|12561|18186|16885|14297|26395|69737|214968|217692|13043|216344|14268|70433|244058|13845|13844|12934|11350|56177|18212|19211|13728|22439|54712|54713|14567|24136|23945|14083|56637|22418|13640|12558|20349|22415|12064|21367|…	http://amigo.geneontology.org/cgi-bin/amigo/term_details?term=GO:0050770
cellular ion homeostasis	Gene Ontology	GO:0006873	158	486	3.69872e-21	5.85605e-20	57138|14173|14676|18763|14674|18764|26946|13405|11306|68039|13489|66500|18389|18760|109676|18166|387285|65086|320790|108058|12311|18607|17918|67972|15114|11941|14062|14063|66972|19743|13609|14748|15557|16974|110893|72961|52892|270160|12267|55985|11776|14810|18174|20617|57340|213053|11804|16416|16410|20296|22393|330122|12349|17869|20191|12018|12504|13614|13617|110891|20855|11441|12159|14297|11938|…	http://amigo.geneontology.org/cgi-bin/amigo/term_details?term=GO:0006873
eye development	Gene Ontology	GO:0001654	122	319	3.69986e-21	5.85605e-20	20674|16476|20848|16600|77579|14173|108841|234267|232946|15165|21907|18012|12837|18016|18015|54352|80837|98711|20482|19401|327826|13844|320790|18771|21916|12826|17158|12064|12387|20682|76743|20687|12142|14183|16974|20423|22158|12951|17536|230824|14699|442801|12159|12790|13388|18997|14234|18185|18186|14238|24136|17877|14609|17132|22141|69743|12043|268396|14688|20586|229759|114889|18213|18212|20473…	http://amigo.geneontology.org/cgi-bin/amigo/term_details?term=GO:0001654
regulation of sequence-specific DNA binding transcription factor activity	Gene Ontology	GO:0051090	121	315	4.03048e-21	6.37004e-20	69159|15902|15903|18760|214384|16179|57321|99311|18013|18012|16600|17002|19017|12064|70461|15364|12359|21934|327987|382056|76510|21926|108960|13839|74256|15111|22670|14747|117149|12387|16974|245527|328572|11909|19206|26413|252870|17702|26417|20423|13543|22393|14056|13614|329659|18088|319757|19211|16653|17874|170826|22418|17131|11757|23947|228607|93759|67154|66894|12322|20586|20587|57748|192656|16…	http://amigo.geneontology.org/cgi-bin/amigo/term_details?term=GO:0051090
chromatin	Gene Ontology	GO:0000785	136	383	4.33084e-21	6.83479e-20	16476|20848|15902|20842|16478|13368|16600|18019|27049|15205|18795|19017|21761|76804|75302|21406|268741|15364|212712|98415|67991|19646|13163|225876|97165|19401|232811|66408|230674|15111|77605|18968|14463|12387|19384|13555|71777|110948|328572|27275|20683|64707|20937|18477|69870|83796|109075|14056|13395|17869|12393|494448|17258|68094|100710|17257|18996|22658|12912|57261|21834|20620|20807|15201|18999…	http://amigo.geneontology.org/cgi-bin/amigo/term_details?term=GO:0000785
central nervous system neuron differentiation	Gene Ontology	GO:0021953	87	175	4.77174e-21	7.51964e-20	20674|15904|20677|110648|13838|21907|21869|15205|20377|13489|212712|18227|72393|13845|13844|227331|18212|16873|16874|12387|14182|20423|13390|14183|19206|15430|22158|19876|209448|15228|13380|11444|68094|18088|319757|18996|94229|18994|19211|230101|13869|18187|18186|268882|54713|24136|22418|22416|20187|14682|22255|20346|11941|12404|18293|22421|14634|77630|18750|243743|18505|21367|18509|18508|70433|5…	http://amigo.geneontology.org/cgi-bin/amigo/term_details?term=GO:0021953
side of membrane	Gene Ontology	GO:0098552	144	421	4.9879e-21	7.84888e-20	76509|12483|12487|14679|14678|14676|14675|14674|13839|83382|12775|12772|13409|11303|226041|11307|12525|12524|12526|26365|18453|19159|19157|71914|20459|11444|18764|74256|67972|14580|13609|12489|17082|64706|18015|20278|16416|16410|14696|20191|12504|192167|14699|12010|12390|12317|11441|11938|216344|320139|20690|14129|14128|19211|16653|545622|67792|11899|16401|60533|12725|14687|14682|14683|14680|1468…	http://amigo.geneontology.org/cgi-bin/amigo/term_details?term=GO:0098552
negative regulation of locomotion	Gene Ontology	GO:0040013	103	239	5.04048e-21	7.92013e-20	18645|16600|14173|56320|22376|56637|21869|11540|20848|18015|259302|18795|19017|20440|20377|13489|50791|192662|217303|76108|19270|19271|19272|19273|74012|60599|319430|50768|105171|238328|20357|20355|20354|20352|20423|19876|20358|56426|20855|55985|18186|13869|19211|18183|20346|15404|22416|20349|22415|22411|20187|14525|269275|12512|16011|14083|242608|70771|13138|22418|18600|72065|74748|18591|18119|1…	http://amigo.geneontology.org/cgi-bin/amigo/term_details?term=GO:0040013
envelope	Gene Ontology	GO:0031975	231	863	5.14711e-21	8.07596e-20	65246|215708|12043|20848|17127|26949|72145|13838|57321|12390|17161|13360|15510|27377|11306|74143|67878|76809|233115|28185|30934|50790|12177|12359|227720|68539|66377|208104|21855|18674|14661|66011|75826|234865|66821|20512|17913|193670|66972|11671|17992|103573|94280|18968|19384|212073|110893|30944|13010|71805|69554|228607|103468|67414|246104|18174|20617|12908|103967|14545|70572|217356|18472|56489|2…	http://amigo.geneontology.org/cgi-bin/amigo/term_details?term=GO:0031975
embryonic organ morphogenesis	Gene Ontology	GO:0048562	114	286	5.60456e-21	8.78101e-20	20674|15902|23992|18764|21906|18012|17921|16568|15205|98711|75302|212712|225876|327826|13844|320790|15423|15111|14463|20683|14182|20687|226844|12387|20682|26413|26417|20423|13543|22158|17387|15438|13395|17869|20191|230824|23967|13614|15410|15228|12393|15586|12159|14634|13388|18994|14234|16658|22658|319757|14048|14238|17877|15407|22418|15404|22416|93840|22411|14683|11695|20586|74025|14609|11941|72…	http://amigo.geneontology.org/cgi-bin/amigo/term_details?term=GO:0048562
cellular macromolecular complex assembly	Gene Ontology	GO:0034622	199	695	5.97091e-21	9.34149e-20	17762|18645|433956|20910|22319|15163|66164|67968|99412|108100|270086|14260|239364|74143|15201|110809|68988|72948|57434|67048|19646|56086|544963|76789|11600|56320|329165|22249|21916|22376|67878|17913|214150|27374|12759|18753|20682|56430|623781|328572|103468|68524|13405|11908|52892|27275|19364|19365|50876|20617|20614|66419|103967|12576|13858|20619|70572|234594|56758|225929|74006|27062|26419|16785|1…	http://amigo.geneontology.org/cgi-bin/amigo/term_details?term=GO:0034622
developmental process involved in reproduction	Gene Ontology	GO:0003006	177	583	6.22459e-21	9.72436e-20	20674|15904|18763|14178|75826|21869|14388|13363|15205|18795|98711|77963|21405|20377|19317|12159|67204|13649|97165|214384|19401|232286|22762|327826|107515|320790|108961|66983|15423|26362|268903|16876|74090|14463|12387|320558|20687|12142|242620|18159|55994|13393|14460|20613|20682|242523|18472|26413|26416|16410|20423|238330|12018|26395|11600|14165|12155|18119|20744|170676|22339|19090|19211|319448|19…	http://amigo.geneontology.org/cgi-bin/amigo/term_details?term=GO:0003006
neuron projection guidance	Gene Ontology	GO:0097485	87	176	6.34147e-21	9.87849e-20	107448|107449|77579|13838|13839|21869|11787|20564|13637|110648|108655|13841|13842|319504|13844|12934|19277|11820|12064|16573|107751|12661|13395|20357|56839|20354|20352|20423|53625|20358|15229|15228|235469|319757|18997|231876|14042|18187|18186|54712|54713|20346|22416|93840|22415|20187|22253|13138|22418|17128|20349|14634|12561|243743|21367|18508|70433|14026|210801|13642|13640|13800|18844|18845|1081…	http://amigo.geneontology.org/cgi-bin/amigo/term_details?term=GO:0097485
axon guidance	Gene Ontology	GO:0007411	87	176	6.34147e-21	9.87849e-20	107448|107449|77579|13838|13839|21869|11787|20564|13637|110648|108655|13841|13842|319504|13844|12934|19277|11820|12064|16573|107751|12661|13395|20357|56839|20354|20352|20423|53625|20358|15229|15228|235469|319757|18997|231876|14042|18187|18186|54712|54713|20346|22416|93840|22415|20187|22253|13138|22418|17128|20349|14634|12561|243743|21367|18508|70433|14026|210801|13642|13640|13800|18844|18845|1081…	http://amigo.geneontology.org/cgi-bin/amigo/term_details?term=GO:0007411
hydrolase activity, acting on acid anhydrides	Gene Ontology	GO:0016817	187	634	6.59093e-21	1.02523e-19	14853|217378|14678|14676|14675|14674|66671|53893|17921|16569|16568|16565|16564|11303|16561|11306|11307|74143|11666|209737|60440|15201|14679|320940|104215|27413|30934|27416|73296|57434|81000|19646|67040|70472|231279|20480|76108|320790|76184|67979|17918|67972|238463|80837|17913|216877|347722|230073|27377|19744|27406|16573|19300|70359|233189|234663|73095|60344|67414|19364|19376|103967|19384|56055|22…	http://amigo.geneontology.org/cgi-bin/amigo/term_details?term=GO:0016817
enzyme regulator activity	Gene Ontology	GO:0030234	215	780	6.93702e-21	1.07752e-19	216965|18645|16600|23992|75415|260409|11820|18767|66671|215015|14268|18015|64930|17002|259302|18795|30939|245638|74189|12539|97761|81489|192662|100855|13163|272381|225870|18816|19401|232341|16443|21859|12578|14667|14218|12703|74653|277854|109294|26932|347722|100061|230837|72238|18753|11933|216233|12663|16974|380839|623781|50768|13010|228359|211914|50766|56533|270162|20617|12576|217692|244416|2641…	http://amigo.geneontology.org/cgi-bin/amigo/term_details?term=GO:0030234
dendrite development	Gene Ontology	GO:0016358	94	204	7.47868e-21	1.16e-19	21909|57138|56320|13838|13839|56637|109294|108100|14260|19266|74143|13631|50790|245537|18223|13844|329165|76108|11444|11820|21907|330222|12064|23969|50772|17999|53872|228357|231380|13690|103967|228662|18472|19878|20354|26419|19876|14056|382056|15185|192167|17258|56508|93686|268980|216344|17257|216856|19211|15529|223254|18186|20620|20346|54713|195208|17974|12323|12322|13131|227541|269397|18212|181…	http://amigo.geneontology.org/cgi-bin/amigo/term_details?term=GO:0016358
negative regulation of cellular component movement	Gene Ontology	GO:0051271	102	237	8.42588e-21	1.30505e-19	18645|16600|14173|56320|22376|56637|21869|20848|18015|259302|18795|19017|20377|13489|50791|192662|217303|76108|19270|19271|19272|19273|74012|60599|319430|50768|17286|50875|238328|20357|20355|20354|20352|20423|19876|20358|56426|20855|55985|19211|13869|18186|18183|20346|15404|22416|20349|109711|22411|20187|14525|269275|12512|16011|14083|242608|70771|13138|22418|18600|72065|74748|18591|18119|22415|1…	http://amigo.geneontology.org/cgi-bin/amigo/term_details?term=GO:0051271
leukocyte cell-cell adhesion	Gene Ontology	GO:0007159	144	424	8.45145e-21	1.30714e-19	94212|16600|12487|321019|22376|12393|12775|11540|20677|12772|15510|15205|12524|15040|19013|16848|26365|217303|19401|320790|18771|74256|19419|15117|14063|12387|17999|12142|11776|18173|20354|16410|20423|20296|60505|23871|12504|17863|19354|12010|11441|12159|13024|56501|319583|18089|16195|12525|108078|16658|74734|109880|13052|11898|381305|16401|60533|11891|237256|12043|17974|11350|17973|21926|192656|…	http://amigo.geneontology.org/cgi-bin/amigo/term_details?term=GO:0007159
pyrophosphatase activity	Gene Ontology	GO:0016462	186	631	8.86678e-21	1.36943e-19	14853|217378|14678|14676|14675|14674|66671|53893|17921|16569|16568|16565|16564|11303|16561|11306|11307|74143|11666|209737|60440|15201|14679|320940|104215|27413|30934|27416|73296|57434|81000|19646|67040|70472|231279|20480|76108|320790|76184|67979|17918|67972|238463|80837|17913|216877|347722|230073|27377|19744|27406|16573|19300|70359|233189|234663|73095|60344|67414|19364|19376|103967|19384|56055|22…	http://amigo.geneontology.org/cgi-bin/amigo/term_details?term=GO:0016462
[truncated: 10,141 more rows]
