# Supplementary material for: Identification of differential microRNAs and messenger RNAs resulting from ASXL transcriptional regulator 3 knockdown during during heart development
Source: Bioengineered. 2022 Apr 17;13(4):9948–61. doi: 10.1080/21655979.2022.2062525 (PMC9161854; doi:10.1080/21655979.2022.2062525)
Supplement: Supplemental Material [file KBIE_A_2062525_SM4160.zip › supplementary/Table S3.xlsx]

## Sheet: Sheet1
Table S3. Kyoto Encyclopedia of Genes and Genomes analysis of the top 20 common differentially expressed microRNAs.
				KEGG	Input Number
				Estrogen signaling pathway	45
				ErbB signaling pathway	51
				TNF signaling pathway	52
				Protein processing in endoplasmic reticulum	52
				Thyroid hormone signaling pathway	54
				Phospholipase D signaling pathway	60
				Adrenergic signaling in cardiomyocytes	65
				Insulin signaling pathway	68
				Wnt signaling pathway	70
				Calcium signaling pathway	71
				Hippo signaling pathway	73
				cGMP-PKG signaling pathway	74
				FoxO signaling pathway	75
				Signaling pathways regulating pluripotency of stem cells	76
				Regulation of actin cytoskeleton	79
				cAMP signaling pathway	87
				Ras signaling pathway	90										KEGG PATHWAY
				Rap1 signaling pathway	97
				MAPK signaling pathway	112
				PI3K-Akt signaling pathway	127
				PI3K-Akt signaling pathway	127
				MAPK signaling pathway	112
				Rap1 signaling pathway	97
				Ras signaling pathway	90
				cAMP signaling pathway	87
				Regulation of actin cytoskeleton	79
				Signaling pathways regulating pluripotency of stem cells	76
				FoxO signaling pathway	75
				cGMP-PKG signaling pathway	74
				Hippo signaling pathway	73
				Calcium signaling pathway	71
				Wnt signaling pathway	70
				Insulin signaling pathway	68
				Adrenergic signaling in cardiomyocytes	65
				Phospholipase D signaling pathway	60
				Thyroid hormone signaling pathway	54
				TNF signaling pathway	52
				Protein processing in endoplasmic reticulum	52
				ErbB signaling pathway	51
				Estrogen signaling pathway	45
