# Supplementary material for: Identification of differential microRNAs and messenger RNAs resulting from ASXL transcriptional regulator 3 knockdown during during heart development
Source: Bioengineered. 2022 Apr 17;13(4):9948–61. doi: 10.1080/21655979.2022.2062525 (PMC9161854; doi:10.1080/21655979.2022.2062525)
Supplement: Supplemental Material [file KBIE_A_2062525_SM4160.zip › supplementary/Table S4.xlsx]

## Sheet: Table S4
Table S4. Network diagram of common differentially expressed microRNAs associated with ASXL transcriptional regulator 3.
geneID	sh-NC-DMSO-Expression	sh-ASXL3-DMSO-Expression	sh-NC-DMSO-TPM	sh-ASXL3-DMSO-TPM	log2 Ratio(sh-ASXL3-DMSO/sh-NC-DMSO)	Up-Down-Regulation(sh-ASXL3-DMSO/sh-NC-DMSO)	P-value	FDR	sh-NC-DMSO-Expression	sh-NC-Expression	sh-NC-DMSO-TPM	sh-NC-TPM	log2 Ratio(sh-NC/sh-NC-DMSO)	Up-Down-Regulation(sh-NC/sh-NC-DMSO)	P-value	FDR
mmu-miR-297a-3p	5	19	5.37157	20.7623	1.95055	Up	0.00357048	0.00473675	5	14	5.37157	15.1192	1.49297	Up	0.040246	0.0540656
mmu-miR-467e-3p	5	22	5.37157	24.0405	2.16205	Up	0.000779136	0.00111797	5	19	5.37157	20.519	1.93354	Up	0.0039151	0.00659512
mmu-miR-466l-3p	6	33	6.44589	36.0608	2.48398	Up	6.56e-06	1.2e-05	6	19	6.44589	20.519	1.67051	Up	0.0090034	0.0141356
mmu-miR-297c-3p	7	24	7.5202	26.226	1.80215	Up	0.00179275	0.00247423	7	25	7.5202	26.9986	1.84404	Up	0.00125284	0.00232496
mmu-miR-669p-3p	8	27	8.59452	29.5043	1.77943	Up	0.000999984	0.00142208	8	25	8.59452	26.9986	1.6514	Up	0.00279486	0.00485743
mmu-miR-206-3p	12	53	12.8918	57.9158	2.16751	Up	1.18e-07	2.49e-07	12	34	12.8918	36.7181	1.51004	Up	0.00102266	0.0019015
mmu-miR-466f-3p	13	25	13.9661	27.3188	0.967964	Up	0.0470534	0.0545353	13	29	13.9661	31.3184	1.16508	Up	0.0130809	0.0196059
mmu-miR-9-3p	15	64	16.1147	69.936	2.11766	Up	9.16e-09	2.13e-08	15	59	16.1147	63.7168	1.98329	Up	1.41e-07	4.58e-07
mmu-miR-1187	16	29	17.189	31.6898	0.882528	Up	0.0472844	0.0547038	16	45	17.189	48.5975	1.49939	Up	0.00016263	0.000348337
mmu-miR-466o-3p	19	42	20.412	45.8955	1.16894	Up	0.00254064	0.00342745	19	45	20.412	48.5975	1.25147	Up	0.00101261	0.00188463
mmu-miR-466m-3p	20	35	21.4863	38.2463	0.831902	Up	0.0377932	0.0444203	20	83	21.4863	89.6354	2.06065	Up	1.38e-10	5.77e-10
mmu-miR-669b-3p	27	62	29.0065	67.7505	1.22386	Up	0.000136361	0.000214441	27	109	29.0065	117.714	2.02084	Up	3.52e-13	1.63e-12
mmu-miR-466d-3p	29	76	31.1551	83.049	1.41449	Up	2.27e-06	4.32e-06	29	103	31.1551	111.234	1.83606	Up	3.38e-11	1.45e-10
mmu-miR-669f-3p	35	74	37.601	80.8635	1.10472	Up	0.000120705	0.000191391	35	160	37.601	172.791	2.20019	Up	1.18e-20	7.41e-20
mmu-miR-181c-3p	40	93	42.9726	101.626	1.24178	Up	2.18e-06	4.16e-06	40	80	42.9726	86.3956	1.00754	Up	0.000218392	0.000462094
mmu-miR-466a-3p	71	179	76.2763	195.602	1.35862	Up	1.67e-12	5.16e-12	71	248	76.2763	267.826	1.81199	Up	1.57e-24	1.1e-23
mmu-miR-466i-3p	76	161	81.6479	175.933	1.10754	Up	1.21e-08	2.78e-08	76	218	81.6479	235.428	1.5278	Up	2.18e-17	1.22e-16
mmu-miR-466e-3p	81	186	87.0195	203.252	1.22386	Up	3.22e-11	9.19e-11	81	261	87.0195	281.866	1.6956	Up	1.34e-23	9.13e-23
mmu-miR-466k	85	129	91.3167	140.965	0.626384	Up	0.00172185	0.00238152	85	130	91.3167	140.393	0.620518	Up	0.00186992	0.00337536
mmu-miR-708-5p	87	204	93.4654	222.921	1.25403	Up	1.39e-12	4.32e-12	87	185	93.4654	199.79	1.09598	Up	1.55e-09	6e-09
mmu-miR-1193-3p	105	36	112.803	39.339	-1.51977	Down	6.16e-09	1.45e-08	105	68	112.803	73.4363	-0.619241	Down	0.00543562	0.00897509
mmu-miR-154-3p	105	6	112.803	6.5565	-4.10474	Down	2.27e-24	1.17e-23	105	64	112.803	69.1165	-0.706704	Down	0.0017801	0.00321626
mmu-miR-490-5p	106	38	113.877	41.5245	-1.45545	Down	1.55e-08	3.54e-08	106	39	113.877	42.1179	-1.43498	Down	1.95e-08	6.91e-08
mmu-miR-376a-3p	120	21	128.918	22.9478	-2.49003	Down	6.57e-18	2.61e-17	120	13	128.918	14.0393	-3.19891	Down	5.38e-23	3.59e-22
mmu-miR-485-5p	125	38	134.289	41.5245	-1.69331	Down	6.79e-12	2.03e-11	125	46	134.289	49.6775	-1.43468	Down	1.05e-09	4.08e-09
mmu-miR-669o-3p	152	283	163.296	309.248	0.921278	Up	8.17e-11	2.25e-10	152	595	163.296	642.567	1.97636	Up	2.01e-63	3.19e-62
mmu-miR-127-5p	176	91	189.079	99.4403	-0.92709	Down	3.44e-07	6.92e-07	176	43	189.079	46.4376	-2.02563	Down	2.39e-20	1.46e-19
mmu-miR-467e-5p	204	303	219.16	331.103	0.595296	Up	4.29e-06	7.89e-06	204	372	219.16	401.74	0.874275	Up	1.19e-12	5.42e-12
mmu-miR-669o-5p	210	431	225.606	470.975	1.06185	Up	1.81e-19	7.79e-19	210	744	225.606	803.479	1.83245	Up	2.12e-71	3.7e-70
mmu-miR-669a-5p	416	694	446.915	758.369	0.7629	Up	4.48e-18	1.79e-17	416	874	446.915	943.872	1.07859	Up	1.61e-38	1.59e-37
mmu-miR-467d-3p	432	914	464.104	998.774	1.10571	Up	4.75e-42	4.03e-41	432	1841	464.104	1988.18	2.09893	Up	5.64e-208	2.57e-206
mmu-miR-669p-5p	432	707	464.104	772.575	0.735226	Up	2.46e-17	9.53e-17	432	879	464.104	949.272	1.03237	Up	3.59e-36	3.35e-35
mmu-miR-708-3p	448	995	481.293	1087.29	1.17575	Up	3.59e-50	3.41e-49	448	775	481.293	836.957	0.798239	Up	2.23e-21	1.41e-20
mmu-miR-542-3p	486	246	522.117	268.817	-0.957751	Down	2.83e-18	1.14e-17	486	159	522.117	171.711	-1.60439	Down	3.17e-39	3.19e-38
mmu-miR-34c-5p	1564	2369	1680.23	2588.73	0.623585	Up	5.25e-41	4.38e-40	1564	2793	1680.23	3016.29	0.844116	Up	8.64e-80	1.76e-78
mmu-miR-495-3p	1607	26	1726.42	28.4115	-5.92517	Down	0	0	1607	1060	1726.42	1144.74	-0.592764	Down	9.3e-26	6.6e-25
mmu-miR-323-3p	2546	1044	2735.21	1140.83	-1.26156	Down	1.94e-137	4.48e-136	2546	1233	2735.21	1331.57	-1.03852	Down	8.44e-102	2.28e-100
mmu-miR-382-5p	2814	33	3023.12	36.0608	-6.38947	Down	0	0	2814	1333	3023.12	1439.57	-1.0704	Down	6.59e-118	1.97e-116
mmu-miR-434-3p	2831	42	3041.38	45.8955	-6.05023	Down	0	0	2831	1728	3041.38	1866.15	-0.704667	Down	2.64e-59	3.89e-58
mmu-miR-136-5p	3531	114	3793.4	124.574	-4.92842	Down	0	0	3531	1857	3793.4	2005.46	-0.919562	Down	4.25e-115	1.24e-113
mmu-miR-434-5p	3887	34	4175.86	37.1535	-6.81243	Down	0	0	3887	1871	4175.86	2020.58	-1.04731	Down	1.64e-156	6.17e-155
mmu-miR-300-3p	8895	46	9556.03	50.2665	-7.57067	Down	0	0	8895	5159	9556.03	5571.44	-0.778362	Down	2.29e-216	1.07e-214
mmu-miR-134-5p	11437	49	12286.9	53.5448	-7.84216	Down	0	0	11437	3470	12286.9	3747.41	-1.71316	Down	0	0
mmu-miR-379-5p	49515	196	53194.7	214.179	-7.95632	Down	0	0	49515	22049	53194.7	23811.7	-1.15961	Down	0	0
