# Supplementary material for: Identification of differential microRNAs and messenger RNAs resulting from ASXL transcriptional regulator 3 knockdown during during heart development
Source: Bioengineered. 2022 Apr 17;13(4):9948–61. doi: 10.1080/21655979.2022.2062525 (PMC9161854; doi:10.1080/21655979.2022.2062525)
Supplement: Supplemental Material [file KBIE_A_2062525_SM4160.zip › supplementary/Table S5.xlsx]

## Sheet: Related to heart and develop
Table S5. Common differentially expressed microRNAs associated with ASXL transcriptional regulator 3 in heart development, obtained through literature review.
geneID	sh-NC-DMSO-Expression	sh-ASXL3-DMSO-Expression	sh-NC-DMSO-TPM	sh-ASXL3-DMSO-TPM	log2 Ratio(sh-ASXL3-DMSO/sh-NC-DMSO)	Up-Down-Regulation(sh-ASXL3-DMSO/sh-NC-DMSO)	P-value	FDR	sh-NC-DMSO-Expression	sh-NC-Expression	sh-NC-DMSO-TPM	sh-NC-TPM	log2 Ratio(sh-NC/sh-NC-DMSO)	Up-Down-Regulation(sh-NC/sh-NC-DMSO)	P-value	FDR
mmu-miR-206-3p	12	53	12.8918	57.9158	2.16751	Up	1.18e-07	2.49e-07	12	34	12.8918	36.7181	1.51004	Up	0.00102266	0.0019015
mmu-miR-181c-3p	40	93	42.9726	101.626	1.24178	Up	2.18e-06	4.16e-06	40	80	42.9726	86.3956	1.00754	Up	0.000218392	0.000462094
mmu-miR-708-5p	87	204	93.4654	222.921	1.25403	Up	1.39e-12	4.32e-12	87	185	93.4654	199.79	1.09598	Up	1.55e-09	6e-09
mmu-miR-485-5p	125	38	134.289	41.5245	-1.69331	Down	6.79e-12	2.03e-11	125	46	134.289	49.6775	-1.43468	Down	1.05e-09	4.08e-09
mmu-miR-323-3p	2546	1044	2735.21	1140.83	-1.26156	Down	1.94e-137	4.48e-136	2546	1233	2735.21	1331.57	-1.03852	Down	8.44e-102	2.28e-100
mmu-miR-382-5p	2814	33	3023.12	36.0608	-6.38947	Down	0	0	2814	1333	3023.12	1439.57	-1.0704	Down	6.59e-118	1.97e-116
mmu-miR-134-5p	11437	49	12286.9	53.5448	-7.84216	Down	0	0	11437	3470	12286.9	3747.41	-1.71316	Down	0	0
mmu-miR-542-3p	486	246	522.117	268.817	-0.957751	Down	2.83e-18	1.14e-17	486	159	522.117	171.711	-1.60439	Down	3.17e-39	3.19e-38
mmu-miR-466k	85	129	91.3167	140.965	0.626384	Up	0.00172185	0.00238152	85	130	91.3167	140.393	0.620518	Up	0.00186992	0.00337536
mmu-miR-34c-5p	1564	2369	1680.23	2588.73	0.623585	Up	5.25e-41	4.38e-40	1564	2793	1680.23	3016.29	0.844116	Up	8.64e-80	1.76e-78
mmu-miR-466d-3p	29	76	31.1551	83.049	1.41449	Up	2.27e-06	4.32e-06	29	103	31.1551	111.234	1.83606	Up	3.38e-11	1.45e-10
