# Supplementary material for: Identification of differential microRNAs and messenger RNAs resulting from ASXL transcriptional regulator 3 knockdown during during heart development
Source: Bioengineered. 2022 Apr 17;13(4):9948–61. doi: 10.1080/21655979.2022.2062525 (PMC9161854; doi:10.1080/21655979.2022.2062525)
Supplement: Supplemental Material [file KBIE_A_2062525_SM4160.zip › supplementary/Table S6.xlsx]

## Sheet: Document retrieval
Table S6. Common differentially expressed microRNAs associated with ASXL transcriptional regulator 3, obtained through literature review.
Disease name	geneID	Literature number
Ovarian kitL pre-mrna alternative splicing	mmu-miR-297a-3p	2	Effect of cadmium on kitl pre-mRNA alternative splicing in murine ovarian granulosa cells and its associated regulation by miRNAs.
Poor recovery from stroke			1. Post-Stroke Social Isolation Reduces Cell Proliferation in the Dentate Gyrus and Alters miRNA Profiles in the Aged Female Mice Brain.
	mmu-miR-467e-3p	×
Neural differentiation	mmu-miR-466l-3p	2	1. LncRNA Rik-203 Contributes to Sevoflurane Induced Neurotoxicity?
Nerve inflammation			2. PNA-based microRNA inhibitors elicit anti-inflammatory effects in microglia cells.
	mmu-miR-297c-3p	×
	mmu-miR-669p-3p	×
Adipogenesis in adipocytes is inhibited by silencing C-MET and subsequently inactivating Mir-206-3p in the PI3K/Akt signaling pathway.	mmu-miR-206-3p	38	miR-206-3p Inhibits 3T3-L1 Cell Adipogenesis via the c-Met/PI3K/Akt Pathway.
Occupational asthma			4. Acute 4,4'-Methylene Diphenyl Diisocyanate Exposure-Mediated Downregulation of miR-206-3p and miR-381-3p Activates Inducible Nitric Oxide Synthase Transcription by Targeting Calcineurin/NFAT Signaling in Macrophages.
Alzheimer's disease			6. The Anti-dementia Effects of Donepezil Involve miR-206-3p in the Hippocampus and Cortex.
Skin development			7. Dynamic expression of miR-206-3p during mouse skin development is independent of keratinocyte differentiation.
Depression/anxiety behavior			8. Anxiety-Related Behaviours Associated with microRNA-206-3p and BDNF Expression in Pregnant Female Mice Following Psychological Social Stress.
The virus infects the nervous system			12. Genome-wide profiling of long noncoding RNA expression patterns and CeRNA analysis in mouse cortical neurons infected with different strains of borna disease virus.
Mouse embryonic development			15. Evaluation of RNA quality in fixed and unembedded mouse embryos by different methods.
Social isolation after stroke			18. Microarray Profiling Reveals Distinct Circulating miRNAs in Aged Male and Female Mice Subjected to Post-stroke Social Isolation.
Mental and neurological diseases			21. Microbial regulation of microRNA expression in the amygdala and prefrontal cortex.
Stomach cancer			22. Involvement of Differentially Expressed microRNAs in the PEGylated Liposome Encapsulated Rhenium-Mediated Suppression of Orthotopic Hypopharyngeal Tumor.
Diabetic retinopathy			23. Stabilization of HIF-1α in Human Retinal Endothelial Cells Modulates Expression of miRNAs and Proangiogenic Growth Factors.
			27. Retinal and circulating miRNA expression patterns in diabetic retinopathy: An in silico and in vivo approach.
Myogenic transcription factor			24. Post-transcriptional regulation of MRTF-A by miRNAs during myogenic differentiation of myoblasts.
Postprandial hyperlipidemia			25. Postprandial Circulating miRNAs in Response to a Dietary Fat Challenge.
Rhabdomyolysis			26. Establishment and characterization of a mouse model of rhabdomyolysis by coadministration of statin and fibrate.
Skeletal muscle differentiation			30. Inhibition of the JNK/MAPK signaling pathway by myogenesis-associated miRNAs is required for skeletal muscle development.
Alcoholic fatty liver disease (NAFLD)			31. Roles of microRNAs in immunopathogenesis of non-alcoholic fatty liver disease revealed by integrated analysis of microRNA and mRNA expression profiles.
Squamous cell carcinoma of skin (SCC)			34. Ultraviolet radiation-induced tumor necrosis factor alpha, which is linked to the development of cutaneous SCC, modulates differential epidermal microRNAs expression.
Pulmonary pathological changes induced by multiwalled carbon nanotubes			35. mRNAs and miRNAs in whole blood associated with lung hyperplasia, fibrosis, and bronchiolo-alveolar adenoma and adenocarcinoma after multi-walled carbon nanotube inhalation exposure in mice.
Eosinophilic meningitis (EM)			36. MicroRNA expressions associated with eosinophilic meningitis caused by Angiostrongylus cantonensis infection in a mouse model.
osteoporosis			37. Identification of circRNA-associated ceRNA network in BMSCs of OVX models for postmenopausal osteoporosis.
Heart development			38. Deregulated Cardiac Specific MicroRNAs in Postnatal Heart Growth.
Regulates the expression of other collagen genes	mmu-miR-466f-3p	4	The procollagen type III, alpha 1 (COL3A1) gene first intron expresses poly-A+ RNA corresponding to multiple ESTs and putative miRNAs.
SHH MB CSC, EMT			1. Low Expression of miR-466f-3p Sustains Epithelial to Mesenchymal Transition in Sonic Hedgehog Medulloblastoma Stem Cells Through Vegfa-Nrp2 Signaling Pathway.
Osteoblastic differentiation and bone regeneration			3. MicroRNA expression signature for Satb2-induced osteogenic differentiation in bone marrow stromal cells.
APPswe /PSδE9 transgenic mouse AD			4. Expression profile of miRNAs in APP swe/PSΔE9 transgenic mice
The immune	mmu-miR-9-3p	68	Differentially Tolerized Mouse Antigen Presenting Cells Share a Common miRNA Signature Including Enhanced mmu-miR-223-3p Expression Which Is Sufficient to Imprint a Protolerogenic State.
Osteogenesis differentiation			35. Involvement of microRNAs in regulation of osteoblastic differentiation in mouse induced pluripotent stem cells.
Dynamic regulation of neural progenitor cell proliferation			42. Long Non-coding RNA T-UCstem1 Controls Progenitor Proliferation and Neurogenesis in the Postnatal Mouse Olfactory Bulb through Interaction with miR-9.
Regulates the expression of other collagen genes	mmu-miR-1187	6	The procollagen type III, alpha 1 (COL3A1) gene first intron expresses poly-A+ RNA corresponding to multiple ESTs and putative miRNAs.
Osteogenesis differentiation			1. Identification of novel microRNA inhibiting actin cytoskeletal rearrangement thereby suppressing osteoblast differentiation.
Acute liver failure			2. The regulatory role of microRNA-1187 in TNF-α-mediated hepatocyte apoptosis in acute liver failure.
The tumor			3. [Effect of Xiaoai Jiedu Recipe on mIRNA Expression Profiles in H₂₂ Tumor-bearing Mice].
HBV transgenic mouse model			4. Altered microRNA expression profile in maternal and fetal liver of HBV transgenic mouse model.
Early diabetic nephropathy			5. Abated microRNA-195 expression protected mesangial cells from apoptosis in early diabetic renal injury in mice.
	mmu-miR-466o-3p	1
	mmu-miR-466m-3p	1
A potential target for acute allograft rejection	mmu-miR-669b-3p	1	MiR-669b-3p regulates CD4 T cell function by down-regulating indoleamine-2, 3-dioxygenase.
Embryonic development	mmu-miR-466d-3p	5	Differential expression of microRNAs in 2-cell and 4-cell mouse embryos.
	mmu-miR-669f-3p	×
MiR - 181 - c, myocardial	mmu-miR-181c-3p	15	7. miR-181c-5p Exacerbates Hypoxia/Reoxygenation-Induced Cardiomyocyte Apoptosis via Targeting PTPN4.
Osteogenesis differentiation			11. MicroRNA profiles of BMSCs induced into osteoblasts with osteoinductive medium.
Allergic rhinitis	mmu-miR-466a-3p	4	1. MicroRNA-466a-3p attenuates allergic nasal inflammation in mice by targeting GATA3.
Regulating Treg differentiation and controlling inflammatory diseases			2. miR-466a Targeting of TGF-β2 Contributes to FoxP3 Regulatory T Cell Differentiation in a Murine Model of Allogeneic Transplantation.
Hypertonic stress response			3. Sfmbt2 10th intron-hosted miR-466(a/e)-3p are important epigenetic regulators of Nfat5 signaling, osmoregulation and urine concentration in mice.
Therapeutic targets for diabetes			4. Analysis of epigenetic factors in mouse embryonic neural stem cells exposed to hyperglycemia.
EMT, cancer stem cells	mmu-miR-466i-3p	4	1. Gut microbiota regulate tumor metastasis via circRNA/miRNA networks.
Brain development			2. Maternal immune activation alters brain microRNA expression in mouse offspring.
Mechanical strain of osteogenic differentiation			3. Mechanical Strain Affects Some Microrna Profiles in Pre-Oeteoblasts.
Bacterial infections			4. Microrna Expression Profiling of Macrophage Line Raw264.7 Infected by Candida Albicans.
Hypertonic stress response	mmu-miR-466e-3p	1	Sfmbt2 10th intron-hosted miR-466(a/e)-3p are important epigenetic regulators of Nfat5 signaling, osmoregulation and urine concentration in mice.
Acute myocardial infarction (AMI) in rats	mmu-miR-466k	3	1. LncRNA Kcnq1ot1 renders cardiomyocytes apoptosis in acute myocardial infarction model by up-regulating Tead1.
Gestational diabetes Mellitus (GDM)			2. Exosomal MicroRNA Expression Profiling Analysis of the Effects of Lycium Barbarum Polysaccharide on Gestational Diabetes Mellitus Mice.
Regulate the kidney to adapt to pregnancy			3. Kidney microRNA profile in pregnant mice reveals molecular insights into kidney adaptation to pregnancy: A pilot study.
Virus infection	mmu-miR-708-5p	45	36.Integrated mRNA and miRNA profiling in NIH/3T3 cells in response to bovine papillomavirus gene expression.
Pathways to aging and longevity, including mTOR, FOXO and MAPK			14. MicroRNAs miR-203-3p, miR-664-3p and miR-708-5p are associated with median strain lifespan in mice.
Arrymogenic cardiomyopathy (AC), Wnt /β-catenin			27. A novel murine model for arrhythmogenic cardiomyopathy points to a pathogenic role of Wnt signalling and miRNA dysregulation.
Reduce RAS - related obesity and complications			37. Angiotensin II Increases Endoplasmic Reticulum Stress in Adipose Tissue and Adipocytes.
	mmu-miR-1193-3p	1
	mmu-miR-154-3p	9
Irritable bowel syndrome	mmu-miR-490-5p	37	Role of mast cell-miR-490-5p in irritable bowel syndrome.
Pathological changes were assessed in young mice			27. Combined seven miRNAs for early hepatocellular carcinoma detection with chronic low-dose exposure to microcystin-LR in mice.
Early fibrosis of liver cancer	mmu-miR-376a-3p	29	10. The combination of coffee compounds attenuates early fibrosis-associated hepatocarcinogenesis in mice: involvement of miRNA profile modulation.
Squamous cell carcinoma of the skin induced by ultraviolet radiation			12. Ultraviolet radiation-induced differential microRNA expression in the skin of hairless SKH1 mice, a widely used mouse model for dermatology research.
Nonsyndromic and syndromic hearing loss			13. Analysis of miR-376 RNA cluster members in the mouse inner ear.
Peripheral nerve injury	mmu-miR-485-5p	107	17. miR-485-5p suppresses Schwann cell proliferation and myelination by targeting cdc42 and Rac1.
Apoptosis and cell death in myocardial oxidative injury			26. Circ-HIPK2 Accelerates Cell Apoptosis and Autophagy in Myocardial Oxidative Injury by Sponging miR-485-5p and Targeting ATG101.
Chondrogenic differentiation /OA			42. MiR-485-5p promotes the development of osteoarthritis by inhibiting cartilage differentiation in BMSCs.
	mmu-miR-669o-3p	×
osteoarthritis	mmu-miR-127-5p	47	8. circRNA.33186 Contributes to the Pathogenesis of Osteoarthritis by Sponging miR-127-5p.
pneumonia			16. MicroRNA-127-5p attenuates severe pneumonia via tumor necrosis factor receptor-associated factor 1.
Cancer metastasis			29. Carrier-Free CXCR4-Targeted Nanoplexes Designed for Polarizing Macrophages to Suppress Tumor Growth.
Epigenetic miRNA markers or molecular markers in GS and maGS cells			47. Differential genomic imprinting and expression of imprinted microRNAs in testes-derived male germ-line stem cells in mouse.
	mmu-miR-467e-5p	×
	mmu-miR-669o-5p	×
	mmu-miR-669a-5p	1
Parasitic infection	mmu-miR-467d-3p	1	Comparative expression profiles of host circulating miRNAs in response to Trichinella spiralis infection.
	mmu-miR-669p-5p	1
Virus infection	mmu-miR-708-3p	8	5. Integrated mRNA and miRNA profiling in NIH/3T3 cells in response to bovine papillomavirus gene expression.
Lung cancer treatment			6. Exosomal miRNAs as Novel Pharmacodynamic Biomarkers for Cancer Chemopreventive Agent Early Stage Treatments in Chemically Induced Mouse Model of Lung Squamous Cell Carcinoma.
Pregnancy and maternal-fetal immune interactions	mmu-miR-542-3p	102	86.Murine trophoblast-derived and pregnancy-associated exosome-enriched extracellular vesicle microRNAs: Implications for placenta driven effects on maternal physiology.
Inflammation of cerebral infarction			12. Mesenchymal stem cell-derived exosome miR-542-3p suppresses inflammation and prevents cerebral infarction.
Coronary heart disease (CHD) RAT			16. Granule of BU-XIN RUAN-MAI Attenuates the Patients' Angina Pectoris of Coronary Heart Disease via Regulating miR-542-3p/GABARAP Signaling.
Osteogenesis differentiation			42. miR-542-3p suppresses osteoblast cell proliferation and differentiation, targets BMP-7 signaling and inhibits bone formation.
Parkinson's Disease (PD)			59. MicroRNA expressing profiles in A53T mutant alpha-synuclein transgenic mice and Parkinsonian.
Heart reshaping HUMAN			71. Integrated analysis of mRNA and microRNA expression profiles reveals differential transcriptome signature in ischaemic and dilated cardiomyopathy induced heart failure.
Classic Cardiovascular Risk Factors (CRFS)			80. MicroRNA Expression Profiling of Bone Marrow-Derived Proangiogenic Cells (PACs) in a Mouse Model of Hindlimb Ischemia: Modulation by Classical Cardiovascular Risk Factors.
Cardiovascular disease RAT			90. Analysis of microRNA Expression Profiles Induced by Yiqifumai Injection in Rats with Chronic Heart Failure.
Allergic asthma			95. Using multiple online databases to help identify microRNAs regulating the airway epithelial cell response to a virus-like stimulus.
Cancer-related pain	mmu-miR-34c-5p	122	22. miR-34c-5p functions as pronociceptive microRNA in cancer pain by targeting Cav2.3 containing calcium channels.
Atrial fibrillation (AF) HUMAN			54. Identification of Circular RNA-MicroRNA-Messenger RNA Regulatory Network in Atrial Fibrillation by Integrated Analysis.
Factors that alter epigenetic mechanisms may be passed on through breast milk			70. Epigenetic Programming Through Breast Milk and Its Impact on Milk-Siblings Mating.
Retinitis pigmentosa (RP)			82. A Novel Mechanism of Sigma 1 Receptor Neuroprotection: Modulation of miR-214-3p.
Toxicity of heavy ion radiation to testis in mice			85. Comparative Profiling of MicroRNAs Reveals the Underlying Toxicological Mechanism in Mice Testis Following Carbon Ion Radiation.
ETP induces cardiotoxicity in HUMAN			86. Cell death mechanisms of the anti-cancer drug etoposide on human cardiomyocytes isolated from pluripotent stem cells.
Embryonic gonadal development			87. MicroRNA dynamics at the onset of primordial germ and somatic cell sex differentiation during mouse embryonic gonad development.
Sepsis associated inflammation	mmu-miR-495-3p	62	10. LncRNA NEAT1 reversed the hindering effects of miR-495-3p/STAT3 axis and miR-211/PI3K/AKT axis on sepsis-relevant inflammation.
Diabetes leads to dysregulation of mirnas including cardiac progenitor cells			24. Diabetes induces dysregulation of microRNAs associated with survival, proliferation and self-renewal in cardiac progenitor cells.
atherosclerosis			25. Silenced long non-coding RNA activated by DNA damage elevates microRNA-495-3p to suppress atherosclerotic plaque formation via reducing Krüppel-like factor 5.
Restenosis is driven by vascular smooth muscle hyperplasia and local inflammation			29. Myostatin Inhibits Vascular Smooth Muscle Cell Proliferation and Local 14q32 microRNA Expression, But Not Systemic Inflammation or Restenosis.
Social isolation after stroke			39. Microarray Profiling Reveals Distinct Circulating miRNAs in Aged Male and Female Mice Subjected to Post-stroke Social Isolation.
Amyotrophic lateral sclerosis (ALS)			52. A Regulatory Circuitry Between Gria2, miR-409, and miR-495 Is Affected by ALS FUS Mutation in ESC-Derived Motor Neurons.
A candidate marker for phenotypic differentiation of cardiomyopathy in HUMAN	mmu-miR-323-3p	33	5. Circulating miR-323-3p is a biomarker for cardiomyopathy and an indicator of phenotypic variability in Friedreich's ataxia patients.
Coronary heart disease (CHD)			8. Suppression of microRNA-323-3p restrains vascular endothelial cell apoptosis via promoting sirtuin-1 expression in coronary heart disease.
It is involved in the regulation of stem cell pluripotency			16. MicroRNA-323-3p regulates the activity of polycomb repressive complex 2 (PRC2) via targeting the mRNA of embryonic ectoderm development (Eed) gene in mouse embryonic stem cells.
RA synovial fibroblast SF, WNT/ Cadherin signaling pathway			17. Identification of microRNA-221/222 and microRNA-323-3p association with rheumatoid arthritis via predictions using the human tumour necrosis factor transgenic mouse model.
The mir-323a-3P-TIMP3-TGF -β pathway promotes myocardial fibrosis			20. MicroRNA-323a-3p Promotes Pressure Overload-Induced Cardiac Fibrosis by Targeting TIMP3.
Depression (MDD)			21. miR-323a regulates ERBB4 and is involved in depression.
Acute myocardial infarction (AMI)	mmu-miR-382-5p	56	1. Modulation of miR-382-5p reduces apoptosis of myocardial cells after acute myocardial infarction.
Cardiovascular disease caused by hardening of the arteries			21. RP5-833A20.1/miR-382-5p/NFIA-dependent signal transduction pathway contributes to the regulation of cholesterol homeostasis and inflammatory reaction.
depression			50. Treatment with TREK1 and TRPC3/6 ion channel inhibitors upregulates microRNA expression in a mouse model of chronic mild stress.
Prostate tumor			51. A microRNA/Runx1/Runx2 network regulates prostate tumor progression from onset to adenocarcinoma in TRAMP mice.
Osteoblast differentiation	mmu-miR-434-3p	14	1. Over-expression of miR-411-5p and miR-434-3p promotes the osteoblast differentiation by targeting GATA4.
Muscular dystrophy			3. MicroRNA-434-3p regulates age-related apoptosis through eIF5A1 in the skeletal muscle.
Candidate serum biomarkers for muscle aging			5. Comprehensive miRNA Profiling of Skeletal Muscle and Serum in Induced and Normal Mouse Muscle Atrophy During Aging.
Prognostic biomarkers for the occurrence of epilepsy			7. Genome-wide microRNA profiling in brain and blood samples in a mouse model of epileptogenesis.
Skin wound repair			12. Versican 3'-untranslated region (3'UTR) promotes dermal wound repair and fibroblast migration by regulating miRNA activity.
atherosclerosis			13. Differentially expressed microRNAs at different stages of atherosclerosis in ApoE-deficient mice.
Gestational muscle development	mmu-miR-136-5p	55	39. An obesogenic maternal environment impairs mouse growth patterns, satellite cell activation, and markers of postnatal myogenesis.
Embryo transfer			2. Effect of vitrification on the microRNA transcriptome in mouse blastocysts.
Regulation of mouse astrocytes			23. The Effects of miR-136-5p-Mediated Regulation of A20 in Astrocytes from Cultured Spinal Cord Cultured Cells In Vitro.
Skin whitening	mmu-miR-434-5p	3	1. Mir-434-5p mediates skin whitening and lightening.
The tumor			2. [Effect of Xiaoai Jiedu Recipe on mIRNA Expression Profiles in H₂₂ Tumor-bearing Mice].
	mmu-miR-300-3p	4
Acute pain associated with laminitis in horses	mmu-miR-134-5p	60	Circulating miR-23b-3p, miR-145-5p and miR-200b-3p are potential biomarkers to monitor acute pain associated with laminitis in horses.
Acute myocardial infarction (AMI) HUMAN			3. MiR-134-5p targeting XIAP modulates oxidative stress and apoptosis in cardiomyocytes under hypoxia/reperfusion-induced injury.
Acute myocardial infarction (AMI)			8. miR-134-5p inhibition reduces infarct-induced cardiomyocyte apoptosis via Creb1 upregulation.
Myocardial infarction (MI)			20. MiR-134-5p Regulates Myocardial Apoptosis and Angiogenesis by Directly Targeting KDM2A After Myocardial Infarction.
Schistosomiasis infection			59. Altered levels of circulating miRNAs are associated Schistosoma japonicum infection in mice.
Experimental autoimmune uveitis (EAU)	mmu-miR-379-5p	33	4. MiR-379-5p aggravates experimental autoimmune uveitis in mice via the regulation of SEMA3A.
Lupus erythematosus			31. Mesenchymal stem cell transplantation can restore lupus disease-associated miRNA expression and Th1/Th2 ratios in a murine model of SLE.
