# Supplementary material for: Identification of differential microRNAs and messenger RNAs resulting from ASXL transcriptional regulator 3 knockdown during during heart development
Source: Bioengineered. 2022 Apr 17;13(4):9948–61. doi: 10.1080/21655979.2022.2062525 (PMC9161854; doi:10.1080/21655979.2022.2062525)
Supplement: Supplemental Material [file KBIE_A_2062525_SM4160.zip › supplementary/Table S7.xlsx]

## Sheet: Table S7
Table S7. Summary of common differentially expressed messenger RNAs.
geneID	geneLength	sh-NC-DMSO-Expression	sh-ASXL3-DMSO-Expression	sh-NC-DMSO-RPKM	sh-ASXL3-DMSO-RPKM	log2 Ratio(sh-ASXL3-DMSO/sh-NC-DMSO)	Up-Down-Regulation(sh-ASXL3-DMSO/sh-NC-DMSO)	P-value	FDR	geneLength	sh-NC-DMSO-Expression	sh-NC-Expression	sh-NC-DMSO-RPKM	sh-NC-RPKM	log2 Ratio(sh-NC/sh-NC-DMSO)	Up-Down-Regulation(sh-NC/sh-NC-DMSO)	P-value	FDR
0610011F06Rik	811	190	103	17.6447	10.8693	-0.698969	Down	5.71e-05	0.000177765	811	190	127	17.6447	10.8138	-0.706362	Down	1.59e-05	5.04e-05
0610040J01Rik	1870	10	0	0.402754	0.001	-8.65375	Down	0.00192856	0.00468571	1870	10	27	0.402754	0.997051	1.30777	Up	0.0111891	0.0228452
1110008L16Rik	3117	343	188	8.28779	5.16188	-0.68309	Down	1.11e-07	4.79e-07	3117	343	664	8.28779	14.7105	0.827784	Up	1.01e-18	8.36e-18
1110008P14Rik	657	73	123	8.36833	16.0224	0.937076	Up	7.66e-06	2.68e-05	657	73	34	8.36833	3.57362	-1.22755	Down	2.24e-05	6.96e-05
1190002N15Rik	3950	385	554	7.34083	12.0033	0.709413	Up	7.3e-14	5.31e-13	3950	385	1076	7.34083	18.8109	1.35756	Up	1.9e-63	6.72e-62
1190005I06Rik	734	39	13	4.00175	1.51577	-1.40058	Down	0.0014334	0.00356666	734	39	10	4.00175	0.940804	-2.08867	Down	6.05e-06	2e-05
1600002K03Rik	651	32	7	3.70212	0.920246	-2.00826	Down	0.00021198	0.000604095	651	32	17	3.70212	1.80328	-1.03773	Down	0.014674	0.0292832
1700007K13Rik	804	7	0	0.655727	0.001	-9.35695	Down	0.0128151	0.0263824	804	7	1	0.655727	0.0858893	-2.93255	Down	0.0283502	0.0528506
1700019D03Rik	834	1532	593	138.348	60.8521	-1.18493	Down	3.92e-71	1.83e-69	834	1532	613	138.348	50.7562	-1.44665	Down	1.21e-108	9.13e-107
1700023F06Rik	1199	46	20	2.88948	1.42757	-1.01725	Down	0.00698688	0.0152081	1199	46	19	2.88948	1.09428	-1.40083	Down	0.000201164	0.00055251
1700037C18Rik	1097	17	5	1.16714	0.390077	-1.58115	Down	0.02423	0.0463186	1097	17	8	1.16714	0.503592	-1.21265	Down	0.0456444	0.0808098
1700084C01Rik	1440	3	15	0.156906	0.891489	2.50631	Up	0.00181462	0.00443726	1440	3	23	0.156906	1.10296	2.81341	Up	0.000120725	0.000341616
1700094D03Rik	3097	83	47	2.01845	1.2988	-0.636065	Down	0.0148163	0.0300573	3097	83	157	2.01845	3.50069	0.79439	Up	3.54e-05	0.000107656
1810037I17Rik	976	775	373	59.8044	32.7074	-0.870635	Down	7.11e-23	8.49e-22	976	775	477	59.8044	33.7492	-0.825398	Down	1.71e-23	1.8e-22
1810041L15Rik	5917	14	63	0.1782	0.911226	2.35431	Up	2.91e-10	1.58e-09	5917	14	41	0.1782	0.478495	1.42501	Up	0.000779792	0.00196672
2010111I01Rik	6765	176	94	1.95941	1.18918	-0.720457	Down	7e-05	0.000214821	6765	176	301	1.95941	3.07251	0.648997	Up	1.53e-06	5.4e-06
2210404O09Rik	2221	62	24	2.10244	0.924804	-1.18485	Down	0.000380312	0.00104351	2221	62	110	2.10244	3.4201	0.701972	Up	0.00190571	0.00451253
2410004B18Rik	975	217	302	16.7624	26.5088	0.661239	Up	2.1e-07	8.78e-07	975	217	132	16.7624	9.34898	-0.842348	Down	7.7e-08	3.1e-07
2410141K09Rik	1491	32	0	1.61642	0.001	-10.6586	Down	1.79e-09	9.13e-09	1491	32	19	1.61642	0.879976	-0.877263	Down	0.0338096	0.0617816
2610305D13Rik	2561	288	145	8.46963	4.84558	-0.80563	Down	2.01e-08	9.31e-08	2561	288	489	8.46963	13.1854	0.638575	Up	1.5e-09	6.95e-09
2810428I15Rik	657	690	391	79.0979	50.9329	-0.635042	Down	1.62e-12	1.08e-11	657	690	379	79.0979	39.8354	-0.98959	Down	4.44e-28	5.63e-27
2900011O08Rik	2355	76	15	2.43055	0.545114	-2.15665	Down	1.47e-09	7.53e-09	2355	76	29	2.43055	0.850359	-1.51514	Down	3.72e-07	1.4e-06
2900026A02Rik	5838	284	166	3.66383	2.4335	-0.590322	Down	2.23e-05	7.38e-05	5838	284	479	3.66383	5.66587	0.628944	Up	3.6e-09	1.62e-08
3010026O09Rik	1140	392	199	25.8978	14.9395	-0.793699	Down	1.01e-10	5.73e-10	1140	392	209	25.8978	12.6601	-1.03254	Down	9.95e-18	7.8e-17
3830406C13Rik	2498	44	7	1.3266	0.239824	-2.46769	Down	7.28e-07	2.87e-06	2498	44	29	1.3266	0.801679	-0.726642	Down	0.0339066	0.0619374
4921536K21Rik	2618	6	28	0.172609	0.915325	2.40678	Up	2.44e-05	7.99e-05	2618	6	34	0.172609	0.896818	2.37731	Up	1.68e-05	5.3e-05
4930427A07Rik	3355	322	97	7.22844	2.47438	-1.54662	Down	1.54e-23	1.89e-22	3355	322	199	7.22844	4.09596	-0.819483	Down	1.6e-10	7.97e-10
4930503E14Rik	1289	14	0	0.818006	0.001	-9.67597	Down	0.000154376	0.00044931	1289	14	34	0.818006	1.82147	1.15492	Up	0.00949236	0.0196939
4930503L19Rik	2291	64	112	2.10395	4.18389	0.991741	Up	7.61e-06	2.67e-05	2291	64	133	2.10395	4.00887	0.930091	Up	1.37e-05	4.35e-05
4930523C07Rik	4034	28	0	0.522761	0.001	-9.03001	Down	2.24e-08	1.03e-07	4034	28	5	0.522761	0.0855912	-2.61062	Down	1.3e-05	4.16e-05
4930548H24Rik	1427	21	6	1.10835	0.359844	-1.62297	Down	0.0101793	0.0214407	1427	21	53	1.10835	2.56476	1.21041	Up	0.000723868	0.00183387
4930590J08Rik	3395	8	20	0.177473	0.50417	1.50631	Up	0.00937984	0.0199483	3395	8	24	0.177473	0.488165	1.45977	Up	0.00955026	0.019801
5730559C18Rik	3013	450	747	11.2485	21.2182	0.915569	Up	2.53e-27	3.69e-26	3013	450	290	11.2485	6.64651	-0.759063	Down	1.46e-12	8.51e-12
6030419C18Rik	2139	27	8	0.95068	0.320086	-1.5705	Down	0.00416718	0.00951189	2139	27	48	0.95068	1.54962	0.704884	Up	0.0408276	0.0730349
6330409D20Rik	1118	1	7	0.0673658	0.53585	2.99174	Up	0.0242254	0.0463668	1118	1	9	0.0673658	0.555899	3.04473	Up	0.017268	0.0338947
9130008F23Rik	2159	3	14	0.104653	0.554961	2.40678	Up	0.00329724	0.00767238	2159	3	16	0.104653	0.511755	2.28985	Up	0.00471534	0.0104264
9130023H24Rik	3581	60	82	1.26191	1.95973	0.635047	Up	0.00914284	0.0194975	3581	60	109	1.26191	2.10193	0.736103	Up	0.00127653	0.00311321
9330159F19Rik	5644	148	14	1.97495	0.212289	-3.21771	Down	4.62e-26	6.4e-25	5644	148	282	1.97495	3.4503	0.804907	Up	1.97e-08	8.35e-08
9330182L06Rik	4627	70	34	1.13941	0.628878	-0.857434	Down	0.00375602	0.00863413	4627	70	36	1.13941	0.537277	-1.08455	Down	0.000170327	0.000472497
9930012K11Rik	1986	74	100	2.8063	4.30931	0.618789	Up	0.00490052	0.0109972	1986	74	51	2.8063	1.77332	-0.662219	Down	0.011077	0.0226368
9930111J21Rik1	3863	10	0	0.194965	0.001	-7.60707	Down	0.00192856	0.00468645	3863	10	29	0.194965	0.518404	1.41086	Up	0.00529086	0.0115935
A3galt2	3390	19	7	0.422119	0.17672	-1.25619	Down	0.0440168	0.078913	3390	19	8	0.422119	0.162962	-1.37312	Down	0.0198461	0.0384676
A830018L16Rik	6815	42	17	0.464157	0.213486	-1.12047	Down	0.0053647	0.0119682	6815	42	71	0.464157	0.719428	0.632239	Up	0.0233402	0.0443161
A930018P22Rik	819	10	0	0.919597	0.001	-9.84486	Down	0.00192856	0.0046945	819	10	1	0.919597	0.0843162	-3.44712	Down	0.00404104	0.00904554
Abca5	8269	471	270	4.28992	2.79446	-0.618382	Down	1.22e-08	5.76e-08	8269	471	1038	4.28992	8.66841	1.01482	Up	2.95e-39	5.53e-38
Abca7	6594	862	313	9.84554	4.0624	-1.27714	Down	1.2e-45	3.26e-44	6594	862	529	9.84554	5.5399	-0.829611	Down	3.66e-26	4.29e-25
Abcb1a	4977	88	119	1.33167	2.04629	0.619772	Up	0.0021118	0.00509831	4977	88	379	1.33167	5.25856	1.98143	Up	5.91e-39	1.09e-37
Abcb1b	4344	89	47	1.54306	0.925966	-0.736759	Down	0.00406212	0.00928433	4344	89	275	1.54306	4.37158	1.50236	Up	5.27e-20	4.66e-19
Abcb9	3334	88	1	1.98792	0.0256697	-6.27505	Down	3.39e-23	4.12e-22	3334	88	249	1.98792	5.15738	1.37538	Up	3.49e-16	2.52e-15
Abcc4	5729	270	35	3.54949	0.522849	-2.76315	Down	4.37e-40	9.77e-39	5729	270	993	3.54949	11.9692	1.75364	Up	1.79e-84	9.51e-83
Abcc8	4952	155	66	2.3574	1.14064	-1.04734	Down	3.08e-07	1.27e-06	4952	155	265	2.3574	3.69539	0.648533	Up	6.59e-06	2.17e-05
Abcg2	2491	377	144	11.3985	4.94739	-1.20411	Down	3.61e-19	3.69e-18	2491	377	695	11.3985	19.2666	0.757257	Up	5.69e-17	4.29e-16
Abcg4	3626	32	94	0.664666	2.21864	1.73897	Up	2.52e-10	1.38e-09	3626	32	15	0.664666	0.285666	-1.2183	Down	0.005514	0.0120059
Abhd14b	1475	81	125	4.13594	7.25279	0.81032	Up	6.71e-05	0.000206581	1475	81	165	4.13594	7.7248	0.901281	Up	2.34e-06	8.09e-06
Abhd2	2903	131	179	3.39864	5.27707	0.634779	Up	0.000116826	0.000346959	2903	131	239	3.39864	5.6852	0.742253	Up	1.45e-06	5.14e-06
Abtb2	4558	48	91	0.793137	1.70865	1.10722	Up	1.02e-05	3.51e-05	4558	48	33	0.793137	0.499959	-0.665759	Down	0.0401102	0.0722011
Acaa1a	1758	223	125	9.55361	6.08525	-0.65073	Down	4.21e-05	0.000133766	1758	223	76	9.55361	2.98531	-1.67816	Down	5.04e-21	4.72e-20
Acan	7355	72	5	0.737278	0.0581801	-3.66361	Down	9.94e-15	7.66e-14	7355	72	137	0.737278	1.28627	0.802916	Up	9.73e-05	0.000279109
Acap1	2482	21	3	0.637234	0.103444	-2.62297	Down	0.00051015	0.00136537	2482	21	6	0.637234	0.166934	-1.93255	Down	0.00176472	0.00420198
Acap2	6493	751	392	8.71116	5.16687	-0.753573	Down	1.09e-17	1.02e-16	6493	751	1405	8.71116	14.9426	0.778494	Up	3.27e-34	5.21e-33
Ace	5091	20	42	0.295875	0.706046	1.25478	Up	0.000959778	0.00246213	5091	20	47	0.295875	0.637514	1.10747	Up	0.00305656	0.00697627
Acer2	4206	31	10	0.555103	0.203478	-1.44788	Down	0.00371296	0.00854271	4206	31	12	0.555103	0.197019	-1.49442	Down	0.00141568	0.00342664
Ackr3	2319	70	162	2.27341	5.97862	1.39495	Up	1.52e-12	1.01e-11	2319	70	137	2.27341	4.07957	0.843558	Up	4.8e-05	0.000143156
Acot1	1558	286	35	13.8255	1.92259	-2.8462	Down	1.17e-43	2.97e-42	1558	286	184	13.8255	8.1554	-0.7615	Down	1.54e-08	6.6e-08
Acp2	4653	1301	204	21.0584	3.75218	-2.48859	Down	1.17e-166	1.58e-164	4653	1301	2678	21.0584	39.7441	0.916344	Up	2.08e-83	1.09e-81
Acta1	1571	90	11	4.31467	0.599244	-2.84804	Down	1.09e-14	8.4e-14	1571	90	11	4.31467	0.483517	-3.15761	Down	2.23e-18	1.82e-17
Acta2	2572	412	767	12.0645	25.5218	1.08097	Up	2.23e-36	4.42e-35	2572	412	183	12.0645	4.91332	-1.29599	Down	5.17e-26	6e-25
Acy1	1446	340	169	17.7089	10.0024	-0.824126	Down	5.04e-10	2.7e-09	1446	340	197	17.7089	9.40791	-0.91253	Down	5.89e-13	3.5e-12
Acyp1	648	135	77	15.6906	10.1696	-0.625643	Down	0.00212946	0.00513696	648	135	49	15.6906	5.22175	-1.5873	Down	2.15e-12	1.24e-11
Adam11	5102	125	212	1.84523	3.55617	0.946522	Up	3.06e-09	1.53e-08	5102	125	250	1.84523	3.38372	0.874809	Up	1.39e-08	5.99e-08
Adam23	6656	219	94	2.47806	1.20865	-1.03581	Down	1.58e-09	8.07e-09	6656	219	585	2.47806	6.06929	1.29231	Up	8.01e-33	1.22e-31
Adamts1	4885	240	360	3.70022	6.30703	0.769348	Up	9.55e-11	5.45e-10	4885	240	405	3.70022	5.72513	0.629697	Up	5.6e-08	2.28e-07
Adamts13	3474	379	244	8.21657	4.55944	-0.849681	Down	0.000124654	0.00036817	3474	379	628	8.21657	12.4832	0.603376	Up	7.34e-11	3.76e-10
Adamts19	4666	17	0	0.274401	0.001	-8.10014	Down	2.32e-05	7.66e-05	4666	17	5	0.274401	0.0739981	-1.89073	Down	0.00576976	0.0124973
Adamts20	6980	53	317	0.571876	3.88679	2.7648	Up	7.16e-55	2.38e-53	6980	53	154	0.571876	1.52356	1.41368	Up	6.2e-11	3.2e-10
Adamts3	7582	5	19	0.049667	0.214465	2.11039	Up	0.00143916	0.00357985	7582	5	28	0.049667	0.255017	2.36024	Up	0.000107556	0.000306436
Adamtsl1	7839	357	194	3.42996	2.11801	-0.695481	Down	3.78e-08	1.7e-07	7839	357	627	3.42996	5.52334	0.68735	Up	2.76e-13	1.67e-12
Adamtsl4	4035	30	5	0.559963	0.106051	-2.40058	Down	6.47e-05	0.000199527	4035	30	10	0.559963	0.17114	-1.71015	Down	0.000543132	0.00140413
Adap2	1597	28	4	1.32049	0.214359	-2.62297	Down	5.15e-05	0.000161078	1597	28	72	1.32049	3.11331	1.23738	Up	5.83e-05	0.000172009
Adarb1	6586	66	144	0.754751	1.87123	1.30992	Up	2.13e-10	1.17e-09	6586	66	167	0.754751	1.75101	1.21412	Up	1.38e-09	6.4e-09
Add2	8208	91	27	0.834998	0.281523	-1.56852	Down	9.13e-08	3.96e-07	8208	91	301	0.834998	2.53235	1.60063	Up	1.05e-23	1.11e-22
Adgrb2	5190	92	143	1.33506	2.35806	0.820695	Up	1.62e-05	5.46e-05	5190	92	59	1.33506	0.785018	-0.76611	Down	0.0012825	0.00312728
Adgrg1	3605	675	72	14.102	1.70928	-3.04443	Down	7.7e-108	6.31e-106	3605	675	1151	14.102	22.0478	0.644737	Up	8.11e-21	7.45e-20
Adgrl3	5812	63	87	0.816387	1.28109	0.65005	Up	0.006117	0.0135053	5812	63	116	0.816387	1.37825	0.75551	Up	0.00067368	0.00171635
Adgrv1	19328	218	381	0.849476	1.68704	0.989849	Up	1.54e-16	1.35e-15	19328	218	368	0.849476	1.31479	0.630187	Up	2.22e-07	8.56e-07
Adra2b	3936	22	52	0.420968	1.13067	1.42539	Up	4.96e-05	0.000155499	3936	22	7	0.420968	0.122811	-1.77727	Down	0.00246398	0.00572718
Adrbk2	6600	1696	946	19.3537	12.2669	-0.657838	Down	2.89e-30	4.77e-29	6600	1696	3044	19.3537	31.849	0.718641	Up	5.71e-63	1.99e-61
Aebp1	4075	345	14	6.37636	0.294027	-4.43871	Down	3.82e-75	1.89e-73	4075	345	220	6.37636	3.72812	-0.774284	Down	2.9e-10	1.42e-09
Aga	1290	359	80	20.9597	5.30747	-1.98153	Down	4.46e-36	8.76e-35	1290	359	176	20.9597	9.42146	-1.1536	Down	2.72e-19	2.33e-18
Ago2	8031	1174	2082	11.0098	22.187	1.01092	Up	6.61e-86	3.85e-84	8031	1174	2455	11.0098	21.1095	0.9391	Up	9.45e-80	4.65e-78
Agpat9	2877	61	6	1.59688	0.178484	-3.16139	Down	2.59e-11	1.56e-10	2877	61	124	1.59688	2.9763	0.898268	Up	4.55e-05	0.000136432
Ahcy	2541	55	74	1.63019	2.49238	0.61248	Up	0.0165144	0.0331138	2541	55	98	1.63019	2.66328	0.708159	Up	0.0031657	0.00720041
Ahr	5494	404	125	5.53827	1.94719	-1.50804	Down	3.85e-28	5.8e-27	5494	404	879	5.53827	11.0483	0.996317	Up	1.5e-32	2.25e-31
AI317395	2679	9	1	0.253018	0.0319458	-2.98554	Down	0.0205976	0.0402999	2679	9	2	0.253018	0.0515528	-2.29512	Down	0.0265608	0.0498441
AI413582	637	311	172	36.7707	23.1087	-0.67012	Down	6.77e-07	2.68e-06	637	311	194	36.7707	21.0309	-0.806049	Down	5.76e-10	2.77e-09
AI661453	5032	120	23	1.79606	0.391178	-2.19894	Down	1.18e-14	9.04e-14	5032	120	265	1.79606	3.63664	1.01777	Up	3.38e-11	1.79e-10
Aifm3	2674	141	50	3.97136	1.60028	-1.31131	Down	5.47e-09	2.68e-08	2674	141	403	3.97136	10.4073	1.38989	Up	1.22e-25	1.4e-24
Ajap1	3067	32	115	0.78581	3.20901	2.02988	Up	7.26e-15	5.64e-14	3067	32	81	0.78581	1.82375	1.21466	Up	2.6e-05	8.04e-05
Akap11	9416	654	210	5.2311	1.90871	-1.45452	Down	2.53e-42	6.06e-41	9416	654	1286	5.2311	9.43126	0.850337	Up	2.57e-36	4.33e-35
Akap13	12543	384	578	2.30574	3.94379	0.774349	Up	1.57e-16	1.37e-15	12543	384	766	2.30574	4.21718	0.871047	Up	3.76e-23	3.87e-22
Alcam	4959	57	32	0.865689	0.552259	-0.648504	Down	0.04063	0.0734756	4959	57	30	0.865689	0.417756	-1.05119	Down	0.000952984	0.0023721
Aldh1a3	3400	10	1	0.221515	0.0251714	-3.13754	Down	0.0118588	0.024635	3400	10	1	0.221515	0.0203103	-3.44712	Down	0.00404104	0.00904298
Alg1	1760	285	153	12.1959	7.43988	-0.713044	Down	5.14e-07	2.07e-06	1760	285	187	12.1959	7.33709	-0.733115	Down	4.68e-08	1.92e-07
Alg10b	3727	374	766	7.55777	17.5896	1.21869	Up	1.05e-43	2.66e-42	3727	374	661	7.55777	12.2472	0.696421	Up	3.24e-14	2.09e-13
Alkbh7	935	221	81	17.8017	7.41413	-1.26367	Down	1.19e-12	7.97e-12	935	221	72	17.8017	5.3176	-1.74317	Down	6.47e-22	6.3e-21
Alox5	2827	15	0	0.39962	0.001	-8.64248	Down	8.21e-05	0.000249725	2827	15	3	0.39962	0.0732809	-2.44712	Down	0.00243558	0.005667
Alpk3	6369	59	2	0.697689	0.0268748	-4.69826	Down	3.05e-14	2.27e-13	6369	59	40	0.697689	0.433694	-0.685906	Down	0.0193845	0.0376468
Alpl	2549	573	798	16.9304	26.7929	0.66224	Up	2.88e-17	2.62e-16	2549	573	1007	16.9304	27.2807	0.688266	Up	1.82e-20	1.64e-19
Alx1	2493	0	6	0.001	0.205976	7.68633	Up	0.00984798	0.0208132	2493	0	11	0.001	0.304695	8.25122	Up	0.000812612	0.00204362
Amdhd2	1463	261	105	13.4362	6.14231	-1.12927	Down	1.55e-12	1.03e-11	1463	261	146	13.4362	6.89134	-0.963272	Down	4.04e-11	2.12e-10
Amer1	8468	239	372	2.12568	3.75966	0.822678	Up	3.09e-12	2.01e-11	8468	239	424	2.12568	3.45764	0.701863	Up	9.56e-10	4.5e-09
Amica1	2458	8	0	0.245126	0.001	-7.93738	Down	0.00681648	0.0148808	2458	8	58	0.245126	1.62945	2.73279	Up	8.84e-10	4.18e-09
Amigo1	5586	93	149	1.2539	2.28282	0.864396	Up	4.21e-06	1.52e-05	5586	93	167	1.2539	2.06448	0.719354	Up	9.06e-05	0.000260581
Amigo3	2543	67	90	1.98431	3.02889	0.61015	Up	0.00840112	0.0180567	2543	67	39	1.98431	1.05904	-0.905878	Down	0.00153417	0.0036914
Ammecr1	3109	87	118	2.10756	3.24824	0.624086	Up	0.00206944	0.00500846	3109	87	151	2.10756	3.35391	0.67027	Up	0.000470314	0.00122611
Amn	1685	40	10	1.78789	0.50791	-1.81561	Down	0.000100169	0.000300701	1685	40	21	1.78789	0.860626	-1.0548	Down	0.00560958	0.0121938
Amot	6958	237	422	2.56534	5.19057	1.01674	Up	6.57e-19	6.6e-18	6958	237	559	2.56534	5.54782	1.11277	Up	3.62e-25	4.08e-24
Ank	3496	144	233	3.10222	5.7039	0.878647	Up	5.32e-09	2.61e-08	3496	144	274	3.10222	5.4122	0.802916	Up	3.35e-08	1.39e-07
Ankrd26	5704	150	394	1.98058	5.91158	1.57762	Up	9.58e-34	1.77e-32	5704	150	338	1.98058	4.09197	1.04687	Up	1.79e-14	1.17e-13
Ankrd34a	2586	56	75	1.63095	2.4821	0.60585	Up	0.0168401	0.0336802	2586	56	21	1.63095	0.560771	-1.54023	Down	1.04e-05	3.37e-05
Ankrd44	6140	940	333	11.5303	4.64155	-1.31275	Down	1.06e-51	3.33e-50	6140	940	1899	11.5303	21.3576	0.889316	Up	7.83e-57	2.41e-55
Anks1b	7238	12	1	0.124866	0.0122366	-3.3511	Down	0.00386598	0.00886075	7238	12	2	0.124866	0.0190812	-2.71015	Down	0.00446566	0.00991874
Ano5	7783	13	0	0.125799	0.001	-6.97498	Down	0.000290232	0.000811066	7783	13	84	0.125799	0.745294	2.56669	Up	8.39e-13	4.95e-12
Ano9	3012	31	0	0.775154	0.001	-9.59834	Down	3.37e-09	1.68e-08	3012	31	55	0.775154	1.26096	0.701972	Up	0.0289242	0.0537368
Antxr2	3751	37	15	0.74291	0.34224	-1.11818	Down	0.00921674	0.0196417	3751	37	132	0.74291	2.43009	1.70975	Up	3.7e-12	2.1e-11
Anxa3	1597	187	3	8.81897	0.160769	-5.77755	Down	6.84e-47	1.93e-45	1597	187	88	8.81897	3.80516	-1.21265	Down	1.6e-11	8.65e-11
Aoah	2923	5	0	0.128832	0.001	-7.00934	Down	0.045295	0.0807306	2923	5	15	0.128832	0.35437	1.45977	Up	0.0433428	0.0771673
Ap1m2	1738	14	1	0.60668	0.0492422	-3.62297	Down	0.00123831	0.00311357	1738	14	39	0.60668	1.54957	1.35286	Up	0.00164009	0.00392474
Ap1s2	3327	302	121	6.83653	3.11257	-1.13516	Down	2.18e-14	1.64e-13	3327	302	523	6.83653	10.8554	0.667071	Up	8.17e-11	4.17e-10
Ap3b2	3806	166	73	3.28489	1.6415	-1.00083	Down	3.31e-07	1.36e-06	3806	166	641	3.28489	11.6301	1.82395	Up	4.02e-58	1.27e-56
Ap3m2	3467	39	70	0.847212	1.72795	1.02827	Up	0.000270974	0.000760798	3467	39	16	0.847212	0.318685	-1.41059	Down	0.000589326	0.00151611
Apaf1	6557	301	168	3.45734	2.19276	-0.656916	Down	1.57e-06	5.96e-06	6557	301	535	3.45734	5.63435	0.704584	Up	5.36e-12	3e-11
Apcdd1	2799	30	88	0.807234	2.69071	1.73693	Up	9.73e-10	5.09e-09	2799	30	74	0.807234	1.82568	1.17737	Up	8.87e-05	0.000255564
Apex2	1891	125	167	4.97851	7.55809	0.602306	Up	0.000384414	0.00105347	1891	125	245	4.97851	8.94684	0.845663	Up	4.83e-08	1.98e-07
Apitd1	930	134	75	10.8518	6.90185	-0.652885	Down	0.00148254	0.00368246	930	134	84	10.8518	6.23723	-0.798963	Down	5.51e-05	0.000163087
Apln	3148	101	163	2.4164	4.43139	0.874903	Up	1.16e-06	4.46e-06	3148	101	188	2.4164	4.124	0.771186	Up	1.01e-05	3.29e-05
Apob	13909	22	0	0.119126	0.001	-6.89635	Down	9.89e-07	3.84e-06	13909	22	7	0.119126	0.0347534	-1.77727	Down	0.00246398	0.00572886
Apoe	1343	18832	10751	1056.09	685.109	-0.624329	Down	8.53e-290	2.14e-287	1343	18832	10954	1056.09	563.238	-0.906919	Down	0	0
Aqp11	1322	56	80	3.19035	5.179	0.698959	Up	0.00507324	0.0113684	1322	56	30	3.19035	1.56706	-1.02566	Down	0.00133049	0.00323631
Aqp4	5507	6	0	0.0820574	0.001	-6.35856	Down	0.0240928	0.0462665	5507	6	0	0.0820574	0.001	-6.35856	Down	0.0114566	0.0233311
Arfgef3	8216	30	0	0.275006	0.001	-8.10332	Down	6.34e-09	3.09e-08	8216	30	16	0.275006	0.134479	-1.03208	Down	0.0187245	0.0364816
Arg1	1477	6	0	0.305951	0.001	-8.25716	Down	0.0240928	0.0463293	1477	6	24	0.305951	1.12209	1.87481	Up	0.00199173	0.00470213
Arhgap20	6364	15	34	0.177518	0.457231	1.36496	Up	0.00154744	0.00383388	6364	15	41	0.177518	0.444886	1.32547	Up	0.00146961	0.00354685
Arhgap21	6972	2436	931	26.3149	11.4282	-1.20328	Down	1.02e-114	8.99e-113	6972	2436	4602	26.3149	45.581	0.792556	Up	2.44e-111	1.91e-109
Arhgef19	3397	58	31	1.28592	0.781004	-0.719399	Down	0.0236184	0.0455577	3397	58	113	1.28592	2.29709	0.837007	Up	0.000247718	0.000672426
Arhgef28	6259	134	77	1.61243	1.05287	-0.614917	Down	0.00258472	0.00612981	6259	134	519	1.61243	5.72608	1.82831	Up	1.57e-47	3.89e-46
Arhgef5	5407	43	16	0.598954	0.253251	-1.24188	Down	0.00223432	0.00535178	5407	43	93	0.598954	1.18774	0.987703	Up	0.000135219	0.000380177
Arid2	9029	1295	1805	10.8022	17.109	0.663433	Up	3.94e-37	8.07e-36	9029	1295	2955	10.8022	22.6002	1.06502	Up	3.26e-117	2.75e-115
Arid5a	5794	27	41	0.350967	0.605609	0.78705	Up	0.0263862	0.050023	5794	27	53	0.350967	0.631673	0.847842	Up	0.011609	0.0236049
Arid5b	4494	499	263	8.36274	5.00852	-0.739591	Down	6.62e-12	4.19e-11	4494	499	1480	8.36274	22.7417	1.44329	Up	8.37e-95	5.05e-93
Arntl	2908	70	34	1.81295	1.00063	-0.857434	Down	0.00375602	0.00863541	2908	70	230	1.81295	5.46171	1.59102	Up	2.55e-18	2.07e-17
Arpin	2184	16	0	0.551758	0.001	-9.10789	Down	4.37e-05	0.000138399	2184	16	4	0.551758	0.126474	-2.12519	Down	0.00393518	0.00883361
Arxes1	1580	164	255	7.8175	13.8124	0.821187	Up	8.24e-09	3.98e-08	1580	164	115	7.8175	5.02615	-0.637253	Down	0.000252086	0.000683696
Arxes2	1540	306	427	14.9652	23.7298	0.66509	Up	5.48e-10	2.92e-09	1540	306	162	14.9652	7.26423	-1.04273	Down	2.25e-14	1.46e-13
Asap2	5670	475	240	6.30946	3.62256	-0.800507	Down	7.38e-13	5.02e-12	5670	475	788	6.30946	9.59706	0.605077	Up	2.55e-13	1.56e-12
Asb16	1362	20	7	1.10595	0.439853	-1.33019	Down	0.030563	0.0570046	1362	20	5	1.10595	0.253506	-2.12519	Down	0.00119027	0.00291769
Asb9	1128	13	0	0.867992	0.001	-9.76154	Down	0.000290232	0.000811795	1128	13	2	0.867992	0.122438	-2.82563	Down	0.0024203	0.0056356
Ash1l	11270	1455	619	9.72345	4.70061	-1.04862	Down	6.53e-56	2.2e-54	11270	1455	3020	9.72345	18.5045	0.928338	Up	7.6e-96	4.65e-94
Asic3	1942	21	7	0.814426	0.308486	-1.40058	Down	0.0210216	0.041083	1942	21	45	0.814426	1.60014	0.974345	Up	0.00907868	0.0188852
Aste1	2753	81	36	2.21595	1.11914	-0.985539	Down	0.000452632	0.0012249	2753	81	149	2.21595	3.73745	0.754128	Up	0.000117491	0.000333059
Atp10a	5469	147	74	2.02437	1.15801	-0.805833	Down	6.3e-05	0.000194719	5469	147	265	2.02437	3.34605	0.724985	Up	6.67e-07	2.45e-06
Atp10d	6021	1801	287	22.5282	4.07944	-2.46529	Down	1.6e-227	3.03e-225	6021	1801	7947	22.5282	91.1443	2.01642	Up	0	0
Atp11b	4864	981	494	15.19	8.69201	-0.805356	Down	3.47e-25	4.6e-24	4864	981	3033	15.19	43.06	1.50323	Up	3.97e-204	6.82e-202
Atp5j	864	1026	526	89.4365	52.1026	-0.77951	Down	6.36e-25	8.29e-24	864	1026	703	89.4365	56.1871	-0.670625	Down	8.92e-22	8.6e-21
Atp6v0e	796	1283	700	121.393	75.2614	-0.689708	Down	3.57e-25	4.72e-24	796	1283	887	121.393	76.9495	-0.657706	Down	5.67e-26	6.56e-25
Atxn1	10607	55	86	0.390527	0.693894	0.829291	Up	0.000749432	0.00195505	10607	55	106	0.390527	0.690094	0.82137	Up	0.000480402	0.00125096
Aurkb	1957	1652	958	63.5771	41.895	-0.60173	Down	1.94e-25	2.61e-24	1957	1652	1032	63.5771	36.4153	-0.803962	Down	3.95e-46	9.31e-45
Avpr2	1812	0	9	0.001	0.425081	8.73159	Up	0.00101004	0.0025813	1812	0	5	0.001	0.190549	7.57402	Up	0.040314	0.0723783
AW551984	4303	134	363	2.34539	7.21975	1.62212	Up	1.93e-32	3.41e-31	4303	134	23	2.34539	0.369106	-2.66772	Down	1.15e-22	1.16e-21
B3gnt2	2699	637	221	17.7753	7.00772	-1.34286	Down	8.93e-37	1.8e-35	2699	637	1130	17.7753	28.9115	0.701766	Up	1.65e-23	1.74e-22
B4galnt3	2961	174	27	4.4258	0.780391	-2.50367	Down	8.34e-24	1.04e-22	2961	174	442	4.4258	10.3081	1.21977	Up	3.7e-23	3.81e-22
B4galnt4	3105	183	322	4.43885	8.87526	0.999603	Up	2.03e-14	1.53e-13	3105	183	378	4.43885	8.40669	0.921352	Up	3.01e-13	1.82e-12
B4gat1	2035	285	416	10.5478	17.4951	0.730008	Up	2.97e-11	1.78e-10	2035	285	189	10.5478	6.41346	-0.717767	Down	8.2e-08	3.29e-07
Bace1	4194	191	372	3.42994	7.59104	1.14612	Up	3.74e-20	3.99e-19	4194	191	322	3.42994	5.30179	0.628297	Up	1.35e-06	4.81e-06
Bambi	5040	529	1454	7.90508	24.69	1.64307	Up	5.28e-127	5.14e-125	5040	529	351	7.90508	4.80919	-0.716988	Down	2.84e-13	1.72e-12
Barx1	1361	26	207	1.43879	13.0167	3.17743	Up	1.05e-41	2.47e-40	1361	26	58	1.43879	2.94283	1.03235	Up	0.00184032	0.00437079
Batf3	712	28	7	2.96182	0.841405	-1.81561	Down	0.00122966	0.00309582	712	28	13	2.96182	1.26084	-1.23211	Down	0.00890824	0.0185527
Baz2b	7980	827	472	7.8052	5.06205	-0.624715	Down	2.49e-14	1.86e-13	7980	827	2813	7.8052	24.3423	1.64096	Up	6.3e-215	1.14e-212
Bbs5	1419	118	51	6.26298	3.07592	-1.02583	Down	1.16e-05	3.97e-05	1419	118	222	6.26298	10.8035	0.786582	Up	1.05e-06	3.79e-06
BC005624	1328	365	178	20.7003	11.4712	-0.851633	Down	3.45e-11	2.06e-10	1328	365	244	20.7003	12.6878	-0.706206	Down	2.18e-09	9.98e-09
Bcan	3267	25	37	0.576331	0.969259	0.749983	Up	0.0431288	0.0774727	3267	25	13	0.576331	0.274783	-1.06861	Down	0.0275484	0.0514956
Bcl11a	6112	103	39	1.26922	0.546095	-1.21671	Down	2.66e-06	9.86e-06	6112	103	292	1.26922	3.29909	1.37813	Up	8.93e-19	7.43e-18
Bcl11b	7923	66	23	0.627387	0.248442	-1.33645	Down	5.61e-05	0.0001748	7923	66	168	0.627387	1.46425	1.22273	Up	9.97e-10	4.69e-09
Bcl2	7207	112	466	1.17043	5.53374	2.24122	Up	7.44e-63	2.91e-61	7207	112	225	1.17043	2.15587	0.881235	Up	6.13e-08	2.49e-07
Bcl3	1835	11	2	0.451479	0.0932784	-2.27505	Down	0.0243198	0.0464561	1835	11	39	0.451479	1.46765	1.70078	Up	0.000197237	0.000542384
Bend7	3837	247	84	4.84827	1.87359	-1.37166	Down	1.2e-15	9.83e-15	3837	247	610	4.84827	10.9783	1.17911	Up	8.3e-30	1.13e-28
Bik	943	66	33	5.27125	2.99495	-0.815614	Down	0.00703888	0.015317	943	66	38	5.27125	2.7827	-0.921658	Down	0.00142154	0.00344032
Birc6	15768	1680	851	8.02443	4.61892	-0.796844	Down	3.16e-41	7.34e-40	15768	1680	4154	8.02443	18.1922	1.18085	Up	3.34e-193	5.5e-191
Bloc1s1	550	184	92	25.1963	14.3157	-0.815614	Down	5.99e-06	2.12e-05	550	184	84	25.1963	10.5466	-1.25644	Down	6.25e-12	3.49e-11
Bloc1s2	897	458	211	38.4551	20.1315	-0.933719	Down	1.03e-15	8.44e-15	897	458	323	38.4551	24.866	-0.629004	Down	1.44e-09	6.69e-09
Blvra	1170	180	83	11.5869	6.07127	-0.932428	Down	5.33e-07	2.14e-06	1170	180	129	11.5869	7.61376	-0.605817	Down	0.000246802	0.000670055
Bmpr1b	5349	2	10	0.0281604	0.159998	2.50631	Up	0.0120676	0.0250055	5349	2	25	0.0281604	0.322747	3.51867	Up	8.42e-06	2.75e-05
Boc	4428	20	40	0.340176	0.773107	1.18439	Up	0.00208248	0.00503533	4428	20	56	0.340176	0.873324	1.36024	Up	0.000141662	0.000396529
Bola3	530	109	152	15.4893	24.5445	0.664129	Up	0.000219638	0.000624091	530	109	65	15.4893	8.46901	-0.871008	Down	9.06e-05	0.000260586
Brca1	6648	2350	1033	26.6231	13.2983	-1.00143	Down	7.57e-83	4.27e-81	6648	2350	4325	26.6231	44.9252	0.754848	Up	1.91e-96	1.18e-94
Brinp1	3354	134	56	3.00901	1.42893	-1.07435	Down	1.2e-06	4.61e-06	3354	134	220	3.00901	4.52955	0.59008	Up	0.000161319	0.000448531
Brms1	1338	514	289	28.9327	18.4854	-0.646313	Down	6e-10	3.19e-09	1338	514	347	28.9327	17.9089	-0.692024	Down	3.03e-12	1.73e-11
Btn1a1	3448	26	5	0.56792	0.124105	-2.19413	Down	0.000443832	0.00120359	3448	26	12	0.56792	0.240331	-1.24067	Down	0.0113434	0.0231393
C2	2644	16	2	0.455764	0.0647375	-2.81561	Down	0.00185546	0.0045286	2644	16	45	0.455764	1.17529	1.36666	Up	0.00063792	0.0016305
Cacna1d	9164	0	6	0.001	0.0560342	5.80824	Up	0.00984798	0.020816	9164	0	18	0.001	0.135638	7.08362	Up	8.55e-06	2.78e-05
Cacna1i	9794	0	12	0.001	0.10486	6.71232	Up	0.000103594	0.000309786	9794	0	6	0.001	0.0423045	5.40274	Up	0.021031	0.0403388
Cacna2d1	7472	96	19	0.967644	0.217622	-2.15265	Down	1.03e-11	6.41e-11	7472	96	253	0.967644	2.33818	1.27284	Up	9.51e-15	6.35e-14
Cacnb2	3945	158	75	3.01642	1.62705	-0.890576	Down	6.25e-06	2.21e-05	3945	158	272	3.01642	4.76121	0.658491	Up	3.69e-06	1.25e-05
Calcr	3831	229	2	4.50199	0.0446791	-6.65482	Down	1.04e-59	3.77e-58	3831	229	859	4.50199	15.4837	1.78212	Up	6.27e-75	2.81e-73
Camk1d	7209	25	46	0.261184	0.546097	1.06409	Up	0.00243856	0.00580439	7209	25	199	0.261184	1.90622	2.86758	Up	7.08e-32	1.03e-30
Camk1g	2453	25	71	0.76758	2.47712	1.69028	Up	7.38e-08	3.23e-07	2453	25	48	0.76758	1.35126	0.815915	Up	0.0202376	0.0390493
Car12	3716	373	1	7.55987	0.0230309	-8.35865	Down	1.02e-100	7.51e-99	3716	373	764	7.55987	14.1975	0.909206	Up	1.05e-24	1.15e-23
Car2	1790	444	259	18.6815	12.3832	-0.593222	Down	9.85e-08	4.25e-07	1790	444	871	18.6815	33.6016	0.846922	Up	5.76e-25	6.44e-24
Car8	5722	0	9	0.001	0.134611	7.07266	Up	0.00101004	0.00258087	5722	0	17	0.001	0.205162	7.68062	Up	1.64e-05	5.18e-05
Card14	3958	46	18	0.875313	0.38921	-1.16925	Down	0.0025411	0.00603095	3958	46	30	0.875313	0.523408	-0.741862	Down	0.0271876	0.0509115
Casd1	3760	191	102	3.82584	2.32166	-0.720618	Down	3.41e-05	0.00010956	3760	191	352	3.82584	6.46472	0.756812	Up	2.68e-09	1.22e-08
Cass4	3705	9	1	0.182951	0.0230993	-2.98554	Down	0.0205976	0.0403455	3705	9	25	0.182951	0.465958	1.34874	Up	0.0125929	0.0254418
Catsperd	2565	53	9	1.55622	0.300291	-2.37361	Down	9.77e-08	4.22e-07	2565	53	89	1.55622	2.39606	0.622622	Up	0.0121234	0.0246034
Cbl	5083	280	446	4.14877	7.50934	0.856003	Up	2.77e-15	2.21e-14	5083	280	919	4.14877	12.4851	1.58945	Up	2.36e-68	9.33e-67
Cbln1	2335	46	1034	1.48372	37.8984	4.67484	Up	7.82e-273	1.87e-270	2335	46	25	1.48372	0.739347	-1.0049	Down	0.00427524	0.00953332
Cbr4	1115	126	60	8.51093	4.60536	-0.886003	Down	6e-05	0.000185721	1115	126	77	8.51093	4.76882	-0.835684	Down	4.82e-05	0.000143933
Cbx8	1393	108	219	5.83921	13.4549	1.20429	Up	2.19e-13	1.54e-12	1393	108	45	5.83921	2.23078	-1.38823	Down	1.34e-08	5.74e-08
Ccbl2	2279	235	131	7.76613	4.91942	-0.658708	Down	2.13e-05	7.07e-05	2279	235	512	7.76613	15.5139	0.998292	Up	1.11e-19	9.63e-19
Ccdc15	3525	27	65	0.576881	1.57812	1.45187	Up	4.12e-06	1.49e-05	3525	27	69	0.576881	1.35171	1.22845	Up	9.17e-05	0.000263621
Ccdc155	2210	44	17	1.49948	0.65833	-1.18758	Down	0.00281886	0.00662656	2210	44	87	1.49948	2.71845	0.858321	Up	0.00103654	0.00256554
Ccdc61	2010	514	240	19.2597	10.2189	-0.914348	Down	6.64e-17	5.91e-16	2010	514	298	19.2597	10.238	-0.911647	Down	8.64e-19	7.19e-18
Ccdc79	2950	17	0	0.434018	0.001	-8.76161	Down	2.32e-05	7.65e-05	2950	17	7	0.434018	0.163859	-1.4053	Down	0.0252622	0.0476277
Ccna1	1585	70	24	3.32621	1.29589	-1.35993	Down	2.59e-05	8.47e-05	1585	70	36	3.32621	1.56844	-1.08455	Down	0.000170327	0.000472579
Ccnd2	5771	670	1745	8.7439	25.878	1.56538	Up	8.5e-142	9.45e-140	5771	670	1561	8.7439	18.6787	1.09505	Up	1.32e-65	4.91e-64
Ccng1	3487	228	113	4.92452	2.77341	-0.828325	Down	3.23e-07	1.33e-06	3487	228	415	4.92452	8.21847	0.738887	Up	2.47e-10	1.22e-09
Ccnt1	2175	196	350	6.787	13.772	1.02089	Up	4.85e-16	4.09e-15	2175	196	417	6.787	13.2395	0.964003	Up	1.77e-15	1.23e-14
Ccr10	1725	11	1	0.480269	0.0496133	-3.27505	Down	0.00678794	0.0148769	1725	11	2	0.480269	0.0800638	-2.58462	Down	0.00817164	0.0171588
Ccs	1057	269	127	19.1672	10.2829	-0.898392	Down	2.72e-09	1.36e-08	1057	269	97	19.1672	6.33712	-1.59674	Down	2.02e-23	2.12e-22
Cd209b	2049	17	0	0.624868	0.001	-9.28741	Down	2.32e-05	7.65e-05	2049	17	4	0.624868	0.134807	-2.21265	Down	0.00227436	0.00531536
Cd209c	1550	62	154	3.0126	8.50308	1.49698	Up	3.53e-13	2.44e-12	1550	62	27	3.0126	1.20289	-1.3245	Down	3.43e-05	0.000104601
Cd36	3566	7	0	0.147842	0.001	-7.20791	Down	0.0128151	0.0263441	3566	7	1	0.147842	0.0193648	-2.93255	Down	0.0283502	0.0528132
Cd59a	1867	1199	347	48.3678	15.9064	-1.60444	Down	1.25e-87	7.59e-86	1867	1199	2651	48.3678	98.0529	1.01951	Up	3.16e-98	2.01e-96
Cd5l	2037	417	0	15.4179	0.001	-13.9123	Down	5.02e-115	4.49e-113	2037	417	1083	15.4179	36.7141	1.25172	Up	1.53e-56	4.7e-55
Cd68	1247	582	222	35.151	15.2361	-1.20607	Down	8.12e-29	1.26e-27	1247	582	1073	35.151	59.4194	0.757368	Up	2.33e-25	2.64e-24
Cd82	1920	2	11	0.0784531	0.490319	2.64382	Up	0.00651786	0.0143314	1920	2	10	0.0784531	0.359661	2.19674	Up	0.0332746	0.0609379
Cdc14b	5859	606	349	7.78987	5.09787	-0.611705	Down	1.53e-10	8.56e-10	5859	606	1115	7.78987	13.1415	0.754463	Up	4e-26	4.66e-25
Cdc42ep1	2542	37	84	1.09624	2.82807	1.36725	Up	5.52e-07	2.21e-06	2542	37	62	1.09624	1.68427	0.619552	Up	0.0376206	0.0681544
Cdh18	2744	63	4	1.72917	0.124756	-3.79289	Down	2.39e-13	1.68e-12	2744	63	291	1.72917	7.32325	2.0824	Up	3.5e-32	5.18e-31
Cdh3	4037	190	9	3.54467	0.190797	-4.21554	Down	1.16e-40	2.64e-39	4037	190	921	3.54467	15.7542	2.15201	Up	2.14e-102	1.46e-100
Cdh4	6343	9	23	0.106863	0.310327	1.53802	Up	0.00459186	0.0103733	6343	9	52	0.106863	0.566114	2.40532	Up	6.8e-08	2.75e-07
Cdhr1	4304	11	1	0.192487	0.0198845	-3.27505	Down	0.00678794	0.0148706	4304	11	29	0.192487	0.465287	1.27336	Up	0.00990418	0.020465
Cdk6	11522	918	106	6.00062	0.787345	-2.93004	Down	1.24e-140	1.36e-138	11522	918	2419	6.00062	14.4978	1.27265	Up	3.14e-127	2.87e-125
Cdkn1a	1936	139	74	5.40743	3.27125	-0.725102	Down	0.000384986	0.00105485	1936	139	229	5.40743	8.16818	0.595072	Up	0.000104921	0.000299413
Cdkn1c	1942	82	16	3.18014	0.705112	-2.17317	Down	2.68e-10	1.47e-09	1942	82	49	3.18014	1.74238	-0.868033	Down	0.000717246	0.00181913
Cdkn2a	929	530	18	42.9676	1.65823	-4.69554	Down	1.54e-118	1.4e-116	929	530	349	42.9676	25.9421	-0.727956	Down	1.3e-13	8.03e-13
Cdkn2aip	3494	314	538	6.76843	13.1779	0.961228	Up	1.05e-21	1.2e-20	3494	314	535	6.76843	10.5737	0.643583	Up	1.93e-10	9.62e-10
Cdo1	1530	54	10	2.65818	0.559365	-2.24857	Down	1.88e-07	7.9e-07	1530	54	135	2.65818	6.09309	1.19674	Up	7.42e-08	2.99e-07
Cecr2	9213	738	1451	6.03305	13.4789	1.15974	Up	3.74e-75	1.86e-73	9213	738	1617	6.03305	12.12	1.00644	Up	2.15e-59	6.95e-58
Celf3	3118	46	9	1.11113	0.247032	-2.16925	Down	2.68e-06	9.92e-06	3118	46	15	1.11113	0.332208	-1.74186	Down	1.31e-05	4.2e-05
Cep290	8006	302	138	2.84101	1.4752	-0.945494	Down	4.73e-11	2.78e-10	8006	302	603	2.84101	5.20112	0.872418	Up	1.33e-18	1.1e-17
Cep41	3447	818	433	17.8728	10.7506	-0.733348	Down	2.55e-18	2.48e-17	3447	818	1444	17.8728	28.9282	0.694707	Up	4.23e-29	5.58e-28
Cerkl	1759	14	4	0.599437	0.194617	-1.62297	Down	0.0387432	0.0705138	1759	14	2	0.599437	0.0785162	-2.93255	Down	0.0013022	0.00317188
Cfi	2073	31	1	1.12627	0.0412846	-4.76981	Down	5.39e-08	2.39e-07	2073	31	81	1.12627	2.69824	1.26046	Up	1.5e-05	4.75e-05
Cfp	1636	82	115	3.77496	6.01591	0.672324	Up	0.00116045	0.00293344	1636	82	54	3.77496	2.27932	-0.727856	Down	0.00365552	0.00824684
Cftr	6304	1504	763	17.9685	10.3585	-0.794664	Down	6.41e-37	1.31e-35	6304	1504	2787	17.9685	30.5292	0.764717	Up	3.39e-64	1.22e-62
Cgrrf1	1202	397	195	24.8752	13.8841	-0.841279	Down	7.93e-12	4.99e-11	1202	397	254	24.8752	14.5923	-0.769502	Down	1.73e-11	9.34e-11
Chac2	1330	11	28	0.622906	1.80175	1.53231	Up	0.00177008	0.00434061	1330	11	38	0.622906	1.973	1.6633	Up	0.000299274	0.000800682
Chadl	2546	0	6	0.001	0.201688	7.65598	Up	0.00984798	0.0208415	2546	0	6	0.001	0.162738	7.3464	Up	0.021031	0.0403976
Chd9	11517	824	400	5.38852	2.9724	-0.858258	Down	1.11e-23	1.38e-22	11517	824	2369	5.38852	14.2043	1.39837	Up	1.05e-143	1.15e-141
Chgb	2733	11	31	0.303134	0.970754	1.67915	Up	0.000435314	0.00118276	2733	11	2	0.303134	0.0505342	-2.58462	Down	0.00817164	0.017152
Chl1	7751	28	4	0.272071	0.0441661	-2.62297	Down	5.15e-05	0.00016111	7751	28	96	0.272071	0.855281	1.65242	Up	7.71e-09	3.39e-08
Chml	6116	105	189	1.29301	2.64473	1.03238	Up	1.79e-09	9.13e-09	6116	105	282	1.29301	3.18403	1.30011	Up	9.19e-17	6.87e-16
Chmp4c	1790	21	8	0.883584	0.382493	-1.20793	Down	0.0394192	0.0716186	1790	21	53	0.883584	2.04465	1.21041	Up	0.000723868	0.00183416
Chn2	3150	10	23	0.239095	0.624891	1.38602	Up	0.00870118	0.0186425	3150	10	3	0.239095	0.0657667	-1.86216	Down	0.0391634	0.0706578
Chrdl1	4190	48	66	0.862797	1.34808	0.643818	Up	0.0179601	0.035682	4190	48	114	0.862797	1.87882	1.12274	Up	2.65e-06	9.13e-06
Chst14	2087	77	28	2.77875	1.14821	-1.27505	Down	2.64e-05	8.62e-05	2087	77	148	2.77875	4.89705	0.817476	Up	3.88e-05	0.000117453
Chst2	6242	47	107	0.567094	1.46706	1.37126	Up	1.44e-08	6.77e-08	6242	47	78	0.567094	0.862911	0.605622	Up	0.022075	0.0421315
Chsy3	3882	12	2	0.232813	0.0440922	-2.40058	Down	0.0147455	0.029937	3882	12	3	0.232813	0.0533655	-2.12519	Down	0.0133289	0.0267645
Churc1	639	325	180	38.3057	24.1079	-0.668057	Down	4.08e-07	1.66e-06	639	325	181	38.3057	19.5602	-0.969641	Down	1.26e-13	7.82e-13
Cib1	1030	231	97	16.891	8.05975	-1.06745	Down	2.09e-10	1.16e-09	1030	231	140	16.891	9.38612	-0.847657	Down	2.48e-08	1.04e-07
Cidea	1164	21	2	1.35878	0.14705	-3.20793	Down	0.000124102	0.000366887	1164	21	50	1.35878	2.96628	1.12635	Up	0.00194198	0.00459222
Cideb	1173	18	5	1.15573	0.364804	-1.66361	Down	0.0160066	0.032216	1173	18	3	1.15573	0.176611	-2.71015	Down	0.000413166	0.00108518
Cilp2	4022	198	114	3.7077	2.42577	-0.612081	Down	0.000258798	0.000728715	4022	198	66	3.7077	1.13317	-1.71015	Down	2.63e-19	2.25e-18
Cish	2161	121	163	4.21708	6.45535	0.614251	Up	0.000357054	0.000982987	2161	121	87	4.21708	2.78009	-0.601111	Down	0.0028544	0.00656035
Cited4	1258	115	193	6.88491	13.13	0.931353	Up	2.41e-08	1.1e-07	1258	115	83	6.88491	4.55609	-0.595642	Down	0.00392464	0.00881371
Clca4b	2997	66	28	1.65859	0.799573	-1.05265	Down	0.000849716	0.00219424	2997	66	22	1.65859	0.50691	-1.71015	Down	2.39e-07	9.18e-07
Clcnkb	2340	13	1	0.418417	0.0365739	-3.51605	Down	0.0021922	0.00526628	2340	13	1	0.418417	0.0295107	-3.82563	Down	0.000544938	0.00140811
Cldn11	1872	256	0	10.2995	0.001	-13.3303	Down	6.94e-71	3.22e-69	1872	256	59	10.2995	2.17641	-2.24255	Down	1.76e-34	2.82e-33
Cldn3	1263	775	126	46.2147	8.53796	-2.43639	Down	1.26e-97	9.04e-96	1263	775	444	46.2147	24.2759	-0.928828	Down	2.37e-28	3.03e-27
Cldn4	1812	325	18	13.5085	0.850161	-3.98998	Down	4.71e-66	1.98e-64	1812	325	119	13.5085	4.53507	-1.57467	Down	1.94e-27	2.4e-26
Cldn7	1311	54	1	3.10222	0.0652806	-5.5705	Down	4.46e-14	3.29e-13	1311	54	15	3.10222	0.790103	-1.97319	Down	2.65e-07	1.01e-06
Cldn9	1443	21	1	1.09606	0.059309	-4.20793	Down	2.1e-05	6.98e-05	1443	21	8	1.09606	0.382841	-1.51751	Down	0.0082375	0.0172787
Clic1	1159	1674	648	108.781	47.8496	-1.18485	Down	1.5e-77	7.73e-76	1159	1674	1193	108.781	71.0808	-0.613896	Down	1.02e-29	1.39e-28
Clic5	5870	215	116	2.75856	1.69125	-0.705826	Down	1.56e-05	5.27e-05	5870	215	58	2.75856	0.682315	-2.0154	Down	1.11e-25	1.27e-24
Clip4	4055	80	45	1.48587	0.949749	-0.645689	Down	0.0153581	0.031035	4055	80	155	1.48587	2.63959	0.829005	Up	2.02e-05	6.33e-05
Clstn2	4351	18	47	0.311577	0.924476	1.56905	Up	3.47e-05	0.000111452	4351	18	69	0.311577	1.0951	1.81341	Up	1.88e-07	7.29e-07
Cltb	1576	466	39	22.2695	2.11785	-3.3944	Down	8.96e-83	5.04e-81	1576	466	132	22.2695	5.78379	-1.94498	Down	2.2e-51	5.99e-50
Cml2	3280	11	0	0.252581	0.001	-7.9806	Down	0.00102582	0.00261646	3280	11	58	0.252581	1.22109	2.27336	Up	3.42e-08	1.42e-07
Cnga3	3609	46	23	0.959958	0.545416	-0.815614	Down	0.025037	0.0476974	3609	46	234	0.959958	4.47738	2.22161	Up	2.93e-28	3.74e-27
Cnp	2548	146	35	4.31554	1.17559	-1.87616	Down	1.46e-14	1.11e-13	2548	146	80	4.31554	2.16813	-0.993087	Down	4.17e-07	1.56e-06
Cnpy1	3760	11	2	0.220336	0.0455228	-2.27505	Down	0.0243198	0.0464276	3760	11	195	0.220336	3.58131	4.02271	Up	1.49e-41	3e-40
Cnr1	5807	72	12	0.933817	0.176855	-2.40058	Down	3.44e-10	1.86e-09	5807	72	249	0.933817	2.96103	1.66489	Up	6.26e-21	5.81e-20
Cntn1	5817	44	70	0.569685	1.02988	0.854237	Up	0.00182296	0.00445696	5817	44	15	0.569685	0.178069	-1.67773	Down	3.34e-05	0.000101872
Cntnap3	4868	32	0	0.495086	0.001	-8.95154	Down	1.79e-09	9.13e-09	4868	32	11	0.495086	0.15604	-1.66576	Down	0.00044972	0.00117688
Col11a1	7275	43	206	0.445161	2.42338	2.44462	Up	1.05e-31	1.8e-30	7275	43	115	0.445161	1.09159	1.29403	Up	1.33e-07	5.21e-07
Col18a1	5628	2496	5056	33.402	76.8847	1.20276	Up	2.61e-272	6.17e-270	5628	2496	1767	33.402	21.6809	-0.623507	Down	1.19e-44	2.68e-43
Col1a2	5143	132	212	1.93303	3.52782	0.867912	Up	3.61e-08	1.63e-07	5143	132	77	1.93303	1.03388	-0.902799	Down	8.9e-06	2.89e-05
Col22a1	6128	52	98	0.639096	1.36866	1.09866	Up	5.3e-06	1.89e-05	6128	52	24	0.639096	0.27045	-1.24067	Down	0.000315434	0.000841211
Col27a1	7634	31	61	0.305838	0.683856	1.16093	Up	0.000177338	0.000511836	7634	31	56	0.305838	0.50656	0.727968	Up	0.0228486	0.0434663
Col2a1	5133	68	393	0.997744	6.55252	2.71531	Up	2.44e-66	1.04e-64	5133	68	34	0.997744	0.457407	-1.12519	Down	0.000135229	0.000380136
Col6a1	3976	18	82	0.340963	1.76504	2.37201	Up	4.62e-13	3.18e-12	3976	18	41	0.340963	0.712086	1.06244	Up	0.00757076	0.016012
Col6a4	7439	42	14	0.425222	0.161065	-1.40058	Down	0.000926472	0.00238179	7439	42	94	0.425222	0.872586	1.03708	Up	6.48e-05	0.000190231
Col6a5	9297	37	12	0.299737	0.110465	-1.4401	Down	0.00153693	0.00380907	9297	37	96	0.299737	0.713056	1.25032	Up	2.75e-06	9.45e-06
Col9a1	3888	55	4	1.06541	0.0880483	-3.59697	Down	2.25e-11	1.37e-10	3888	55	113	1.06541	2.007	0.913628	Up	7.93e-05	0.000230197
Col9a2	2746	838	66	22.984	2.05698	-3.48203	Down	8.1e-151	1e-148	2746	838	571	22.984	14.3592	-0.67865	Down	2e-18	1.64e-17
Commd3	881	123	62	10.515	6.02286	-0.803932	Down	0.00026268	0.000739111	881	123	74	10.515	5.80031	-0.858252	Down	4e-05	0.000120934
Commd4	824	498	261	45.518	27.1082	-0.74771	Down	4.39e-12	2.82e-11	824	498	353	45.518	29.583	-0.621669	Down	4.28e-10	2.07e-09
Commd7	3288	350	1	8.0171	0.0260289	-8.26683	Down	1.94e-94	1.31e-92	3288	350	227	8.0171	4.76748	-0.749854	Down	6.61e-10	3.16e-09
Comp	2426	50	15	1.55225	0.529161	-1.55258	Down	9.27e-05	0.000279777	2426	50	23	1.55225	0.654685	-1.24549	Down	0.000396772	0.00104525
Comtd1	2241	333	152	11.1914	5.80482	-0.947065	Down	4.53e-12	2.91e-11	2241	333	197	11.1914	6.07043	-0.882518	Down	4.22e-12	2.39e-11
Corin	4863	10	1	0.154873	0.0175988	-3.13754	Down	0.0118588	0.0246415	4863	10	47	0.154873	0.667404	2.10747	Up	2.27e-06	7.88e-06
Coro1b	1844	3210	1757	131.107	81.5451	-0.685073	Down	9.39e-60	3.43e-58	1844	3210	2263	131.107	84.7459	-0.629528	Down	7.23e-58	2.27e-56
Coro2b	3610	36	87	0.751063	2.06252	1.4574	Up	8.82e-08	3.83e-07	3610	36	80	0.751063	1.5303	1.02681	Up	0.000260738	0.000704621
Coro6	1416	63	24	3.35088	1.45056	-1.20793	Down	0.000275382	0.000772478	1416	63	237	3.35088	11.5579	1.78627	Up	6.73e-22	6.53e-21
Cotl1	1639	712	1107	32.7177	57.8037	0.821092	Up	3.02e-33	5.48e-32	1639	712	303	32.7177	12.7661	-1.35775	Down	6.89e-47	1.66e-45
Cox14	723	568	876	59.1686	103.694	0.809426	Up	4.8e-26	6.63e-25	723	568	203	59.1686	19.3889	-1.6096	Down	3.45e-48	8.67e-47
Cox16	2125	244	115	8.64793	4.63155	-0.900861	Down	1.37e-08	6.46e-08	2125	244	154	8.64793	5.00446	-0.789142	Down	7.12e-08	2.87e-07
Cox6b2	584	152	47	19.6025	6.88767	-1.50895	Down	1.67e-11	1.03e-10	584	152	84	19.6025	9.93257	-0.980801	Down	3.2e-07	1.21e-06
Cpne8	3324	32	10	0.725054	0.25747	-1.49369	Down	0.00254026	0.00602987	3324	32	56	0.725054	1.16338	0.682164	Up	0.0315648	0.0581368
Cpq	2013	9	0	0.336729	0.001	-8.39544	Down	0.00362574	0.00836428	2013	9	2	0.336729	0.068609	-2.29512	Down	0.0265608	0.0498382
Cpsf4l	1376	106	2	5.80188	0.124394	-5.54353	Down	1.22e-26	1.72e-25	1376	106	186	5.80188	9.33447	0.686047	Up	7.36e-05	0.000214372
Cpt1a	4301	1159	278	20.2953	5.53175	-1.87534	Down	6.73e-105	5.24e-103	4301	1159	2092	20.2953	33.5882	0.726811	Up	1.14e-44	2.58e-43
Cpxm2	3506	17	0	0.36519	0.001	-8.5125	Down	2.32e-05	7.64e-05	3506	17	8	0.36519	0.15757	-1.21265	Down	0.0456444	0.0808188
Crb1	4702	285	81	4.56503	1.47431	-1.63058	Down	1.51e-22	1.79e-21	4702	285	196	4.56503	2.87852	-0.665299	Down	5.29e-07	1.96e-06
Crb3	1156	213	20	13.8772	1.48067	-3.2284	Down	5.25e-37	1.07e-35	1156	213	149	13.8772	8.90069	-0.640732	Down	2.76e-05	8.49e-05
Crip1	447	154	10	25.9474	1.91461	-3.76047	Down	1.09e-30	1.82e-29	447	154	40	25.9474	6.17942	-2.07005	Down	1.95e-19	1.68e-18
Crlf1	1646	14	3	0.640589	0.155983	-2.03801	Down	0.0160641	0.0322982	1646	14	31	0.640589	1.30055	1.02165	Up	0.0251098	0.04738
Crlf2	1462	529	193	27.2515	11.2979	-1.27028	Down	2e-28	3.07e-27	1462	529	277	27.2515	13.0836	-1.05857	Down	2.74e-24	2.98e-23
Crlf3	2396	403	228	12.6678	8.14395	-0.63736	Down	6.22e-08	2.75e-07	2396	403	742	12.6678	21.3851	0.755448	Up	6.01e-18	4.76e-17
Cryga	615	97	1	11.8789	0.139159	-6.41553	Down	1.27e-25	1.72e-24	615	97	21	11.8789	2.35798	-2.33279	Down	1.36e-14	9e-14
Crym	1256	55	20	3.29803	1.36279	-1.27505	Down	0.000399908	0.00109266	1256	55	206	3.29803	11.3259	1.77995	Up	3.84e-19	3.26e-18
Cryzl1	1792	416	182	17.4838	8.69201	-1.00826	Down	3.69e-16	3.14e-15	1792	416	297	17.4838	11.4449	-0.611312	Down	1.9e-08	8.06e-08
Csf1	4176	87	147	1.56906	3.01262	0.941115	Up	9.08e-07	3.54e-06	4176	87	61	1.56906	1.00871	-0.637397	Down	0.00772952	0.016315
Csmd2	13555	5	68	0.0277813	0.429335	3.94992	Up	2.62e-17	2.39e-16	13555	5	18	0.0277813	0.0916997	1.72281	Up	0.0121724	0.0246806
Cst3	796	3695	1936	349.609	208.151	-0.748109	Down	1.38e-79	7.38e-78	796	3695	1824	349.609	158.237	-1.14366	Down	2.89e-180	4.44e-178
Ctdspl	4627	61	83	0.992914	1.5352	0.628688	Up	0.00934488	0.0198848	4627	61	155	0.992914	2.31328	1.2202	Up	4.7e-09	2.1e-08
Ctsf	1975	529	160	20.173	6.9333	-1.54081	Down	1.84e-37	3.8e-36	1975	529	221	20.173	7.72717	-1.38441	Down	2.75e-36	4.62e-35
Ctso	3453	72	37	1.57043	0.917048	-0.776086	Down	0.00695166	0.015142	3453	72	232	1.57043	4.63966	1.56286	Up	4.91e-18	3.92e-17
Cul9	7844	298	4	2.86128	0.0436425	-6.03478	Down	3.56e-75	1.77e-73	7844	298	146	2.86128	1.28532	-1.15453	Down	2.73e-16	1.98e-15
Cxcl12	5670	355	564	4.71549	8.51301	0.852262	Up	8.59e-19	8.55e-18	5670	355	1264	4.71549	15.3943	1.70691	Up	3.93e-103	2.72e-101
Cxcl14	1825	178	45	7.34579	2.11026	-1.79949	Down	1.43e-16	1.26e-15	1825	178	490	7.34579	18.5408	1.33571	Up	4.07e-29	5.39e-28
Cxcr4	1814	133	217	5.52199	10.2379	0.890655	Up	1.21e-08	5.75e-08	1814	133	265	5.52199	10.088	0.869375	Up	6.18e-09	2.74e-08
Cxxc4	5618	60	111	0.804361	1.69094	1.07191	Up	2.03e-06	7.62e-06	5618	60	33	0.804361	0.405627	-0.987687	Down	0.00127645	0.00311348
Cyb561d2	1782	82	37	3.46567	1.77697	-0.963713	Down	0.000531464	0.00141803	1782	82	52	3.46567	2.01507	-0.782303	Down	0.00197169	0.004659
Cyb5a	749	472	227	47.4615	25.9377	-0.871709	Down	1.49e-14	1.13e-13	749	472	311	47.4615	28.673	-0.727063	Down	2.92e-12	1.67e-11
Cyba	759	395	13	39.1955	1.46585	-4.74088	Down	3.45e-89	2.16e-87	759	395	240	39.1955	21.8356	-0.844009	Down	3.69e-13	2.23e-12
Cyp1a1	2700	199	12	5.55099	0.380368	-3.86728	Down	4.37e-40	9.75e-39	2700	199	370	5.55099	9.46309	0.769566	Up	6.02e-10	2.89e-09
Cyp27a1	1936	35	0	1.36158	0.001	-10.4111	Down	2.7e-10	1.48e-09	1936	35	20	1.36158	0.713378	-0.932546	Down	0.0193829	0.037653
Cyp2j9	1944	27	1	1.04604	0.0440241	-4.5705	Down	5.94e-07	2.37e-06	1944	27	9	1.04604	0.319699	-1.71015	Down	0.00105141	0.0025995
D16Ertd472e	6160	127	187	1.55276	2.59805	0.742596	Up	6.11e-06	2.17e-05	6160	127	260	1.55276	2.91466	0.908492	Up	2.31e-09	1.06e-08
D1Ertd622e	2738	74	107	2.03554	3.34455	0.7164	Up	0.000922294	0.00237144	2738	74	226	2.03554	5.69994	1.48553	Up	1.88e-16	1.37e-15
D430019H16Rik	5786	545	207	7.09413	3.06182	-1.21224	Down	2.72e-27	3.96e-26	5786	545	327	7.09413	3.90269	-0.862157	Down	3.52e-18	2.84e-17
D630045J12Rik	10970	83	387	0.56984	3.0192	2.40554	Up	4.46e-57	1.53e-55	10970	83	284	0.56984	1.78775	1.64952	Up	2.27e-23	2.37e-22
D830031N03Rik	8311	100	208	0.906208	2.14189	1.24097	Up	2.45e-13	1.72e-12	8311	100	254	0.906208	2.11045	1.21964	Up	6.09e-14	3.87e-13
Daam1	6028	435	201	5.43497	2.85371	-0.929434	Down	6.76e-15	5.27e-14	6028	435	762	5.43497	8.72925	0.683585	Up	1.09e-15	7.67e-15
Dab1	5330	118	256	1.66739	4.11055	1.30174	Up	3.31e-17	3e-16	5330	118	295	1.66739	3.82199	1.19674	Up	1.56e-15	1.09e-14
Dab2	4517	70	206	1.16716	3.90305	1.7416	Up	5.81e-21	6.44e-20	4517	70	253	1.16716	3.86781	1.72852	Up	2.62e-22	2.59e-21
Dach1	5448	16	0	0.221189	0.001	-7.78914	Down	4.37e-05	0.000138342	5448	16	2	0.221189	0.0253506	-3.12519	Down	0.000369922	0.000978266
Dach2	5991	23	9	0.289141	0.128567	-1.16925	Down	0.0351792	0.0647231	5991	23	5	0.289141	0.0576323	-2.32682	Down	0.000228804	0.00062441
Dact1	3761	162	230	3.24409	5.23373	0.690026	Up	2.56e-06	9.49e-06	3761	162	358	3.24409	6.57317	1.01877	Up	1.21e-14	8e-14
Dagla	5634	11	30	0.147047	0.455713	1.63184	Up	0.000700062	0.00183209	5634	11	25	0.147047	0.306421	1.05923	Up	0.0391212	0.070622
Dalrd3	1737	370	190	16.0429	9.3614	-0.77714	Down	6.9e-10	3.65e-09	1737	370	268	16.0429	10.6544	-0.590483	Down	2.77e-07	1.06e-06
Dapk2	1769	21	91	0.894073	4.40251	2.29986	Up	7.15e-14	5.2e-13	1769	21	11	0.894073	0.429398	-1.05808	Down	0.0455764	0.0807346
Dbp	1678	603	268	27.0649	13.6688	-0.985539	Down	5.85e-22	6.79e-21	1678	603	161	27.0649	6.62566	-2.03029	Down	9.51e-70	3.84e-68
Dcaf12l1	3512	99	185	2.12306	4.50821	1.08641	Up	5.46e-10	2.91e-09	3512	99	295	2.12306	5.80046	1.45002	Up	2.46e-20	2.2e-19
Dcn	1887	175	51	6.9847	2.31305	-1.5944	Down	5.35e-14	3.92e-13	1887	175	704	6.9847	25.763	1.88303	Up	2.12e-66	7.98e-65
Dcp2	8643	293	508	2.5532	5.03021	0.978314	Up	3.76e-21	4.21e-20	8643	293	576	2.5532	4.60207	0.849977	Up	3.93e-17	3e-16
Dcx	9060	149	26	1.23862	0.245602	-2.33434	Down	4.29e-19	4.36e-18	9060	149	449	1.23862	3.42226	1.46621	Up	1.28e-30	1.8e-29
Dda1	1937	1003	546	38.9989	24.124	-0.692963	Down	3.54e-20	3.78e-19	1937	1003	685	38.9989	24.4206	-0.675337	Down	1.44e-21	1.37e-20
Ddit4	1685	4339	7936	193.942	403.078	1.05544	Up	0	0	1685	4339	2805	193.942	114.955	-0.754553	Down	4.58e-106	3.31e-104
Ddx26b	3808	608	252	12.0251	5.66357	-1.08626	Down	1.15e-25	1.56e-24	3808	608	1086	12.0251	19.6937	0.71169	Up	3.53e-23	3.64e-22
Dennd2c	4974	86	24	1.30219	0.412945	-1.65692	Down	6.66e-08	2.93e-07	4974	86	201	1.30219	2.79052	1.0996	Up	8.02e-10	3.8e-09
Depdc5	8213	739	310	6.77679	3.23033	-1.06892	Down	4.24e-30	6.95e-29	8213	739	1294	6.77679	10.88	0.683	Up	1.6e-25	1.82e-24
Deptor	8549	305	174	2.68699	1.74189	-0.625336	Down	3.71e-06	1.35e-05	8549	305	833	2.68699	6.7286	1.32432	Up	9.84e-48	2.44e-46
Dgat2	2251	53	87	1.7733	3.30774	0.899409	Up	0.000280248	0.000784997	2251	53	117	1.7733	3.58926	1.01725	Up	1.13e-05	3.63e-05
Dgkh	3967	33	15	0.626517	0.323606	-0.953118	Down	0.0312562	0.0581374	3967	33	95	0.626517	1.6537	1.40027	Up	3.63e-07	1.37e-06
Dgkk	7156	78	259	0.820929	3.09754	1.91579	Up	2.2e-29	3.5e-28	7156	78	234	0.820929	2.25809	1.45977	Up	1.38e-16	1.02e-15
Dhrs11	1421	64	33	3.39209	1.9875	-0.77122	Down	0.0114625	0.0239171	1421	64	112	3.39209	5.44276	0.682164	Up	0.00224996	0.00526379
Dhrs7	1304	2143	883	123.773	57.9522	-1.09476	Down	2.94e-87	1.76e-85	1304	2143	1538	123.773	81.4468	-0.603767	Down	1.62e-36	2.75e-35
Diap2	8441	203	108	1.81127	1.09501	-0.726062	Down	1.7e-05	5.7e-05	8441	203	472	1.81127	3.86139	1.09212	Up	6.68e-21	6.19e-20
Dido1	8476	1264	463	11.2315	4.67495	-1.26453	Down	3.83e-65	1.57e-63	8476	1264	2574	11.2315	20.9707	0.900825	Up	5.06e-78	2.39e-76
Diras2	4348	14	325	0.242505	6.39707	4.72133	Up	2.45e-87	1.48e-85	4348	14	31	0.242505	0.492342	1.02165	Up	0.0251098	0.0473743
Dkk1	2237	2	20	0.0673357	0.765158	3.50631	Up	1.85e-05	6.19e-05	2237	2	25	0.0673357	0.771737	3.51867	Up	8.42e-06	2.75e-05
Dleu7	1332	5	0	0.282714	0.001	-8.1432	Down	0.045295	0.0805371	1332	5	18	0.282714	0.933176	1.72281	Up	0.0121724	0.024668
Dlgap1	6323	2	12	0.0238225	0.162422	2.76935	Up	0.00348708	0.00807791	6323	2	29	0.0238225	0.316716	3.73279	Up	8.1e-07	2.95e-06
Dlk1	4339	30	1	0.52073	0.0197241	-4.7225	Down	9.83e-08	4.24e-07	4339	30	4	0.52073	0.0636598	-3.03208	Down	1.03e-06	3.71e-06
Dll3	2163	70	29	2.43738	1.14744	-1.08692	Down	0.00041874	0.00114051	2163	70	37	2.43738	1.18125	-1.04502	Down	0.000265064	0.000715211
Dll4	3451	74	40	1.61498	0.991978	-0.703139	Down	0.0120173	0.0249278	3451	74	38	1.61498	0.760385	-1.08672	Down	0.000107747	0.00030687
Dmrt1	2251	112	12	3.74735	0.456239	-3.03801	Down	4.62e-19	4.69e-18	2251	112	423	3.74735	12.9766	1.79197	Up	5e-38	8.94e-37
Dmrta2	2947	386	1050	9.8648	30.4927	1.6281	Up	4.73e-91	3e-89	2947	386	113	9.8648	2.64785	-1.89747	Down	1.68e-41	3.37e-40
Dmrtb1	1795	57	131	2.39162	6.24588	1.38492	Up	2.57e-10	1.41e-09	1795	57	39	2.39162	1.50036	-0.672679	Down	0.0238998	0.0453296
Dmxl2	10614	1096	1690	7.77701	13.6268	0.809161	Up	1.19e-48	3.52e-47	10614	1096	1999	7.77701	13.0056	0.74184	Up	3.01e-44	6.69e-43
Dnajc17	1008	169	96	12.6272	8.15075	-0.631531	Down	0.000522954	0.00139676	1008	169	97	12.6272	6.64517	-0.926158	Down	2.77e-07	1.06e-06
Dnase2a	1643	82	36	3.75887	1.87522	-1.00324	Down	0.000341716	0.000944266	1643	82	135	3.75887	5.67403	0.594073	Up	0.00298966	0.00684037
Dnmt3a	9735	3050	1193	23.5964	10.488	-1.16983	Down	5.45e-137	5.69e-135	9735	3050	5127	23.5964	36.3683	0.624115	Up	4.03e-82	2.06e-80
Dnmt3b	4324	4813	1177	83.8323	23.2958	-1.84744	Down	0	0	4324	4813	2398	83.8323	38.2965	-1.1303	Down	7.93e-230	1.55e-227
Dnmt3l	1822	187	5	7.72991	0.23486	-5.04058	Down	2.81e-44	7.29e-43	1822	187	80	7.72991	3.03205	-1.35016	Down	2.33e-13	1.42e-12
Doc2g	1397	146	72	7.87114	4.41086	-0.835514	Down	3.91e-05	0.0001247	1397	146	93	7.87114	4.59708	-0.775857	Down	4.05e-05	0.000122312
Dock9	8221	71	21	0.650452	0.218616	-1.57304	Down	2.36e-06	8.77e-06	8221	71	157	0.650452	1.31877	1.01968	Up	3.34e-07	1.26e-06
Dpcd	1353	97	135	5.39952	8.53931	0.661289	Up	0.00052247	0.0013957	1353	97	48	5.39952	2.44984	-1.14014	Down	3.96e-06	1.34e-05
Dpf1	2278	140	192	4.62866	7.21331	0.640065	Up	5.82e-05	0.00018092	2278	140	89	4.62866	2.69793	-0.778741	Down	5.53e-05	0.000163547
Dpf3	3155	40	17	0.954865	0.461144	-1.05008	Down	0.00998118	0.0210433	3155	40	19	0.954865	0.415862	-1.19919	Down	0.00213764	0.00502183
Dpp7	1655	478	236	21.7526	12.204	-0.833838	Down	9.29e-14	6.71e-13	1655	478	279	21.7526	11.6413	-0.901936	Down	2.7e-17	2.08e-16
Dppa4	1534	1138	31	55.8725	1.72951	-5.0137	Down	7.04e-262	1.57e-259	1534	1138	659	55.8725	29.6657	-0.913341	Down	9.39e-40	1.79e-38
Dsc2	4416	80	110	1.3644	2.13182	0.643818	Up	0.00223416	0.00535387	4416	80	148	1.3644	2.31434	0.762334	Up	0.000106863	0.000304572
Dsg2	5729	251	32	3.29971	0.478033	-2.78716	Down	1.06e-37	2.21e-36	5729	251	579	3.29971	6.97903	1.08068	Up	6.93e-25	7.71e-24
Dsp	9592	157	19	1.23274	0.169524	-2.86231	Down	9.41e-25	1.22e-23	9592	157	263	1.23274	1.8934	0.619107	Up	1.65e-05	5.21e-05
Dtx3l	5181	33	6	0.479713	0.0991116	-2.27505	Down	4.74e-05	0.000149125	5181	33	91	0.479713	1.21289	1.33821	Up	1.51e-06	5.35e-06
Dtx4	5770	304	456	3.96807	6.76357	0.769348	Up	3.17e-13	2.21e-12	5770	304	605	3.96807	7.2406	0.867673	Up	1.68e-18	1.38e-17
Dusp5	1155	307	577	20.0188	42.7544	1.09472	Up	2.54e-28	3.85e-27	1155	307	204	20.0188	12.1967	-0.714861	Down	2.92e-08	1.21e-07
Dusp6	2797	503	254	13.5443	7.77192	-0.801344	Down	1.49e-13	1.07e-12	2797	503	865	13.5443	21.3559	0.656951	Up	1.62e-16	1.19e-15
Dusp9	2700	153	203	4.26785	6.43457	0.592334	Up	0.000114888	0.000341592	2700	153	108	4.26785	2.7622	-0.627691	Down	0.000487238	0.00126709
Dut	2358	1538	769	49.124	27.9106	-0.815614	Down	2.33e-39	5.1e-38	2358	1538	886	49.124	25.9469	-0.920868	Down	7.9e-54	2.29e-52
Dync1i1	2751	25	9	0.684433	0.279988	-1.28955	Down	0.0175178	0.034919	2751	25	66	0.684433	1.65672	1.27535	Up	8.23e-05	0.000238668
Dynlt1b	770	878	460	85.8786	51.1275	-0.748201	Down	3.45e-20	3.69e-19	770	878	559	85.8786	50.1321	-0.776564	Down	6.33e-24	6.75e-23
Dynlt1f	809	56	22	5.2134	2.32735	-1.16354	Down	0.000883168	0.00227647	809	56	13	5.2134	1.10966	-2.23211	Down	1.4e-08	5.99e-08
Dysf	6845	73	21	0.803213	0.262563	-1.61312	Down	1.09e-06	4.2e-06	6845	73	32	0.803213	0.322828	-1.31502	Down	7.68e-06	2.51e-05
E030030I06Rik	2081	28	43	1.01337	1.76841	0.803296	Up	0.0206282	0.0403445	2081	28	85	1.01337	2.8206	1.47685	Up	5.61e-07	2.08e-06
Ebpl	2077	217	119	7.86873	4.9034	-0.682347	Down	2.52e-05	8.26e-05	2077	217	149	7.86873	4.95387	-0.667574	Down	1.14e-05	3.67e-05
Edem2	2294	685	272	22.4894	10.1476	-1.14811	Down	3.13e-31	5.33e-30	2294	685	456	22.4894	13.7267	-0.712261	Down	1.44e-16	1.06e-15
Ednra	3643	2	17	0.0413478	0.399371	3.27185	Up	0.000137248	0.000402695	3643	2	13	0.0413478	0.246422	2.57525	Up	0.00701484	0.0149422
Egr2	2965	39	77	0.990652	2.22256	1.16577	Up	2.34e-05	7.68e-05	2965	39	109	0.990652	2.53862	1.35759	Up	9.99e-08	3.98e-07
Ehd3	3658	646	263	13.3006	6.15317	-1.11209	Down	3.72e-28	5.62e-27	3658	646	1891	13.3006	35.6979	1.42435	Up	2.78e-118	2.36e-116
Ehf	4387	7	0	0.120174	0.001	-6.90899	Down	0.0128151	0.0263406	4387	7	23	0.120174	0.362039	1.59102	Up	0.0069651	0.0148583
Eif2b2	1573	1025	564	49.0768	30.6858	-0.677471	Down	7.6e-20	8.02e-19	1573	1025	716	49.0768	31.4325	-0.642783	Down	2.71e-20	2.42e-19
Eif2s3y	1767	318	509	13.5541	24.6529	0.863025	Up	1.9e-17	1.75e-16	1767	318	544	13.5541	21.2597	0.649389	Up	9.71e-11	4.93e-10
Ell2	3649	519	168	10.7121	3.94024	-1.44289	Down	1.53e-33	2.8e-32	3649	519	1055	10.7121	19.9652	0.898246	Up	7.44e-33	1.13e-31
Elmo1	5576	138	73	1.86396	1.12044	-0.734314	Down	0.000348354	0.000961415	5576	138	361	1.86396	4.47074	1.26214	Up	3.66e-20	3.25e-19
Elovl1	1817	487	195	20.1862	9.18474	-1.13606	Down	2.61e-22	3.06e-21	1817	487	331	20.1862	12.5796	-0.682282	Down	2e-11	1.07e-10
Elovl6	5949	677	394	8.57089	5.66812	-0.596574	Down	3.65e-11	2.17e-10	5949	677	1732	8.57089	20.1048	1.23002	Up	5.55e-87	3.08e-85
Elovl7	5437	71	35	0.983514	0.550929	-0.836078	Down	0.00427742	0.00973215	5437	71	158	0.983514	2.00675	1.02884	Up	2.51e-07	9.61e-07
Emc9	805	87	35	8.13963	3.721	-1.12927	Down	4.85e-05	0.000152437	805	87	25	8.13963	2.14457	-1.92428	Down	1.17e-10	5.9e-10
Emid1	1911	61	0	2.40409	0.001	-11.2313	Down	2.01e-17	1.84e-16	1911	61	22	2.40409	0.794982	-1.5965	Down	2.29e-06	7.94e-06
Emilin3	3558	63	5	1.33357	0.120268	-3.47097	Down	1.57e-12	1.05e-11	3558	63	119	1.33357	2.3096	0.792347	Up	0.000332154	0.000882969
Eml2	2312	2173	824	70.787	30.5019	-1.21459	Down	4.95e-104	3.82e-102	2312	2173	1530	70.787	45.6982	-0.631348	Down	6.12e-40	1.18e-38
Emx2	2598	0	29	0.001	0.955313	9.89983	Up	2.58e-10	1.41e-09	2598	0	13	0.001	0.345541	8.43271	Up	0.000221152	0.000604467
En1	2554	77	216	2.27066	7.23802	1.67249	Up	9.08e-21	9.97e-20	2554	77	174	2.27066	4.70461	1.05097	Up	3.62e-08	1.5e-07
Eng	3572	14	0	0.295187	0.001	-8.20549	Down	0.000154376	0.000449646	3572	14	29	0.295187	0.560637	0.925435	Up	0.0462112	0.0817034
Enho	1247	67	118	4.04659	8.09846	1.00094	Up	3.66e-06	1.33e-05	1247	67	46	4.04659	2.54734	-0.667718	Down	0.0149254	0.0297173
Enpp3	2815	2078	359	55.5966	10.9145	-2.34875	Down	8.07e-248	1.7e-245	2815	2078	4240	55.5966	104.012	0.903678	Up	5.82e-128	5.41e-126
Enpp4	4557	43	16	0.710675	0.300489	-1.24188	Down	0.00223432	0.00535261	4557	43	92	0.710675	1.39413	0.972106	Up	0.0001795	0.000496897
Entpd2	1937	51	18	1.983	0.795298	-1.31811	Down	0.000475274	0.00127994	1937	51	268	1.983	9.55433	2.26847	Up	6.17e-33	9.43e-32
Entpd5	4971	212	87	3.21198	1.49783	-1.10059	Down	4.42e-10	2.38e-09	4971	212	119	3.21198	1.6531	-0.958294	Down	3.15e-09	1.43e-08
Eogt	3205	94	30	2.20893	0.801088	-1.46331	Down	2.44e-07	1.02e-06	3205	94	157	2.20893	3.38273	0.614841	Up	0.0009553	0.00237749
Epdr1	2387	60	0	1.89313	0.001	-10.8866	Down	3.78e-17	3.41e-16	2387	60	26	1.89313	0.75217	-1.33164	Down	4.28e-05	0.000128929
Epha1	3273	85	35	1.95593	0.915185	-1.09572	Down	8.89e-05	0.000268906	3273	85	342	1.95593	7.21565	1.88327	Up	4.15e-33	6.38e-32
Epha10	5186	282	77	4.09542	1.27071	-1.68838	Down	2.24e-23	2.74e-22	5186	282	961	4.09542	12.7963	1.64365	Up	7.85e-75	3.5e-73
Epha7	6750	146	479	1.62904	6.07322	1.89844	Up	2.55e-52	8.11e-51	6750	146	278	1.62904	2.84404	0.803926	Up	2.57e-08	1.08e-07
Ephb1	4667	25	363	0.403444	6.65665	4.04436	Up	4.9e-88	3.02e-86	4667	25	9	0.403444	0.133168	-1.59912	Down	0.0026764	0.00618453
Eppk1	12325	10	1	0.0611075	0.00694385	-3.13754	Down	0.0118588	0.024658	12325	10	36	0.0611075	0.201702	1.72281	Up	0.000313142	0.000835804
Eps8l1	3868	21	2	0.408897	0.0442518	-3.20793	Down	0.000124102	0.000366956	3868	21	11	0.408897	0.196382	-1.05808	Down	0.0455764	0.0807437
Eral1	2014	677	394	25.3169	16.7426	-0.596574	Down	3.65e-11	2.17e-10	2014	677	483	25.3169	16.5609	-0.612324	Down	6.85e-13	4.06e-12
Eras	1077	167	273	11.6784	21.6937	0.893439	Up	1.47e-10	8.2e-10	1077	167	86	11.6784	5.51414	-1.08263	Down	6.16e-09	2.73e-08
Erbb3	4020	372	69	6.96945	1.46896	-2.24625	Down	1.82e-43	4.54e-42	4020	372	716	6.96945	12.2993	0.819466	Up	9.43e-20	8.22e-19
Ermap	4551	28	5	0.463375	0.0940265	-2.30104	Down	0.00017095	0.000494223	4551	28	61	0.463375	0.925589	0.998191	Up	0.00187886	0.00445295
Ern1	3976	60	29	1.13654	0.624221	-0.864524	Down	0.00697848	0.0151919	3976	60	156	1.13654	2.7094	1.25332	Up	1.96e-09	9e-09
Espn	2861	862	122	22.6919	3.64946	-2.63642	Down	2.3e-118	2.08e-116	2861	862	416	22.6919	10.0409	-1.1763	Down	2.16e-45	4.99e-44
Esrp1	3969	286	8	5.42708	0.172503	-4.97549	Down	1.27e-66	5.45e-65	3969	286	489	5.42708	8.50791	0.648628	Up	8.88e-10	4.19e-09
Etv4	2336	116	10	3.73996	0.366365	-3.35167	Down	1.95e-21	2.22e-20	2336	116	441	3.73996	13.0365	1.80146	Up	7.47e-40	1.43e-38
Etv5	3822	2023	126	39.8645	2.82141	-3.82061	Down	0	0	3822	2023	4475	39.8645	80.8532	1.0202	Up	1.18e-164	1.54e-162
Evc	4312	35	0	0.611323	0.001	-9.25579	Down	2.7e-10	1.48e-09	4312	35	22	0.611323	0.352321	-0.795042	Down	0.041112	0.0734854
Exoc6b	5440	369	185	5.10868	2.91045	-0.81171	Down	1.61e-10	8.95e-10	5440	369	856	5.10868	10.866	1.0888	Up	1.97e-36	3.32e-35
Exosc5	1031	464	254	33.8954	21.0844	-0.68491	Down	6.02e-10	3.2e-09	1031	464	330	33.8954	22.103	-0.61685	Down	2.17e-09	9.93e-09
Eya2	2460	1	6	0.0306158	0.208739	2.76935	Up	0.0465156	0.0822379	2460	1	8	0.0306158	0.224569	2.87481	Up	0.030363	0.0561326
F2r	3296	281	437	6.42097	11.347	0.821449	Up	4.38e-14	3.23e-13	3296	281	874	6.42097	18.3113	1.51187	Up	1.23e-60	4.08e-59
F830016B08Rik	3297	1	6	0.0228435	0.155747	2.76935	Up	0.0465156	0.0822099	3297	1	8	0.0228435	0.167558	2.87481	Up	0.030363	0.056113
Fabp4	641	8	0	0.939968	0.001	-9.87647	Down	0.00681648	0.0148954	641	8	0	0.939968	0.001	-9.87647	Down	0.00262116	0.00606664
Fam105a	3068	9	31	0.220937	0.864756	1.96866	Up	8.76e-05	0.000265405	3068	9	32	0.220937	0.720261	1.70488	Up	0.000761478	0.00192329
Fam107b	3148	395	613	9.45026	16.6653	0.81842	Up	4.94e-19	5e-18	3148	395	776	9.45026	17.0225	0.849013	Up	1.67e-22	1.66e-21
Fam110a	1901	168	226	6.65593	10.1745	0.612248	Up	2.76e-05	8.98e-05	1901	168	121	6.65593	4.3954	-0.598645	Down	0.000459308	0.00119939
Fam124a	3557	1	15	0.0211737	0.360906	4.09128	Up	0.000101049	0.000303107	3557	1	11	0.0211737	0.213552	3.33424	Up	0.00547688	0.0119663
Fam129a	3939	48	1	0.917776	0.0217271	-5.40058	Down	1.76e-12	1.17e-11	3939	48	90	0.917776	1.5778	0.7817	Up	0.00206728	0.00486812
Fam135a	6467	614	332	7.15067	4.39362	-0.702669	Down	3.23e-13	2.24e-12	6467	614	1689	7.15067	18.0352	1.33467	Up	4.47e-96	2.75e-94
Fam13c	3383	19	36	0.422993	0.910726	1.10638	Up	0.00571956	0.0126998	3383	19	38	0.422993	0.775669	0.874809	Up	0.0288246	0.0535769
Fam162a	635	4306	2104	510.719	283.569	-0.848828	Down	2.26e-114	1.98e-112	635	4306	2178	510.719	236.853	-1.10854	Down	1.59e-199	2.69e-197
Fam163b	2946	12	35	0.306782	1.01677	1.72871	Up	0.000133477	0.000392591	2946	12	34	0.306782	0.796969	1.37731	Up	0.00294084	0.00674626
Fam169b	2819	21	3	0.561055	0.0910779	-2.62297	Down	0.00051015	0.00136584	2819	21	62	0.561055	1.51877	1.43669	Up	2.96e-05	9.09e-05
Fam171b	3394	74	138	1.64211	3.4798	1.08346	Up	9.03e-08	3.92e-07	3394	74	190	1.64211	3.86578	1.23521	Up	5.67e-11	2.94e-10
Fam173a	918	236	135	19.362	12.5857	-0.621441	Down	5.23e-05	0.000163564	918	236	98	19.362	7.37188	-1.39312	Down	3.3e-17	2.52e-16
Fam173b	1166	52	26	3.35882	1.90837	-0.815614	Down	0.0170252	0.0340023	1166	52	31	3.35882	1.83594	-0.871434	Down	0.00697172	0.0148704
Fam181a	1406	0	6	0.001	0.365219	8.51262	Up	0.00984798	0.0208245	1406	0	5	0.001	0.245573	7.94001	Up	0.040314	0.0723948
Fam181b	1842	40	149	1.6355	6.92283	2.08163	Up	2.07e-19	2.14e-18	1842	40	25	1.6355	0.937228	-0.803263	Down	0.0274832	0.0514102
Fam189a2	2548	44	74	1.30057	2.48553	0.934408	Up	0.00054309	0.00144682	2548	44	77	1.30057	2.08683	0.682164	Up	0.0114848	0.0233703
Fam196b	5371	3	21	0.0420676	0.334619	2.99174	Up	4.35e-05	0.000137805	5371	3	13	0.0420676	0.167141	1.99029	Up	0.0205678	0.0396331
Fam199x	8297	365	485	3.31324	5.00274	0.594474	Up	2.2e-09	1.11e-08	8297	365	609	3.31324	5.06864	0.613355	Up	7.57e-11	3.88e-10
Fam19a5	2651	17	104	0.48297	3.35746	2.79736	Up	3.16e-19	3.24e-18	2651	17	41	0.48297	1.06799	1.1449	Up	0.0045633	0.0101129
Fam222a	2693	28	56	0.783074	1.77967	1.18439	Up	0.000263492	0.000741262	2693	28	14	0.783074	0.358994	-1.12519	Down	0.014929	0.029702
Fam35a	3452	52	28	1.13452	0.694183	-0.708699	Down	0.034647	0.0638571	3452	52	103	1.13452	2.06045	0.86087	Up	0.000341282	0.000905862
Fam46b	2288	87	126	2.86381	4.71304	0.718722	Up	0.000310592	0.000864087	2288	87	59	2.86381	1.7807	-0.685491	Down	0.00450054	0.00998638
Fam49a	4848	253	94	3.93042	1.6594	-1.24402	Down	5.72e-14	4.19e-13	4848	253	495	3.93042	7.05079	0.8431	Up	9.49e-15	6.34e-14
Fam65a	4133	924	536	16.8379	11.0991	-0.601274	Down	6.83e-15	5.33e-14	4133	924	662	16.8379	11.0608	-0.606253	Down	9.02e-17	6.74e-16
Fam83a	2085	0	8	0.001	0.328376	8.3592	Up	0.00215778	0.00520044	2085	0	8	0.001	0.264959	8.04963	Up	0.00572362	0.0124246
Fam83b	3136	10	0	0.240163	0.001	-7.90787	Down	0.00192856	0.00468718	3136	10	24	0.240163	0.528482	1.13784	Up	0.032415	0.0595708
Fam84b	5563	160	399	2.16617	6.13834	1.5027	Up	6.73e-32	1.17e-30	5563	160	328	2.16617	4.07155	0.910433	Up	1.75e-11	9.45e-11
Fam98c	1269	276	114	16.3806	7.6883	-1.09125	Down	1.51e-12	1.01e-11	1269	276	145	16.3806	7.89044	-1.05381	Down	2.59e-13	1.58e-12
Fasn	9938	2512	4430	19.0372	38.1498	1.00286	Up	3.17e-178	4.66e-176	9938	2512	4396	19.0372	30.546	0.682164	Up	2.06e-82	1.06e-80
Fat3	18468	28	135	0.114188	0.625606	2.45385	Up	2.21e-21	2.5e-20	18468	28	68	0.114188	0.254264	1.15492	Up	0.000217546	0.000595332
Fat4	16107	45	89	0.210416	0.472892	1.16827	Up	5.18e-06	1.85e-05	16107	45	77	0.210416	0.330119	0.649742	Up	0.0154723	0.030671
Fbln7	2909	30	3	0.77671	0.0882601	-3.13754	Down	4.33e-06	1.56e-05	2909	30	57	0.77671	1.35309	0.800808	Up	0.0126183	0.0254898
Fbn2	10480	72	629	0.517431	5.13661	3.31138	Up	2.67e-128	2.64e-126	10480	72	136	0.517431	0.896134	0.792347	Up	0.000123641	0.000349302
Fbxl15	1348	131	238	7.31919	15.1103	1.04578	Up	8.85e-12	5.55e-11	1348	131	54	7.31919	2.7663	-1.40373	Down	2.72e-10	1.34e-09
Fbxo6	1955	272	140	10.4786	6.1287	-0.773794	Down	1.39e-07	5.92e-07	1955	272	180	10.4786	6.358	-0.720801	Down	1.46e-07	5.7e-07
Fbxw9	1842	268	124	10.9579	5.76128	-0.927507	Down	1.08e-09	5.61e-09	1842	268	191	10.9579	7.16043	-0.613851	Down	5.98e-06	1.98e-05
Fes	2762	43	13	1.17254	0.402816	-1.54144	Down	0.000319972	0.000887962	2762	43	27	1.17254	0.675049	-0.796568	Down	0.0231896	0.0440672
Fez1	1285	19	188	1.11361	12.5211	3.49105	Up	2.6e-41	6.04e-40	1285	19	6	1.11361	0.322436	-1.78816	Down	0.00483766	0.0106715
Fezf2	2304	40	89	1.30755	3.30594	1.33819	Up	3.96e-07	1.61e-06	2304	40	25	1.30755	0.749295	-0.803263	Down	0.0274832	0.0514163
Fgd4	8362	108	41	0.972736	0.419624	-1.21295	Down	1.61e-06	6.08e-06	8362	108	251	0.972736	2.07281	1.09147	Up	8.55e-12	4.72e-11
Fgf11	2618	197	58	5.66732	1.89603	-1.57968	Down	2.16e-15	1.73e-14	2618	197	325	5.66732	8.57253	0.597053	Up	3.52e-06	1.19e-05
Fgf12	6250	9	1	0.108454	0.0136933	-2.98554	Down	0.0205976	0.0403151	6250	9	1	0.108454	0.0110488	-3.29512	Down	0.00779434	0.0164321
Fgf15	1807	43	12	1.79222	0.568343	-1.65692	Down	0.000150697	0.000439505	1807	43	186	1.79222	7.10804	1.9877	Up	5.74e-20	5.07e-19
Fgf4	3030	54	11	1.34225	0.310697	-2.11107	Down	5.41e-07	2.17e-06	3030	54	219	1.34225	4.9911	1.89471	Up	6.47e-22	6.3e-21
Fgf5	2504	57	0	1.71444	0.001	-10.7435	Down	2.51e-16	2.16e-15	2504	57	168	1.71444	4.63308	1.43424	Up	4.98e-12	2.79e-11
Fgfr3	4245	121	306	2.14679	6.16923	1.52291	Up	2.65e-25	3.52e-24	4245	121	60	2.14679	0.976042	-1.13716	Down	2.68e-07	1.02e-06
Fhl3	1685	108	160	4.82731	8.12657	0.751427	Up	2.38e-05	7.81e-05	1685	108	75	4.82731	3.07366	-0.65126	Down	0.00247554	0.00575151
Fignl2	4208	1006	2249	18.0054	45.7405	1.34504	Up	2.57e-145	3.01e-143	4208	1006	683	18.0054	11.2083	-0.683864	Down	4.45e-22	4.36e-21
Filip1	4207	15	40	0.268534	0.813719	1.59942	Up	0.000109608	0.000326644	4207	15	42	0.268534	0.689401	1.36024	Up	0.00102181	0.00253147
Fkbp1b	980	233	25	17.9065	2.18324	-3.03594	Down	3.83e-38	8.08e-37	980	233	159	17.9065	11.2038	-0.676494	Down	4.19e-06	1.41e-05
Fktn	3382	44	67	0.979852	1.69546	0.791044	Up	0.00429946	0.00978086	3382	44	77	0.979852	1.57222	0.682164	Up	0.0114848	0.0233673
Flrt2	7097	89	31	0.944488	0.37383	-1.33715	Down	2.71e-06	1e-05	7097	89	238	0.944488	2.31578	1.29389	Up	2.79e-14	1.81e-13
Fmn2	6442	38	76	0.444267	1.00967	1.18439	Up	2.08e-05	6.93e-05	6442	38	69	0.444267	0.739645	0.735406	Up	0.0106658	0.0218927
Fmnl1	3873	28	11	0.544492	0.24307	-1.16354	Down	0.0200234	0.0393594	3873	28	15	0.544492	0.267448	-1.02566	Down	0.023933	0.0453817
Fn3k	3856	554	202	10.8207	4.48334	-1.27114	Down	1.01e-29	1.63e-28	3856	554	178	10.8207	3.1877	-1.7632	Down	2.47e-53	7.11e-52
Fndc3c1	4812	71	38	1.11126	0.675842	-0.717434	Down	0.0123127	0.0254491	4812	71	445	1.11126	6.38601	2.52272	Up	1.39e-60	4.6e-59
Fndc9	2263	101	52	3.36138	1.96655	-0.773386	Down	0.00139782	0.00348594	2263	101	40	3.36138	1.22059	-1.46147	Down	1.13e-08	4.87e-08
Foxd4	2345	111	199	3.56502	7.26269	1.02659	Up	8.02e-10	4.23e-09	2345	111	62	3.56502	1.82576	-0.965411	Down	1.65e-05	5.21e-05
Foxj1	2578	64	20	1.86973	0.663948	-1.49369	Down	1.62e-05	5.47e-05	2578	64	28	1.86973	0.750015	-1.31784	Down	2.75e-05	8.46e-05
Foxp2	6760	14	1	0.155978	0.0126602	-3.62297	Down	0.00123831	0.00311558	6760	14	47	0.155978	0.480116	1.62204	Up	7.43e-05	0.0002163
Foxred2	4891	323	603	4.97378	10.5513	1.08501	Up	4.01e-29	6.3e-28	4891	323	695	4.97378	9.81256	0.980288	Up	1.98e-25	2.25e-24
Frem1	9524	13	51	0.102803	0.458287	2.15637	Up	8.17e-08	3.56e-07	9524	13	29	0.102803	0.210268	1.03235	Up	0.0290944	0.0540149
Frmd3	3977	5	0	0.0946882	0.001	-6.56511	Down	0.045295	0.0804544	3977	5	0	0.0946882	0.001	-6.56511	Down	0.0239518	0.0453411
Frrs1	2546	57	0	1.68616	0.001	-10.7195	Down	2.51e-16	2.16e-15	2546	57	40	1.68616	1.08492	-0.636153	Down	0.0315666	0.0581333
Fry	10730	39	17	0.273745	0.135593	-1.01355	Down	0.0134926	0.0275658	10730	39	130	0.273745	0.83664	1.61177	Up	3.79e-11	2e-10
Frzb	2920	0	23	0.001	0.674112	9.39684	Up	2.45e-08	1.12e-07	2920	0	7	0.001	0.165543	7.37106	Up	0.0109715	0.0224531
Fst	2861	215	313	5.65981	9.36297	0.726212	Up	9.48e-09	4.55e-08	2861	215	664	5.65981	16.0267	1.50166	Up	4.92e-46	1.15e-44
Fut8	3012	157	225	3.92578	6.39315	0.703546	Up	2.22e-06	8.31e-06	3012	157	275	3.92578	6.30482	0.683476	Up	1.52e-06	5.35e-06
Fut9	11990	105	17	0.659556	0.121344	-2.4424	Down	1.57e-14	1.19e-13	11990	105	223	0.659556	1.28434	0.961463	Up	6.66e-09	2.94e-08
Fzd2	3628	1051	1489	21.8181	35.1248	0.686967	Up	8.67e-33	1.55e-31	3628	1051	510	21.8181	9.70729	-1.16838	Down	2.17e-54	6.36e-53
Fzd4	3685	122	200	2.49347	4.64493	0.897505	Up	3.69e-08	1.66e-07	3685	122	359	2.49347	6.72747	1.43191	Up	5.43e-24	5.83e-23
Fzd6	4085	338	164	6.23169	3.43589	-0.858941	Down	1.35e-10	7.56e-10	4085	338	600	6.23169	10.1427	0.702748	Up	3.17e-13	1.92e-12
Gad2	5625	65	1	0.870306	0.0152147	-5.83798	Down	5.13e-17	4.59e-16	5625	65	355	0.870306	4.35814	2.32412	Up	2.35e-44	5.25e-43
Gadd45b	1266	577	767	34.326	51.85	0.595041	Up	5.07e-14	3.73e-13	1266	577	251	34.326	13.691	-1.32607	Down	5.18e-37	8.95e-36
Gadd45g	1080	243	843	16.9459	66.8022	1.97896	Up	7.49e-96	5.14e-94	1080	243	30	16.9459	1.91819	-3.14311	Down	5.24e-47	1.27e-45
Gal3st2	2846	10	1	0.264634	0.0300713	-3.13754	Down	0.0118588	0.0246547	2846	10	2	0.264634	0.0485278	-2.44712	Down	0.0148127	0.0295227
Galnt16	3920	105	422	2.01737	9.21326	2.19124	Up	1.56e-55	5.23e-54	3920	105	33	2.01737	0.58133	-1.79504	Down	1.42e-11	7.71e-11
Galr2	1940	437	127	16.9653	5.60259	-1.59842	Down	7.66e-33	1.38e-31	1940	437	254	16.9653	9.04122	-0.907996	Down	4.18e-16	3.01e-15
Gata4	3408	5	18	0.110497	0.452022	2.03238	Up	0.00248814	0.00591337	3408	5	18	0.110497	0.364727	1.72281	Up	0.0121724	0.0246711
Gatad2b	1906	325	488	12.8423	21.9121	0.770827	Up	4.32e-14	3.19e-13	1906	325	559	12.8423	20.2527	0.657218	Up	3.35e-11	1.78e-10
Gcdh	2177	424	190	14.6686	7.46934	-0.973679	Down	1.32e-15	1.07e-14	2177	424	282	14.6686	8.94511	-0.71356	Down	7.57e-11	3.88e-10
Gdnf	4477	72	8	1.21123	0.152929	-2.98554	Down	1.63e-12	1.09e-11	4477	72	138	1.21123	2.12857	0.813408	Up	7.64e-05	0.000222275
Gdpd5	3583	52	72	1.09304	1.71978	0.653871	Up	0.012203	0.025239	3583	52	27	1.09304	0.52037	-1.07074	Down	0.00136444	0.00331278
Ggct	1362	79	114	4.36849	7.16333	0.713495	Up	0.00065442	0.00171958	1362	79	45	4.36849	2.28155	-0.937119	Down	0.000397628	0.00104715
Ggnbp1	1525	34	8	1.67915	0.44896	-1.90308	Down	0.00022352	0.00063408	1525	34	73	1.67915	3.30558	0.977171	Up	0.000818798	0.00205689
Gipc2	1264	36	0	2.14505	0.001	-11.0668	Down	1.44e-10	8.04e-10	1264	36	23	2.14505	1.25654	-0.771554	Down	0.0434948	0.0773682
Gipr	1792	172	78	7.22889	3.72515	-0.956477	Down	5.57e-07	2.23e-06	1792	172	73	7.22889	2.81307	-1.36163	Down	1.52e-12	8.81e-12
Gja1	3105	3622	1527	87.8553	42.0886	-1.0617	Down	3.56e-139	3.82e-137	3105	3622	9640	87.8553	214.393	1.28706	Up	0	0
Gjb2	2404	12	24	0.375948	0.854405	1.18439	Up	0.0175759	0.0349945	2404	12	85	0.375948	2.44163	2.69924	Up	1.36e-13	8.4e-13
Gla	3032	555	266	13.7862	7.50826	-0.876676	Down	5.35e-17	4.78e-16	3032	555	353	13.7862	8.03971	-0.778011	Down	9.65e-16	6.83e-15
Glb1	2396	495	286	15.5596	10.2157	-0.607027	Down	9.19e-09	4.41e-08	2396	495	341	15.5596	9.82794	-0.662848	Down	4.39e-11	2.29e-10
Glb1l2	3689	30	48	0.612483	1.11358	0.862458	Up	0.00933092	0.0198633	3689	30	18	0.612483	0.336945	-0.862157	Down	0.0429748	0.076607
Glce	4625	227	717	3.69654	13.2677	1.84367	Up	1.8e-74	8.83e-73	4625	227	510	3.69654	7.61471	1.04261	Up	6.06e-21	5.63e-20
Gli3	8426	342	641	3.05693	6.51064	1.09071	Up	4.18e-31	7.1e-30	8426	342	794	3.05693	6.5072	1.08995	Up	5.71e-34	9.02e-33
Glis1	2904	32	51	0.829917	1.50301	0.856811	Up	0.00769032	0.0166438	2904	32	59	0.829917	1.40298	0.757452	Up	0.0155453	0.0308079
Glt1d1	1559	42	0	2.02901	0.001	-10.9866	Down	3.25e-12	2.11e-11	1559	42	132	2.02901	5.84686	1.52689	Up	1.49e-10	7.46e-10
Gm128	1470	62	3	3.17655	0.174659	-4.18485	Down	5.29e-14	3.89e-13	1470	62	29	3.17655	1.36231	-1.22141	Down	0.000100619	0.000287814
Gm13051	2833	75	22	1.99387	0.664604	-1.585	Down	1.06e-06	4.1e-06	2833	75	127	1.99387	3.09565	0.634675	Up	0.00225992	0.00528474
Gm13242	3990	19	3	0.358643	0.0643481	-2.47858	Down	0.00140875	0.00351093	3990	19	41	0.358643	0.709588	0.984433	Up	0.0121135	0.0245864
Gm13889	1291	98	50	5.71717	3.3146	-0.786468	Down	0.00141008	0.00351312	1291	98	56	5.71717	2.99541	-0.932546	Down	8.46e-05	0.000244503
Gm14322	4020	114	180	2.1358	3.83207	0.843349	Up	7.32e-07	2.88e-06	4020	114	253	2.1358	4.346	1.02491	Up	7.33e-11	3.76e-10
Gm14393	631	2	10	0.238716	1.35631	2.50631	Up	0.0120676	0.0250188	631	2	28	0.238716	3.06425	3.68216	Up	1.46e-06	5.16e-06
Gm15097	1998	57	13	2.14863	0.556846	-1.94806	Down	9.98e-07	3.87e-06	1998	57	26	2.14863	0.898614	-1.25764	Down	0.000136795	0.00038406
Gm5617	633	44	109	5.23516	14.737	1.49314	Up	1.05e-09	5.48e-09	633	44	27	5.23516	2.94547	-0.829735	Down	0.0173814	0.0340792
Gm5797	997	11	2	0.830958	0.171681	-2.27505	Down	0.0243198	0.0464162	997	11	3	0.830958	0.207788	-1.99966	Down	0.0229956	0.0437248
Gm6792	928	54	6	4.38255	0.553338	-2.98554	Down	1.11e-09	5.76e-09	928	54	216	4.38255	16.0731	1.87481	Up	2.37e-21	2.24e-20
Gm7102	1624	13	32	0.602891	1.68636	1.48395	Up	0.00108085	0.00274603	1624	13	65	0.602891	2.7639	2.19674	Up	1.02e-08	4.42e-08
Gm9992	1593	14	2	0.661902	0.107449	-2.62297	Down	0.00529736	0.0118332	1593	14	29	0.661902	1.25712	0.925435	Up	0.0462112	0.0816942
Gna14	3383	9	0	0.200365	0.001	-7.64649	Down	0.00362574	0.00837793	3383	9	26	0.200365	0.530721	1.40532	Up	0.0086157	0.0180123
Gng11	836	24	0	2.16215	0.001	-11.0783	Down	2.8e-07	1.16e-06	836	24	7	2.16215	0.578212	-1.9028	Down	0.000909978	0.00227006
Gng3	1699	546	268	24.2036	13.4998	-0.842282	Down	9.52e-16	7.85e-15	1699	546	303	24.2036	12.3153	-0.974774	Down	4.91e-22	4.8e-21
Gnmt	1032	35	1	2.55429	0.0829292	-4.9449	Down	4.82e-09	2.37e-08	1032	35	19	2.55429	1.27136	-1.00655	Down	0.0127409	0.0257015
Gnpnat1	2536	648	266	19.2445	8.97676	-1.10018	Down	8.81e-28	1.31e-26	2536	648	1208	19.2445	32.8937	0.773364	Up	2.5e-29	3.34e-28
Golim4	4551	129	213	2.13483	4.00553	0.907868	Up	9.63e-09	4.62e-08	4551	129	265	2.13483	4.021	0.91343	Up	1.37e-09	6.35e-09
Gpc3	2268	3340	4729	110.914	178.449	0.686073	Up	5.02e-100	3.65e-98	2268	3340	6379	110.914	194.225	0.808291	Up	8.81e-159	1.1e-156
Gpc5	2885	13	2	0.339374	0.0593296	-2.51605	Down	0.00886942	0.0189534	2885	13	29	0.339374	0.69414	1.03235	Up	0.0290944	0.0540276
Gpm6a	3337	32	64	0.722229	1.64139	1.18439	Up	9.5e-05	0.000286128	3337	32	6	0.722229	0.124162	-2.54023	Down	4.2e-06	1.41e-05
Gpm6b	4948	43	17	0.654516	0.29404	-1.15442	Down	0.0038994	0.00893077	4948	43	225	0.654516	3.14013	2.26233	Up	8.3e-28	1.04e-26
Gpr139	1038	0	15	0.001	1.23675	10.2723	Up	1.06e-05	3.66e-05	1038	0	17	0.001	1.13096	10.1433	Up	1.64e-05	5.18e-05
Gpr143	1651	21	0	0.957974	0.001	-9.90384	Down	1.86e-06	7e-06	1651	21	1	0.957974	0.0418262	-4.51751	Down	2.24e-06	7.78e-06
Gpr152	3924	25	10	0.479835	0.218101	-1.13754	Down	0.031319	0.0582263	3924	25	56	0.479835	0.985494	1.03831	Up	0.00211138	0.00496383
Gpr161	6862	25	42	0.274391	0.523824	0.932847	Up	0.00941608	0.0200036	6862	25	77	0.274391	0.774881	1.49774	Up	1.52e-06	5.35e-06
Gpr20	2141	24	10	0.844259	0.399733	-1.07865	Down	0.0434644	0.0779945	2141	24	57	0.844259	1.83846	1.12274	Up	0.000950802	0.00236704
Gpr21	2297	23	46	0.754133	1.71389	1.18439	Up	0.000954064	0.00244868	2297	23	61	0.754133	1.83385	1.28198	Up	0.000145838	0.000407352
Gpr3	2143	54	18	1.89781	0.718849	-1.40058	Down	0.000164684	0.000477615	2143	54	14	1.89781	0.451129	-2.07272	Down	1.07e-07	4.24e-07
Gpr50	3069	9	44	0.220865	1.227	2.47389	Up	6.37e-08	2.81e-07	3069	9	22	0.220865	0.495018	1.16432	Up	0.0373672	0.0677264
Gpx7	1214	42	0	2.60563	0.001	-11.3474	Down	3.25e-12	2.11e-11	1214	42	21	2.60563	1.19453	-1.12519	Down	0.00277564	0.00639701
Gpx8	1016	76	104	5.6338	8.76046	0.636898	Up	0.00323946	0.00754131	1016	76	46	5.6338	3.12651	-0.849557	Down	0.00138894	0.00336554
Gramd3	2605	465	199	13.4439	6.53781	-1.04008	Down	9.7e-19	9.63e-18	2605	465	274	13.4439	7.26337	-0.888246	Down	1.79e-16	1.31e-15
Grasp	2014	219	362	8.18966	15.3828	0.909445	Up	6.73e-14	4.91e-13	2014	219	130	8.18966	4.45737	-0.87761	Down	2.26e-08	9.52e-08
Grb10	5089	1291	579	19.1062	9.73718	-0.972468	Down	3.31e-44	8.55e-43	5089	1291	2507	19.1062	34.0186	0.832282	Up	1.01e-66	3.89e-65
Greb1	8260	129	308	1.17623	3.19123	1.43995	Up	1.54e-23	1.89e-22	8260	129	247	1.17623	2.06496	0.811949	Up	1.21e-07	4.77e-07
Grhl3	2779	37	3	1.00275	0.0923889	-3.4401	Down	9.12e-08	3.95e-07	2779	37	132	1.00275	3.28005	1.70975	Up	3.7e-12	2.1e-11
Gria4	5447	128	56	1.76984	0.879868	-1.00826	Down	6.64e-06	2.34e-05	5447	128	232	1.76984	2.94121	0.73279	Up	2.69e-06	9.24e-06
Grin1	4309	117	44	2.04499	0.873903	-1.22655	Down	4.67e-07	1.89e-06	4309	117	332	2.04499	5.32055	1.37948	Up	3.6e-21	3.4e-20
Gsap	3745	5	0	0.100554	0.001	-6.65183	Down	0.045295	0.0804086	3745	5	16	0.100554	0.295028	1.55288	Up	0.0286754	0.053331
Gsn	2663	341	63	9.64416	2.02468	-2.25196	Down	4.27e-40	9.55e-39	2663	341	222	9.64416	5.75674	-0.744403	Down	1.39e-09	6.45e-09
Gsta3	1515	6	0	0.298277	0.001	-8.22051	Down	0.0240928	0.0463751	1515	6	55	0.298277	2.50695	3.07121	Up	2.48e-10	1.22e-09
Gstm2	1047	263	134	18.9187	10.9533	-0.788444	Down	1.42e-07	6.04e-07	1047	263	457	18.9187	30.1415	0.67194	Up	9.84e-10	4.63e-09
Gstm4	1669	111	1	5.00896	0.051278	-6.61003	Down	2.1e-29	3.35e-28	1669	111	48	5.00896	1.986	-1.33464	Down	2.28e-08	9.61e-08
Gstm5	911	153	0	12.6489	0.001	-13.6267	Down	1.2e-42	2.93e-41	911	153	105	12.6489	7.95914	-0.668333	Down	0.000226444	0.00061829
Gstp1	744	352	0	35.6329	0.001	-15.1209	Down	3.32e-97	2.34e-95	744	352	199	35.6329	18.4704	-0.947998	Down	3.79e-14	2.44e-13
Gstp2	752	42	1	4.20642	0.113807	-5.20793	Down	6.87e-11	3.97e-10	752	42	21	4.20642	1.9284	-1.12519	Down	0.00277564	0.00639794
Gstt1	1037	94	2	6.82701	0.165059	-5.3702	Down	1.88e-23	2.31e-22	1037	94	39	6.82701	2.59705	-1.39438	Down	1.06e-07	4.22e-07
Gtf2ird1	4691	1395	1949	22.397	35.5577	0.666855	Up	2.63e-40	5.93e-39	4691	1395	2488	22.397	36.6252	0.70953	Up	1.08e-50	2.92e-49
Gulo	2265	53	14	1.76234	0.528989	-1.73618	Down	1.3e-05	4.43e-05	2265	53	88	1.76234	2.68293	0.60632	Up	0.0148575	0.0295895
Gusb	2456	188	11	5.76515	0.383311	-3.91077	Down	2.99e-38	6.32e-37	2456	188	73	5.76515	2.05253	-1.48996	Down	2.43e-15	1.67e-14
H1f0	2289	3503	17046	115.259	637.329	2.46716	Up	0	0	2289	3503	1699	115.259	51.2558	-1.1691	Down	4.45e-177	6.39e-175
H1fx	1062	4304	7908	305.231	637.278	1.06202	Up	0	0	1062	4304	1182	305.231	76.8578	-1.98964	Down	0	0
H2-DMb1	1284	93	39	5.45506	2.59948	-1.06937	Down	5.77e-05	0.000179497	1284	93	65	5.45506	3.49577	-0.641982	Down	0.00557188	0.0121186
H2-DMb2	786	29	3	2.7788	0.326652	-3.08863	Down	7.46e-06	2.62e-05	786	29	11	2.7788	0.966418	-1.52374	Down	0.00175551	0.00418258
H2-M3	1425	17	2	0.898494	0.120116	-2.90308	Down	0.00108944	0.00276515	1425	17	1	0.898494	0.0484596	-4.21265	Down	3.57e-05	0.000108584
H2-Q4	1793	748	270	31.4197	12.8876	-1.28569	Down	3.13e-40	7.05e-39	1793	748	513	31.4197	19.7575	-0.66927	Down	3.03e-16	2.2e-15
Hand1	1898	23	0	0.912668	0.001	-9.83395	Down	5.26e-07	2.12e-06	1898	23	10	0.912668	0.36383	-1.32682	Down	0.0122713	0.0248492
Haus7	1365	340	185	18.7598	11.5991	-0.693624	Down	8.55e-08	3.72e-07	1365	340	171	18.7598	8.65085	-1.11673	Down	1.71e-17	1.32e-16
Hbegf	2375	80	145	2.53693	5.22506	1.04237	Up	1.1e-07	4.74e-07	2375	80	54	2.53693	1.57009	-0.692232	Down	0.00601276	0.0129792
Hectd1	8988	1872	955	15.6864	9.09342	-0.786622	Down	8.94e-45	2.36e-43	8988	1872	5058	15.6864	38.8607	1.3088	Up	1.89e-275	4.46e-273
Hes7	964	130	33	10.1566	2.92971	-1.79359	Down	1.99e-12	1.31e-11	964	130	46	10.1566	3.29516	-1.624	Down	2.43e-12	1.39e-11
Hexa	1865	1406	13	56.779	0.596556	-6.57256	Down	0	0	1865	1406	571	56.779	21.1423	-1.42522	Down	1.11e-97	7.02e-96
Hey2	2532	29	6	0.862612	0.202803	-2.08863	Down	0.000308838	0.000859514	2532	29	98	0.862612	2.67274	1.63154	Up	7.36e-09	3.24e-08
Hfe2	2021	28	0	1.04345	0.001	-10.0272	Down	2.24e-08	1.03e-07	2021	28	8	1.04345	0.27335	-1.93255	Down	0.000284736	0.000765025
Hhip	9078	60	22	0.497786	0.207405	-1.26307	Down	0.000238756	0.000674354	9078	60	314	0.497786	2.38855	2.26254	Up	3.32e-38	5.97e-37
Hic1	4233	95	48	1.69027	0.970465	-0.800507	Down	0.00141816	0.00353158	4233	95	62	1.69027	1.01144	-0.74085	Down	0.00148198	0.00357507
Hint2	591	371	203	47.2789	29.3965	-0.685553	Down	3.07e-08	1.39e-07	591	371	156	47.2789	18.2277	-1.37506	Down	1.1e-25	1.26e-24
Hint3	696	68	19	7.35836	2.33632	-1.65515	Down	1.68e-06	6.34e-06	696	68	48	7.35836	4.76241	-0.627691	Down	0.0202548	0.0390777
Hipk4	2414	42	18	1.31037	0.638149	-1.03801	Down	0.00886514	0.0189494	2414	42	25	1.31037	0.715151	-0.873652	Down	0.0152073	0.0301987
Hist1h1a	745	48	11	4.85251	1.26364	-1.94114	Down	7.87e-06	2.75e-05	745	48	7	4.85251	0.648839	-2.9028	Down	1.13e-09	5.29e-09
Hist1h1b	794	49	17	4.6479	1.83238	-1.34286	Down	0.000515716	0.00137861	794	49	18	4.6479	1.56548	-1.56998	Down	2.94e-05	9.03e-05
Hist1h1d	776	76	20	7.37621	2.20575	-1.74161	Down	1.51e-07	6.37e-07	776	76	5	7.37621	0.444942	-4.05119	Down	4.88e-19	4.11e-18
Hist1h1e	782	105	30	10.1126	3.28323	-1.62297	Down	3.92e-09	1.94e-08	782	105	9	10.1126	0.794751	-3.66951	Down	4.89e-24	5.26e-23
Hist1h2ad	535	15	4	2.11163	0.639872	-1.7225	Down	0.0252964	0.0481386	535	15	1	2.11163	0.129075	-4.03208	Down	0.000140342	0.000393322
Hist1h2ag	472	49	23	7.81872	4.17035	-0.906762	Down	0.0113262	0.023674	472	49	12	7.81872	1.75564	-2.15494	Down	2.15e-07	8.3e-07
Hist1h2ai	448	101	31	16.9795	5.92203	-1.51963	Down	3.7e-08	1.67e-07	448	101	22	16.9795	3.39109	-2.32397	Down	4.49e-15	3.06e-14
Hist1h2ak	536	32	12	4.49642	1.91604	-1.23065	Down	0.00916372	0.0195367	536	32	11	4.49642	1.41717	-1.66576	Down	0.00044972	0.00117669
Hist1h2an	447	37	17	6.23413	3.25483	-0.937605	Down	0.024191	0.0463351	447	37	4	6.23413	0.617942	-3.33464	Down	1.23e-08	5.31e-08
Hist1h2bf	431	10	1	1.74745	0.198568	-3.13754	Down	0.0118588	0.0246317	431	10	0	1.74745	0.001	-10.771	Down	0.000599696	0.00154028
Hist1h2bg	464	17	30	2.75938	5.53338	1.00381	Up	0.0199361	0.0392324	464	17	8	2.75938	1.1906	-1.21265	Down	0.0456444	0.0808279
Hist1h2bk	500	76	34	11.4479	5.81964	-0.976079	Down	0.000755264	0.00196829	500	76	21	11.4479	2.90031	-1.9808	Down	8.5e-10	4.02e-09
Hist1h3a	502	26	5	3.90078	0.852419	-2.19413	Down	0.000443832	0.00120338	502	26	10	3.90078	1.3756	-1.5037	Down	0.00339272	0.00768358
Hist1h3b	461	138	74	22.5455	13.7378	-0.714685	Down	0.000477926	0.0012862	461	138	16	22.5455	2.3967	-3.23372	Down	4.84e-28	6.13e-27
Hist1h3c	480	77	45	12.0818	8.0234	-0.590547	Down	0.0281534	0.0530375	480	77	19	12.0818	2.73343	-2.14405	Down	7.94e-11	4.05e-10
Hist1h3d	504	23	8	3.43699	1.35846	-1.33918	Down	0.0192569	0.0380496	504	23	3	3.43699	0.411042	-3.06379	Down	1.91e-05	5.99e-05
Hist1h3e	470	73	33	11.6979	6.00901	-0.961044	Down	0.00112109	0.002839	470	73	22	11.6979	3.23236	-1.85558	Down	8.75e-09	3.82e-08
Hist1h3h	488	72	26	11.112	4.55975	-1.2851	Down	4.39e-05	0.000138908	488	72	12	11.112	1.69807	-2.71015	Down	5.21e-13	3.11e-12
Hist1h3i	483	61	34	9.51183	6.02447	-0.658889	Down	0.0315942	0.0586819	483	61	5	9.51183	0.714855	-3.734	Down	1.12e-14	7.41e-14
Hist1h4b	450	121	40	20.2514	7.60737	-1.41255	Down	1.11e-08	5.29e-08	450	121	32	20.2514	4.91058	-2.04405	Down	2.37e-15	1.64e-14
Hist1h4d	368	67	20	13.7122	4.65125	-1.55978	Down	5.25e-06	1.87e-05	368	67	18	13.7122	3.37769	-2.02136	Down	5.43e-09	2.41e-08
Hist1h4f	358	14	4	2.94528	0.956234	-1.62297	Down	0.0387432	0.0705385	358	14	2	2.94528	0.385782	-2.93255	Down	0.0013022	0.00317237
Hist1h4j	423	28	4	4.98539	0.809295	-2.62297	Down	5.15e-05	0.000161142	423	28	4	4.98539	0.653002	-2.93255	Down	3.54e-06	1.2e-05
Hist1h4m	405	67	20	12.4595	4.22632	-1.55978	Down	5.25e-06	1.87e-05	405	67	28	12.4595	4.77417	-1.38393	Down	8.36e-06	2.73e-05
Hist2h2ac	468	17	4	2.7358	0.731478	-1.90308	Down	0.0104812	0.022029	468	17	0	2.7358	0.001	-11.4177	Down	3.44e-06	1.17e-05
Hmgn3	911	180	0	14.8811	0.001	-13.8612	Down	4.76e-50	1.44e-48	911	180	63	14.8811	4.77548	-1.63976	Down	9.57e-17	7.14e-16
Hnrnpd	6811	3033	4086	33.5384	51.3422	0.61433	Up	1.49e-71	7.04e-70	6811	3033	1849	33.5384	18.7465	-0.839191	Down	2.13e-89	1.21e-87
Hoxb13	1313	9	0	0.516249	0.001	-9.01192	Down	0.00362574	0.00836552	1313	9	47	0.516249	2.47188	2.25947	Up	7.98e-07	2.91e-06
Hoxb9	2699	11	44	0.306952	1.3952	2.18439	Up	5.28e-07	2.12e-06	2699	11	55	0.306952	1.4072	2.19674	Up	1.45e-07	5.68e-07
Hpca	1639	6	0	0.275711	0.001	-8.10701	Down	0.0240928	0.0462209	1639	6	29	0.275711	1.22184	2.14783	Up	0.000194414	0.000535274
Hrc	2430	256	117	7.93442	4.12066	-0.945249	Down	1.41e-09	7.27e-09	2430	256	107	7.93442	3.04069	-1.38372	Down	2.3e-18	1.88e-17
Hrnr	10658	5	0	0.0353326	0.001	-5.14293	Down	0.045295	0.0806568	10658	5	18	0.0353326	0.116625	1.72281	Up	0.0121724	0.0246838
Hs3st6	1220	61	7	3.76575	0.491049	-2.939	Down	1.22e-10	6.88e-10	1220	61	36	3.76575	2.03769	-0.886003	Down	0.0030192	0.00689997
Hs6st2	4792	32	104	0.502938	1.85739	1.88483	Up	1.95e-12	1.29e-11	4792	32	90	0.502938	1.29694	1.36666	Up	1.18e-06	4.21e-06
Hscb	804	343	187	32.1306	19.9055	-0.690784	Down	8.35e-08	3.63e-07	804	343	211	32.1306	18.1226	-0.826157	Down	2.98e-11	1.58e-10
Hsf4	1739	161	50	6.97281	2.46069	-1.50267	Down	4.88e-12	3.12e-11	1739	161	110	6.97281	4.36806	-0.674748	Down	0.000136164	0.000382629
Hspa12b	2943	29	47	0.742146	1.36677	0.880994	Up	0.00881804	0.0188695	2943	29	63	0.742146	1.47824	0.994108	Up	0.00163543	0.00391477
Hspa1a	2798	726	11	19.5421	0.336459	-5.86001	Down	1.91e-179	2.83e-177	2798	726	236	19.5421	5.82451	-1.74637	Down	1.91e-68	7.6e-67
Hspa1b	2810	2682	223	71.8843	6.79181	-3.40381	Down	0	0	2810	2682	484	71.8843	11.8942	-2.59542	Down	0	0
Hspa1l	2415	26	52	0.810844	1.84278	1.18439	Up	0.000440044	0.00119415	2415	26	71	0.810844	2.03019	1.32412	Up	2.59e-05	8.01e-05
Hspb1	903	3743	35	312.186	3.31717	-6.55631	Down	0	0	903	3743	2241	312.186	171.376	-0.865243	Down	1.15e-115	9.53e-114
Hsph1	3478	1027	1415	22.2394	34.8188	0.646752	Up	3.06e-28	4.63e-27	3478	1027	712	22.2394	14.1366	-0.653678	Down	6.72e-21	6.22e-20
Htr1d	3065	6	0	0.147436	0.001	-7.20394	Down	0.0240928	0.0463236	3065	6	37	0.147436	0.833617	2.4993	Up	3.68e-06	1.25e-05
Htra3	2745	12	0	0.329246	0.001	-8.36302	Down	0.000545642	0.00145138	2745	12	2	0.329246	0.0503133	-2.71015	Down	0.00446566	0.00992013
Hunk	5009	200	301	3.00719	5.14283	0.774149	Up	2.66e-09	1.33e-08	5009	200	476	3.00719	6.56222	1.12577	Up	4.84e-22	4.73e-21
Hyal1	2175	27	40	0.934945	1.57394	0.751427	Up	0.0351174	0.0646399	2175	27	63	0.934945	2.00021	1.0972	Up	0.00064098	0.0016378
Hykk	5103	37	58	0.546082	0.972724	0.832914	Up	0.00550588	0.0122586	5103	37	66	0.546082	0.893127	0.70975	Up	0.0155123	0.0307464
Id1	934	560	2422	45.1567	221.929	2.29709	Up	0	0	934	560	269	45.1567	19.8884	-1.18301	Down	2.45e-30	3.41e-29
Id2	1272	901	3142	53.3481	211.401	1.98647	Up	0	0	1272	901	435	53.3481	23.6155	-1.1757	Down	2.49e-47	6.08e-46
Ier5l	1559	334	510	16.1355	27.997	0.795035	Up	2.21e-15	1.77e-14	1559	334	142	16.1355	6.28981	-1.35915	Down	6.74e-23	6.84e-22
Ifi27	1053	118	12	8.43985	0.975304	-3.11329	Down	1.87e-20	2.03e-19	1053	118	34	8.43985	2.2297	-1.92037	Down	6.22e-14	3.95e-13
Ifi30	981	2114	1115	162.3	97.2731	-0.738546	Down	2.57e-45	6.96e-44	981	2114	1417	162.3	99.7461	-0.702327	Down	1.27e-46	3.03e-45
Ifit2	3949	4	16	0.0762876	0.346753	2.18439	Up	0.00291934	0.00684623	3949	4	17	0.0762876	0.297274	1.96227	Up	0.00797326	0.0167779
Ifitm1	702	117	68	12.5525	8.29008	-0.598516	Down	0.00602386	0.0133128	702	117	558	12.5525	54.8899	2.12857	Up	6.92e-62	2.36e-60
Ift43	809	525	177	48.8756	18.7246	-1.38418	Down	5.84e-32	1.02e-30	809	525	376	48.8756	32.0948	-0.606776	Down	3.54e-10	1.73e-09
Igdcc4	6230	156	260	1.8859	3.57168	0.921352	Up	1.37e-10	7.7e-10	6230	156	90	1.8859	0.997584	-0.91874	Down	9.45e-07	3.42e-06
Igf2	4038	338	1047	6.30423	22.1905	1.81555	Up	1.13e-105	8.99e-104	4038	338	190	6.30423	3.24924	-0.956215	Down	8.05e-14	5.05e-13
Igfbp3	2440	746	1431	23.0266	50.1923	1.12416	Up	1.34e-70	6.17e-69	2440	746	1438	23.0266	40.6972	0.821625	Up	3.31e-38	5.96e-37
Igfbp7	1213	98	5	6.0848	0.382067	-3.99331	Down	3.16e-21	3.55e-20	1213	98	42	6.0848	2.39102	-1.34758	Down	1.23e-07	4.87e-07
Igsf3	7330	694	398	7.13078	4.64693	-0.617781	Down	4.76e-12	3.05e-11	7330	694	1143	7.13078	10.7681	0.594627	Up	4.07e-18	3.27e-17
Ikzf3	4098	0	4	0.001	0.0835363	6.38433	Up	0.0449454	0.080402	4098	0	7	0.001	0.117956	6.88211	Up	0.0109715	0.0224677
Il10rb	1850	18	3	0.732794	0.138783	-2.40058	Down	0.00232238	0.0055448	1850	18	36	0.732794	1.34377	0.874809	Up	0.0335102	0.0612699
Il17b	692	8	0	0.870693	0.001	-9.76602	Down	0.00681648	0.0148704	692	8	2	0.870693	0.199581	-2.12519	Down	0.0470286	0.083
Il17rd	8220	633	53	5.7998	0.551812	-3.39376	Down	7.69e-112	6.54e-110	8220	633	1914	5.7998	16.0792	1.47112	Up	1.59e-125	1.44e-123
Il3ra	1394	408	184	22.0434	11.2965	-0.964477	Down	7.32e-15	5.68e-14	1394	408	166	22.0434	8.22319	-1.42258	Down	1.72e-29	2.32e-28
Il6st	5452	709	283	9.79426	4.4424	-1.1406	Down	6e-32	1.04e-30	5452	709	1665	9.79426	21.0889	1.10647	Up	5.27e-71	2.18e-69
Ildr2	8260	13	237	0.118534	2.45559	4.37269	Up	3.64e-61	1.37e-59	8260	13	1	0.118534	0.00836017	-3.82563	Down	0.000544938	0.00140834
Ilvbl	2329	233	105	7.53473	3.8584	-0.965555	Down	4.17e-09	2.06e-08	2329	233	161	7.53473	4.77366	-0.65846	Down	7.02e-06	2.31e-05
Impa2	1386	226	119	12.2808	7.34803	-0.740975	Down	3.82e-06	1.39e-05	1386	226	149	12.2808	7.42366	-0.726201	Down	1.41e-06	4.99e-06
Ina	2259	64	114	2.13376	4.31893	1.01728	Up	3.99e-06	1.45e-05	2259	64	115	2.13376	3.51542	0.720299	Up	0.00116444	0.00285882
Inafm1	1680	77	135	3.45194	6.8772	0.994415	Up	8.37e-07	3.27e-06	1680	77	48	3.45194	1.973	-0.807015	Down	0.00207312	0.00487969
Inafm2	3053	108	170	2.66427	4.76551	0.838889	Up	1.66e-06	6.27e-06	3053	108	55	2.66427	1.24403	-1.09872	Down	2.29e-06	7.93e-06
Inpp5d	4940	5	0	0.0762297	0.001	-6.25228	Down	0.045295	0.0806291	4940	5	18	0.0762297	0.251617	1.72281	Up	0.0121724	0.0246775
Inpp5f	4740	423	742	6.72115	13.3972	0.995147	Up	5.69e-31	9.61e-30	4740	423	842	6.72115	12.2667	0.867972	Up	3.78e-25	4.25e-24
Insm1	3022	115	294	2.86606	8.32607	1.53857	Up	1.01e-24	1.31e-23	3022	115	77	2.86606	1.75951	-0.703895	Down	0.000822894	0.00206619
Insrr	5102	23	6	0.339523	0.100646	-1.75421	Down	0.00441582	0.0100119	5102	23	43	0.339523	0.582	0.777512	Up	0.0352372	0.0641381
Iqgap2	5771	433	613	5.65091	9.09068	0.685906	Up	2.16e-14	1.63e-13	5771	433	1132	5.65091	13.5454	1.26124	Up	1.06e-59	3.47e-58
Irf1	2138	414	127	14.5839	5.08374	-1.52042	Down	3.98e-29	6.26e-28	2138	414	781	14.5839	25.2254	0.790501	Up	3.24e-20	2.89e-19
Irgm1	2227	156	29	5.27577	1.11446	-2.24304	Down	4.64e-19	4.7e-18	2227	156	330	5.27577	10.2327	0.955729	Up	2.14e-12	1.23e-11
Irs1	9163	365	795	3.00011	7.42534	1.30744	Up	2.22e-50	6.75e-49	9163	365	871	3.00011	6.56411	1.12959	Up	3.37e-39	6.3e-38
Irs4	6248	432	148	5.20744	2.02725	-1.36105	Down	5.98e-26	8.23e-25	6248	432	1299	5.20744	14.357	1.46311	Up	4.12e-85	2.21e-83
Irx4	2601	0	22	0.001	0.723885	9.49962	Up	5.23e-08	2.33e-07	2601	0	6	0.001	0.159296	7.31557	Up	0.021031	0.0403192
Irx6	3369	23	9	0.514172	0.228628	-1.16925	Down	0.0351792	0.0647154	3369	23	86	0.514172	1.76276	1.77751	Up	9.03e-09	3.94e-08
Isg20l2	2893	725	1082	18.8743	32.0085	0.762034	Up	8.59e-29	1.33e-27	2893	725	1215	18.8743	29.0017	0.619712	Up	1.65e-20	1.5e-19
Itch	5389	736	386	10.2861	6.13008	-0.746719	Down	4.05e-17	3.65e-16	5389	736	2135	10.2861	27.358	1.41127	Up	1.74e-131	1.7e-129
Itga4	9832	133	1	1.01881	0.00870453	-6.8709	Down	2.33e-35	4.5e-34	9832	133	431	1.01881	3.02713	1.57107	Up	2e-32	2.99e-31
Itga8	5782	0	7	0.001	0.103611	6.69504	Up	0.00460976	0.0104017	5782	0	7	0.001	0.0836017	6.38546	Up	0.0109715	0.0224502
Itgb3	5779	56	31	0.729822	0.459088	-0.668773	Down	0.0370776	0.0677595	5779	56	111	0.729822	1.32637	0.86187	Up	0.000196617	0.000540867
Itgb5	3282	2393	4023	54.9143	104.906	0.933837	Up	4.68e-144	5.4e-142	3282	2393	1351	54.9143	28.4257	-0.949984	Down	4.43e-87	2.47e-85
Itgb8	3096	4	11	0.0973062	0.304074	1.64382	Up	0.0428224	0.07702	3096	4	51	0.0973062	1.13753	3.54723	Up	8.44e-11	4.3e-10
Itm2c	2024	2247	3127	83.613	132.222	0.661165	Up	1.16e-62	4.51e-61	2024	2247	1273	83.613	43.4323	-0.944959	Down	3.57e-81	1.8e-79
Itpkb	5101	96	284	1.41742	4.76486	1.74917	Up	1.79e-28	2.75e-27	5101	96	260	1.41742	3.51976	1.31221	Up	9e-16	6.38e-15
Itsn2	6070	554	219	6.87389	3.08775	-1.15457	Down	8.86e-26	1.21e-24	6070	554	946	6.87389	10.7621	0.646763	Up	1.79e-17	1.39e-16
Ivns1abp	3513	1811	2399	38.8259	58.4439	0.590033	Up	6.93e-40	1.54e-38	3513	1811	3046	38.8259	59.8752	0.624938	Up	1.23e-49	3.22e-48
Jade1	5576	397	564	5.36227	8.65652	0.690942	Up	1.63e-13	1.16e-12	5576	397	671	5.36227	8.30988	0.631983	Up	2.26e-12	1.3e-11
Jag1	5493	128	315	1.75502	4.90781	1.48359	Up	4.54e-25	5.93e-24	5493	128	296	1.75502	3.72115	1.08426	Up	1.6e-13	9.84e-13
Jak3	3934	249	103	4.76701	2.24073	-1.08912	Down	1.99e-11	1.22e-10	3934	249	148	4.76701	2.5979	-0.87574	Down	2.66e-09	1.21e-08
Jrk	5529	73	115	0.994392	1.78007	0.840051	Up	8.04e-05	0.000244797	5529	73	160	0.994392	1.99834	1.00691	Up	3.42e-07	1.29e-06
Jsrp1	1116	63	15	4.25165	1.15031	-1.886	Down	4.67e-07	1.89e-06	1116	63	36	4.25165	2.22758	-0.932546	Down	0.00164861	0.00394453
Jun	3187	7106	9456	167.929	253.929	0.596578	Up	8.59e-155	1.11e-152	3187	7106	3853	167.929	83.4857	-1.00825	Down	5.29e-281	1.27e-278
Jund	2878	17951	9842	469.763	292.671	-0.682655	Down	0	0	2878	17951	9104	469.763	218.442	-1.10468	Down	0	0
Kalrn	15439	80	117	0.390258	0.648565	0.732823	Up	0.000408716	0.00111536	15439	80	37	0.390258	0.165492	-1.23767	Down	7.86e-06	2.57e-05
Kat2b	4654	138	61	2.23323	1.12174	-0.993401	Down	3.79e-06	1.38e-05	4654	138	497	2.23323	7.37437	1.72339	Up	3.83e-42	7.87e-41
Kbtbd6	2982	12	0	0.303078	0.001	-8.24355	Down	0.000545642	0.00145212	2982	12	34	0.303078	0.787347	1.37731	Up	0.00294084	0.00674528
Kcnh3	3583	8	18	0.168161	0.429945	1.35431	Up	0.0230288	0.0445086	3583	8	29	0.168161	0.558916	1.73279	Up	0.00121668	0.00297966
Kcnh4	3784	10	59	0.199035	1.33441	2.7451	Up	2.78e-11	1.67e-10	3784	10	31	0.199035	0.565725	1.50708	Up	0.00243218	0.00565992
Kcnh6	2853	64	18	1.68951	0.539955	-1.64569	Down	3.76e-06	1.37e-05	2853	64	113	1.68951	2.73509	0.694988	Up	0.00181154	0.00430698
Kcnj14	2639	17	28	0.485167	0.908041	0.904278	Up	0.0393244	0.0714547	2639	17	48	0.485167	1.25602	1.37231	Up	0.000398974	0.00105017
Kcnmb2	2919	6	42	0.15481	1.23141	2.99174	Up	4.79e-09	2.35e-08	2919	6	21	0.15481	0.496799	1.68216	Up	0.00745508	0.0157969
Kcns1	2712	147	83	4.08234	2.61924	-0.640247	Down	0.00106466	0.0027071	2712	147	99	4.08234	2.52081	-0.695507	Down	0.00018136	0.000501692
Kcns3	2933	41	72	1.05282	2.10091	0.996759	Up	0.000318346	0.000883607	2933	41	150	1.05282	3.53162	1.74608	Up	5.45e-14	3.48e-13
Kcnt1	5986	16	33	0.20131	0.471807	1.22878	Up	0.00404756	0.00925377	5986	16	35	0.20131	0.403763	1.00409	Up	0.0187318	0.0364914
Kctd12b	4795	53	157	0.83247	2.80219	1.75109	Up	1.91e-16	1.66e-15	4795	53	95	0.83247	1.36814	0.716744	Up	0.00332528	0.00754274
Kdm1b	4987	68	101	1.02695	1.73328	0.755135	Up	0.000751288	0.00195891	4987	68	126	1.02695	1.74472	0.764626	Up	0.000341044	0.000905382
Kdm2b	5173	754	1031	10.9777	17.057	0.635794	Up	1.96e-20	2.12e-19	5173	754	1299	10.9777	17.3405	0.659574	Up	3.5e-24	3.78e-23
Kdm4c	4257	1824	1014	32.2703	20.3855	-0.662662	Down	8e-33	1.44e-31	4257	1824	3031	32.2703	49.1674	0.607497	Up	4.67e-47	1.13e-45
Kdm5d	5471	183	348	2.51922	5.44377	1.11163	Up	4.09e-18	3.95e-17	5471	183	373	2.51922	4.70801	0.902141	Up	1.09e-12	6.41e-12
Kdr	5447	14	4	0.193576	0.0628477	-1.62297	Down	0.0387432	0.070555	5447	14	38	0.193576	0.48175	1.31538	Up	0.00235872	0.00550194
Kif13a	6865	778	446	8.53533	5.56008	-0.61834	Down	2.38e-13	1.67e-12	6865	778	1374	8.53533	13.8211	0.695349	Up	8.23e-28	1.03e-26
Kif21b	9119	346	605	2.85766	5.678	0.990549	Up	2.26e-25	3.02e-24	9119	346	681	2.85766	5.15697	0.851692	Up	4.87e-20	4.32e-19
Kif26a	6918	256	507	2.78702	6.27212	1.17023	Up	9.46e-28	1.4e-26	6918	256	490	2.78702	4.89115	0.811447	Up	8.75e-14	5.48e-13
Kif7	4525	412	653	6.85741	12.3504	0.848825	Up	2.25e-21	2.55e-20	4525	412	282	6.85741	4.30354	-0.67214	Down	1.15e-09	5.4e-09
Kifc3	3413	43	59	0.948885	1.47946	0.640764	Up	0.0259102	0.0492104	3413	43	135	0.948885	2.73145	1.52536	Up	9.5e-11	4.82e-10
Klc3	1944	561	150	21.7344	6.60362	-1.71865	Down	4.91e-46	1.36e-44	1944	561	401	21.7344	14.2444	-0.60959	Down	7.43e-11	3.81e-10
Klf1	1534	15	3	0.736457	0.167372	-2.13754	Down	0.0100163	0.0211145	1534	15	6	0.736457	0.270098	-1.44712	Down	0.032164	0.0591164
Klf2	1816	2231	629	92.5263	29.643	-1.64217	Down	7.77e-167	1.06e-164	1816	2231	1025	92.5263	38.9765	-1.24726	Down	1.43e-125	1.3e-123
Klf5	1725	181	43	7.90261	2.13337	-1.8892	Down	7.23e-18	6.87e-17	1725	181	347	7.90261	13.8911	0.813755	Up	3.2e-10	1.57e-09
Klhdc8b	2953	564	1367	14.3846	39.618	1.46163	Up	7.24e-101	5.37e-99	2953	564	238	14.3846	5.56556	-1.36992	Down	5.46e-38	9.75e-37
Klhl11	2436	246	474	7.6057	16.6528	1.13061	Up	9.85e-25	1.27e-23	2436	246	411	7.6057	11.6509	0.615289	Up	8.33e-08	3.34e-07
Kremen2	2117	33	16	1.17402	0.646824	-0.860008	Down	0.048222	0.0850039	2117	33	16	1.17402	0.521908	-1.16959	Down	0.0063386	0.0136156
Krt1	2447	19	5	0.584791	0.174873	-1.74161	Down	0.0104815	0.0220206	2447	19	2	0.584791	0.0564405	-3.37312	Down	5.39e-05	0.000159742
Krt222	2735	11	2	0.302912	0.0625835	-2.27505	Down	0.0243198	0.0464447	2735	11	30	0.302912	0.757459	1.32227	Up	0.00688844	0.0147206
Krt8	1805	917	156	38.2625	7.39664	-2.37099	Down	1.27e-111	1.07e-109	1805	917	638	38.2625	24.4084	-0.648556	Down	1.37e-18	1.13e-17
Ksr1	4081	346	184	6.38544	3.85868	-0.72668	Down	1.83e-08	8.52e-08	4081	346	602	6.38544	10.1865	0.6738	Up	2.01e-12	1.16e-11
L1td1	2942	991	312	25.3695	9.07609	-1.48295	Down	4.84e-65	1.98e-63	2942	991	1643	25.3695	38.5647	0.604185	Up	4.87e-26	5.66e-25
l7Rn6	1209	745	422	46.41	29.8726	-0.635611	Down	2.04e-13	1.44e-12	1209	745	530	46.41	30.2722	-0.616439	Down	3.46e-14	2.23e-13
Lad1	2992	37	10	0.931368	0.286039	-1.70314	Down	0.00034958	0.000964286	2992	37	97	0.931368	2.23875	1.26527	Up	1.97e-06	6.85e-06
Lag3	2003	195	44	7.33221	1.88	-1.96351	Down	4.62e-20	4.91e-19	2003	195	108	7.33221	3.72338	-0.977634	Down	7.65e-09	3.36e-08
Lama3	10342	20	0	0.145649	0.001	-7.18635	Down	3.5e-06	1.27e-05	10342	20	48	0.145649	0.320503	1.13784	Up	0.00221526	0.00518721
Lama4	6046	428	14	5.33159	0.198174	-4.74973	Down	1.27e-96	8.9e-95	6046	428	865	5.33159	9.87968	0.889898	Up	7.82e-27	9.4e-26
Lamb3	4055	35	4	0.650068	0.0844221	-2.9449	Down	1.34e-06	5.14e-06	4055	35	13	0.650068	0.221385	-1.55403	Down	0.000475036	0.0012374
Lamtor5	883	380	190	32.4119	18.4153	-0.815614	Down	7.19e-11	4.15e-10	883	380	226	32.4119	17.6743	-0.874868	Down	2e-13	1.23e-12
Layn	1786	43	61	1.81329	2.92304	0.688859	Up	0.0157489	0.03173	1786	43	23	1.81329	0.889286	-1.02789	Down	0.00490698	0.0108153
Lbh	3068	401	231	9.84397	6.44382	-0.611323	Down	1.97e-07	8.28e-07	3068	401	945	9.84397	21.2702	1.11152	Up	2.4e-41	4.8e-40
Ldb1	2288	1740	2779	57.2762	103.949	0.859864	Up	2.73e-87	1.64e-85	2288	1740	1008	57.2762	30.4228	-0.912783	Down	8.56e-60	2.8e-58
Ldlrad4	2493	26	3	0.785475	0.102988	-2.93109	Down	3.73e-05	0.000119176	2493	26	57	0.785475	1.57887	1.00726	Up	0.00248076	0.00576194
Ldoc1l	4426	24	0	0.408396	0.001	-8.67382	Down	2.8e-07	1.16e-06	4426	24	5	0.408396	0.0780106	-2.38823	Down	0.000130325	0.000367201
Lef1	3657	51	88	1.05033	2.05942	0.971392	Up	9.71e-05	0.00029199	3657	51	179	1.05033	3.38005	1.6862	Up	1.04e-15	7.33e-15
Lefty1	1604	2020	68	94.848	3.6282	-4.70829	Down	0	0	1604	2020	3681	94.848	158.473	0.740551	Up	9.78e-80	4.8e-78
Lepr	5539	23	4	0.312736	0.0618039	-2.33918	Down	0.000624644	0.00164689	5539	23	75	0.312736	0.935029	1.58007	Up	8.04e-07	2.93e-06
Lfng	2284	218	340	7.18856	12.74	0.825593	Up	2.28e-11	1.38e-10	2284	218	94	7.18856	2.84202	-1.33879	Down	3.75e-15	2.56e-14
Lgals3	1406	95	0	5.08885	0.001	-12.3131	Down	9.58e-27	1.37e-25	1406	95	33	5.08885	1.62078	-1.65065	Down	1.41e-09	6.53e-09
Lgals8	2980	142	78	3.58883	2.24009	-0.679959	Down	0.000693858	0.00181799	2980	142	102	3.58883	2.36363	-0.602513	Down	0.00119968	0.00294029
Lhfpl2	4348	27	91	0.467687	1.79118	1.93729	Up	2.04e-11	1.24e-10	4348	27	257	0.467687	4.08168	3.12555	Up	3.07e-44	6.82e-43
Lhx2	2295	29	132	0.951692	4.92242	2.3708	Up	3.68e-20	3.93e-19	2295	29	16	0.951692	0.481429	-0.983172	Down	0.0263936	0.0495951
Lhx8	1977	0	5	0.001	0.216446	7.75787	Up	0.0210386	0.0410236	1977	0	10	0.001	0.349292	8.44829	Up	0.00155768	0.00374057
Lifr	9663	686	268	5.34679	2.37361	-1.17159	Down	3.05e-32	5.35e-31	9663	686	2099	5.34679	15.0001	1.48823	Up	8.14e-140	8.69e-138
Lima1	4245	994	481	17.6356	9.69738	-0.862823	Down	1.79e-28	2.75e-27	4245	994	1908	17.6356	31.0381	0.815552	Up	1.61e-49	4.19e-48
Lipg	3787	101	41	2.00866	0.926564	-1.11627	Down	1.42e-05	4.8e-05	3787	101	219	2.00866	3.99341	0.991385	Up	3.75e-09	1.69e-08
Lipt1	1555	64	85	3.09978	4.67817	0.593777	Up	0.0124372	0.0256961	1555	64	44	3.09978	1.95397	-0.665759	Down	0.0176647	0.034596
Lix1l	2509	414	718	12.4274	24.4912	0.978739	Up	3e-29	4.75e-28	2509	414	181	12.4274	4.98165	-1.31883	Down	8.34e-27	1e-25
Lmbrd2	3046	120	209	2.9671	5.87224	0.984855	Up	1.17e-09	6.08e-09	3046	120	325	2.9671	7.36798	1.31221	Up	2.41e-19	2.07e-18
Lmna	3173	796	381	18.894	10.2764	-0.878591	Down	8.63e-24	1.07e-22	3173	796	322	18.894	7.00779	-1.4309	Down	2.04e-56	6.24e-55
Lmo1	1289	46	77	2.68773	5.1124	0.927611	Up	0.000453566	0.00122721	1289	46	97	2.68773	5.19654	0.95116	Up	0.000157571	0.000438418
Lmo4	1704	202	306	8.92818	15.3688	0.783562	Up	1.33e-09	6.88e-09	1704	202	390	8.92818	15.8048	0.823928	Up	1.59e-11	8.59e-11
Lmo7	6104	121	47	1.49297	0.658977	-1.17989	Down	6.64e-07	2.63e-06	6104	121	71	1.49297	0.803228	-0.894307	Down	2.46e-05	7.6e-05
Lmx1b	1219	27	41	1.66817	2.87851	0.78705	Up	0.0263862	0.0500169	1219	27	2	1.66817	0.113298	-3.88008	Down	2.72e-07	1.04e-06
Lnpep	5181	96	157	1.39553	2.59342	0.894044	Up	1.17e-06	4.5e-06	5181	96	358	1.39553	4.77161	1.77366	Up	5.37e-32	7.89e-31
Lonp2	2865	526	250	13.8275	7.46797	-0.888749	Down	1.57e-16	1.37e-15	2865	526	359	13.8275	8.65296	-0.67627	Down	4.66e-12	2.62e-11
Lox	4897	87	4	1.33804	0.0699064	-4.25856	Down	2.11e-19	2.18e-18	4897	87	194	1.33804	2.73569	1.03178	Up	9.96e-09	4.33e-08
Lpar4	4237	112	320	1.99086	6.46366	1.69896	Up	1.17e-30	1.96e-29	4237	112	308	1.99086	5.01981	1.33424	Up	7.57e-19	6.32e-18
Lppr3	3127	479	718	11.5369	19.651	0.768344	Up	6.58e-20	6.97e-19	3127	479	345	11.5369	7.6188	-0.59862	Down	3.23e-09	1.46e-08
Lppr4	5690	35	11	0.463273	0.16545	-1.48547	Down	0.00163643	0.00403256	5690	35	152	0.463273	1.8447	1.99345	Up	1.23e-16	9.11e-16
Lrg1	1353	6	0	0.333991	0.001	-8.38367	Down	0.0240928	0.0463351	1353	6	0	0.333991	0.001	-8.38367	Down	0.0114566	0.0233402
Lrguk	3058	4	11	0.0985153	0.307852	1.64382	Up	0.0428224	0.0770111	3058	4	25	0.0985153	0.564544	2.51867	Up	0.00015235	0.000424713
Lrig3	4050	291	609	5.41152	12.8691	1.24981	Up	1.87e-36	3.73e-35	4050	291	682	5.41152	11.6285	1.10356	Up	5.7e-30	7.84e-29
Lrp2	15467	3020	6147	14.7056	34.0129	1.20972	Up	0	0	15467	3020	5355	14.7056	23.9083	0.701147	Up	8.02e-105	5.68e-103
Lrp4	8028	462	1009	4.33427	10.7565	1.31135	Up	9.46e-64	3.77e-62	8028	462	971	4.33427	8.35232	0.946387	Up	5.39e-33	8.25e-32
Lrrc15	5308	37	0	0.524991	0.001	-9.03615	Down	7.64e-11	4.39e-10	5308	37	70	0.524991	0.910672	0.794639	Up	0.00594722	0.0128518
Lrrc23	1444	49	70	2.5557	4.14876	0.698959	Up	0.00877436	0.0187838	1444	49	102	2.5557	4.87785	0.932524	Up	0.000137535	0.000385864
Lrrc48	1858	32	9	1.29714	0.414557	-1.64569	Down	0.00120767	0.0030434	1858	32	19	1.29714	0.70616	-0.877263	Down	0.0338096	0.0617745
Lrrc49	2985	67	109	1.69049	3.12514	0.886481	Up	5.85e-05	0.000181741	2985	67	40	1.69049	0.92536	-0.869352	Down	0.00221514	0.0051877
Lrrc75b	4601	2	8	0.0327385	0.148807	2.18439	Up	0.0399598	0.072474	4601	2	22	0.0327385	0.330191	3.33424	Up	4.76e-05	0.00014198
Ltbp2	6603	8	1	0.0912494	0.0129612	-2.81561	Down	0.0355332	0.0652049	6603	8	2	0.0912494	0.0209162	-2.12519	Down	0.0470286	0.0830093
Luzp4	2025	16	2	0.595081	0.0845263	-2.81561	Down	0.00185546	0.00452789	2025	16	5	0.595081	0.170506	-1.80326	Down	0.00958202	0.019846
Ly6a	1002	29	12	2.17977	1.02495	-1.08863	Down	0.0247076	0.0471275	1002	29	147	2.17977	10.1308	2.2165	Up	3.03e-18	2.45e-17
Ly75	5172	78	121	1.13584	2.00223	0.817847	Up	7.71e-05	0.000235523	5172	78	184	1.13584	2.45671	1.11297	Up	2.94e-09	1.33e-08
Lyplal1	1577	174	0	8.30996	0.001	-13.0206	Down	2.1e-48	6.15e-47	1577	174	98	8.30996	4.29131	-0.953425	Down	9.18e-08	3.67e-07
Lyrm7	2180	67	38	2.31473	1.49181	-0.633776	Down	0.0293772	0.0550434	2180	67	43	2.31473	1.36209	-0.765015	Down	0.00610862	0.0131645
Lzts1	1800	12	3	0.5021	0.142638	-1.81561	Down	0.0402086	0.0728234	1800	12	36	0.5021	1.3811	1.45977	Up	0.00137791	0.00334393
M1ap	2051	12	2	0.440653	0.0834548	-2.40058	Down	0.0147455	0.0299253	2051	12	35	0.440653	1.17841	1.41913	Up	0.00201906	0.00475883
Mab21l3	3558	7	22	0.148174	0.52918	1.83646	Up	0.00169536	0.00416985	3558	7	24	0.148174	0.465801	1.65242	Up	0.00458624	0.0101594
Macrod1	1275	94	22	5.55263	1.47672	-1.91077	Down	4.62e-10	2.48e-09	1275	94	45	5.55263	2.43724	-1.18793	Down	2.7e-06	9.28e-06
Magee2	2316	1	29	0.0325194	1.07163	5.04237	Up	4.37e-09	2.16e-08	2316	1	8	0.0325194	0.238532	2.87481	Up	0.030363	0.0561458
Magohb	766	186	108	18.288	12.0665	-0.599885	Down	0.000506852	0.00135771	766	186	95	18.288	8.56426	-1.09449	Down	6.03e-10	2.89e-09
Mak	3562	11	23	0.232584	0.552613	1.24852	Up	0.0154572	0.0312151	3562	11	30	0.232584	0.581597	1.32227	Up	0.00688844	0.0147226
Mansc1	2376	19	0	0.602266	0.001	-9.23426	Down	6.57e-06	2.32e-05	2376	19	55	0.602266	1.5985	1.40824	Up	0.000108551	0.000308992
Map2	9648	163	385	1.27242	3.41516	1.42437	Up	1.4e-28	2.16e-27	9648	163	89	1.27242	0.637012	-0.998186	Down	7.81e-08	3.14e-07
Map2k6	2064	195	309	7.11551	12.8126	0.848519	Up	6.76e-11	3.92e-10	2064	195	92	7.11551	3.07803	-1.20896	Down	6.65e-12	3.7e-11
Map3k14	4173	30	44	0.541445	0.902384	0.736927	Up	0.0297426	0.0556677	4173	30	56	0.541445	0.926691	0.775273	Up	0.0162221	0.0320047
Map3k15	4348	626	225	10.8434	4.42874	-1.29185	Down	3.54e-34	6.61e-33	4348	626	1397	10.8434	22.1872	1.03291	Up	1.01e-53	2.92e-52
Map3k8	2507	40	20	1.20167	0.682752	-0.815614	Down	0.0370322	0.0676924	2507	40	20	1.20167	0.550897	-1.12519	Down	0.00351794	0.00795008
Mapk10	6624	6	46	0.0682201	0.594326	3.12299	Up	3.73e-10	2.02e-09	6624	6	20	0.0682201	0.208499	1.61177	Up	0.0113984	0.0232424
Mapkapk3	2816	253	379	6.76658	11.5184	0.767446	Up	3.39e-11	2.03e-10	2816	253	465	6.76658	11.4029	0.752902	Up	9.71e-12	5.33e-11
Mars2	2882	265	390	6.92521	11.5813	0.741868	Up	6.66e-11	3.86e-10	2882	265	163	6.92521	3.90561	-0.826311	Down	5.13e-09	2.29e-08
Mast1	4922	64	120	0.979309	2.08654	1.09128	Up	5.37e-07	2.16e-06	4922	64	38	0.979309	0.533135	-0.877263	Down	0.00258664	0.00599377
Mast3	5334	760	274	10.731	4.39627	-1.28744	Down	6.24e-41	1.44e-39	5334	760	485	10.731	6.2789	-0.773206	Down	8.86e-21	8.13e-20
Matn3	3014	168	15	4.19805	0.425927	-3.30104	Down	4.67e-30	7.62e-29	3014	168	365	4.19805	8.36267	0.994244	Up	2.25e-14	1.46e-13
Mblac2	3881	8	21	0.155249	0.463087	1.5767	Up	0.00588694	0.0130436	3881	8	24	0.155249	0.427034	1.45977	Up	0.00955026	0.0197932
Mbnl3	8829	49	23	0.41799	0.222948	-0.906762	Down	0.0113262	0.0236708	8829	49	151	0.41799	1.18103	1.4985	Up	1.36e-11	7.41e-11
Mbtd1	5231	5022	2309	72.3058	37.7769	-0.936608	Down	1.05e-156	1.37e-154	5231	5022	9075	72.3058	119.8	0.728445	Up	2.67e-188	4.25e-186
Mctp1	4289	27	1	0.474121	0.019954	-4.5705	Down	5.94e-07	2.37e-06	4289	27	14	0.474121	0.225407	-1.07272	Down	0.0214956	0.0411251
Mctp2	5789	15	3	0.19515	0.0443511	-2.13754	Down	0.0100163	0.0211116	5789	15	84	0.19515	1.00201	2.36024	Up	9.33e-12	5.13e-11
Mdfi	1711	236	352	10.3883	17.6068	0.761175	Up	2.26e-10	1.25e-09	1711	236	146	10.3883	5.89248	-0.818009	Down	4.61e-08	1.89e-07
Mdfic	3435	8	0	0.175406	0.001	-7.45455	Down	0.00681648	0.0148913	3435	8	45	0.175406	0.904651	2.36666	Up	6.96e-07	2.55e-06
Med27	1709	264	153	11.6344	7.6619	-0.60262	Down	3.13e-05	0.00010096	1709	264	166	11.6344	6.70751	-0.794546	Down	1.72e-08	7.32e-08
Megf10	7514	45	67	0.451048	0.763116	0.758622	Up	0.00589126	0.0130513	7514	45	27	0.451048	0.248135	-0.862157	Down	0.0129364	0.0260525
Megf6	6876	237	434	2.59593	5.40183	1.05719	Up	1.38e-20	1.51e-19	6876	237	131	2.59593	1.31562	-0.980511	Down	1.72e-10	8.56e-10
Megf9	3062	10	44	0.245967	1.2298	2.32189	Up	1.91e-07	8.01e-07	3062	10	34	0.245967	0.766777	1.64034	Up	0.000723094	0.00183279
Meiob	1703	8	1	0.353799	0.0502542	-2.81561	Down	0.0355332	0.065251	1703	8	29	0.353799	1.17592	1.73279	Up	0.00121668	0.00298012
Mep1b	2286	11	2	0.362408	0.0748757	-2.27505	Down	0.0243198	0.0464618	2286	11	44	0.362408	1.32914	1.87481	Up	2.29e-05	7.11e-05
Met	6652	29	8	0.328342	0.102926	-1.6736	Down	0.001859	0.00453439	6652	29	90	0.328342	0.934298	1.50868	Up	1.67e-07	6.49e-07
Metrn	1363	287	473	15.8587	29.6997	0.905175	Up	1.43e-17	1.34e-16	1363	287	158	15.8587	8.00491	-0.986317	Down	1.64e-12	9.5e-12
Metrnl	2468	44	78	1.34273	2.70481	1.01036	Up	0.000150653	0.00043946	2468	44	76	1.34273	2.12649	0.663305	Up	0.0143042	0.028574
Mettl25	2039	58	81	2.14236	3.39981	0.666255	Up	0.0068664	0.014973	2039	58	100	2.14236	3.38671	0.660684	Up	0.00503506	0.0110745
Mfap4	1513	38	82	1.89159	4.63833	1.29401	Up	2.13e-06	7.96e-06	1513	38	90	1.89159	4.1077	1.11873	Up	3.25e-05	9.93e-05
Mfhas1	6408	161	224	1.89228	2.99166	0.660824	Up	7.92e-06	2.77e-05	6408	161	286	1.89228	3.08204	0.703763	Up	4.85e-07	1.81e-06
Mfsd11	3105	610	309	14.7962	8.51695	-0.796816	Down	5.59e-16	4.71e-15	3105	610	413	14.7962	9.18509	-0.687858	Down	4.03e-14	2.59e-13
Mfsd2b	3125	17	2	0.409713	0.0547731	-2.90308	Down	0.00108944	0.00276379	3125	17	42	0.409713	0.928099	1.17966	Up	0.00327438	0.00743689
Mgat5	3104	21	37	0.509541	1.02016	1.00152	Up	0.00978048	0.0207099	3104	21	45	0.509541	1.00112	0.974345	Up	0.00907868	0.0188827
Mgat5b	4254	157	225	2.77961	4.5266	0.703546	Up	2.22e-06	8.3e-06	4254	157	324	2.77961	5.25948	0.920038	Up	1.55e-11	8.41e-11
Mgll	3991	22	0	0.415166	0.001	-8.69755	Down	9.89e-07	3.84e-06	3991	22	72	0.415166	1.24579	1.5853	Up	1.27e-06	4.52e-06
Mgmt	819	91	46	8.36833	4.80685	-0.799847	Down	0.00180897	0.00442553	819	91	64	8.36833	5.39624	-0.632986	Down	0.00677534	0.0144985
Mib1	3793	293	703	5.8179	15.8621	1.44701	Up	5.49e-52	1.74e-50	3793	293	616	5.8179	11.2148	0.946839	Up	1.56e-21	1.49e-20
Mid2	5916	42	21	0.53469	0.303793	-0.815614	Down	0.0324786	0.0601954	5916	42	138	0.53469	1.61082	1.59102	Up	1.47e-11	7.98e-11
Miip	1813	693	401	28.7883	18.9293	-0.604867	Down	1.21e-11	7.52e-11	1813	693	413	28.7883	15.7307	-0.871905	Down	4.24e-23	4.36e-22
Mlf1	1161	64	87	4.15173	6.41319	0.627329	Up	0.0079049	0.0170703	1161	64	31	4.15173	1.84385	-1.17099	Down	0.000132358	0.000372664
Mlh3	5517	29	7	0.395892	0.108588	-1.86624	Down	0.000798632	0.00206988	5517	29	100	0.395892	1.25168	1.66068	Up	3.3e-09	1.49e-08
Mllt3	6112	259	362	3.19152	5.06888	0.667424	Up	1e-08	4.79e-08	6112	259	153	3.19152	1.72863	-0.884611	Down	9.23e-10	4.35e-09
Mlxipl	3649	534	41	11.0217	0.961606	-3.51876	Down	1.47e-97	1.05e-95	3649	534	1084	11.0217	20.514	0.896262	Up	1.36e-33	2.11e-32
Mmaa	2843	93	43	2.4637	1.29443	-0.928508	Down	0.000343698	0.000949575	2843	93	37	2.4637	0.898711	-1.4549	Down	4.77e-08	1.95e-07
Mme	6088	489	193	6.04945	2.71312	-1.15685	Down	5.26e-23	6.34e-22	6088	489	840	6.04945	9.52796	0.655364	Up	5.07e-16	3.63e-15
Mnt	4586	2854	1645	46.8707	30.6986	-0.610512	Down	8.3e-44	2.12e-42	4586	2854	1813	46.8707	27.2998	-0.779797	Down	1.9e-74	8.45e-73
Mob3b	6030	30	52	0.374701	0.738028	0.977935	Up	0.00263042	0.0062287	6030	30	67	0.374701	0.767278	1.03401	Up	0.000789612	0.00199022
Mogat2	1772	550	1042	23.3765	50.3258	1.10624	Up	1.31e-50	4.03e-49	1772	550	1147	23.3765	44.6987	0.935171	Up	6.06e-38	1.08e-36
Morc1	3050	19	0	0.469175	0.001	-8.87398	Down	6.57e-06	2.32e-05	3050	19	9	0.469175	0.203769	-1.20319	Down	0.0353814	0.0643783
Moxd1	3083	82	16	2.00319	0.444154	-2.17317	Down	2.68e-10	1.47e-09	3083	82	146	2.00319	3.2702	0.707082	Up	0.000313562	0.000836359
Mpc1	907	64	32	5.3144	3.01946	-0.815614	Down	0.0079761	0.0172121	907	64	116	5.3144	8.83173	0.73279	Up	0.000929702	0.0023178
Mpp3	2847	83	123	2.19569	3.69747	0.751861	Up	0.00021048	0.000600369	2847	83	151	2.19569	3.66256	0.738174	Up	0.000141314	0.000395623
Mpv17l2	955	259	120	20.4257	10.7539	-0.925532	Down	2.19e-09	1.1e-08	955	259	133	20.4257	9.61708	-1.08672	Down	3.73e-13	2.25e-12
Mpzl2	3216	263	29	6.15915	0.771736	-2.99655	Down	2.45e-42	5.87e-41	3216	263	714	6.15915	15.3312	1.31567	Up	9.24e-41	1.81e-39
Mrap2	2076	11	0	0.399068	0.001	-8.64049	Down	0.00102582	0.0026156	2076	11	2	0.399068	0.066527	-2.58462	Down	0.00817164	0.0171543
Mrc2	5801	850	1197	11.0356	17.6595	0.678274	Up	3.98e-26	5.53e-25	5801	850	601	11.0356	7.15429	-0.625289	Down	2.39e-16	1.74e-15
Mrm1	2477	269	143	8.17914	4.9408	-0.727205	Down	6.98e-07	2.75e-06	2477	269	171	8.17914	4.76722	-0.778801	Down	2.22e-08	9.37e-08
Mrpl21	992	589	314	44.7183	27.0898	-0.723117	Down	2.56e-13	1.8e-12	992	589	390	44.7183	27.1486	-0.719985	Down	1.05e-14	6.98e-14
Mrpl27	730	594	294	61.2837	34.4676	-0.830261	Down	1.26e-16	1.11e-15	730	594	354	61.2837	33.4869	-0.871905	Down	5.03e-20	4.46e-19
Mrps24	1007	968	316	72.3981	26.8562	-1.4307	Down	2.32e-60	8.54e-59	1007	968	399	72.3981	27.3614	-1.40381	Down	2.53e-66	9.5e-65
Ms4a4d	1464	67	92	3.44679	5.37816	0.641859	Up	0.00530728	0.0118537	1464	67	36	3.44679	1.69807	-1.02136	Down	0.000463282	0.00120937
Msh5	2886	159	62	4.14937	1.83858	-1.1743	Down	1.31e-08	6.18e-08	2886	159	90	4.14937	2.15348	-0.946221	Down	3.9e-07	1.47e-06
Mtap7d3	2795	586	184	15.7905	5.63408	-1.48681	Down	2.68e-39	5.84e-38	2795	586	1070	15.7905	26.4361	0.743447	Up	1.53e-24	1.67e-23
Mterf1a	1376	51	11	2.79147	0.684166	-2.02861	Down	2.09e-06	7.82e-06	1376	51	31	2.79147	1.55574	-0.84342	Down	0.0093582	0.0194232
Mtg2	1699	190	100	8.42251	5.03725	-0.741613	Down	2.26e-05	7.45e-05	1699	190	129	8.42251	5.24314	-0.683819	Down	2.74e-05	8.43e-05
Mtm1	3488	135	50	2.915	1.22682	-1.24857	Down	3.95e-08	1.78e-07	3488	135	388	2.915	7.68158	1.39791	Up	6.05e-25	6.75e-24
Mtrf1	1862	36	14	1.45614	0.643481	-1.17818	Down	0.00743942	0.0161277	1862	36	68	1.45614	2.52188	0.792347	Up	0.00685606	0.0146574
Mtus1	6550	58	106	0.666911	1.38501	1.05433	Up	4.67e-06	1.68e-05	6550	58	154	0.666911	1.62358	1.28361	Up	1.25e-09	5.81e-09
Myb	3777	716	306	14.2773	6.93364	-1.04204	Down	4.29e-28	6.46e-27	3777	716	1713	14.2773	31.3188	1.1333	Up	8.59e-76	3.92e-74
Mybph	1829	7	0	0.288248	0.001	-8.17116	Down	0.0128151	0.0263511	1829	7	18	0.288248	0.679601	1.23738	Up	0.049476	0.0869697
Mycbp2	15233	672	350	3.3225	1.96639	-0.75672	Down	4.3e-16	3.64e-15	15233	672	1297	3.3225	5.87962	0.823454	Up	9.45e-35	1.53e-33
Mycl	3664	379	648	7.7905	15.1358	0.958182	Up	1.09e-25	1.48e-24	3664	379	719	7.7905	13.5509	0.798603	Up	4.88e-19	4.11e-18
Mydgf	913	930	505	76.7173	47.3378	-0.696561	Down	5.58e-19	5.63e-18	913	930	502	76.7173	37.9689	-1.01473	Down	8.91e-39	1.64e-37
Myh15	6340	66	1	0.784036	0.0134989	-5.86001	Down	2.77e-17	2.52e-16	6340	66	26	0.784036	0.283191	-1.46915	Down	3.73e-06	1.26e-05
Myh3	5992	20	5	0.251385	0.0714143	-1.81561	Down	0.00680788	0.0149017	5992	20	47	0.251385	0.541653	1.10747	Up	0.00305656	0.00697728
Myl3	898	50	5	4.19348	0.47652	-3.13754	Down	2e-09	1.01e-08	898	50	16	4.19348	1.23038	-1.76905	Down	4.31e-06	1.45e-05
Myl7	590	5	0	0.638262	0.001	-9.31801	Down	0.045295	0.0804452	590	5	0	0.638262	0.001	-9.31801	Down	0.0239518	0.0453357
Myl9	1083	55	75	3.82486	5.92679	0.631845	Up	0.0130858	0.0268156	1083	55	29	3.82486	1.84912	-1.04857	Down	0.00120215	0.00294544
Mylpf	755	74	25	7.38187	2.83387	-1.38121	Down	1.2e-05	4.1e-05	755	74	13	7.38187	1.18903	-2.6342	Down	5.73e-13	3.41e-12
Myo5b	6647	12	50	0.135968	0.643771	2.24328	Up	5.25e-08	2.33e-07	6647	12	53	0.135968	0.550612	2.01777	Up	1.01e-06	3.64e-06
Myof	7133	53	28	0.559609	0.335949	-0.73618	Down	0.027434	0.0518327	7133	53	23	0.559609	0.222664	-1.32955	Down	0.000123969	0.000350168
Myrip	4762	205	57	3.24224	1.02441	-1.6622	Down	4.74e-17	4.25e-16	4762	205	554	3.24224	8.0337	1.30907	Up	9.21e-32	1.34e-30
Naa16	3875	304	148	5.90858	3.26871	-0.854088	Down	1.36e-09	7.04e-09	3875	304	551	5.90858	9.81917	0.73279	Up	4.4e-13	2.65e-12
Naalad2	2690	0	5	0.001	0.159076	7.31357	Up	0.0210386	0.0410904	2690	0	17	0.001	0.436407	8.76953	Up	1.64e-05	5.18e-05
Nab1	5088	263	120	3.89305	2.01846	-0.947642	Down	7.77e-10	4.1e-09	5088	263	801	3.89305	10.8713	1.48155	Up	3.98e-54	1.16e-52
Nacc2	6893	67	32	0.732062	0.397309	-0.881703	Down	0.00370936	0.00853948	6893	67	168	0.732062	1.68305	1.20104	Up	1.7e-09	7.83e-09
Nadsyn1	2644	47	64	1.33881	2.0716	0.629797	Up	0.0223096	0.0432797	2644	47	81	1.33881	2.11553	0.66007	Up	0.0117681	0.0239191
Nagk	1330	98	27	5.54952	1.7374	-1.67544	Down	6.05e-09	2.95e-08	1330	98	71	5.54952	3.68639	-0.590154	Down	0.00829668	0.017389
Nagpa	2152	215	124	7.5245	4.93136	-0.609611	Down	0.000148086	0.000432294	2152	215	87	7.5245	2.79172	-1.43044	Down	2.15e-16	1.57e-15
Nags	2115	26	1	0.925858	0.0404647	-4.51605	Down	1.08e-06	4.17e-06	2115	26	54	0.925858	1.76311	0.929257	Up	0.00590504	0.0127711
Naif1	3173	27	40	0.640878	1.07889	0.751427	Up	0.0351174	0.0646476	3173	27	14	0.640878	0.304686	-1.07272	Down	0.0214956	0.0411301
Naip6	6705	5	0	0.0561633	0.001	-5.81156	Down	0.045295	0.0805923	6705	5	0	0.0561633	0.001	-5.81156	Down	0.0239518	0.0453574
Nanos1	3928	21	55	0.402651	1.19834	1.57343	Up	7.05e-06	2.48e-05	3928	21	63	0.402651	1.10755	1.45977	Up	2.04e-05	6.36e-05
Napsa	1479	27	49	1.37492	2.8354	1.04421	Up	0.00206138	0.00499128	1479	27	9	1.37492	0.420213	-1.71015	Down	0.00105141	0.00259909
Nat8l	6529	105	209	1.21122	2.7396	1.1775	Up	1.93e-12	1.27e-11	6529	105	184	1.21122	1.9461	0.684125	Up	8.38e-05	0.000242662
Nckap1l	4717	28	7	0.447068	0.127005	-1.81561	Down	0.00122966	0.00309532	4717	28	10	0.447068	0.146396	-1.61062	Down	0.00137843	0.00334468
Ndnf	4684	14	1	0.225109	0.0182713	-3.62297	Down	0.00123831	0.00311206	4684	14	51	0.225109	0.75188	1.73988	Up	1.42e-05	4.52e-05
Ndor1	4757	561	255	8.88201	4.58769	-0.953118	Down	1.63e-19	1.69e-18	4757	561	1010	8.88201	14.6617	0.723092	Up	3.11e-22	3.07e-21
Ndst3	5423	69	177	0.958276	2.79332	1.54347	Up	1.49e-15	1.21e-14	5423	69	188	0.958276	2.39394	1.32087	Up	6.62e-12	3.69e-11
Ndufa11	2661	681	375	19.2745	12.0607	-0.676378	Down	1.17e-13	8.43e-13	2661	681	466	19.2745	12.0931	-0.672516	Down	4.85e-15	3.3e-14
Ndufa4l2	962	311	80	24.3482	7.11708	-1.77446	Down	2.4e-27	3.5e-26	962	311	204	24.3482	14.6437	-0.733536	Down	1.13e-08	4.89e-08
Ndufs8	1027	502	250	36.8141	20.8332	-0.821373	Down	4.76e-14	3.51e-13	1027	502	327	36.8141	21.9873	-0.743588	Down	2.09e-13	1.28e-12
Ndufv1	1608	1709	992	80.0456	52.7974	-0.600354	Down	3.69e-26	5.15e-25	1608	1709	1031	80.0456	44.2759	-0.854299	Down	1.06e-52	2.98e-51
Necap2	1894	722	348	28.7104	15.7248	-0.868526	Down	2.45e-21	2.77e-20	1894	722	512	28.7104	18.6675	-0.621046	Down	5.83e-14	3.71e-13
Nedd9	4603	37	163	0.6054	3.03064	2.32366	Up	5.38e-24	6.72e-23	4603	37	187	0.6054	2.80541	2.21225	Up	9.05e-23	9.14e-22
Nefl	2001	201	365	7.56537	15.6111	1.04509	Up	2.93e-17	2.66e-16	2001	201	435	7.56537	15.012	0.988629	Up	1.05e-16	7.82e-16
Negr1	5002	38	14	0.572165	0.239536	-1.25619	Down	0.00380056	0.0087275	5002	38	9	0.572165	0.124249	-2.20319	Down	3.87e-06	1.31e-05
Nell2	3168	42	107	0.998494	2.89058	1.53354	Up	7e-10	3.71e-09	3168	42	15	0.998494	0.326965	-1.61062	Down	8.31e-05	0.000240652
Nenf	658	520	0	59.5194	0.001	-15.8611	Down	2.9e-143	3.27e-141	658	520	327	59.5194	34.3176	-0.794412	Down	2.47e-15	1.7e-14
Neo1	7386	809	1086	8.24937	12.5837	0.609198	Up	5.6e-20	5.94e-19	7386	809	1405	8.24937	13.136	0.671168	Up	8.72e-27	1.04e-25
Neurog1	1665	10	33	0.452342	1.69624	1.90685	Up	7.34e-05	0.000224603	1665	10	3	0.452342	0.124423	-1.86216	Down	0.0391634	0.0706497
Nhsl2	12971	13	71	0.0754834	0.468459	2.63369	Up	8.75e-13	5.92e-12	12971	13	50	0.0754834	0.26619	1.81823	Up	9.47e-06	3.07e-05
Nid2	4884	6516	2212	100.482	38.7611	-1.37425	Down	0	0	4884	6516	4501	100.482	63.6397	-0.658932	Down	3.81e-125	3.42e-123
Nkain4	950	63	12	4.99457	1.08105	-2.20793	Down	2.45e-08	1.12e-07	950	63	144	4.99457	10.4673	1.06745	Up	3.94e-07	1.48e-06
Nkd1	4314	49	166	0.855455	3.29318	1.94472	Up	9.54e-20	1e-18	4314	49	95	0.855455	1.52068	0.829955	Up	0.000859454	0.00215252
Nkd2	3222	34	50	0.794758	1.3281	0.740779	Up	0.0198895	0.0391457	3222	34	70	0.794758	1.50026	0.916629	Up	0.00189797	0.00449487
Nmb	692	59	30	6.42136	3.71024	-0.791366	Down	0.013134	0.0269001	692	59	16	6.42136	1.59665	-2.00783	Down	5.17e-08	2.11e-07
Nme5	829	9	1	0.817654	0.103236	-2.98554	Down	0.0205976	0.0403252	829	9	1	0.817654	0.0832991	-3.29512	Down	0.00779434	0.0164343
Nmral1	1505	352	500	17.6152	28.4329	0.690739	Up	3.84e-12	2.48e-11	1505	352	147	17.6152	6.74491	-1.38495	Down	1.06e-24	1.16e-23
Nodal	2094	345	44	12.4086	1.7983	-2.78663	Down	3.09e-51	9.58e-50	2094	345	655	12.4086	21.6003	0.799708	Up	1.62e-17	1.26e-16
Nos2	3990	13	25	0.245387	0.536234	1.1278	Up	0.0197094	0.0388452	3990	13	34	0.245387	0.588439	1.26183	Up	0.00542252	0.0118623
Nox4	3864	23	6	0.448303	0.132893	-1.75421	Down	0.00441582	0.0100134	3864	23	11	0.448303	0.196585	-1.18932	Down	0.0214384	0.0410355
Npcd	4873	54	26	0.834601	0.48563	-0.781229	Down	0.010158	0.0214016	4873	54	17	0.834601	0.240906	-1.79262	Down	1.42e-06	5.01e-06
Nphs1	5661	12	2	0.15965	0.030236	-2.40058	Down	0.0147455	0.0299292	5661	12	43	0.15965	0.52453	1.71611	Up	8.18e-05	0.000237409
Nphs2	3124	19	1	0.458062	0.0273953	-4.06354	Down	6.81e-05	0.000209463	3124	19	6	0.458062	0.132628	-1.78816	Down	0.00483766	0.01067
Npy	545	471	93	65.0887	14.6041	-2.15604	Down	5.49e-52	1.74e-50	545	471	774	65.0887	98.0708	0.591416	Up	1.21e-12	7.08e-12
Nqo1	1552	37	17	1.79552	0.937442	-0.937605	Down	0.024191	0.0463237	1552	37	73	1.79552	3.24808	0.85518	Up	0.00277134	0.00638989
Nr2c2ap	1193	382	208	24.1159	14.9214	-0.692603	Down	1.43e-08	6.7e-08	1193	382	197	24.1159	11.403	-1.08057	Down	1.56e-18	1.28e-17
Nr4a3	5569	17	46	0.229907	0.706916	1.62049	Up	2.76e-05	8.99e-05	5569	17	0	0.229907	0.001	-7.84491	Down	3.44e-06	1.17e-05
Nrbp2	2496	273	134	8.23758	4.5946	-0.842282	Down	1.4e-08	6.56e-08	2496	273	466	8.23758	12.8925	0.646238	Up	2.48e-09	1.13e-08
Nrcam	7572	799	356	7.94726	4.02371	-0.981932	Down	2.03e-28	3.1e-27	7572	799	2336	7.94726	21.3038	1.42258	Up	2.14e-145	2.42e-143
Nrep	2223	530	869	17.9563	33.4555	0.89775	Up	1.54e-30	2.56e-29	2223	530	173	17.9563	5.37405	-1.74041	Down	3.33e-50	8.84e-49
Nrgn	1293	53	22	3.08716	1.45617	-1.0841	Down	0.00225156	0.00538562	1293	53	11	3.08716	0.587475	-2.39368	Down	8.61e-09	3.77e-08
Nrip1	4529	441	110	7.33361	2.07863	-1.81889	Down	2.23e-39	4.9e-38	4529	441	1044	7.33361	15.9182	1.11808	Up	6.49e-46	1.51e-44
Nrn1	1622	21	4	0.975101	0.211055	-2.20793	Down	0.00163956	0.00403963	1622	21	111	0.975101	4.72571	2.27691	Up	1.55e-14	1.02e-13
Nrp2	6739	46	161	0.514095	2.04464	1.99174	Up	9.07e-20	9.53e-19	6739	46	129	0.514095	1.32187	1.36247	Up	6.04e-09	2.68e-08
Nrros	3559	8	0	0.169295	0.001	-7.40339	Down	0.00681648	0.014885	3559	8	22	0.169295	0.426864	1.33424	Up	0.020645	0.0397577
Nrsn2	1380	8	1	0.436609	0.0620166	-2.81561	Down	0.0355332	0.0652741	1380	8	1	0.436609	0.0500398	-3.12519	Down	0.0149278	0.0297146
Nsg2	2292	413	1383	13.5712	51.641	1.92797	Up	9.87e-151	1.21e-148	2292	413	176	13.5712	5.30265	-1.35576	Down	7.75e-28	9.7e-27
Nsl1	2973	552	760	13.9838	21.8779	0.645717	Up	7.37e-16	6.13e-15	2973	552	392	13.9838	9.10513	-0.619006	Down	5.81e-11	3.01e-10
Nsmaf	3507	251	81	5.39038	1.97668	-1.44731	Down	4.4e-17	3.95e-16	3507	251	560	5.39038	11.0267	1.03255	Up	1.65e-22	1.64e-21
Nt5c	804	345	51	32.318	5.42877	-2.57364	Down	3.95e-47	1.12e-45	804	345	220	32.318	18.8956	-0.774284	Down	2.9e-10	1.42e-09
Nt5e	3580	7	0	0.147264	0.001	-7.20226	Down	0.0128151	0.0263476	3580	7	100	0.147264	1.92891	3.71131	Up	9.9e-21	9.05e-20
Ntn1	5738	99	821	1.29944	12.2453	3.23627	Up	2.18e-163	2.9e-161	5738	99	51	1.29944	0.613769	-1.08212	Down	7.89e-06	2.58e-05
Ntng1	5347	15	39	0.211282	0.624225	1.5629	Up	0.00017317	0.000500268	5347	15	6	0.211282	0.0774883	-1.44712	Down	0.032164	0.0591301
Ntrk1	2588	1	17	0.0291016	0.562175	4.27185	Up	2.46e-05	8.07e-05	2588	1	8	0.0291016	0.213462	2.87481	Up	0.030363	0.0561589
Ntrk2	8744	259	107	2.23085	1.04727	-1.09096	Down	7.38e-12	4.66e-11	8744	259	946	2.23085	7.47095	1.7437	Up	6.12e-80	3.03e-78
Nubpl	1193	369	203	23.2952	14.5627	-0.677755	Down	4.57e-08	2.04e-07	1193	369	254	23.2952	14.7024	-0.663983	Down	1.21e-08	5.23e-08
Nudt6	1083	12	22	0.834515	1.73853	1.05886	Up	0.0378488	0.0690878	1083	12	31	0.834515	1.97664	1.24404	Up	0.00874148	0.0182366
Nuggc	2566	42	19	1.23275	0.6337	-0.960004	Down	0.0141257	0.028761	2566	42	21	1.23275	0.565142	-1.12519	Down	0.00277564	0.00639608
Numbl	2733	1210	706	33.3447	22.1081	-0.592881	Down	1.35e-18	1.33e-17	2733	1210	836	33.3447	21.1233	-0.658623	Down	1.21e-24	1.33e-23
Nup62cl	1128	36	17	2.40367	1.28981	-0.898076	Down	0.0320698	0.0594731	1128	36	126	2.40367	7.71359	1.68216	Up	1.95e-11	1.05e-10
Nxf7	1863	5	20	0.202134	0.918764	2.18439	Up	0.00082538	0.00213459	1863	5	16	0.202134	0.593065	1.55288	Up	0.0286754	0.0533498
Nxph4	1675	33	50	1.48382	2.55471	0.783848	Up	0.0144757	0.0294238	1675	33	9	1.48382	0.371042	-1.99966	Down	5.38e-05	0.00015957
Nxt2	2546	187	108	5.53178	3.63038	-0.607621	Down	0.000420812	0.00114556	2546	187	343	5.53178	9.30317	0.749979	Up	5.63e-09	2.5e-08
Oaz3	949	15	2	1.19044	0.180364	-2.7225	Down	0.00314402	0.00734107	949	15	6	1.19044	0.436596	-1.44712	Down	0.032164	0.0591508
Ocel1	1652	34	8	1.55007	0.414445	-1.90308	Down	0.00022352	0.000634196	1652	34	11	1.55007	0.459809	-1.75322	Down	0.000175344	0.000486071
Ofd1	4453	299	131	5.05708	2.51771	-1.00619	Down	5.48e-12	3.49e-11	4453	299	514	5.05708	7.97087	0.656432	Up	2.15e-10	1.06e-09
Ogfod2	1548	191	68	9.29274	3.75946	-1.30558	Down	1.26e-11	7.81e-11	1548	191	78	9.29274	3.47952	-1.41722	Down	1.52e-14	1e-13
Ogfod3	1243	276	144	16.7232	9.91467	-0.754213	Down	2.12e-07	8.89e-07	1243	276	130	16.7232	7.22216	-1.21135	Down	2.75e-16	1.99e-15
Olfm2	1525	84	132	4.1485	7.40783	0.836463	Up	2.55e-05	8.34e-05	1525	84	57	4.1485	2.58107	-0.684618	Down	0.00530354	0.0116165
Olfml2b	3095	35	54	0.851704	1.49321	0.80999	Up	0.00893414	0.0190812	3095	35	73	0.851704	1.62876	0.935351	Up	0.00125195	0.00305941
Oprk1	4707	190	101	3.04012	1.83639	-0.727258	Down	3.09e-05	9.98e-05	4707	190	438	3.04012	6.42577	1.07974	Up	3.53e-19	2.99e-18
Optn	2413	874	406	27.2794	14.3998	-0.921768	Down	5.21e-28	7.81e-27	2413	874	3205	27.2794	91.7204	1.74943	Up	1.59e-267	3.65e-265
Orai2	3848	176	83	3.44476	1.84599	-0.900006	Down	1.49e-06	5.66e-06	3848	176	99	3.44476	1.77662	-0.955266	Down	7.38e-08	2.97e-07
P2rx4	2702	201	9	5.60263	0.285065	-4.29674	Down	1.82e-43	4.55e-42	2702	201	127	5.60263	3.24574	-0.787558	Down	1.06e-06	3.8e-06
P2ry1	3899	34	54	0.65676	1.1853	0.851811	Up	0.00634198	0.0139743	3899	34	74	0.65676	1.31061	0.9968	Up	0.000613926	0.00157376
P3h2	2248	5	21	0.167516	0.799484	2.25478	Up	0.00046967	0.00126792	2248	5	17	0.167516	0.522213	1.64034	Up	0.0187731	0.0365448
P4htm	1810	51	2	2.12213	0.0945668	-4.48804	Down	3.63e-12	2.35e-11	1810	51	26	2.12213	0.99195	-1.09718	Down	0.00122003	0.00298648
Pabpc1	2820	16577	25712	442.729	780.322	0.817645	Up	0	0	2820	16577	30350	442.729	743.198	0.747323	Up	0	0
Pabpc4l	5218	23	41	0.331975	0.672461	1.01838	Up	0.00580226	0.0128669	5218	23	63	0.331975	0.833742	1.32853	Up	7.23e-05	0.000210962
Pacsin3	1994	392	172	14.8062	7.38228	-1.00406	Down	3.22e-15	2.56e-14	1994	392	232	14.8062	8.03448	-0.88192	Down	5.7e-14	3.63e-13
Padi3	3068	92	34	2.25847	0.948442	-1.25171	Down	5.79e-06	2.06e-05	3068	92	161	2.25847	3.62381	0.682164	Up	0.000244162	0.000664028
Padi4	2640	110	62	3.13812	2.0099	-0.642777	Down	0.0045546	0.0103041	2640	110	53	3.13812	1.38633	-1.17863	Down	4.49e-07	1.68e-06
Pafah1b3	870	778	416	67.3506	40.9224	-0.718801	Down	5.95e-17	5.31e-16	870	778	531	67.3506	42.1474	-0.676249	Down	4.06e-17	3.08e-16
Pafah2	3179	179	86	4.24076	2.31523	-0.873165	Down	2.23e-06	8.33e-06	3179	179	120	4.24076	2.60667	-0.702116	Down	3.09e-05	9.47e-05
Pag1	8253	32	49	0.292025	0.508126	0.799096	Up	0.0138552	0.0282547	8253	32	62	0.292025	0.51877	0.829005	Up	0.0073224	0.0155387
Pak6	4137	40	13	0.728209	0.268933	-1.4371	Down	0.00099271	0.00254117	4137	40	22	0.728209	0.367225	-0.987687	Down	0.00868468	0.0181349
Pam	4103	325	782	5.96572	16.3114	1.45111	Up	7.18e-58	2.52e-56	4103	325	604	5.96572	10.1655	0.768918	Up	2.63e-15	1.81e-14
Pappa	11027	7	33	0.0478104	0.25612	2.42143	Up	4.04e-06	1.46e-05	11027	7	28	0.0478104	0.175346	1.87481	Up	0.000804446	0.00202405
Paqr4	2507	100	142	3.00419	4.84754	0.690277	Up	0.000219534	0.000623909	2507	100	61	3.00419	1.68024	-0.83831	Down	0.000285166	0.00076592
Paqr9	2305	17	34	0.555468	1.26239	1.18439	Up	0.00458518	0.0103612	2305	17	40	0.555468	1.19835	1.10927	Up	0.00632208	0.0135838
Park2	3201	43	14	1.01173	0.374308	-1.43452	Down	0.000642574	0.00169045	3201	43	29	1.01173	0.625615	-0.693475	Down	0.0441382	0.0784332
Parp14	7251	27	6	0.280445	0.0708175	-1.98554	Down	0.000766798	0.00199367	7251	27	71	0.280445	0.676169	1.26967	Up	4.66e-05	0.000139332
Parp9	3564	48	10	1.01434	0.240132	-2.07865	Down	3e-06	1.1e-05	3564	48	95	1.01434	1.84069	0.859702	Up	0.000593894	0.00152736
Pax6	4207	97	16	1.73652	0.325488	-2.41553	Down	2.27e-13	1.6e-12	4207	97	8	1.73652	0.131314	-3.7251	Down	1.46e-22	1.46e-21
Pcbd1	822	79	6	7.2383	0.624693	-3.53443	Down	1.26e-15	1.03e-14	822	79	50	7.2383	4.20043	-0.785116	Down	0.0023157	0.00540478
Pcca	2603	199	42	5.75785	1.3809	-2.05992	Down	1.17e-21	1.34e-20	2603	199	119	5.75785	3.15695	-0.866998	Down	1.34e-07	5.25e-07
Pcdh10	8263	3	44	0.0273442	0.455724	4.05886	Up	8.06e-12	5.08e-11	8263	3	19	0.0273442	0.158786	2.53777	Up	0.00101255	0.00251048
Pcdh17	9509	1	20	0.00792039	0.180004	4.50631	Up	2.91e-06	1.07e-05	9509	1	17	0.00792039	0.123455	3.96227	Up	0.000157407	0.00043827
Pcdh20	5237	0	12	0.001	0.196104	7.61547	Up	0.000103594	0.000309608	5237	0	6	0.001	0.0791159	6.3059	Up	0.021031	0.0403241
Pcdha5	5206	5	14	0.0723348	0.23015	1.66981	Up	0.020095	0.0394902	5206	5	0	0.0723348	0.001	-6.17662	Down	0.0239518	0.0453955
Pcdha8	5242	21	7	0.30172	0.114285	-1.40058	Down	0.0210216	0.0410727	5242	21	6	0.30172	0.0790404	-1.93255	Down	0.00176472	0.00420134
Pcdhb11	3615	15	84	0.31251	1.98865	2.66981	Up	4.38e-15	3.46e-14	3615	15	2	0.31251	0.0382047	-3.03208	Down	0.00069608	0.00177
Pcdhb17	3270	13	100	0.299417	2.61721	3.1278	Up	1.34e-20	1.47e-19	3270	13	46	0.299417	0.971416	1.69793	Up	5.18e-05	0.000153938
Pcdhb4	3719	9	46	0.182263	1.05857	2.53802	Up	1.97e-08	9.12e-08	3719	9	2	0.182263	0.0371363	-2.29512	Down	0.0265608	0.0498322
Pcdhb6	2319	7	27	0.227341	0.996437	2.13192	Up	0.000119596	0.000354577	2319	7	0	0.227341	0.001	-7.82872	Down	0.00547994	0.0119482
Pcdhb8	2340	11	62	0.354045	2.26758	2.67915	Up	1.61e-11	9.9e-11	2340	11	2	0.354045	0.0590214	-2.58462	Down	0.00817164	0.0171634
Pcmtd1	5232	1233	468	17.7491	7.65535	-1.21321	Down	1.03e-59	3.76e-58	5232	1233	2301	17.7491	30.3699	0.774897	Up	1.66e-54	4.89e-53
Pcp4	641	22	0	2.58491	0.001	-11.3359	Down	9.89e-07	3.84e-06	641	22	115	2.58491	12.389	2.26087	Up	6.77e-15	4.54e-14
Pcp4l1	1575	46	111	2.19968	6.03156	1.45524	Up	1.54e-09	7.9e-09	1575	46	22	2.19968	0.964578	-1.18932	Down	0.00105872	0.00261512
Pcsk1	2516	61	0	1.826	0.001	-10.8345	Down	2.01e-17	1.84e-16	2516	61	27	1.826	0.741051	-1.30104	Down	5.07e-05	0.000150752
Pcsk1n	2193	918	3179	31.5272	124.062	1.97639	Up	0	0	2193	918	98	31.5272	3.0859	-3.35283	Down	9.07e-184	1.42e-181
Pcsk4	2514	68	16	2.03716	0.54468	-1.90308	Down	1.35e-07	5.76e-07	2514	68	49	2.03716	1.34594	-0.597944	Down	0.0262064	0.0492726
Pcsk6	4298	9	22	0.157709	0.43807	1.47389	Up	0.00725214	0.0157371	4298	9	37	0.157709	0.594471	1.91434	Up	8.6e-05	0.000248171
Pcsk9	3512	61	6	1.30815	0.146212	-3.16139	Down	2.59e-11	1.56e-10	3512	61	222	1.30815	4.36509	1.73849	Up	6.64e-20	5.84e-19
Pde1c	8853	41	72	0.348799	0.696032	0.996759	Up	0.000318346	0.000883765	8853	41	71	0.348799	0.553813	0.667004	Up	0.017404	0.034115
Pde2a	4220	39	55	0.696039	1.11542	0.680343	Up	0.0233672	0.0450955	4220	39	72	0.696039	1.17819	0.759332	Up	0.00729962	0.0154966
Pde4b	4371	100	42	1.72306	0.822348	-1.06715	Down	3.11e-05	0.000100236	4371	100	526	1.72306	8.30998	2.26987	Up	3.77e-63	1.32e-61
Pde4d	7049	354	171	3.78231	2.07614	-0.865367	Down	3.73e-11	2.22e-10	7049	354	864	3.78231	8.46411	1.16209	Up	1.27e-40	2.49e-39
Pde5a	6728	50	73	0.559713	0.92859	0.730354	Up	0.00541112	0.0120631	6728	50	114	0.559713	1.17008	1.06384	Up	6.93e-06	2.28e-05
Pde8b	4619	59	6	0.962023	0.111171	-3.11329	Down	7.62e-11	4.39e-10	4619	59	139	0.962023	2.07808	1.11111	Up	2.65e-07	1.01e-06
Pdgfa	1015	224	105	16.6212	8.8534	-0.908723	Down	4.31e-08	1.94e-07	1015	224	135	16.6212	9.18465	-0.85573	Down	3.13e-08	1.3e-07
Pdgfra	6570	27	87	0.309514	1.13329	1.87244	Up	1.52e-10	8.47e-10	6570	27	81	0.309514	0.851363	1.45977	Up	1.29e-06	4.59e-06
Pdlim2	1587	161	93	7.64065	5.01526	-0.607372	Down	0.00107807	0.00273987	1587	161	84	7.64065	3.65508	-1.06379	Down	1.85e-08	7.87e-08
Pdlim3	1578	45	6	2.14777	0.32541	-2.7225	Down	1.22e-07	5.21e-07	1578	45	108	2.14777	4.7262	1.13784	Up	3.86e-06	1.3e-05
Pdpn	1839	2780	882	113.853	41.0463	-1.47185	Down	3.76e-177	5.47e-175	1839	2780	1773	113.853	66.5767	-0.774083	Down	1.14e-71	4.76e-70
Pdzd4	3972	688	223	13.0455	4.80488	-1.44098	Down	7.62e-44	1.95e-42	3972	688	2000	13.0455	34.7709	1.41433	Up	1.09e-123	9.61e-122
Pdzk1	2417	2080	951	64.8139	33.6737	-0.94468	Down	6.19e-67	2.67e-65	2417	2080	1260	64.8139	35.9989	-0.848351	Down	5.11e-63	1.79e-61
Pdzrn3	4106	201	521	3.68688	10.8594	1.55847	Up	2.49e-43	6.17e-42	4106	201	1136	3.68688	19.1053	2.3735	Up	1.11e-141	1.2e-139
Pea15a	2477	1022	1539	31.0746	53.174	0.774984	Up	2.19e-41	5.12e-40	2477	1022	438	31.0746	12.2108	-1.34758	Down	8.6e-66	3.21e-64
Peg10	6666	6696	3166	75.6539	40.6474	-0.896252	Down	1.38e-193	2.31e-191	6666	6696	13922	75.6539	144.222	0.930804	Up	0	0
Penk	1412	73	18	3.89376	1.091	-1.83551	Down	9.6e-08	4.15e-07	1412	73	19	3.89376	0.92921	-2.06709	Down	6.34e-10	3.03e-09
Perp	1900	69	36	2.73512	1.62157	-0.754213	Down	0.00997338	0.0210326	1900	69	145	2.73512	5.26999	0.946194	Up	4.06e-06	1.37e-05
Pex5l	5102	450	166	6.64283	2.78455	-1.25436	Down	5.68e-24	7.1e-23	5102	450	298	6.64283	4.0334	-0.719804	Down	1.41e-11	7.65e-11
Pgbd1	3286	39	15	0.893878	0.390671	-1.19413	Down	0.00481428	0.0108193	3286	39	69	0.893878	1.45003	0.697931	Up	0.0147167	0.0293536
Pgbd5	2824	50	25	1.33348	0.757639	-0.815614	Down	0.0193498	0.0382235	2824	50	88	1.33348	2.15186	0.690384	Up	0.00627336	0.0134883
Pgr15l	5379	4	25	0.0560067	0.397764	2.82824	Up	1.35e-05	4.57e-05	5379	4	19	0.0560067	0.24392	2.12274	Up	0.00307878	0.00701583
Pgrmc2	3007	1465	2522	36.6932	71.7792	0.968054	Up	1.4e-96	9.74e-95	3007	1465	986	36.6932	22.6432	-0.696432	Down	2.23e-32	3.32e-31
Phf10	1636	653	363	30.0615	18.9894	-0.662727	Down	9.61e-13	6.49e-12	1636	653	1411	30.0615	59.5578	0.986372	Up	2.07e-50	5.54e-49
Phf19	3743	238	100	4.78893	2.28648	-1.06658	Down	1.15e-10	6.5e-10	3743	238	119	4.78893	2.19544	-1.12519	Down	7.91e-13	4.68e-12
Phf21b	3727	209	434	4.22346	9.96592	1.23858	Up	4.23e-26	5.87e-25	3727	209	107	4.22346	1.98253	-1.09108	Down	5.92e-11	3.06e-10
Phldb2	5654	33	57	0.439582	0.862792	0.972882	Up	0.001708	0.00419764	5654	33	70	0.439582	0.854943	0.959698	Up	0.00125024	0.00305569
Phyhip	2789	86	8	2.32237	0.245487	-3.24188	Down	8.77e-16	7.25e-15	2789	86	60	2.32237	1.48559	-0.644565	Down	0.00748002	0.0158392
Pid1	2667	0	9	0.001	0.288806	8.17396	Up	0.00101004	0.00258257	2667	0	38	0.001	0.983911	9.94238	Up	1.9e-11	1.02e-10
Piezo2	10724	45	187	0.316036	1.49235	2.23943	Up	3.67e-26	5.13e-25	10724	45	78	0.316036	0.502265	0.668358	Up	0.0124646	0.0251987
Pih1d1	1196	591	295	37.2167	21.1095	-0.818057	Down	3.57e-16	3.05e-15	1196	591	330	37.2167	19.0536	-0.965883	Down	2.19e-23	2.29e-22
Pik3c2b	7929	29	56	0.275462	0.604445	1.13376	Up	0.00042588	0.00115854	7929	29	60	0.275462	0.52255	0.923719	Up	0.00384866	0.00865168
Pipox	1774	824	290	34.9828	13.9904	-1.32221	Down	5.12e-46	1.42e-44	1774	824	1532	34.9828	59.6349	0.769509	Up	1.9e-36	3.22e-35
Pitx2	2317	226	101	7.34622	3.73063	-0.977582	Down	4.99e-09	2.45e-08	2317	226	944	7.34622	28.1346	1.93727	Up	8.59e-92	4.99e-90
Piwil1	3944	0	4	0.001	0.0867981	6.43959	Up	0.0449454	0.0802913	3944	0	8	0.001	0.140071	7.13001	Up	0.00572362	0.0124042
Pkd1l3	6606	20	5	0.22802	0.0647766	-1.81561	Down	0.00680788	0.0148997	6606	20	44	0.22802	0.459948	1.01231	Up	0.00777072	0.0163888
Pkmyt1	2039	507	253	18.7272	10.6192	-0.818462	Down	4.26e-14	3.15e-13	2039	507	258	18.7272	8.73771	-1.09981	Down	9.65e-25	1.06e-23
Pkp2	2891	1372	790	35.7427	23.3865	-0.61197	Down	5.3e-22	6.17e-21	2891	1372	2465	35.7427	58.8795	0.720116	Up	1.65e-51	4.5e-50
Pla2g15	2706	404	217	11.2444	6.86308	-0.712274	Down	2.28e-09	1.15e-08	2706	404	221	11.2444	5.63975	-0.9955	Down	3.01e-17	2.31e-16
Pla2g1b	552	17	1	2.31948	0.155042	-3.90308	Down	0.000218978	0.00062267	552	17	49	2.31948	6.12988	1.40206	Up	0.000276096	0.000743582
Pla2g4d	3286	0	4	0.001	0.104179	6.70292	Up	0.0449454	0.0803558	3286	0	7	0.001	0.147104	7.2007	Up	0.0109715	0.0224444
Pla2g7	1915	1605	879	63.123	39.2832	-0.684252	Down	1.13e-30	1.89e-29	1915	1605	2657	63.123	95.8115	0.602034	Up	7.89e-41	1.56e-39
Pla2r1	7112	343	104	3.63232	1.25149	-1.53724	Down	9.09e-25	1.18e-23	7112	343	203	3.63232	1.97106	-0.88192	Down	2.08e-12	1.2e-11
Plagl2	5407	578	832	8.05106	13.169	0.7099	Up	4.48e-20	4.77e-19	5407	578	1079	8.05106	13.7803	0.775362	Up	1.76e-26	2.08e-25
Plau	2343	13	1	0.417881	0.0365271	-3.51605	Down	0.0021922	0.00526791	2343	13	43	0.417881	1.26733	1.60063	Up	0.000177253	0.000491021
Plaur	1396	30	6	1.61852	0.367835	-2.13754	Down	0.000194552	0.00055831	1396	30	12	1.61852	0.593596	-1.44712	Down	0.00218188	0.00511739
Plcb4	3692	38	110	0.775181	2.54987	1.71782	Up	1.14e-11	7.09e-11	3692	38	145	0.775181	2.71207	1.80679	Up	3.74e-14	2.41e-13
Plce1	9509	698	1047	5.52843	9.42321	0.769348	Up	2.35e-28	3.58e-27	9509	698	1963	5.52843	14.2554	1.36657	Up	2.22e-115	1.82e-113
Plcg2	4298	1309	460	22.9379	9.15964	-1.32437	Down	2.97e-72	1.42e-70	4298	1309	2502	22.9379	40.1991	0.809426	Up	1.41e-63	4.98e-62
Plcl1	6555	28	92	0.321712	1.20116	1.90059	Up	2.86e-11	1.72e-10	6555	28	3	0.321712	0.0316041	-3.34758	Down	7.96e-07	2.9e-06
Plcl2	4051	122	64	2.26819	1.35209	-0.746351	Down	0.000653034	0.00171652	4051	122	378	2.26819	6.44354	1.50631	Up	5.07e-27	6.17e-26
Plekha6	7397	97	443	0.987637	5.12549	2.37564	Up	3.81e-64	1.54e-62	7397	97	56	0.987637	0.52279	-0.917749	Down	0.000114051	0.000323772
Plekhd1	3527	31	7	0.661969	0.169856	-1.96246	Down	0.0003315	0.000917665	3527	31	15	0.661969	0.293684	-1.1725	Down	0.00806366	0.0169501
Plekhg1	7355	19	192	0.194559	2.23412	3.52142	Up	1.82e-42	4.4e-41	7355	19	90	0.194559	0.844997	2.11873	Up	3.92e-11	2.06e-10
Plekhg6	3019	229	24	5.71286	0.680354	-3.06986	Down	6.63e-38	1.39e-36	3019	229	113	5.71286	2.5847	-1.14422	Down	1.07e-12	6.28e-12
Plk2	2801	168	447	4.51729	13.6578	1.5962	Up	1.09e-38	2.34e-37	2801	168	448	4.51729	11.0449	1.28985	Up	1.93e-25	2.2e-24
Plk3	2367	574	302	18.264	10.9193	-0.742116	Down	1.51e-13	1.08e-12	2367	574	399	18.264	11.6404	-0.649853	Down	3.09e-12	1.76e-11
Plk5	2112	31	45	1.10548	1.8235	0.722043	Up	0.0308116	0.0574201	2112	31	105	1.10548	3.43313	1.63486	Up	2.02e-09	9.25e-09
Pls1	3697	152	26	3.09653	0.601881	-2.3631	Down	1.03e-19	1.08e-18	3697	152	274	3.09653	5.11795	0.724914	Up	4.32e-07	1.62e-06
Plxna1	9027	684	915	5.70682	8.6749	0.604161	Up	7.56e-17	6.7e-16	9027	684	1129	5.70682	8.63666	0.597786	Up	4.54e-18	3.63e-17
Plxnc1	7044	61	88	0.652217	1.06918	0.71308	Up	0.0027749	0.00652913	7044	61	28	0.652217	0.274495	-1.24857	Down	8.69e-05	0.000250372
Pmepa1	4531	213	45	3.54052	0.849974	-2.05847	Down	4.66e-23	5.63e-22	4531	213	545	3.54052	8.30611	1.23021	Up	1.52e-28	1.97e-27
Pml	5377	705	288	9.87485	4.58395	-1.10717	Down	2.25e-30	3.72e-29	5377	705	1191	9.87485	15.2956	0.631287	Up	9.36e-21	8.56e-20
Poc1a	1707	280	127	12.354	6.36733	-0.956212	Down	1.62e-10	9.01e-10	1707	280	195	12.354	7.88853	-0.647144	Down	1.23e-06	4.39e-06
Podxl2	2000	75	218	2.82431	9.32854	1.72375	Up	8.49e-22	9.77e-21	2000	75	41	2.82431	1.41563	-0.996458	Down	0.000282134	0.000758421
Polk	4226	48	92	0.855447	1.86314	1.12299	Up	7.15e-06	2.51e-05	4226	48	106	0.855447	1.73209	1.01777	Up	2.92e-05	8.98e-05
Polr2e	1008	3287	1758	245.596	149.261	-0.71845	Down	2.68e-66	1.14e-64	1008	3287	2139	245.596	146.536	-0.745026	Down	4.41e-79	2.16e-77
Polr3gl	1427	122	162	6.43898	9.71579	0.593499	Up	0.000558444	0.00148265	1427	122	75	6.43898	3.62938	-0.82711	Down	7.38e-05	0.00021509
Pomc	1214	15	0	0.93058	0.001	-9.86199	Down	8.21e-05	0.000249872	1214	15	6	0.93058	0.341293	-1.44712	Down	0.032164	0.0591439
Postn	3214	11	94	0.257767	2.50305	3.27954	Up	2.86e-20	3.08e-19	3214	11	30	0.257767	0.644571	1.32227	Up	0.00688844	0.0147246
Pou2f3	2522	18	0	0.537537	0.001	-9.07022	Down	1.24e-05	4.22e-05	2522	18	68	0.537537	1.86191	1.79235	Up	2.88e-07	1.1e-06
Pou3f1	3010	324	1726	8.10699	49.0751	2.59775	Up	1.64e-271	3.82e-269	3010	324	115	8.10699	2.63831	-1.61955	Down	1.96e-28	2.52e-27
Pou6f1	4953	660	211	10.0359	3.64587	-1.46084	Down	5.83e-43	1.43e-41	4953	660	1298	10.0359	18.0968	0.850561	Up	1.18e-36	2.01e-35
Ppap2c	1651	307	431	14.0047	22.3418	0.673835	Up	2.86e-10	1.56e-09	1651	307	198	14.0047	8.28158	-0.757929	Down	5.31e-09	2.36e-08
Pparg	2127	0	4	0.001	0.160946	7.33043	Up	0.0449454	0.0802821	2127	0	7	0.001	0.227261	7.82821	Up	0.0109715	0.0224299
Ppfibp1	4875	908	1225	14.0279	21.5054	0.616404	Up	8.97e-23	1.07e-21	4875	908	1528	14.0279	21.6443	0.625689	Up	8.62e-26	9.92e-25
Ppfibp2	3827	368	89	7.2422	1.9903	-1.86344	Down	3.57e-34	6.66e-33	3827	368	664	7.2422	11.9813	0.726286	Up	3.01e-15	2.07e-14
Ppip5k2	5568	475	705	6.42504	10.8362	0.754082	Up	5.35e-19	5.41e-18	5568	475	955	6.42504	11.844	0.882382	Up	4.63e-29	6.1e-28
Ppl	6277	103	2	1.23585	0.0272687	-5.50211	Down	7.65e-26	1.05e-24	6277	103	56	1.23585	0.616071	-1.00434	Down	1.81e-05	5.68e-05
Ppm1j	1720	24	5	1.05091	0.248788	-2.07865	Down	0.00112943	0.0028592	1720	24	8	1.05091	0.321186	-1.71015	Down	0.00204542	0.00481952
Ppp1r12b	3137	77	159	1.84866	4.3378	1.23048	Up	2.07e-10	1.14e-09	3137	77	140	1.84866	3.08183	0.737305	Up	0.00025238	0.000684376
Ppp1r13l	3130	705	390	16.9639	10.6637	-0.669763	Down	7.18e-14	5.22e-13	3130	705	325	16.9639	7.17025	-1.24237	Down	1.13e-40	2.22e-39
Ppp1r1b	1666	76	162	3.43574	8.32199	1.27631	Up	4.02e-11	2.38e-10	1666	76	11	3.43574	0.455945	-2.91369	Down	1.25e-14	8.24e-14
Ppp1r26	5466	33	51	0.454701	0.798523	0.812417	Up	0.0108665	0.022765	5466	33	164	0.454701	2.0719	2.18797	Up	6.8e-20	5.98e-19
Ppp2r3a	6917	69	94	0.751299	1.16305	0.63045	Up	0.00554768	0.0123446	6917	69	146	0.751299	1.45757	0.956109	Up	3.09e-06	1.05e-05
Pqlc1	3254	84	119	1.94421	3.1298	0.686886	Up	0.00075808	0.00197331	3254	84	58	1.94421	1.23085	-0.659527	Down	0.00698468	0.014892
Pram1	2278	36	18	1.19023	0.676248	-0.815614	Down	0.048265	0.0850604	2278	36	68	1.19023	2.06134	0.792347	Up	0.00685606	0.0146594
Prdm1	5205	213	28	3.08205	0.460388	-2.74297	Down	1.06e-31	1.82e-30	5205	213	687	3.08205	9.11446	1.56427	Up	2.14e-50	5.7e-49
Prdm10	3408	99	141	2.18785	3.54084	0.694581	Up	0.00021343	0.000607782	3408	99	197	2.18785	3.99174	0.867504	Up	5.78e-07	2.14e-06
Prdm16	8605	33	90	0.288831	0.895115	1.63184	Up	3.34e-09	1.66e-08	8605	33	100	0.288831	0.802498	1.47427	Up	5.76e-08	2.35e-07
Prex2	11054	148	74	1.00838	0.572927	-0.815614	Down	4.98e-05	0.000156141	11054	148	620	1.00838	3.87318	1.94148	Up	4.66e-61	1.56e-59
Prkar1b	2632	50	1	1.43076	0.0325163	-5.45947	Down	5.18e-13	3.55e-12	2632	50	96	1.43076	2.51872	0.815915	Up	0.000959856	0.00238695
Prkar2a	4040	361	500	6.72988	10.5919	0.654315	Up	3.64e-11	2.17e-10	4040	361	697	6.72988	11.9137	0.823969	Up	1.95e-19	1.68e-18
Prkar2b	3358	50	83	1.12143	2.11536	0.915569	Up	0.000316112	0.000878033	3358	50	22	1.12143	0.452415	-1.30962	Down	0.000230158	0.000627563
Prkcg	2838	443	208	11.7564	6.27246	-0.906337	Down	1.4e-14	1.07e-13	2838	443	290	11.7564	7.05636	-0.736445	Down	7.93e-12	4.39e-11
Prkcq	3313	102	4	2.31878	0.10333	-4.48804	Down	2.99e-23	3.64e-22	3313	102	222	2.31878	4.62729	0.9968	Up	2.49e-09	1.14e-08
Prkg1	6978	1	27	0.0107932	0.331146	4.93927	Up	1.87e-08	8.67e-08	6978	1	17	0.0107932	0.168234	3.96227	Up	0.000157407	0.000438115
Prlr	10328	11	0	0.0802154	0.001	-6.32581	Down	0.00102582	0.00261689	10328	11	26	0.0802154	0.173841	1.11582	Up	0.0281026	0.0524199
Pros1	3270	15	47	0.345482	1.23009	1.83208	Up	3.83e-06	1.39e-05	3270	15	37	0.345482	0.781356	1.17737	Up	0.00594032	0.0128404
Prr14l	10546	662	360	4.72772	2.92147	-0.694448	Down	7.05e-14	5.14e-13	10546	662	1219	4.72772	7.98199	0.755604	Up	1.76e-28	2.27e-27
Prr23a3	1814	12	0	0.498225	0.001	-8.96065	Down	0.000545642	0.00145039	1814	12	2	0.498225	0.0761356	-2.71015	Down	0.00446566	0.00991595
Prr7	1360	95	208	5.26097	13.0892	1.31497	Up	1.84e-14	1.39e-13	1360	95	63	5.26097	3.19887	-0.717767	Down	0.00199138	0.00470271
Prrg2	1301	73	42	4.22597	2.76286	-0.613121	Down	0.0271486	0.0513558	1301	73	34	4.22597	1.80467	-1.22755	Down	2.24e-05	6.96e-05
Prss23	3226	47	88	1.09727	2.33456	1.08923	Up	1.85e-05	6.17e-05	3226	47	85	1.09727	1.81949	0.729611	Up	0.00482116	0.0106366
Prss33	1383	9	0	0.490119	0.001	-8.93699	Down	0.00362574	0.00836057	1383	9	2	0.490119	0.0998626	-2.29512	Down	0.0265608	0.0498263
Prss8	1860	29	1	1.17427	0.0460123	-4.6736	Down	1.79e-07	7.54e-07	1860	29	55	1.17427	2.04195	0.798188	Up	0.0145866	0.0291198
Prtg	8764	151	2700	1.29765	26.3663	4.34472	Up	0	0	8764	151	541	1.29765	4.26275	1.71589	Up	1.85e-45	4.29e-44
Psd	3900	20	40	0.386231	0.877773	1.18439	Up	0.00208248	0.00503611	3900	20	7	0.386231	0.123945	-1.63976	Down	0.00644542	0.0138356
Psmb10	1270	156	67	9.25129	4.515	-1.03493	Down	3.67e-07	1.5e-06	1270	156	84	9.25129	4.56742	-1.01828	Down	9.21e-08	3.68e-07
Psme4	6442	2094	1103	24.4815	14.6535	-0.740443	Down	4.26e-45	1.14e-43	6442	2094	3467	24.4815	37.1645	0.602235	Up	8.98e-53	2.54e-51
Psmg1	985	476	276	36.3959	23.9806	-0.601907	Down	2.26e-08	1.04e-07	985	476	329	36.3959	23.0651	-0.658065	Down	1.35e-10	6.8e-10
Pstpip2	2262	54	23	1.79797	0.870206	-1.04694	Down	0.0027168	0.00640888	2262	54	100	1.79797	3.05283	0.763778	Up	0.00145028	0.00350234
Ptar1	2064	60	99	2.18939	4.10499	0.906852	Up	9.48e-05	0.000285574	2064	60	125	2.18939	4.18211	0.933703	Up	2.35e-05	7.27e-05
Ptbp3	6880	852	455	9.3268	5.65992	-0.720601	Down	1.71e-18	1.68e-17	6880	852	1797	9.3268	18.0366	0.951474	Up	4.02e-60	1.32e-58
Ptdss2	2172	1016	538	35.2302	21.1987	-0.732836	Down	2.36e-22	2.78e-21	2172	1016	675	35.2302	21.4605	-0.715132	Down	5.64e-24	6.05e-23
Pter	3706	43	69	0.873865	1.59342	0.866646	Up	0.00172791	0.00424322	3706	43	77	0.873865	1.43476	0.715331	Up	0.00840976	0.0176143
Ptgs1	2866	17	2	0.446739	0.0597229	-2.90308	Down	0.00108944	0.00276424	2866	17	62	0.446739	1.49386	1.74154	Up	1.6e-06	5.62e-06
Ptgs2	4460	27	52	0.455943	0.997828	1.12994	Up	0.000711796	0.00186123	4460	27	61	0.455943	0.944474	1.05066	Up	0.0011866	0.00291006
Ptn	2021	34	574	1.26705	24.3071	4.26183	Up	1.75e-143	1.99e-141	2021	34	3	1.26705	0.102506	-3.62769	Down	1.6e-08	6.82e-08
Ptpn18	1573	68	6	3.25583	0.326445	-3.31811	Down	5.67e-13	3.88e-12	1573	68	41	3.25583	1.79991	-0.855102	Down	0.0023684	0.00552207
Ptpn3	6369	230	79	2.71981	1.06156	-1.35732	Down	1.84e-14	1.39e-13	6369	230	772	2.71981	8.3703	1.62178	Up	2.4e-59	7.76e-58
Ptprb	11912	5	0	0.0316131	0.001	-4.98245	Down	0.045295	0.0808139	11912	5	0	0.0316131	0.001	-4.98245	Down	0.0239518	0.0454064
Ptprd	9127	209	115	1.72464	1.07834	-0.677483	Down	3.99e-05	0.000127308	9127	209	559	1.72464	4.2294	1.29415	Up	1.68e-31	2.42e-30
Ptprg	9190	472	793	3.86819	7.3849	0.93292	Up	8.83e-30	1.42e-28	9190	472	789	3.86819	5.92866	0.616047	Up	1.01e-13	6.33e-13
Ptprj	7634	139	212	1.37134	2.37668	0.793365	Up	3.39e-07	1.39e-06	7634	139	269	1.37134	2.4333	0.82733	Up	1.98e-08	8.39e-08
Ptprn2	4688	46	118	0.739012	2.15418	1.54347	Up	7.62e-11	4.39e-10	4688	46	83	0.739012	1.2226	0.726286	Up	0.0055391	0.0120539
Ptprt	12144	7	23	0.0434128	0.162089	1.90059	Up	0.00101291	0.00258776	12144	7	22	0.0434128	0.1251	1.52689	Up	0.0104954	0.0215598
Ptpru	5504	62	206	0.848388	3.20314	1.91669	Up	1.05e-23	1.31e-22	5504	62	109	0.848388	1.36755	0.688797	Up	0.00237158	0.00552867
Ptrf	3217	839	433	19.6423	11.5192	-0.769918	Down	2.9e-20	3.12e-19	3217	839	586	19.6423	12.5789	-0.642961	Down	6.69e-17	5.03e-16
Ptrh1	913	137	59	11.3014	5.53055	-1.031	Down	2.05e-06	7.69e-06	913	137	80	11.3014	6.05082	-0.901295	Down	6.19e-06	2.05e-05
Pttg1	1690	1886	702	84.0497	35.5498	-1.2414	Down	1.26e-93	8.42e-92	1690	1886	1279	84.0497	52.2611	-0.685504	Down	4.15e-40	8.02e-39
Pus3	2012	159	243	5.95183	10.3363	0.796316	Up	4.28e-08	1.92e-07	2012	159	338	5.95183	11.6007	0.962805	Up	8.43e-13	4.97e-12
Pus7l	2848	53	88	1.40158	2.64442	0.915897	Up	0.00020706	0.000591264	2848	53	102	1.40158	2.47318	0.819314	Up	0.000633328	0.00161929
Pvr	2888	403	129	10.5097	3.82278	-1.45902	Down	8.17e-27	1.17e-25	2888	403	789	10.5097	18.8658	0.844054	Up	1.21e-22	1.22e-21
Pyurf	5410	83	128	1.15548	2.02488	0.809347	Up	5.58e-05	0.000173789	5410	83	138	1.15548	1.76148	0.608294	Up	0.0021687	0.00508799
Rab20	722	37	7	3.85963	0.829751	-2.21771	Down	2.12e-05	7.04e-05	722	37	80	3.85963	7.65152	0.987284	Up	0.000407186	0.00107018
Rab29	1189	8	0	0.506745	0.001	-8.98512	Down	0.00681648	0.014908	1189	8	33	0.506745	1.91658	1.9192	Up	0.00020931	0.000573886
Rab3a	1451	113	52	5.86533	3.06706	-0.935353	Down	7.04e-05	0.000215812	1451	113	40	5.86533	1.90365	-1.62344	Down	6.63e-11	3.41e-10
Rab8a	2012	983	445	36.7965	18.9286	-0.959	Down	2.54e-33	4.62e-32	2012	983	666	36.7965	22.8582	-0.68686	Down	9.15e-22	8.82e-21
Rabac1	875	2174	1219	187.125	119.229	-0.650268	Down	1.4e-37	2.89e-36	875	2174	1298	187.125	102.438	-0.869253	Down	1.7e-68	6.8e-67
Rad21l	1659	18	2	0.817161	0.103174	-2.98554	Down	0.000636712	0.00167559	1659	18	2	0.817161	0.0832489	-3.29512	Down	0.000102895	0.00029411
Raet1a	1545	6	0	0.292485	0.001	-8.19222	Down	0.0240928	0.0463809	1545	6	0	0.292485	0.001	-8.19222	Down	0.0114566	0.0233462
Ralgds	3750	1865	1012	37.4566	23.096	-0.69758	Down	1.56e-36	3.11e-35	3750	1865	1230	37.4566	22.65	-0.725708	Down	1.11e-43	2.43e-42
Raph1	9117	1484	667	12.2592	6.26125	-0.969346	Down	2.68e-50	8.12e-49	9117	1484	3417	12.2592	25.8814	1.07805	Up	6.79e-138	7.21e-136
Rarb	3157	30	10	0.715695	0.271089	-1.40058	Down	0.00539274	0.0120256	3157	30	52	0.715695	1.13743	0.668358	Up	0.0420396	0.0750755
Rasa3	4118	66	127	1.20709	2.6394	1.12868	Up	1.16e-07	4.96e-07	4118	66	46	1.20709	0.771377	-0.646023	Down	0.0189635	0.0368973
Rasd2	2810	161	70	4.3152	2.13196	-1.01725	Down	3.5e-07	1.43e-06	2810	161	426	4.3152	10.4688	1.2786	Up	5.81e-24	6.21e-23
Rasgef1b	2996	52	103	1.3072	2.94227	1.17045	Up	9.01e-07	3.51e-06	2996	52	31	1.3072	0.714521	-0.871434	Down	0.00697172	0.0148684
Rasgrf1	4228	2	12	0.0356268	0.242903	2.76935	Up	0.00348708	0.00807911	4228	2	28	0.0356268	0.457318	3.68216	Up	1.46e-06	5.16e-06
Rasl10b	3481	116	214	2.50978	5.26135	1.06787	Up	4.64e-11	2.73e-10	3481	116	78	2.50978	1.54734	-0.69777	Down	0.000856556	0.00214628
Rasl11b	1768	161	372	6.85843	18.0073	1.39263	Up	8.62e-27	1.24e-25	1768	161	110	6.85843	4.29641	-0.674748	Down	0.000136164	0.000382561
Rassf2	4785	107	173	1.68416	3.09422	0.877547	Up	5.1e-07	2.05e-06	4785	107	204	1.68416	2.94404	0.805767	Up	1.79e-06	6.26e-06
Rassf6	1998	326	13	12.2886	0.556846	-4.4639	Down	2.5e-71	1.18e-69	1998	326	558	12.2886	19.2856	0.650202	Up	5.33e-11	2.77e-10
Rbks	1025	55	13	4.04129	1.08544	-1.89653	Down	2.37e-06	8.83e-06	1025	55	37	4.04129	2.49272	-0.697097	Down	0.02207	0.0421271
Rbm20	6592	57	177	0.651237	2.29796	1.8191	Up	2.87e-19	2.95e-18	6592	57	180	0.651237	1.8856	1.53377	Up	5.71e-14	3.64e-13
Rbm26	4105	350	169	6.4215	3.52339	-0.865946	Down	4.69e-11	2.76e-10	4105	350	625	6.4215	10.5139	0.71131	Up	5.62e-14	3.58e-13
Rbm43	2058	11	0	0.402558	0.001	-8.65305	Down	0.00102582	0.00261731	2058	11	3	0.402558	0.100663	-1.99966	Down	0.0229956	0.0437301
Rbm47	5133	7	0	0.102709	0.001	-6.68242	Down	0.0128151	0.0263233	5133	7	40	0.102709	0.538126	2.38938	Up	2.65e-06	9.12e-06
Rdh10	2295	908	390	29.7978	14.5435	-1.03483	Down	8.23e-35	1.57e-33	2295	908	560	29.7978	16.85	-0.822456	Down	4.33e-27	5.28e-26
Rdh11	1574	908	347	43.4473	18.8674	-1.20337	Down	6.92e-44	1.77e-42	1574	908	520	43.4473	22.8136	-0.929372	Down	5.78e-33	8.83e-32
Rdh12	1674	54	28	2.42952	1.43149	-0.763147	Down	0.0216078	0.0420282	1674	54	8	2.42952	0.330012	-2.88008	Down	1.18e-10	5.96e-10
Rell2	1767	56	92	2.38689	4.45593	0.900593	Up	0.000183693	0.000528999	1767	56	27	2.38689	1.05517	-1.17766	Down	0.000332024	0.000882772
Rerg	2254	5	21	0.16707	0.797356	2.25478	Up	0.00046967	0.00126814	2254	5	25	0.16707	0.765916	2.19674	Up	0.000472954	0.00123218
Resp18	710	20	6	2.12155	0.723236	-1.55258	Down	0.0152753	0.0308957	710	20	3	2.12155	0.291782	-2.86216	Down	0.000122653	0.000346697
Rffl	3636	505	165	10.4604	3.88371	-1.42943	Down	3e-32	5.28e-31	3636	505	872	10.4604	16.561	0.662854	Up	7.03e-17	5.28e-16
Rftn2	3676	51	86	1.0449	2.00221	0.938225	Up	0.000182099	0.000524508	3676	51	174	1.0449	3.26865	1.64533	Up	7.72e-15	5.18e-14
Rgl1	3887	155	261	3.0033	5.74663	0.936168	Up	7.11e-11	4.1e-10	3887	155	366	3.0033	6.50222	1.11438	Up	4.8e-17	3.63e-16
Rgs11	2006	384	83	14.4172	3.54107	-2.02554	Down	1.51e-39	3.33e-38	2006	384	793	14.4172	27.2984	0.921024	Up	4.15e-26	4.83e-25
Rgs2	3009	63	224	1.57688	6.37108	2.01446	Up	2.72e-27	3.95e-26	3009	63	190	1.57688	4.3604	1.46738	Up	7.79e-14	4.91e-13
Rgs20	2125	44	17	1.55946	0.684663	-1.18758	Down	0.00281886	0.00662555	2125	44	79	1.55946	2.56722	0.719158	Up	0.00731564	0.0155265
Rgs9bp	6589	14	70	0.160026	0.909213	2.50631	Up	5.2e-12	3.33e-11	6589	14	48	0.160026	0.503057	1.65242	Up	4.95e-05	0.000147355
Rhcg	2090	7	0	0.252251	0.001	-7.97872	Down	0.0128151	0.0263372	2090	7	0	0.252251	0.001	-7.97872	Down	0.00547994	0.0119498
Rhobtb3	4937	266	395	4.05789	6.84733	0.754812	Up	2.56e-11	1.55e-10	4937	266	492	4.05789	6.88172	0.762041	Up	1.44e-12	8.4e-12
Rhoc	1074	844	487	59.1861	38.8071	-0.608935	Down	5.19e-14	3.82e-13	1074	844	458	59.1861	29.448	-1.00709	Down	6.27e-35	1.02e-33
Rhoq	4122	860	395	15.7135	8.20118	-0.938098	Down	2.33e-28	3.54e-27	4122	860	1501	15.7135	25.1459	0.678324	Up	5.19e-29	6.81e-28
Rhpn1	2286	74	164	2.43802	6.13981	1.33248	Up	6.39e-12	4.06e-11	2286	74	42	2.43802	1.26873	-0.942327	Down	0.000575478	0.0014829
Rif1	8502	1262	570	11.1794	5.73774	-0.962292	Down	1.55e-42	3.77e-41	8502	1262	2892	11.1794	23.4894	1.07116	Up	8.13e-116	6.76e-114
Rimkla	4064	43	19	0.796886	0.400117	-0.993951	Down	0.0105752	0.0222025	4064	43	84	0.796886	1.42732	0.840862	Up	0.00154134	0.00370696
Ripk3	1965	45	0	1.72477	0.001	-10.7522	Down	4.89e-13	3.36e-12	1965	45	27	1.72477	0.948847	-0.862157	Down	0.0129364	0.0260558
Ripk4	3550	480	134	10.1834	3.23045	-1.65642	Down	1.05e-37	2.18e-36	3550	480	823	10.1834	16.0091	0.652667	Up	1.27e-15	8.88e-15
Rltpr	2504	146	39	4.39137	1.33296	-1.72004	Down	4.28e-13	2.95e-12	2504	146	104	4.39137	2.8681	-0.614576	Down	0.000828338	0.00207953
Rnaseh1	1457	218	102	11.2688	5.99139	-0.911373	Down	6.08e-08	2.69e-07	1457	218	155	11.2688	7.34628	-0.617251	Down	4.08e-05	0.000123171
Rnd2	684	1324	370	145.785	46.2948	-1.65492	Down	7.32e-101	5.4e-99	684	1324	930	145.785	93.8906	-0.634792	Down	3.24e-25	3.66e-24
Rnf113a1	1244	142	210	8.59705	14.4473	0.748884	Up	1.38e-06	5.26e-06	1244	142	97	8.59705	5.38451	-0.675025	Down	0.00033894	0.000899948
Rnf128	2750	457	95	12.516	2.9565	-2.08181	Down	2.24e-48	6.56e-47	2750	457	1077	12.516	27.0444	1.11156	Up	6.95e-47	1.67e-45
Rnf144a	5172	179	328	2.60661	5.42753	1.05812	Up	5.93e-16	4.97e-15	5172	179	376	2.60661	5.02024	0.945582	Up	1.05e-13	6.56e-13
Rnf165	7300	200	740	2.06342	8.67553	2.07191	Up	1.62e-89	1.02e-87	7300	200	88	2.06342	0.832444	-1.30962	Down	1.33e-13	8.23e-13
Rnf217	2860	248	136	6.53081	4.06968	-0.682347	Down	6.64e-06	2.34e-05	2860	248	177	6.53081	4.27368	-0.611782	Down	1.41e-05	4.5e-05
Rnf219	3456	40	72	0.871701	1.78298	1.03238	Up	0.000210796	0.00060116	3456	40	101	0.871701	2.0181	1.21109	Up	2.71e-06	9.31e-06
Rnf5	1101	673	382	46.0372	29.6936	-0.632648	Down	3.59e-12	2.32e-11	1101	673	456	46.0372	28.6004	-0.686764	Down	2.19e-15	1.52e-14
Rogdi	1392	309	151	16.7186	9.28378	-0.848672	Down	1.23e-09	6.36e-09	1392	309	207	16.7186	10.269	-0.703167	Down	4.15e-08	1.71e-07
Rpp21	500	294	169	44.2852	28.927	-0.614407	Down	7.76e-06	2.72e-05	500	294	179	44.2852	24.7217	-0.841048	Down	4.14e-10	2.01e-09
Rpusd2	5134	212	322	3.11001	5.36769	0.787382	Up	4.19e-10	2.26e-09	5134	212	369	3.11001	4.96324	0.674366	Up	3.63e-08	1.5e-07
Rrad	1575	60	83	2.86914	4.51008	0.652535	Up	0.0072188	0.0156734	1575	60	32	2.86914	1.40302	-1.03208	Down	0.000837332	0.00210011
Rragb	2281	348	520	11.4904	19.5104	0.76381	Up	1.05e-14	8.08e-14	2281	348	634	11.4904	19.1937	0.740205	Up	4.56e-15	3.1e-14
Rsl1	2045	15	25	0.552433	1.04625	0.921352	Up	0.0481156	0.0848451	2045	15	41	0.552433	1.38448	1.32547	Up	0.00146961	0.0035474
Rsph1	1163	161	91	10.4262	6.69651	-0.638736	Down	0.000627876	0.00165514	1163	161	112	10.4262	6.65018	-0.648753	Down	0.000229112	0.000625142
Rsph9	942	54	2	4.31742	0.181705	-4.5705	Down	6.07e-13	4.14e-12	942	54	33	4.31742	2.41912	-0.835684	Down	0.00795966	0.0167582
Rspo2	3340	8	17	0.180395	0.435602	1.27185	Up	0.0354246	0.0651207	3340	8	20	0.180395	0.413503	1.19674	Up	0.0430328	0.0766672
Rspo3	2396	173	40	5.43802	1.42876	-1.92831	Down	1.42e-17	1.33e-16	2396	173	701	5.43802	20.2035	1.89345	Up	1.32e-66	5.02e-65
Rtl1	5235	80	6	1.15095	0.0980893	-3.55258	Down	7.18e-16	5.98e-15	5235	80	45	1.15095	0.593596	-0.955266	Down	0.000292594	0.000783739
Rtn1	3632	47	25	0.974616	0.589089	-0.726347	Down	0.0404216	0.0731327	3632	47	19	0.974616	0.361246	-1.43185	Down	0.000132932	0.00037408
Rxra	5267	490	692	7.00671	11.2442	0.682376	Up	6.41e-16	5.36e-15	5267	490	905	7.00671	11.8653	0.759945	Up	9.34e-22	8.99e-21
Rxrg	2132	2	8	0.0706519	0.321137	2.18439	Up	0.0399598	0.0724655	2132	2	11	0.0706519	0.356287	2.33424	Up	0.0199784	0.038672
Ryr2	16813	52	8	0.232938	0.0407223	-2.51605	Down	4.78e-08	2.13e-07	16813	52	198	0.232938	0.813233	1.80373	Up	9.12e-19	7.58e-18
Ryr3	15408	25	10	0.122201	0.0555445	-1.13754	Down	0.031319	0.0582333	15408	25	63	0.122201	0.282351	1.20823	Up	0.00022749	0.000621038
S100a10	650	671	125	77.7482	16.4583	-2.24	Down	8e-77	4.04e-75	650	671	393	77.7482	41.7517	-0.896974	Down	1.93e-23	2.02e-22
S100a11	504	602	320	89.9596	54.3384	-0.727306	Down	1.06e-13	7.63e-13	504	602	304	89.9596	41.6522	-1.11088	Down	1.59e-29	2.15e-28
S100a16	1061	5	0	0.354924	0.001	-8.47137	Down	0.045295	0.0806845	1061	5	0	0.354924	0.001	-8.47137	Down	0.0239518	0.0453792
S100a6	719	162	58	16.9694	6.90377	-1.29748	Down	5.5e-10	2.94e-09	719	162	95	16.9694	9.1241	-0.895185	Down	1.02e-06	3.67e-06
S1pr1	3029	26	47	0.64648	1.32796	1.03854	Up	0.00266728	0.00630352	3029	26	97	0.64648	2.2114	1.77428	Up	1.05e-09	4.92e-09
S1pr3	4484	50	73	0.839819	1.3933	0.730354	Up	0.00541112	0.0120648	4484	50	136	0.839819	2.09444	1.31842	Up	5.73e-09	2.55e-08
Samd5	2495	6	116	0.181118	3.979	4.4574	Up	5.41e-31	9.15e-30	2495	6	44	0.181118	1.2178	2.74928	Up	9.61e-08	3.83e-07
Sar1b	1253	840	419	50.4905	28.6187	-0.819053	Down	2.19e-22	2.58e-21	1253	840	503	50.4905	27.7212	-0.865022	Down	2.63e-27	3.24e-26
Saysd1	2304	31	10	1.01335	0.371454	-1.44788	Down	0.00371296	0.00854398	2304	31	55	1.01335	1.64845	0.701972	Up	0.0289242	0.0537431
Scaf11	7724	2494	3748	24.3184	41.5283	0.772045	Up	1.5e-97	1.07e-95	7724	2494	4892	24.3184	43.736	0.846772	Up	3.51e-132	3.46e-130
Scamp1	3588	1269	706	26.6373	16.8399	-0.661566	Down	2.87e-23	3.5e-22	3588	1269	2479	26.6373	47.7111	0.840875	Up	3.94e-67	1.53e-65
Scarf2	3302	58	2	1.32292	0.051837	-4.6736	Down	5.56e-14	4.07e-13	3302	58	36	1.32292	0.752871	-0.813247	Down	0.0071927	0.015284
Scg2	2485	85	536	2.57617	18.4597	2.84108	Up	2.74e-94	1.84e-92	2485	85	44	2.57617	1.2227	-1.07515	Down	3.85e-05	0.000116662
Scn2b	4562	35	79	0.577822	1.48204	1.35888	Up	1.35e-06	5.16e-06	4562	35	84	0.577822	1.27151	1.13784	Up	4.75e-05	0.000141931
Scn3b	4241	41	98	0.72811	1.97763	1.44154	Up	1.77e-08	8.22e-08	4241	41	19	0.72811	0.309372	-1.23482	Down	0.00146433	0.00353519
Scn5a	8455	31	57	0.27614	0.576963	1.06308	Up	0.000739584	0.00193001	8455	31	60	0.27614	0.490041	0.827503	Up	0.00845444	0.0177009
Scube3	2982	100	142	2.52565	4.07538	0.690277	Up	0.000219534	0.000624023	2982	100	384	2.52565	8.89239	1.81592	Up	2.82e-35	4.61e-34
Scx	1136	12	24	0.795581	1.80809	1.18439	Up	0.0175759	0.0349856	1136	12	2	0.795581	0.121576	-2.71015	Down	0.00446566	0.00991734
Sdpr	3055	18	57	0.443754	1.5968	1.84735	Up	2.99e-07	1.23e-06	3055	18	39	0.443754	0.881553	0.990286	Up	0.0140014	0.0280117
Sds	1164	9	0	0.582332	0.001	-9.1857	Down	0.00362574	0.00835686	1164	9	0	0.582332	0.001	-9.1857	Down	0.00125375	0.00306191
Sec16a	8739	1819	787	15.6766	7.70726	-1.02432	Down	6.54e-67	2.81e-65	8739	1819	3263	15.6766	25.784	0.717862	Up	3.03e-67	1.18e-65
Sec31b	3923	56	2	1.07511	0.0436314	-4.62297	Down	1.84e-13	1.3e-12	3923	56	100	1.07511	1.76026	0.71131	Up	0.00276178	0.0063725
Sel1l3	4512	62	24	1.03491	0.455228	-1.18485	Down	0.000380312	0.00104333	4512	62	112	1.03491	1.71413	0.727968	Up	0.00121993	0.0029867
Selenbp1	1685	45	5	2.01138	0.253955	-2.98554	Down	2.93e-08	1.33e-07	1685	45	28	2.01138	1.1475	-0.809689	Down	0.0184796	0.0360355
Sema3a	6850	15	37	0.164923	0.462273	1.48695	Up	0.000424296	0.00115464	6850	15	39	0.164923	0.39316	1.25332	Up	0.00298972	0.00683952
Sema3c	4955	63	191	0.957587	3.29896	1.78453	Up	3.59e-20	3.84e-19	4955	63	123	0.957587	1.71418	0.840044	Up	0.000124734	0.00035214
Sema3d	6521	42	21	0.485083	0.275608	-0.815614	Down	0.0324786	0.0602025	6521	42	228	0.485083	2.41444	2.31538	Up	6.48e-29	8.48e-28
Sema3f	3393	80	183	1.77577	4.61588	1.37816	Up	9.36e-14	6.75e-13	3393	80	49	1.77577	0.997257	-0.832409	Down	0.00126469	0.00308719
Sema4a	3224	97	39	2.26599	1.03528	-1.13012	Down	1.74e-05	5.84e-05	3224	97	58	2.26599	1.2423	-0.867123	Down	0.000235296	0.000640688
Sema6d	6509	190	84	2.19847	1.10447	-0.993152	Down	5.66e-08	2.51e-07	6509	190	464	2.19847	4.92265	1.16293	Up	1.38e-22	1.38e-21
Sept3	4731	545	732	8.67611	13.2417	0.609973	Up	5.4e-14	3.96e-13	4731	545	905	8.67611	13.2096	0.606471	Up	3.93e-15	2.68e-14
Sept5	2127	118	264	4.17826	10.6224	1.34614	Up	1.47e-18	1.44e-17	2127	118	195	4.17826	6.33085	0.599496	Up	0.00031612	0.000842613
Serinc2	1881	104	179	4.16415	8.14425	0.967762	Up	2.88e-08	1.31e-07	1881	104	40	4.16415	1.46847	-1.5037	Down	3.22e-09	1.46e-08
Serinc5	5318	555	279	7.86006	4.48996	-0.807837	Down	5.49e-15	4.31e-14	5318	555	965	7.86006	12.5307	0.67285	Up	5.71e-19	4.79e-18
Serpina1c	1424	25	8	1.32224	0.480803	-1.45947	Down	0.0090938	0.0194036	1424	25	140	1.32224	6.78911	2.36024	Up	1.06e-18	8.77e-18
Serpine2	2055	296	154	10.8483	6.41351	-0.758281	Down	6.7e-08	2.95e-07	2055	296	633	10.8483	21.271	0.971417	Up	5.61e-23	5.73e-22
Serpinf1	1494	39	73	1.96605	4.18176	1.08881	Up	9.72e-05	0.000292227	1494	39	201	1.96605	9.29053	2.24046	Up	1.01e-24	1.11e-23
Serping1	1820	34	62	1.40698	2.91546	1.05112	Up	0.00048647	0.00130693	1820	34	64	1.40698	2.42831	0.787346	Up	0.00912126	0.0189588
Sertad3	1257	342	193	20.4914	13.1404	-0.64101	Down	5.45e-07	2.19e-06	1257	342	211	20.4914	11.5916	-0.821944	Down	3.87e-11	2.04e-10
Setx	10970	1141	586	7.83358	4.5717	-0.77694	Down	2.18e-27	3.18e-26	10970	1141	3462	7.83358	21.7929	1.47612	Up	1.4e-226	2.67e-224
Sez6l	6080	13	23	0.161035	0.323751	1.00751	Up	0.0413772	0.0747054	6080	13	31	0.161035	0.35209	1.12857	Up	0.0151922	0.0301762
Sgms2	5790	32	8	0.416249	0.118249	-1.81561	Down	0.000529846	0.00141444	5790	32	57	0.416249	0.679816	0.707699	Up	0.0250552	0.0472995
Sgol2a	5314	1228	674	17.4044	10.8549	-0.681104	Down	1.14e-23	1.4e-22	5314	1228	2707	17.4044	35.1772	1.01519	Up	1.41e-99	9.11e-98
Sgpp1	3324	113	189	2.56035	4.86618	0.926449	Up	3.87e-08	1.74e-07	3324	113	294	2.56035	6.10775	1.2543	Up	1.49e-16	1.1e-15
Sgpp2	3998	19	4	0.357925	0.0856257	-2.06354	Down	0.00420306	0.00958116	3998	19	44	0.357925	0.759985	1.08631	Up	0.00481074	0.0106151
Sh2d5	3140	38	13	0.911455	0.354324	-1.3631	Down	0.00205868	0.00498552	3140	38	19	0.911455	0.417849	-1.12519	Down	0.00446294	0.00991548
Sh3bgr	1321	18	33	1.02624	2.13795	1.05886	Up	0.0107156	0.0224669	1321	18	7	1.02624	0.365924	-1.48776	Down	0.0162035	0.031972
Sh3pxd2b	7432	169	404	1.71263	4.65225	1.44172	Up	1.97e-30	3.27e-29	7432	169	343	1.71263	3.18701	0.895994	Up	1.15e-11	6.31e-11
Shc4	4820	12	1	0.187506	0.0177558	-3.40058	Down	0.00386598	0.00886597	4820	12	49	0.187506	0.702011	1.90456	Up	6.12e-06	2.02e-05
She	5745	14	0	0.183535	0.001	-7.51991	Down	0.000154376	0.000449478	5745	14	65	0.183535	0.781301	2.08982	Up	2.84e-08	1.18e-07
Shisa4	1190	28	41	1.77212	2.94865	0.734583	Up	0.0364578	0.0667365	1190	28	7	1.77212	0.406206	-2.12519	Down	0.000113746	0.000322965
Shisa6	7487	71	136	0.71422	1.5546	1.1221	Up	4.78e-08	2.13e-07	7487	71	149	0.71422	1.37427	0.94423	Up	3.1e-06	1.06e-05
Shtn1	4081	15	29	0.276825	0.608161	1.13548	Up	0.0114563	0.0239106	4081	15	39	0.276825	0.659923	1.25332	Up	0.00298972	0.00683853
Sigirr	1990	43	16	1.62741	0.688104	-1.24188	Down	0.00223432	0.00535096	1990	43	77	1.62741	2.67198	0.715331	Up	0.00840976	0.017612
Siglece	1849	6	14	0.244397	0.648005	1.40678	Up	0.04002	0.072524	1849	6	19	0.244397	0.709597	1.53777	Up	0.0172774	0.0338879
Sik2	3552	260	538	5.51292	12.9627	1.23348	Up	9.1e-32	1.57e-30	3552	260	437	5.51292	8.49579	0.623931	Up	2.19e-08	9.24e-08
Sil1	1699	803	425	35.5962	21.4083	-0.733551	Down	5.08e-18	4.87e-17	1699	803	516	35.5962	20.9726	-0.76322	Down	2.06e-21	1.96e-20
Sirt7	1715	361	184	15.8535	9.18207	-0.787907	Down	7.03e-10	3.72e-09	1715	361	218	15.8535	8.77784	-0.852862	Down	2.41e-12	1.38e-11
Slc16a12	3870	0	6	0.001	0.132687	7.05188	Up	0.00984798	0.0208302	3870	0	5	0.001	0.0892183	6.47927	Up	0.040314	0.0724277
Slc16a4	2186	4	21	0.137813	0.82216	2.5767	Up	0.000156638	0.000455297	2186	4	13	0.137813	0.410666	1.57525	Up	0.0481192	0.0847355
Slc16a6	4216	50	24	0.893204	0.487189	-0.874508	Down	0.0130712	0.0267926	4216	50	96	0.893204	1.57241	0.815915	Up	0.000959856	0.00238733
Slc18a2	3803	63	29	1.24766	0.652617	-0.934913	Down	0.00313462	0.00732242	3803	63	142	1.24766	2.57844	1.04728	Up	7.1e-07	2.6e-06
Slc22a15	6638	26	8	0.294997	0.103143	-1.51605	Down	0.0061778	0.0136318	6638	26	12	0.294997	0.124836	-1.24067	Down	0.0113434	0.0231423
Slc23a2	6364	568	254	6.72202	3.41579	-0.976676	Down	1.72e-20	1.87e-19	6364	568	1165	6.72202	12.6413	0.911176	Up	6.06e-37	1.04e-35
Slc24a1	5213	10	0	0.144475	0.001	-7.17468	Down	0.00192856	0.00469377	5213	10	3	0.144475	0.0397401	-1.86216	Down	0.0391634	0.070682
Slc25a42	3172	42	22	0.997235	0.593576	-0.7485	Down	0.0470756	0.0831525	3172	42	74	0.997235	1.61099	0.691945	Up	0.0121283	0.0246102
Slc25a45	1833	6	0	0.24653	0.001	-7.94562	Down	0.0240928	0.0463522	1833	6	0	0.24653	0.001	-7.94562	Down	0.0114566	0.0233432
Slc26a10	2215	339	120	11.5268	4.63655	-1.31386	Down	1.09e-19	1.13e-18	2215	339	234	11.5268	7.2952	-0.659968	Down	5.58e-08	2.27e-07
Slc26a5	4616	7	0	0.114212	0.001	-6.83558	Down	0.0128151	0.026299	4616	7	0	0.114212	0.001	-6.83558	Down	0.00547994	0.0119416
Slc26a7	2371	29	221	0.921187	7.97715	3.11431	Up	1.35e-43	3.4e-42	2371	29	71	0.921187	2.06786	1.16658	Up	0.000138954	0.000389568
Slc2a10	3434	21	0	0.460575	0.001	-8.84729	Down	1.86e-06	7e-06	3434	21	47	0.460575	0.945132	1.03708	Up	0.00497954	0.0109615
Slc2a12	3762	37	52	0.740737	1.18296	0.675372	Up	0.0285106	0.0535873	3762	37	71	0.740737	1.30327	0.815103	Up	0.00462974	0.01025
Slc30a3	2001	23	1	0.865689	0.0427701	-4.33918	Down	6.44e-06	2.28e-05	2001	23	48	0.865689	1.65649	0.93621	Up	0.00909268	0.0189069
Slc35a5	4200	30	52	0.537964	1.0596	0.977935	Up	0.00263042	0.00622965	4200	30	91	0.537964	1.49619	1.47571	Up	2.25e-07	8.68e-07
Slc35b4	3697	463	732	9.4322	16.9453	0.845217	Up	1.32e-23	1.63e-22	3697	463	765	9.4322	14.2892	0.599257	Up	8.92e-13	5.25e-12
Slc35f3	2783	8	1	0.2165	0.030752	-2.81561	Down	0.0355332	0.0652664	2783	8	24	0.2165	0.595516	1.45977	Up	0.00955026	0.0197984
Slc35g1	3471	83	255	1.80096	6.28742	1.8037	Up	8.73e-27	1.25e-25	3471	83	194	1.80096	3.8596	1.09968	Up	1.58e-09	7.28e-09
Slc36a2	2431	1	18	0.0309811	0.633687	4.35431	Up	1.21e-05	4.14e-05	2431	1	28	0.0309811	0.795368	4.68216	Up	1.9e-07	7.35e-07
Slc38a3	2610	317	123	9.14745	4.03322	-1.18144	Down	6.45e-16	5.39e-15	2610	317	1022	9.14745	27.0399	1.56365	Up	4.42e-74	1.96e-72
Slc39a10	4961	692	988	10.5055	17.0441	0.698125	Up	6.64e-23	7.95e-22	4961	692	1298	10.5055	18.0676	0.782255	Up	5.53e-32	8.12e-31
Slc39a14	4927	162	55	2.47636	0.95536	-1.3741	Down	9.02e-11	5.16e-10	4927	162	603	2.47636	8.45142	1.77097	Up	1.14e-52	3.21e-51
Slc39a2	2334	27	1	0.871253	0.0366679	-4.5705	Down	5.94e-07	2.37e-06	2334	27	50	0.871253	1.47933	0.763778	Up	0.02511	0.0473634
Slc40a1	3380	61	33	1.35923	0.835573	-0.701957	Down	0.0230318	0.0445089	3380	61	164	1.35923	3.3506	1.30162	Up	2.34e-10	1.15e-09
Slc41a2	4386	82	5	1.40808	0.0975637	-3.85124	Down	3.31e-17	3e-16	4386	82	324	1.40808	5.10119	1.85711	Up	6.84e-31	9.7e-30
Slc43a2	7147	215	72	2.26567	0.862176	-1.39388	Down	4.15e-14	3.06e-13	7147	215	145	2.26567	1.401	-0.693475	Down	6.25e-06	2.06e-05
Slc44a1	3102	652	197	15.8302	5.43515	-1.54229	Down	7.54e-46	2.08e-44	3102	652	1269	15.8302	28.2498	0.835557	Up	7.46e-35	1.21e-33
Slc44a3	2560	127	1	3.73633	0.0334308	-6.8043	Down	9.84e-34	1.81e-32	2560	127	88	3.73633	2.37377	-0.654444	Down	0.000977758	0.00242841
Slc47a2	2377	18	0	0.570328	0.001	-9.15565	Down	1.24e-05	4.22e-05	2377	18	2	0.570328	0.0581026	-3.29512	Down	0.000102895	0.000294056
Slc4a11	3201	79	28	1.85876	0.748617	-1.31204	Down	1.35e-05	4.57e-05	3201	79	255	1.85876	5.5011	1.56538	Up	1.02e-19	8.87e-19
Slc6a1	4295	0	6	0.001	0.119557	6.90156	Up	0.00984798	0.0208386	4295	0	11	0.001	0.176858	7.46645	Up	0.000812612	0.00204395
Slc6a13	2150	47	67	1.64642	2.667	0.695886	Up	0.0106546	0.0223451	2150	47	21	1.64642	0.674491	-1.28746	Down	0.000426956	0.00111935
Slc7a7	2283	541	89	17.8473	3.33635	-2.41937	Down	4.05e-68	1.79e-66	2283	541	1008	17.8473	30.4895	0.772604	Up	1.06e-24	1.16e-23
Slc9a9	3492	3	13	0.0647036	0.318608	2.29986	Up	0.00593674	0.0131464	3492	3	35	0.0647036	0.692132	3.41913	Up	1.47e-07	5.74e-07
Slco4a1	3087	58	23	1.41505	0.637644	-1.15003	Down	0.00079608	0.00206498	3087	58	143	1.41505	3.19885	1.1767	Up	4.61e-08	1.89e-07
Slirp	419	392	211	70.4617	43.0978	-0.709225	Down	4.5e-09	2.22e-08	419	392	199	70.4617	32.797	-1.10328	Down	1.41e-19	1.22e-18
Slitrk2	7778	8	46	0.0774646	0.506147	2.70795	Up	5.83e-09	2.85e-08	7778	8	36	0.0774646	0.319617	2.04473	Up	5.3e-05	0.000157387
Slitrk4	3935	26	84	0.497634	1.82693	1.87626	Up	2.97e-10	1.62e-09	3935	26	55	0.497634	0.965191	0.955729	Up	0.00444428	0.00988097
Slitrk5	4807	38	86	0.595375	1.53113	1.36272	Up	4.33e-07	1.75e-06	4807	38	81	0.595375	1.16361	0.966731	Up	0.000471852	0.00122991
Slitrk6	4242	6	0	0.106528	0.001	-6.73508	Down	0.0240928	0.0463122	4242	6	0	0.106528	0.001	-6.73508	Down	0.0114566	0.0233372
Slx4ip	2840	18	35	0.477348	1.05472	1.14374	Up	0.00514344	0.0115092	2840	18	62	0.477348	1.50754	1.65908	Up	3.51e-06	1.19e-05
Smad2	8863	434	762	3.68799	7.35803	0.996482	Up	7.91e-32	1.37e-30	8863	434	738	3.68799	5.75004	0.640735	Up	9.32e-14	5.82e-13
Smarca2	5813	339	495	4.39219	7.28772	0.730529	Up	3.96e-13	2.74e-12	5813	339	576	4.39219	6.84254	0.639593	Up	5.03e-11	2.62e-10
Smarcc1	5673	1877	2736	24.9191	41.2753	0.728026	Up	6.47e-65	2.63e-63	5673	1877	3318	24.9191	40.3886	0.696694	Up	5.97e-65	2.17e-63
Smchd1	7047	1416	742	15.1335	9.01128	-0.747944	Down	1.46e-31	2.5e-30	7047	1416	2749	15.1335	26.938	0.831895	Up	6.27e-73	2.68e-71
Smim10l1	2512	197	322	5.90647	10.9704	0.893251	Up	3.41e-12	2.21e-11	2512	197	384	5.90647	10.5562	0.83772	Up	1.18e-11	6.43e-11
Smim13	4483	160	273	2.68802	5.21172	0.955215	Up	1.2e-11	7.44e-11	4483	160	280	2.68802	4.31305	0.682164	Up	1.27e-06	4.52e-06
Smim14	2084	1715	909	61.9795	37.3296	-0.73147	Down	1.69e-36	3.37e-35	2084	1715	1087	61.9795	36.0186	-0.783048	Down	9.03e-46	2.1e-44
Smpd3	5148	6	33	0.0877797	0.548608	2.64382	Up	1.26e-06	4.83e-06	5148	6	20	0.0877797	0.268279	1.61177	Up	0.0113984	0.0232394
Smpdl3a	1791	95	1	3.99493	0.047785	-6.38547	Down	4.4e-25	5.78e-24	1791	95	32	3.99493	1.23381	-1.69505	Down	6.82e-10	3.25e-09
Smug1	3611	82	156	1.71028	3.6973	1.11224	Up	6.37e-09	3.1e-08	3611	82	138	1.71028	2.63904	0.625781	Up	0.00166304	0.00397544
Sned1	4474	117	30	1.96957	0.573868	-1.77909	Down	3.29e-11	1.97e-10	4474	117	249	1.96957	3.84325	0.964446	Up	7.97e-10	3.78e-09
Snhg11	5864	180	93	2.31185	1.3573	-0.768308	Down	2.11e-05	7.01e-05	5864	180	299	2.31185	3.52105	0.606958	Up	6.36e-06	2.1e-05
Sntb1	2153	22	3	0.769591	0.119252	-2.69008	Down	0.000304802	0.000849193	2153	22	111	0.769591	3.5602	2.20979	Up	4.56e-14	2.92e-13
Snx21	1520	430	169	21.3062	9.51547	-1.16293	Down	1.42e-20	1.55e-19	1520	430	726	21.3062	32.9828	0.630442	Up	3.25e-13	1.96e-12
Socs1	1339	384	81	21.5989	5.17716	-2.06073	Down	2.13e-40	4.83e-39	1339	384	707	21.5989	36.4614	0.755413	Up	3.59e-17	2.74e-16
Soga3	3946	114	65	2.17585	1.40975	-0.626136	Down	0.00477132	0.0107367	3946	114	77	2.17585	1.3475	-0.691294	Down	0.00104591	0.00258671
Sorbs2	6094	89	41	1.09994	0.575796	-0.933795	Down	0.00043528	0.00118287	6094	89	173	1.09994	1.96037	0.833704	Up	6e-06	1.99e-05
Sorcs2	5721	334	681	4.39699	10.1874	1.21219	Up	9.93e-39	2.13e-37	5721	334	149	4.39699	1.7985	-1.28973	Down	3.08e-21	2.91e-20
Sox1	4037	32	178	0.596998	3.77353	2.66012	Up	2.96e-30	4.87e-29	4037	32	9	0.596998	0.15395	-1.95527	Down	8.97e-05	0.0002583
Sox21	3797	865	149	17.1576	3.3584	-2.353	Down	1.84e-104	1.43e-102	3797	865	611	17.1576	11.1121	-0.626719	Down	1.14e-16	8.44e-16
Sox3	2065	2391	3438	87.2049	142.486	0.708341	Up	2.26e-77	1.16e-75	2065	2391	1711	87.2049	57.217	-0.607965	Down	4.98e-41	9.84e-40
Sox30	2995	7	0	0.176028	0.001	-7.45966	Down	0.0128151	0.0263094	2995	7	0	0.176028	0.001	-7.45966	Down	0.00547994	0.0119432
Sox5	7331	25	6	0.256837	0.0700447	-1.87451	Down	0.00186286	0.00454309	7331	25	11	0.256837	0.103615	-1.30962	Down	0.00966052	0.0199903
Sox7	3266	4	205	0.0922412	5.37186	5.86387	Up	1.57e-61	5.94e-60	3266	4	15	0.0922412	0.317154	1.7817	Up	0.0199793	0.0386548
Sox8	2999	4	25	0.100453	0.713429	2.82824	Up	1.35e-05	4.57e-05	2999	4	15	0.100453	0.34539	1.7817	Up	0.0199793	0.03865
Sox9	4146	65	667	1.18077	13.7684	3.54356	Up	2.22e-144	2.58e-142	4146	65	32	1.18077	0.532986	-1.14756	Down	0.000150463	0.000419751
Sp5	2097	17	94	0.610565	3.83633	2.65151	Up	1.33e-16	1.17e-15	2097	17	155	0.610565	5.10421	3.06347	Up	9.3e-27	1.11e-25
Spata13	7541	190	362	1.89761	4.10834	1.11438	Up	7.5e-19	7.52e-18	7541	190	486	1.89761	4.45043	1.22977	Up	1.3e-25	1.48e-24
Spats2l	3932	73	25	1.39827	0.544144	-1.36158	Down	1.7e-05	5.71e-05	3932	73	189	1.39827	3.31928	1.24723	Up	4.57e-11	2.38e-10
Spint2	1460	1416	611	73.0452	35.8159	-1.02819	Down	8.56e-53	2.75e-51	1460	1416	780	73.0452	36.8924	-0.985466	Down	1.85e-55	5.54e-54
Spp1	1517	209	21	10.3763	1.18473	-3.13066	Down	2.38e-35	4.58e-34	1517	209	403	10.3763	18.3449	0.822086	Up	8.01e-12	4.43e-11
Spred1	6317	566	323	6.74818	4.37601	-0.624882	Down	2.88e-10	1.57e-09	6317	566	1191	6.74818	13.0195	0.948108	Up	3.31e-40	6.41e-39
Spred2	2872	527	288	13.82	8.58213	-0.687348	Down	3.63e-11	2.16e-10	2872	527	915	13.82	22.0005	0.670778	Up	5.61e-18	4.46e-17
Spry2	2087	230	57	8.30016	2.33743	-1.82821	Down	2.07e-21	2.34e-20	2087	230	397	8.30016	13.136	0.662314	Up	1.87e-08	7.95e-08
Spry4	4590	112	10	1.83775	0.186455	-3.30104	Down	1.76e-20	1.91e-19	4590	112	445	1.83775	6.69487	1.86512	Up	4.58e-42	9.38e-41
Spsb2	1226	284	131	17.4465	9.14467	-0.931938	Down	2.92e-10	1.59e-09	1226	284	136	17.4465	7.66026	-1.18748	Down	3.04e-16	2.2e-15
Sptan1	8080	3895	2212	36.3059	23.4294	-0.631886	Down	9.19e-63	3.58e-61	8080	3895	6593	36.3059	56.3465	0.634121	Up	5.11e-108	3.79e-106
Sptbn2	8235	117	53	1.07005	0.550807	-0.958058	Down	3.67e-05	0.000117415	8235	117	195	1.07005	1.63518	0.611775	Up	0.000244842	0.000665419
Srcin1	6965	164	283	1.77339	3.47738	0.971492	Up	2.53e-12	1.65e-11	6965	164	315	1.77339	3.12309	0.816465	Up	1.88e-09	8.63e-09
Srf	4093	1209	1716	22.2467	35.8808	0.689621	Up	8.99e-38	1.87e-36	4093	1209	692	22.2467	11.6751	-0.930161	Down	2.18e-43	4.73e-42
Sri	2439	768	223	23.7154	7.82492	-1.59968	Down	1.58e-56	5.38e-55	2439	768	392	23.7154	11.0986	-1.09544	Down	2.08e-36	3.51e-35
Ssh2	9175	58	96	0.476106	0.895472	0.911367	Up	0.000113486	0.000338007	9175	58	199	0.476106	1.49776	1.65345	Up	7.16e-17	5.37e-16
Sspo	15586	81	39	0.39141	0.214149	-0.870062	Down	0.00157775	0.00390153	15586	81	382	0.39141	1.69248	2.11239	Up	1.73e-42	3.59e-41
Ssr2	1183	5918	3264	376.766	236.131	-0.674083	Down	1.33e-105	1.05e-103	1183	5918	2867	376.766	167.355	-1.17076	Down	2.14e-298	5.74e-296
St3gal1	5784	44	155	0.572935	2.29346	2.00108	Up	3.39e-19	3.47e-18	5784	44	23	0.572935	0.274596	-1.06106	Down	0.00349054	0.00789268
St3gal6	1592	42	22	1.98695	1.18268	-0.7485	Down	0.0470756	0.083143	1592	42	132	1.98695	5.72567	1.52689	Up	1.49e-10	7.46e-10
St8sia1	8995	47	21	0.39353	0.199804	-0.977885	Down	0.00828772	0.0178228	8995	47	102	0.39353	0.783058	0.992645	Up	5.93e-05	0.000174824
St8sia2	5375	34	89	0.476411	1.41709	1.57266	Up	1.03e-08	4.94e-08	5375	34	67	0.476411	0.860779	0.853435	Up	0.00424206	0.00946467
St8sia3	6280	48	113	0.575656	1.53995	1.4196	Up	2.21e-09	1.11e-08	6280	48	22	0.575656	0.241912	-1.25072	Down	0.000499244	0.00129725
Stac2	3049	516	146	12.746	4.0981	-1.63702	Down	9.11e-40	2.02e-38	3049	516	1006	12.746	22.7843	0.837996	Up	4.2e-28	5.33e-27
Star	4007	77	31	1.44728	0.662109	-1.1282	Down	0.0001357	0.000398303	4007	77	146	1.44728	2.5161	0.797847	Up	6.27e-05	0.000184445
Stbd1	1985	187	302	7.09516	13.0207	0.875896	Up	3.39e-11	2.03e-10	1985	187	134	7.09516	4.66165	-0.605996	Down	0.00018602	0.000513775
Steap1	1216	128	52	7.92789	3.6598	-1.11517	Down	1.01e-06	3.91e-06	1216	128	234	7.92789	13.2885	0.745174	Up	1.73e-06	6.06e-06
Steap2	10696	264	38	1.85893	0.304053	-2.61208	Down	5.26e-37	1.07e-35	10696	264	933	1.85893	6.02359	1.69615	Up	6.16e-76	2.82e-74
Stk26	3333	79	14	1.78514	0.359484	-2.31204	Down	1.22e-10	6.9e-10	3333	79	252	1.78514	5.22108	1.54831	Up	3.21e-19	2.74e-18
Stk38	3288	1482	694	33.9467	18.064	-0.910152	Down	2.14e-45	5.8e-44	3288	1482	2619	33.9467	55.0046	0.69628	Up	1.36e-51	3.73e-50
Stmn3	1136	288	389	19.0939	29.3061	0.618087	Up	2.89e-08	1.31e-07	1136	288	97	19.0939	5.89642	-1.6952	Down	4.59e-27	5.6e-26
Stox2	10521	393	593	2.81331	4.82375	0.777889	Up	4.85e-17	4.35e-16	10521	393	1138	2.81331	7.46931	1.40871	Up	9.24e-71	3.79e-69
Stra6	3078	16	64	0.391501	1.7795	2.18439	Up	1.3e-09	6.73e-09	3078	16	36	0.391501	0.807661	1.04473	Up	0.0137396	0.0275193
Stub1	1672	1445	786	65.0898	40.2322	-0.694082	Down	1.92e-28	2.94e-27	1672	1445	901	65.0898	37.2121	-0.806661	Down	8.58e-41	1.69e-39
Stx11	2396	144	34	4.52644	1.21445	-1.89808	Down	1.39e-14	1.06e-13	2396	144	77	4.52644	2.21921	-1.02833	Down	2.3e-07	8.86e-07
Stx3	3271	1430	773	32.9258	20.2249	-0.703089	Down	9.03e-29	1.4e-27	3271	1430	2439	32.9258	51.4904	0.645084	Up	2.56e-42	5.32e-41
Stxbp5	9074	629	258	5.22075	2.43337	-1.1013	Down	4.69e-27	6.78e-26	9074	629	1231	5.22075	9.36816	0.843508	Up	2.2e-34	3.51e-33
Stxbp6	4325	52	29	0.905521	0.573851	-0.658073	Down	0.0478296	0.0844077	4325	52	32	0.905521	0.510927	-0.825631	Down	0.00996814	0.0205783
Susd5	3874	22	7	0.427705	0.154641	-1.46769	Down	0.0143316	0.0291575	3874	22	43	0.427705	0.766485	0.841642	Up	0.0242072	0.0457698
Suz12	4373	4943	2797	85.1319	54.7394	-0.637121	Down	2.69e-80	1.46e-78	4373	4943	8330	85.1319	131.541	0.627739	Up	1.43e-133	1.44e-131
Svep1	11275	13	1	0.0868377	0.0075905	-3.51605	Down	0.0021922	0.00526954	11275	13	182	0.0868377	1.11468	3.68216	Up	1.93e-36	3.27e-35
Sycp3	1122	62	1	4.16179	0.0762771	-5.76981	Down	3.26e-16	2.79e-15	1122	62	230	4.16179	14.1557	1.7661	Up	5.46e-21	5.09e-20
Syde2	5495	531	953	7.27793	14.8427	1.02815	Up	2.19e-41	5.13e-40	5495	531	926	7.27793	11.6369	0.677109	Up	1.88e-18	1.54e-17
Synj2bp-cox16	2313	33	16	1.07453	0.592013	-0.860008	Down	0.048222	0.0849943	2313	33	6	1.07453	0.179131	-2.58462	Down	2.35e-06	8.14e-06
Synm	7866	21	50	0.20107	0.544005	1.43592	Up	6.33e-05	0.000195502	7866	21	52	0.20107	0.456504	1.18293	Up	0.00101065	0.00250616
Syt4	3901	11	21	0.212372	0.460713	1.11727	Up	0.034229	0.063124	3901	11	31	0.212372	0.548758	1.36957	Up	0.00475692	0.0105051
Syt5	1750	98	2	4.21764	0.097809	-5.43032	Down	1.63e-24	2.09e-23	1750	98	69	4.21764	2.72274	-0.631376	Down	0.005048	0.0110998
Syt9	3816	208	68	4.10522	1.52506	-1.42859	Down	3.72e-14	2.76e-13	3816	208	407	4.10522	7.36514	0.843254	Up	2.17e-12	1.25e-11
T	2046	0	6	0.001	0.250976	7.97141	Up	0.00984798	0.0208019	2046	0	157	0.001	5.29894	12.3715	Up	4.48e-45	1.02e-43
Tacc2	9103	361	540	2.98679	5.07687	0.765347	Up	2.92e-15	2.33e-14	9103	361	632	2.98679	4.79433	0.682735	Up	3.06e-13	1.85e-12
Tagln	1586	470	175	22.3191	9.44326	-1.24092	Down	1.4e-24	1.8e-23	1586	470	98	22.3191	4.26695	-2.387	Down	1.04e-66	3.98e-65
Tagln2	1382	2669	1554	145.453	96.2343	-0.595927	Down	2.04e-39	4.49e-38	1382	2669	1671	145.453	83.4956	-0.800779	Down	6.23e-73	2.67e-71
Tank	2225	167	96	5.65285	3.69257	-0.614356	Down	0.00076731	0.00199467	2225	167	337	5.65285	10.4591	0.887709	Up	2.5e-11	1.33e-10
Tap2	2490	248	125	7.50125	4.29633	-0.804026	Down	2.04e-07	8.55e-07	2490	248	142	7.50125	3.93808	-0.92964	Down	4.18e-10	2.02e-09
Tarm1	957	23	5	1.81008	0.447142	-2.01725	Down	0.00178671	0.00438001	957	23	46	1.81008	3.31926	0.874809	Up	0.0159145	0.0314685
Tbc1d16	6988	702	1071	7.56599	13.1167	0.793802	Up	1.73e-30	2.87e-29	6988	702	1422	7.56599	14.0521	0.893188	Up	2.67e-43	5.77e-42
Tbc1d32	7239	66	89	0.686668	1.0522	0.615725	Up	0.00823756	0.0177272	7239	66	151	0.686668	1.44043	1.06882	Up	1.99e-07	7.7e-07
Tbc1d9	5848	654	275	8.42271	4.0245	-1.06547	Down	1.09e-26	1.55e-25	5848	654	1207	8.42271	14.2526	0.758872	Up	2.05e-28	2.62e-27
Tbce	1845	186	70	7.59273	3.24705	-1.22549	Down	1.99e-10	1.1e-09	1845	186	307	7.59273	11.4905	0.597745	Up	6.42e-06	2.12e-05
Tbx18	4679	7	0	0.112675	0.001	-6.81602	Down	0.0128151	0.0263337	4679	7	20	0.112675	0.29517	1.38938	Up	0.0232282	0.0441193
Tcea2	1163	55	16	3.56176	1.17741	-1.59697	Down	2.8e-05	9.1e-05	1163	55	29	3.56176	1.72192	-1.04857	Down	0.00120215	0.0029459
Tceal3	1115	101	4	6.82225	0.307024	-4.47383	Down	5.41e-23	6.52e-22	1115	101	67	6.82225	4.14949	-0.717313	Down	0.00144103	0.00348213
Tceal6	1115	19	40	1.28339	3.07024	1.25839	Up	0.00124352	0.00312415	1115	19	7	1.28339	0.433529	-1.56576	Down	0.0102742	0.0211466
Tcerg1	4409	1710	2377	29.2104	46.1398	0.659532	Up	7.34e-48	2.11e-46	4409	1710	2825	29.2104	44.2459	0.599064	Up	6.18e-43	1.32e-41
Tcerg1l	2569	23	35	0.674287	1.16598	0.790107	Up	0.0396816	0.0720533	2569	23	77	0.674287	2.06977	1.61803	Up	3.64e-07	1.37e-06
Tcf12	4707	606	1296	9.69638	23.5639	1.28106	Up	1.62e-78	8.48e-77	4707	606	1229	9.69638	18.0303	0.894904	Up	9.03e-38	1.6e-36
Tchh	5823	39	58	0.504428	0.852449	0.756965	Up	0.0105766	0.0222025	5823	39	73	0.504428	0.865707	0.779231	Up	0.00572982	0.0124159
Tcp11x2	1776	43	20	1.8235	0.963771	-0.919951	Down	0.016524	0.0331289	1776	43	80	1.8235	3.11059	0.770472	Up	0.0041568	0.00928493
Tctn3	2725	63	134	1.74123	4.20848	1.2732	Up	2.07e-09	1.05e-08	2725	63	35	1.74123	0.886945	-0.973188	Down	0.00110936	0.00273251
Tdgf1	1927	960	40	37.5207	1.7765	-4.40058	Down	2.67e-205	4.73e-203	1927	960	3565	37.5207	127.754	1.7676	Up	1.29e-301	3.53e-299
Tdh	1881	65	14	2.60259	0.636981	-2.03063	Down	7.65e-08	3.35e-07	1881	65	409	2.60259	15.0151	2.5284	Up	5.96e-56	1.8e-54
Tdrd12	1621	14	2	0.650469	0.105593	-2.62297	Down	0.00529736	0.0118366	1621	14	3	0.650469	0.127801	-2.34758	Down	0.00433278	0.00965209
Tek	4702	48	1	0.768847	0.0182014	-5.40058	Down	1.76e-12	1.17e-11	4702	48	123	0.768847	1.80642	1.23236	Up	1.49e-07	5.82e-07
Tenm4	13546	124	519	0.689433	3.27901	2.24978	Up	3.94e-70	1.79e-68	13546	124	427	0.689433	2.17677	1.6587	Up	1.31e-34	2.1e-33
Tert	3426	124	41	2.72594	1.0242	-1.41226	Down	7.34e-09	3.55e-08	3426	124	213	2.72594	4.29326	0.655322	Up	4.59e-05	0.000137336
Tesk1	3620	435	209	9.05028	4.94111	-0.873126	Down	1.47e-13	1.05e-12	3620	435	779	9.05028	14.8602	0.715417	Up	3.29e-17	2.52e-16
Tex14	4782	12	3	0.188996	0.0536907	-1.81561	Down	0.0402086	0.0728065	4782	12	4	0.188996	0.0577624	-1.71015	Down	0.031824	0.05858
Tex19.1	1739	268	18	11.6069	0.88585	-3.71178	Down	7.08e-52	2.24e-50	1739	268	171	11.6069	6.79034	-0.773428	Down	2.86e-08	1.19e-07
Tex21	2136	104	25	3.66702	1.00167	-1.8722	Down	9.8e-11	5.58e-10	2136	104	344	3.66702	11.1212	1.60063	Up	7.18e-27	8.66e-26
Tex40	781	72	2	6.94325	0.219162	-4.98554	Down	1.21e-17	1.14e-16	781	72	35	6.94325	3.09465	-1.16583	Down	5.31e-05	0.000157436
Tfap2a	3500	88	10	1.89363	0.244523	-2.95312	Down	7.15e-15	5.56e-14	3500	88	51	1.89363	1.00623	-0.912197	Down	0.000256686	0.000694622
Tfeb	2332	117	56	3.77867	2.05516	-0.878624	Down	0.000123868	0.000366336	2332	117	64	3.77867	1.89516	-0.995556	Down	5.68e-06	1.89e-05
Tgfb2	4725	32	55	0.51007	0.996203	0.965746	Up	0.00219818	0.00527658	4725	32	68	0.51007	0.993807	0.962272	Up	0.00143709	0.00347421
Tgfb3	3385	110	57	2.44746	1.44113	-0.764084	Down	0.000962184	0.00246789	3385	110	368	2.44746	7.50731	1.61701	Up	4.93e-29	6.47e-28
Thada	7896	925	497	8.82299	5.38687	-0.711822	Down	1.48e-19	1.54e-18	7896	925	1708	8.82299	14.9374	0.759592	Up	1.4e-39	2.66e-38
Thbs1	5802	356	2225	4.62119	32.8201	2.82824	Up	0	0	5802	356	702	4.62119	8.35515	0.854403	Up	1.03e-20	9.45e-20
Them4	1730	106	53	4.61467	2.6219	-0.815614	Down	0.000609368	0.00160852	1730	106	69	4.61467	2.75422	-0.744587	Down	0.00074434	0.00188302
Thnsl2	2086	41	0	1.4803	0.001	-10.5317	Down	6.11e-12	3.88e-11	2086	41	24	1.4803	0.794497	-0.897781	Down	0.0141361	0.0282596
Thrb	6083	127	217	1.57242	3.05302	0.957253	Up	1.41e-09	7.25e-09	6083	127	215	1.57242	2.44071	0.634317	Up	6.94e-05	0.000202878
Tiam1	7290	148	218	1.52903	2.55927	0.743117	Up	1.03e-06	3.97e-06	7290	148	413	1.52903	3.91217	1.35535	Up	2.59e-25	2.93e-24
Timm22	2838	364	174	9.65985	5.24716	-0.880465	Down	1e-11	6.26e-11	2838	364	245	9.65985	5.96141	-0.696348	Down	3.59e-09	1.61e-08
Timp1	890	303	121	25.6409	11.6354	-1.13992	Down	1.62e-14	1.23e-13	890	303	159	25.6409	12.3368	-1.05548	Down	1.66e-14	1.09e-13
Tirap	4749	95	140	1.50662	2.52297	0.743813	Up	8.94e-05	0.000270456	4749	95	193	1.50662	2.8064	0.89741	Up	3.57e-07	1.35e-06
Tle6	2015	35	3	1.3082	0.127419	-3.35993	Down	2.78e-07	1.15e-06	2015	35	151	1.3082	5.17484	1.98393	Up	1.92e-16	1.41e-15
Tll2	3369	10	0	0.223553	0.001	-7.80447	Down	0.00192856	0.00468937	3369	10	39	0.223553	0.79939	1.83828	Up	8.6e-05	0.000248145
Tln2	12134	468	697	2.90485	4.91604	0.759036	Up	5.35e-19	5.41e-18	12134	468	311	2.90485	1.76991	-0.714785	Down	7.44e-12	4.13e-11
Tlr2	2855	31	50	0.817781	1.49883	0.874046	Up	0.00727662	0.0157858	2855	31	89	0.817781	2.15268	1.39635	Up	9.03e-07	3.27e-06
Tm6sf2	1446	11	2	0.572935	0.118372	-2.27505	Down	0.0243198	0.046439	1446	11	2	0.572935	0.0955117	-2.58462	Down	0.00817164	0.0171565
Tm7sf2	1479	304	156	15.4806	9.027	-0.778139	Down	2.2e-08	1.01e-07	1479	304	126	15.4806	5.88298	-1.39584	Down	8.69e-22	8.4e-21
Tmbim1	2309	499	280	16.2764	10.3782	-0.649227	Down	9.15e-10	4.8e-09	2309	499	1510	16.2764	45.1594	1.47225	Up	1.55e-99	9.97e-98
Tmc2	3216	36	5	0.843078	0.133058	-2.66361	Down	3.21e-06	1.18e-05	3216	36	17	0.843078	0.36503	-1.20765	Down	0.00342724	0.0077562
Tmc8	2790	76	6	2.05159	0.184049	-3.47858	Down	6.74e-15	5.26e-14	2790	76	52	2.05159	1.28705	-0.672679	Down	0.00904274	0.0188154
Tmem107	1265	391	217	23.2792	14.681	-0.665088	Down	3.1e-08	1.41e-07	1265	391	165	23.2792	9.00717	-1.36989	Down	7.74e-27	9.31e-26
Tmem116	1364	19	1	1.04911	0.0627441	-4.06354	Down	6.81e-05	0.000209546	1364	19	8	1.04911	0.405015	-1.37312	Down	0.0198461	0.0384723
Tmem119	2078	5	21	0.18122	0.86489	2.25478	Up	0.00046967	0.00126836	2078	5	18	0.18122	0.598166	1.72281	Up	0.0121724	0.024687
Tmem130	2734	306	82	8.42955	2.56686	-1.71545	Down	9.05e-26	1.23e-24	2734	306	103	8.42955	2.60156	-1.69608	Down	1.12e-28	1.45e-27
Tmem150b	2824	0	6	0.001	0.181833	7.50647	Up	0.00984798	0.0208217	2824	0	8	0.001	0.195623	7.61193	Up	0.00572362	0.0124161
Tmem150c	3083	70	40	1.71004	1.11038	-0.622969	Down	0.0282594	0.0531857	3083	70	124	1.71004	2.77743	0.699722	Up	0.00100636	0.0024963
Tmem163	2517	8	189	0.23938	6.42637	4.74663	Up	1.56e-51	4.88e-50	2517	8	2	0.23938	0.0548709	-2.12519	Down	0.0470286	0.0830371
Tmem176a	1064	263	139	18.6164	11.1805	-0.735592	Down	7.22e-07	2.84e-06	1064	263	172	18.6164	11.163	-0.737845	Down	1.31e-07	5.17e-07
Tmem178	1696	28	12	1.24341	0.605539	-1.03801	Down	0.033873	0.0625119	1696	28	88	1.24341	3.58304	1.52689	Up	1.8e-07	6.97e-07
Tmem180	2280	643	300	21.2401	11.2609	-0.91547	Down	8.38e-21	9.23e-20	2280	643	424	21.2401	12.8418	-0.725945	Down	4e-16	2.88e-15
Tmem205	863	386	222	33.6867	22.0155	-0.613655	Down	3.04e-07	1.25e-06	863	386	210	33.6867	16.8036	-1.0034	Down	9.59e-17	7.15e-16
Tmem245	6895	121	302	1.3217	3.74852	1.50393	Up	1.46e-24	1.87e-23	6895	121	312	1.3217	3.12475	1.24135	Up	3.21e-17	2.46e-16
Tmem256	431	1361	689	237.828	136.814	-0.797705	Down	8.87e-34	1.64e-32	431	1361	752	237.828	120.486	-0.981054	Down	5.44e-53	1.55e-51
Tmem38b	2861	171	372	4.50152	11.1279	1.30569	Up	2.07e-24	2.64e-23	2861	171	76	4.50152	1.83439	-1.29512	Down	1.17e-11	6.37e-11
Tmem45a	2698	88	0	2.45653	0.001	-11.2624	Down	7.95e-25	1.03e-23	2698	88	192	2.45653	4.91422	1.00034	Up	2.72e-08	1.14e-07
Tmem53	1103	42	16	2.86784	1.24146	-1.20793	Down	0.00312126	0.0072923	1103	42	26	2.86784	1.62777	-0.817069	Down	0.0218538	0.0417548
Tmem62	2866	17	0	0.446739	0.001	-8.80329	Down	2.32e-05	7.65e-05	2866	17	132	0.446739	3.18048	2.83174	Up	2.34e-21	2.22e-20
Tmem88	1585	531	270	25.2317	14.5788	-0.791366	Down	5.92e-14	4.33e-13	1585	531	275	25.2317	11.9812	-1.07447	Down	6.18e-25	6.88e-24
Tmod1	2871	56	91	1.46905	2.71266	0.884826	Up	0.000247542	0.000698283	2871	56	223	1.46905	5.36373	1.86835	Up	6.68e-22	6.49e-21
Tmsb15b1	439	2	8	0.343121	1.5596	2.18439	Up	0.0399598	0.0724908	439	2	11	0.343121	1.73031	2.33424	Up	0.0199784	0.0386767
Tmtc1	8346	88	40	0.794119	0.410174	-0.953118	Down	0.000373884	0.00102696	8346	88	178	0.794119	1.47278	0.891111	Up	1.18e-06	4.23e-06
Tmx4	5143	491	693	7.19029	11.532	0.681518	Up	6.58e-16	5.5e-15	5143	491	827	7.19029	11.1041	0.626973	Up	1.02e-14	6.8e-14
Tnfaip2	3570	96	3	2.02528	0.0719184	-4.81561	Down	8.75e-23	1.04e-21	3570	96	259	2.02528	5.00987	1.30665	Up	1.26e-15	8.87e-15
Tnfrsf12a	965	461	116	35.9795	10.2877	-1.80626	Down	1.02e-40	2.34e-39	965	461	300	35.9795	21.4679	-0.744995	Down	1.81e-12	1.05e-11
Tnfrsf18	1007	9	0	0.673123	0.001	-9.39473	Down	0.00362574	0.008368	1007	9	2	0.673123	0.13715	-2.29512	Down	0.0265608	0.04985
Tnfrsf19	4639	92	1137	1.49364	20.976	3.81184	Up	4.05e-260	8.88e-258	4639	92	555	1.49364	8.26159	2.46759	Up	2.63e-73	1.14e-71
Tnfrsf23	3286	10	0	0.2292	0.001	-7.84046	Down	0.00192856	0.0046901	3286	10	29	0.2292	0.609432	1.41086	Up	0.00529086	0.0115967
Tnfsf10	4944	7	0	0.106635	0.001	-6.73654	Down	0.0128151	0.0263198	4944	7	36	0.106635	0.502828	2.23738	Up	1.9e-05	5.98e-05
Tnfsf12	1694	42	3	1.86731	0.151564	-3.62297	Down	5.47e-09	2.68e-08	1694	42	70	1.86731	2.85351	0.611775	Up	0.0287832	0.0535189
Tnfsf9	1230	35	51	2.14311	3.54856	0.727528	Up	0.0206102	0.0403195	1230	35	16	2.14311	0.898276	-1.25447	Down	0.00295566	0.00677632
Tnnt1	1030	204	32	14.9168	2.65889	-2.48804	Down	1.78e-27	2.63e-26	1030	204	135	14.9168	9.0509	-0.720801	Down	5.3e-06	1.77e-05
Tnpo1	5391	1075	1459	15.0183	23.1618	0.625029	Up	1.9e-27	2.79e-26	5391	1075	2834	15.0183	36.3016	1.27331	Up	7.68e-149	8.92e-147
Tns3	7483	1431	222	14.4027	2.53901	-2.50401	Down	2.05e-184	3.17e-182	7483	1431	2512	14.4027	23.1814	0.686622	Up	2.12e-48	5.37e-47
Tox3	3193	18	175	0.424575	4.69058	3.46567	Up	2.54e-38	5.38e-37	3193	18	184	0.424575	3.97937	3.22845	Up	4.96e-33	7.61e-32
Tph1	4562	28	3	0.462258	0.0562799	-3.03801	Down	1.28e-05	4.36e-05	4562	28	72	0.462258	1.08986	1.23738	Up	5.83e-05	0.000172041
Tpmt	2715	92	53	2.55211	1.67068	-0.611256	Down	0.0132105	0.027032	2715	92	63	2.55211	1.60238	-0.671473	Down	0.00411956	0.00920565
Tppp3	1024	1012	1795	74.4324	150.021	1.01116	Up	2.38e-74	1.17e-72	1024	1012	353	74.4324	23.8051	-1.64466	Down	4.33e-87	2.42e-85
Traf3ip2	2867	83	22	2.18038	0.656723	-1.73122	Down	4.51e-08	2.02e-07	2867	83	51	2.18038	1.22839	-0.827805	Down	0.00108095	0.00266752
Tram1l1	2224	88	124	2.98009	4.77171	0.679151	Up	0.0006649	0.00174623	2224	88	45	2.98009	1.39725	-1.09277	Down	2.19e-05	6.82e-05
Trank1	10520	249	502	1.78265	4.0839	1.19593	Up	2.09e-28	3.19e-27	10520	249	627	1.78265	4.11573	1.20713	Up	1.09e-31	1.58e-30
Trap1a	1174	162	65	10.3927	4.73841	-1.1331	Down	2.44e-08	1.12e-07	1174	162	115	10.3927	6.76433	-0.619551	Down	0.000388952	0.00102601
Trappc2l	610	306	173	37.781	24.2719	-0.638374	Down	2.35e-06	8.76e-06	610	306	150	37.781	16.9807	-1.15376	Down	1.13e-16	8.43e-16
Trappc6a	768	944	366	92.5747	40.7856	-1.18256	Down	2.28e-44	5.94e-43	768	944	589	92.5747	52.9601	-0.80571	Down	3.53e-27	4.33e-26
Trf	2332	60	20	1.93778	0.733987	-1.40058	Down	7e-05	0.00021479	2332	60	38	1.93778	1.12525	-0.784154	Down	0.0080559	0.0169405
Trib2	4198	79	181	1.41731	3.68997	1.38045	Up	1.19e-13	8.53e-13	4198	79	167	1.41731	2.74707	0.954733	Up	6.19e-07	2.28e-06
Tril	5358	1	8	0.0140565	0.127783	3.18439	Up	0.0124875	0.0257692	5358	1	14	0.0140565	0.180435	3.68216	Up	0.000943136	0.0023487
Trim17	1680	16	1	0.717285	0.0509422	-3.81561	Down	0.00039124	0.00107029	1680	16	7	0.717285	0.287729	-1.31784	Down	0.0388982	0.0703078
Trim25	5563	209	1	2.82956	0.0153843	-7.52297	Down	5.29e-56	1.8e-54	5563	209	358	2.82956	4.44395	0.651266	Up	1.44e-07	5.64e-07
Trim30a	3770	16	4	0.319639	0.0908041	-1.81561	Down	0.0163558	0.0328465	3770	16	37	0.319639	0.677728	1.08426	Up	0.0100091	0.0206439
Trim34a	2580	14	3	0.408686	0.099515	-2.03801	Down	0.0160641	0.0322898	2580	14	47	0.408686	1.25798	1.62204	Up	7.43e-05	0.00021626
Trim54	1532	60	2	2.94967	0.111727	-4.7225	Down	1.68e-14	1.27e-13	1532	60	35	2.94967	1.57763	-0.902799	Down	0.00280656	0.00646261
Trim65	3050	3	27	0.0740803	0.757619	3.35431	Up	8.72e-07	3.4e-06	3050	3	16	0.0740803	0.362256	2.28985	Up	0.00471534	0.0104249
Trim66	9255	24	39	0.195306	0.360641	0.884826	Up	0.0167315	0.033493	9255	24	95	0.195306	0.70883	1.8597	Up	4.52e-10	2.18e-09
Trim67	8808	84	20	0.718263	0.19433	-1.886	Down	5.39e-09	2.64e-08	8808	84	165	0.718263	1.29361	0.848814	Up	7.19e-06	2.36e-05
Trmu	1520	52	72	2.57656	4.05393	0.653871	Up	0.012203	0.0252423	1520	52	25	2.57656	1.13577	-1.18177	Down	0.000527188	0.00136559
Trp53i13	1366	540	283	29.7731	17.7306	-0.747771	Down	5.54e-13	3.79e-12	1366	540	225	29.7731	11.3744	-1.38823	Down	3.72e-37	6.48e-36
Trp53inp1	5430	617	190	8.55789	2.99461	-1.51489	Down	2.14e-42	5.15e-41	5430	617	1366	8.55789	17.3718	1.02142	Up	1.2e-51	3.31e-50
Trp53rkb	4413	92	129	1.57013	2.50174	0.672051	Up	0.000582454	0.00154245	4413	92	60	1.57013	0.938885	-0.741862	Down	0.00174156	0.00415058
Trp73	5046	159	79	2.37318	1.33988	-0.824716	Down	2.18e-05	7.21e-05	5046	159	296	2.37318	4.05079	0.771379	Up	2.93e-08	1.22e-07
Trpm4	4245	777	325	13.7856	6.55228	-1.07309	Down	9.43e-32	1.62e-30	4245	777	222	13.7856	3.61136	-1.93255	Down	8.44e-84	4.46e-82
Trps1	10202	198	108	1.46171	0.905994	-0.690083	Down	4.85e-05	0.000152409	10202	198	430	1.46171	2.91057	0.993645	Up	1.18e-16	8.72e-16
Trpv2	2751	17	5	0.465414	0.155549	-1.58115	Down	0.02423	0.0463357	2751	17	6	0.465414	0.150611	-1.62769	Down	0.0127598	0.0257362
Tsen15	1132	248	144	16.5001	10.8869	-0.599885	Down	5.86e-05	0.000181773	1132	248	179	16.5001	10.9195	-0.595572	Down	2.25e-05	7e-05
Tshz1	5814	30	77	0.388622	1.13345	1.54428	Up	1.51e-07	6.38e-07	5814	30	62	0.388622	0.736397	0.922115	Up	0.0033392	0.00756997
Tshz2	5113	0	22	0.001	0.368243	8.52451	Up	5.23e-08	2.33e-07	5113	0	9	0.001	0.121552	6.92543	Up	0.0029859	0.00683771
Tspan6	1763	390	3	16.6607	0.145632	-6.83798	Down	1.33e-101	9.94e-100	1763	390	280	16.6607	10.9673	-0.603238	Down	7.54e-08	3.04e-07
Tspo2	935	7	0	0.563855	0.001	-9.13918	Down	0.0128151	0.0263615	935	7	0	0.563855	0.001	-9.13918	Down	0.00547994	0.0119581
Tspyl4	3900	319	579	6.16038	12.7058	1.04439	Up	1.98e-26	2.79e-25	3900	319	215	6.16038	3.80688	-0.694411	Down	3.56e-08	1.47e-07
Tspyl5	4009	43	138	0.807818	2.94598	1.86665	Up	7.58e-16	6.3e-15	4009	43	96	0.807818	1.6536	1.03351	Up	5.68e-05	0.000167747
Ttc32	1000	51	17	3.84106	1.45491	-1.40058	Down	0.000253036	0.000712877	1000	51	95	3.84106	6.56022	0.772239	Up	0.00173223	0.0041296
Ttc7b	3442	762	418	16.6734	10.3933	-0.681902	Down	2.66e-15	2.13e-14	3442	762	1268	16.6734	25.4392	0.609501	Up	9.32e-21	8.53e-20
Ttll6	3206	62	1	1.4565	0.0266946	-5.76981	Down	3.26e-16	2.79e-15	3206	62	135	1.4565	2.90781	0.997428	Up	3.41e-06	1.16e-05
Ttpa	3053	21	3	0.518053	0.0840972	-2.62297	Down	0.00051015	0.0013656	3053	21	46	0.518053	1.04046	1.00605	Up	0.00674268	0.0144384
Tub	5941	74	181	0.938109	2.60739	1.47478	Up	6.24e-15	4.88e-14	5941	74	245	0.938109	2.84775	1.60199	Up	1.35e-19	1.17e-18
Tubb2a	1607	1707	628	80.0017	33.445	-1.25824	Down	1.11e-86	6.54e-85	1607	1707	1061	80.0017	45.5926	-0.811229	Down	2.53e-48	6.38e-47
Tubb4a	2228	402	50	13.5891	1.92062	-2.82281	Down	3.14e-60	1.15e-58	2228	402	286	13.5891	8.86433	-0.616371	Down	2.6e-08	1.09e-07
Tubb4b	1600	3402	1209	160.138	64.6686	-1.30818	Down	2.41e-181	3.64e-179	1600	3402	2251	160.138	97.1517	-0.721008	Down	2.48e-77	1.16e-75
Tubg1	1609	966	517	45.2171	27.4993	-0.717473	Down	1.29e-20	1.41e-19	1609	966	686	45.2171	29.4417	-0.619006	Down	4.55e-18	3.64e-17
Tuft1	2636	273	148	7.80007	4.80511	-0.698918	Down	1.38e-06	5.25e-06	2636	273	698	7.80007	18.2854	1.22914	Up	4.71e-36	7.9e-35
Tulp1	2008	351	144	13.1651	6.13742	-1.10102	Down	9.08e-16	7.5e-15	2008	351	173	13.1651	5.94946	-1.14589	Down	1.04e-18	8.61e-18
Tulp4	9696	750	359	5.82573	3.16876	-0.878521	Down	1.67e-22	1.98e-21	9696	750	1391	5.82573	9.90671	0.765969	Up	5.37e-33	8.22e-32
Twf2	1594	351	198	16.5844	10.6308	-0.641585	Down	3.78e-07	1.54e-06	1594	351	242	16.5844	10.4839	-0.661655	Down	3.03e-08	1.26e-07
Txlnb	4457	27	61	0.45625	1.17132	1.36024	Up	2.19e-05	7.25e-05	4457	27	54	0.45625	0.836655	0.874809	Up	0.00888068	0.0185026
Txnip	2801	261	467	7.01793	14.2689	1.02376	Up	5.6e-21	6.2e-20	2801	261	111	7.01793	2.73656	-1.35868	Down	3.2e-18	2.59e-17
Tyr	3307	1	6	0.0227744	0.155276	2.76935	Up	0.0465156	0.0822473	3307	1	19	0.0227744	0.396748	4.12274	Up	4.71e-05	0.0001408
Ubxn2a	2511	193	105	5.78885	3.57874	-0.693826	Down	5.58e-05	0.000173753	2511	193	413	5.78885	11.3579	0.97235	Up	1.52e-15	1.06e-14
Uchl1	1147	755	415	49.5752	30.965	-0.678979	Down	4.52e-15	3.56e-14	1147	755	450	49.5752	27.0922	-0.871743	Down	5.16e-25	5.77e-24
Uckl1	1809	526	204	21.8992	9.65114	-1.18211	Down	1.98e-25	2.65e-24	1809	526	324	21.8992	12.3681	-0.82426	Down	2.07e-16	1.51e-15
Ucn	644	29	9	3.39151	1.19603	-1.50367	Down	0.0039547	0.0090521	644	29	6	3.39151	0.64337	-2.39821	Down	2.33e-05	7.23e-05
Uggt2	6514	94	29	1.08683	0.381011	-1.51222	Down	1.23e-07	5.26e-07	6514	94	209	1.08683	2.21561	1.02758	Up	3.02e-09	1.37e-08
Uhmk1	2024	104	219	3.86994	9.26021	1.25873	Up	3.01e-14	2.24e-13	2024	104	180	3.86994	6.14125	0.666222	Up	0.000144682	0.00040448
Umad1	2250	59	10	1.97493	0.380368	-2.37633	Down	1.74e-08	8.09e-08	2250	59	37	1.97493	1.13557	-0.798381	Down	0.00762126	0.0161102
Unc5cl	2836	17	0	0.451465	0.001	-8.81847	Down	2.32e-05	7.64e-05	2836	17	3	0.451465	0.0730483	-2.62769	Down	0.000751564	0.00190007
Unc93a	2643	50	3	1.4248	0.0971429	-3.87451	Down	5.66e-11	3.31e-10	2643	50	132	1.4248	3.44883	1.27535	Up	2.24e-08	9.46e-08
Upp1	1283	347	74	20.3697	4.93619	-2.04495	Down	2.59e-36	5.12e-35	1283	347	1366	20.3697	73.5223	1.85176	Up	2.4e-124	2.13e-122
Urgcp	5531	270	99	3.67656	1.53186	-1.26307	Down	3.95e-15	3.13e-14	5531	270	466	3.67656	5.81805	0.66218	Up	1.11e-09	5.2e-09
Usp3	5578	317	437	4.28018	6.70486	0.647536	Up	8.81e-10	4.62e-09	5578	317	587	4.28018	7.26699	0.763687	Up	9.26e-15	6.19e-14
Uvssa	7326	122	179	1.25422	2.09109	0.737464	Up	1.09e-05	3.77e-05	7326	122	281	1.25422	2.64871	1.0785	Up	8.21e-13	4.85e-12
Vamp1	3154	47	131	1.12232	3.55465	1.66322	Up	4.41e-13	3.04e-12	3154	47	21	1.12232	0.459783	-1.28746	Down	0.000426956	0.00111954
Vamp8	786	264	108	25.2966	11.7595	-1.10512	Down	2.78e-12	1.81e-11	786	264	150	25.2966	13.1784	-0.940766	Down	7.49e-11	3.83e-10
Vasp	2251	1219	629	40.7859	23.9145	-0.77018	Down	9.73e-29	1.51e-27	2251	1219	858	40.7859	26.3213	-0.63184	Down	3.65e-23	3.76e-22
Vav1	4168	6	0	0.108419	0.001	-6.76047	Down	0.0240928	0.0462779	4168	6	0	0.108419	0.001	-6.76047	Down	0.0114566	0.0233342
Vav3	4985	37	52	0.559008	0.89274	0.675372	Up	0.0285106	0.0536002	4985	37	92	0.559008	1.27444	1.18892	Up	1.03e-05	3.34e-05
Vcan	12432	44	22	0.266559	0.15145	-0.815614	Down	0.0285064	0.0535988	12432	44	81	0.266559	0.449924	0.755227	Up	0.0045883	0.0101611
Vdr	4354	3	16	0.0518936	0.314499	2.59942	Up	0.00099049	0.00253632	4354	3	14	0.0518936	0.222042	2.0972	Up	0.012696	0.0256338
Vegfc	1881	11	33	0.440438	1.50145	1.76935	Up	0.000164855	0.000477932	1881	11	37	0.440438	1.35834	1.62483	Up	0.000451836	0.00118144
Vill	2915	58	23	1.49855	0.675268	-1.15003	Down	0.00079608	0.00206464	2915	58	34	1.49855	0.805444	-0.895709	Down	0.00352228	0.00795761
Vstm2l	1363	79	30	4.36528	1.8837	-1.2125	Down	4.25e-05	0.000134918	1363	79	45	4.36528	2.27988	-0.937119	Down	0.000397628	0.00104698
Vsx2	3261	9	0	0.207861	0.001	-7.69948	Down	0.00362574	0.00837048	3261	9	0	0.207861	0.001	-7.69948	Down	0.00125375	0.00306286
Vwa7	4313	1	8	0.0174623	0.158744	3.18439	Up	0.0124875	0.0257897	4313	1	10	0.0174623	0.160109	3.19674	Up	0.00975346	0.020172
Wbscr17	4196	9	30	0.161543	0.611889	1.92135	Up	0.000147385	0.00043033	4196	9	2	0.161543	0.0329147	-2.29512	Down	0.0265608	0.0498737
Wdfy4	9681	0	5	0.001	0.0442015	5.46602	Up	0.0210386	0.041075	9681	0	8	0.001	0.0570643	5.83452	Up	0.00572362	0.0124195
Wdr86	1786	29	0	1.22292	0.001	-10.2561	Down	1.19e-08	5.65e-08	1786	29	6	1.22292	0.231988	-2.39821	Down	2.33e-05	7.23e-05
Wfdc2	708	208	57	22.1264	6.89015	-1.68316	Down	1.46e-17	1.36e-16	708	208	105	22.1264	10.2412	-1.11139	Down	3.39e-11	1.79e-10
Wipf1	4486	121	60	2.03146	1.14467	-0.827587	Down	0.000206854	0.000590892	4486	121	208	2.03146	3.20184	0.656385	Up	5.5e-05	0.000162864
Wiz	4247	985	1413	17.4677	28.4739	0.704952	Up	1.41e-32	2.52e-31	4247	985	1643	17.4677	26.7147	0.612946	Up	1.13e-26	1.34e-25
Wls	2688	1254	3432	35.1358	109.271	1.6369	Up	1.93e-295	5.01e-293	2688	1254	735	35.1358	18.8822	-0.895912	Down	2.75e-42	5.67e-41
Wnt10b	2227	13	57	0.439647	2.19049	2.31684	Up	2.96e-09	1.48e-08	2227	13	3	0.439647	0.0930242	-2.24067	Down	0.00763808	0.0161392
Wnt3	3115	11	40	0.26596	1.09898	2.04688	Up	4.57e-06	1.64e-05	3115	11	164	0.26596	3.63564	3.77293	Up	1.39e-33	2.16e-32
Wnt5a	4354	136	56	2.35251	1.10074	-1.09572	Down	6.67e-07	2.64e-06	4354	136	323	2.35251	5.12282	1.12274	Up	2.21e-15	1.53e-14
Wnt5b	2371	39	78	1.23884	2.81546	1.18439	Up	1.62e-05	5.45e-05	2371	39	97	1.23884	2.82511	1.18932	Up	5.86e-06	1.94e-05
Wnt9a	3318	102	30	2.31529	0.773806	-1.58115	Down	1.24e-08	5.86e-08	3318	102	59	2.31529	1.22792	-0.914973	Down	7.91e-05	0.000229702
Wsb2	2408	1793	743	56.0796	26.407	-1.08656	Down	1.92e-72	9.19e-71	2408	1793	1218	56.0796	34.929	-0.683052	Down	5.51e-38	9.83e-37
Xk	5043	29	64	0.433102	1.08612	1.3264	Up	2e-05	6.65e-05	5043	29	108	0.433102	1.47887	1.77172	Up	1.23e-10	6.18e-10
Xkr6	2537	28	9	0.831226	0.303605	-1.45304	Down	0.00579896	0.0128633	2537	28	5	0.831226	0.136096	-2.61062	Down	1.3e-05	4.16e-05
Xlr3b	1617	50	169	2.32885	8.94466	1.94141	Up	4.92e-20	5.23e-19	1617	50	107	2.32885	4.5695	0.97242	Up	5.24e-05	0.000155784
Xrcc6bp1	1067	28	41	1.9764	3.28857	0.734583	Up	0.0364578	0.0667286	1067	28	15	1.9764	0.970782	-1.02566	Down	0.023933	0.0453871
Yipf1	1322	184	72	10.4826	4.6611	-1.16925	Down	1.08e-09	5.62e-09	1322	184	118	10.4826	6.16376	-0.76611	Down	5.14e-06	1.71e-05
Ylpm1	7034	673	393	7.206	4.78164	-0.591691	Down	5.77e-11	3.36e-10	7034	673	1216	7.206	11.9379	0.728274	Up	9.41e-27	1.12e-25
Yy2	2867	124	169	3.25743	5.04482	0.631069	Up	0.000196179	0.00056267	2867	124	257	3.25743	6.19014	0.926237	Up	1.57e-09	7.27e-09
Zak	6689	22	49	0.24771	0.626934	1.33966	Up	0.00017275	0.000499332	6689	22	90	0.24771	0.92913	1.90723	Up	6.82e-10	3.25e-09
Zbtb26	5267	68	97	0.97236	1.57614	0.696836	Up	0.00208092	0.00503312	5267	68	129	0.97236	1.6913	0.798573	Up	0.000167782	0.000465926
Zbtb32	1775	4	11	0.169724	0.530373	1.64382	Up	0.0428224	0.0769933	1775	4	16	0.169724	0.622468	1.87481	Up	0.0126783	0.0256012
Zbtb8a	2229	73	14	2.46657	0.537533	-2.19808	Down	2.03e-09	1.03e-08	2229	73	125	2.46657	3.87253	0.650769	Up	0.00195161	0.0046136
Zc3hav1l	6538	204	334	2.34999	4.37208	0.895665	Up	1.21e-12	8.09e-12	6538	204	619	2.34999	6.53794	1.47618	Up	5.38e-42	1.1e-40
Zcchc12	2189	134	178	4.61042	6.95923	0.59403	Up	0.000293982	0.000821104	2189	134	96	4.61042	3.02845	-0.606318	Down	0.00155647	0.00374107
Zdbf2	12705	622	1167	3.6872	7.8611	1.0922	Up	2.42e-55	8.1e-54	12705	622	2909	3.6872	15.8112	2.10035	Up	0	0
Zeb1	5806	256	355	3.32081	5.23285	0.656061	Up	2.28e-08	1.05e-07	5806	256	530	3.32081	6.30368	0.924658	Up	4.47e-18	3.58e-17
Zfhx3	16439	860	384	3.94007	1.99914	-0.978844	Down	2.58e-30	4.26e-29	16439	860	1879	3.94007	7.89308	1.00237	Up	2.78e-68	1.1e-66
Zfp11	3916	46	21	0.884701	0.458948	-0.946859	Down	0.0110172	0.0230621	3916	46	79	0.884701	1.39309	0.655028	Up	0.0134931	0.027053
Zfp111	7134	65	101	0.686217	1.21164	0.82023	Up	0.000294824	0.00082316	7134	65	183	0.686217	1.77139	1.36814	Up	3.46e-12	1.97e-11
Zfp12	5346	325	471	4.57863	7.54013	0.719673	Up	2.82e-12	1.84e-11	5346	325	706	4.57863	9.1195	0.994037	Up	2.27e-26	2.69e-25
Zfp157	5304	229	317	3.25172	5.11497	0.653521	Up	1.42e-07	6.01e-07	5304	229	400	3.25172	5.20777	0.679461	Up	7.77e-09	3.41e-08
Zfp182	5944	154	71	1.9513	1.02227	-0.932653	Down	3.55e-06	1.29e-05	5944	154	406	1.9513	4.71674	1.27336	Up	8.94e-23	9.03e-22
Zfp2	3140	141	227	3.38198	6.18704	0.871383	Up	1.06e-08	5.07e-08	3140	141	360	3.38198	7.91713	1.22711	Up	2.59e-19	2.22e-18
Zfp202	3877	33	58	0.641061	1.28032	0.997973	Up	0.0012296	0.00309617	3877	33	60	0.641061	1.06869	0.737305	Up	0.0171401	0.0336811
Zfp213	2674	65	38	1.83077	1.21621	-0.590054	Down	0.0441978	0.0792011	2674	65	44	1.83077	1.13628	-0.688127	Down	0.0138231	0.0276726
Zfp26	11407	486	662	3.20883	4.96676	0.630261	Up	1.77e-13	1.25e-12	11407	486	861	3.20883	5.21227	0.699866	Up	3.32e-18	2.68e-17
Zfp287	5021	44	82	0.66	1.39769	1.08251	Up	3.91e-05	0.000124695	5021	44	75	0.66	1.03149	0.644196	Up	0.0177434	0.0347285
Zfp329	7933	93	136	0.882931	1.4672	0.73269	Up	0.000138604	0.000406214	7933	93	188	0.882931	1.6365	0.890239	Up	6.03e-07	2.23e-06
Zfp334	5033	290	549	4.33963	9.33539	1.10514	Up	2.02e-27	2.97e-26	5033	290	650	4.33963	8.91829	1.0392	Up	3.95e-26	4.62e-25
Zfp354b	2494	1	10	0.0301985	0.343155	3.50631	Up	0.0032391	0.00754498	2494	1	8	0.0301985	0.221508	2.87481	Up	0.030363	0.0561787
Zfp385a	2291	314	427	10.3225	15.9511	0.627857	Up	3.75e-09	1.86e-08	2291	314	199	10.3225	5.99823	-0.783187	Down	1.25e-09	5.82e-09
Zfp385b	3202	96	28	2.25804	0.748383	-1.59322	Down	2.82e-08	1.28e-07	3202	96	173	2.25804	3.73095	0.724475	Up	6.08e-05	0.0001792
Zfp385c	4090	78	43	1.43632	0.899771	-0.674751	Down	0.0128499	0.0263668	4090	78	140	1.43632	2.36374	0.71869	Up	0.0003448	0.000914739
Zfp518b	6882	304	519	3.3269	6.45416	0.956049	Up	8.05e-21	8.88e-20	6882	304	820	3.3269	8.228	1.30636	Up	4.5e-46	1.06e-44
Zfp532	5496	139	285	1.9048	4.43798	1.22026	Up	2.67e-17	2.43e-16	5496	139	245	1.9048	3.07832	0.692506	Up	4.42e-06	1.48e-05
Zfp558	3839	37	58	0.72588	1.293	0.832914	Up	0.00550588	0.0122603	3839	37	70	0.72588	1.25914	0.794639	Up	0.00594722	0.0128535
Zfp599	3574	53	128	1.11687	3.06508	1.45647	Up	8.43e-11	4.83e-10	3574	53	155	1.11687	2.99483	1.42301	Up	4.32e-11	2.26e-10
Zfp609	8585	1478	2251	12.9663	22.44	0.791306	Up	7.64e-62	2.91e-60	8585	1478	2652	12.9663	21.3318	0.718244	Up	4.85e-55	1.44e-53
Zfp61	2347	195	280	6.25753	10.2101	0.706339	Up	1.17e-07	5.02e-07	2347	195	108	6.25753	3.17765	-0.977634	Down	7.65e-09	3.36e-08
Zfp619	5964	14	25	0.176796	0.358748	1.02089	Up	0.0314552	0.0584726	5964	14	56	0.176796	0.648404	1.87481	Up	1.66e-06	5.82e-06
Zfp64	2753	519	281	14.1985	8.73549	-0.700778	Down	2.38e-11	1.44e-10	2753	519	866	14.1985	21.7223	0.613441	Up	8.19e-15	5.48e-14
Zfp654	4745	340	181	5.39665	3.2646	-0.725159	Down	2.58e-08	1.18e-07	4745	340	854	5.39665	12.4284	1.20351	Up	2.29e-42	4.76e-41
Zfp661	2989	27	57	0.680329	1.63206	1.26239	Up	0.000108165	0.000322591	2989	27	87	0.680329	2.00996	1.56286	Up	1.31e-07	5.14e-07
Zfp677	2912	104	58	2.68982	1.7046	-0.658073	Down	0.00486784	0.0109318	2912	104	265	2.68982	6.28419	1.22422	Up	1.47e-14	9.65e-14
Zfp763	3385	105	144	2.33621	3.64075	0.640065	Up	0.000500218	0.00134132	3385	105	186	2.33621	3.79445	0.699722	Up	5.49e-05	0.00016254
Zfp791	2332	13	41	0.419852	1.50467	1.8415	Up	1.52e-05	5.13e-05	2332	13	35	0.419852	1.03642	1.30365	Up	0.00379458	0.00854105
Zfp827	7609	210	111	2.07861	1.24848	-0.735444	Down	9.66e-06	3.35e-05	7609	210	431	2.07861	3.91151	0.912108	Up	1.13e-14	7.48e-14
Zfp873	2300	30	45	0.982369	1.67445	0.769348	Up	0.0224982	0.043613	2300	30	52	0.982369	1.56124	0.668358	Up	0.0420396	0.075067
Zfp9	3921	129	41	2.47785	0.894899	-1.46929	Down	1.23e-09	6.37e-09	3921	129	231	2.47785	4.06827	0.715331	Up	4.53e-06	1.52e-05
Zfp939	1980	11	30	0.418417	1.29671	1.63184	Up	0.000700062	0.0018324	1980	11	27	0.418417	0.941659	1.17026	Up	0.0200126	0.0386907
Zfp946	2917	116	50	2.99504	1.46697	-1.02974	Down	1.29e-05	4.4e-05	2917	116	246	2.99504	5.82363	0.959343	Up	1.19e-09	5.57e-09
Zfp964	1740	37	13	1.60153	0.639413	-1.32463	Down	0.00294034	0.00688821	1740	37	85	1.60153	3.37338	1.07475	Up	9.3e-05	0.000267334
Zic1	3350	329	13	7.3966	0.332113	-4.47712	Down	4.22e-72	2.01e-70	3350	329	209	7.3966	4.30821	-0.779776	Down	5.87e-10	2.82e-09
Zic3	4035	1240	2026	23.1451	42.9717	0.89268	Up	3.03e-68	1.35e-66	4035	1240	2677	23.1451	45.8142	0.985086	Up	8.11e-94	4.78e-92
Zkscan4	2456	8	0	0.245326	0.001	-7.93855	Down	0.00681648	0.0148787	2456	8	1	0.245326	0.0281169	-3.12519	Down	0.0149278	0.0297034
Zmat3	7782	546	780	5.28424	8.57809	0.698959	Up	1.89e-18	1.85e-17	7782	546	960	5.28424	8.51873	0.688942	Up	1.29e-19	1.12e-18
Znfx1	7214	529	200	5.52282	2.37269	-1.21888	Down	9.44e-27	1.35e-25	7214	529	969	5.52282	9.27562	0.748038	Up	1.34e-22	1.34e-21
Znhit1	1116	214	124	14.4421	9.50921	-0.602885	Down	0.000178227	0.000514211	1116	214	144	14.4421	8.91032	-0.696733	Down	6.01e-06	1.99e-05
Zp2	2200	7	0	0.239639	0.001	-7.90472	Down	0.0128151	0.0263545	2200	7	0	0.239639	0.001	-7.90472	Down	0.00547994	0.0119548
Zyg11a	2289	14	3	0.460642	0.112166	-2.03801	Down	0.0160641	0.032294	2289	14	91	0.460642	2.74531	2.57525	Up	8.3e-14	5.21e-13
