# Supplementary material for: Identification of differential microRNAs and messenger RNAs resulting from ASXL transcriptional regulator 3 knockdown during during heart development
Source: Bioengineered. 2022 Apr 17;13(4):9948–61. doi: 10.1080/21655979.2022.2062525 (PMC9161854; doi:10.1080/21655979.2022.2062525)
Supplement: Supplemental Material [file KBIE_A_2062525_SM4160.zip › supplementary/Table S8.xlsx]

## Sheet: Table S8
Table S8. Gene ontology analysis of common differentially expressed messenger RNAs.
##Databases: Gene Ontology
##Statistical test method: hypergeometric test / Fisher's exact test
##FDR correction method: Benjamini and Hochberg
#Term	Database	ID	Input number	Background number	P-Value	Corrected P-Value	Input	Hyperlink
--------------------
#Term	Database	ID	Input number	Background number	P-Value	Corrected P-Value	Input	Hyperlink
--------------------
#Term	Database	ID	Input number	Background number	P-Value	Corrected P-Value	Input	Hyperlink
cell part	Gene Ontology	GO:0044464	1143	12774	1.06647e-188	4.77086e-185	78914|110006|81500|11829|23991|16476|14675|71914|54608|20449|18551|217379|104718|54418|230735|226162|170676|19242|11982|15902|74665|239364|27494|20289|93683|19016|102747|12521|15200|68039|76804|104215|21406|212996|21400|80285|11858|20962|338346|224014|71345|14859|108902|18778|18779|237082|97998|230379|16678|19276|56322|19271|215303|19273|101490|12703|69928|80838|99311|74016|54325|235386|74013|534…	http://amigo.geneontology.org/cgi-bin/amigo/term_details?term=GO:0044464
cell	Gene Ontology	GO:0005623	1143	12774	1.06647e-188	4.77086e-185	78914|110006|81500|11829|23991|16476|14675|71914|54608|20449|18551|217379|104718|54418|230735|226162|170676|19242|11982|15902|74665|239364|27494|20289|93683|19016|102747|12521|15200|68039|76804|104215|21406|212996|21400|80285|11858|20962|338346|224014|71345|14859|108902|18778|18779|237082|97998|230379|16678|19276|56322|19271|215303|19273|101490|12703|69928|80838|99311|74016|54325|235386|74013|534…	http://amigo.geneontology.org/cgi-bin/amigo/term_details?term=GO:0005623
cellular process	Gene Ontology	GO:0009987	1093	11766	6.49006e-187	1.93555e-183	78914|14175|14176|11829|23991|73016|16476|14675|54608|20449|18551|170439|104718|54418|230735|226162|170676|19242|27426|14170|239364|27494|20289|93683|19016|18951|12521|15200|68039|76804|104215|21406|22153|21400|80285|28106|20962|338346|224014|71345|14859|108902|223649|18778|18779|97998|230379|19276|16774|19271|215303|19273|101490|12703|69928|80838|99311|74016|54325|235386|74013|53419|105653|10444…	http://amigo.geneontology.org/cgi-bin/amigo/term_details?term=GO:0009987
single-organism process	Gene Ontology	GO:0044699	1019	10338	9.5843e-185	2.14377e-181	78914|14175|14176|11829|23991|73016|14675|170441|54608|20449|18551|170439|104718|54418|230735|226162|170676|19242|11982|14170|239364|27494|20289|19016|18951|12521|15200|68039|76804|104215|21406|22153|19088|28106|20962|338346|224014|71345|14859|108902|18778|18779|97998|230379|16678|19276|16774|19271|19273|101490|12703|69928|80838|99311|74016|54325|54324|74013|53419|104445|319939|27403|13609|81535|…	http://amigo.geneontology.org/cgi-bin/amigo/term_details?term=GO:0044699
single-organism cellular process	Gene Ontology	GO:0044763	924	9244	2.86014e-162	5.11793e-159	78914|14175|14176|11829|23991|73016|14675|54608|20449|18551|170439|104718|54418|230735|226162|170676|19242|27426|14170|239364|27494|19016|18951|12521|15200|68039|76804|104215|21406|217379|28106|20962|338346|224014|71345|14859|108902|18778|18779|97998|230379|19276|16774|19271|19273|101490|12703|69928|20289|99311|74016|54325|54324|74013|53419|104445|319939|27403|13609|81535|12663|12661|27279|13010|…	http://amigo.geneontology.org/cgi-bin/amigo/term_details?term=GO:0044763
binding	Gene Ontology	GO:0005488	989	10612	7.34597e-159	1.09541e-155	78914|14175|14176|14170|23991|73016|16476|14675|71914|110006|230735|19242|11982|15902|27494|20289|19016|18951|15200|68039|76804|104215|21406|212996|19088|11858|20962|338346|224014|11853|108902|223649|18778|18779|237082|384619|16678|19276|16774|19271|215303|19273|101490|12703|80838|208777|74016|54324|104445|27403|13609|57837|12663|12661|27279|13010|65970|27274|72168|229595|67254|72160|23999|217356…	http://amigo.geneontology.org/cgi-bin/amigo/term_details?term=GO:0005488
biological regulation	Gene Ontology	GO:0065007	875	8772	5.4213e-149	6.9292e-146	14175|14176|11829|23991|73016|16476|14675|54608|20449|83382|230735|19242|14170|239364|27494|19016|18951|12521|15200|68039|76804|104215|21406|21400|80285|28106|20962|338346|224014|71345|100163|223649|18778|18779|97998|230379|16678|19276|16774|19271|19273|101490|12703|20289|99311|74016|54324|74013|53419|104445|319939|27403|13609|81535|12663|12661|27279|13010|215821|65970|27274|65972|231510|72168|22…	http://amigo.geneontology.org/cgi-bin/amigo/term_details?term=GO:0065007
regulation of biological process	Gene Ontology	GO:0050789	837	8342	4.09806e-141	4.58317e-138	14175|14176|11829|23991|73016|16476|14675|54608|20449|83382|230735|19242|14170|239364|27494|19016|18951|12521|15200|68039|76804|104215|21406|21400|80285|28106|20962|338346|224014|71345|100163|223649|18778|18779|97998|230379|16678|19276|16774|19271|19273|101490|12703|20289|99311|74016|54324|74013|53419|104445|319939|27403|13609|81535|12663|12661|27279|13010|215821|65970|27274|65972|231510|72168|22…	http://amigo.geneontology.org/cgi-bin/amigo/term_details?term=GO:0050789
intracellular	Gene Ontology	GO:0005622	977	11244	3.21888e-135	3.19992e-132	78914|110006|81500|11829|23991|16476|14675|170441|54608|20449|18551|104718|54418|226162|19242|11982|15902|74665|239364|27494|20289|93683|19016|102747|76804|104215|21406|217379|21400|11858|20962|70804|224014|71345|14859|108902|18778|75547|237082|97998|230379|16678|19276|215303|23999|101490|12703|69928|80838|99311|74016|54325|235386|74013|53419|104445|319939|27403|13609|57837|12663|23966|13010|2158…	http://amigo.geneontology.org/cgi-bin/amigo/term_details?term=GO:0005622
organelle	Gene Ontology	GO:0043226	944	10657	3.23896e-133	2.8979e-130	14533|110006|81500|23991|16476|14675|54608|20449|18551|54418|230735|226162|19242|11982|15902|74665|239364|27494|20289|93683|19016|102747|12521|76804|104215|21406|217379|21400|28106|20962|70804|224014|11853|14859|108902|18778|18779|237082|384619|230379|16678|19276|16774|19271|215303|23999|101490|12703|80838|208777|74016|54325|54324|53419|104445|27403|13609|57837|12663|12661|13010|215821|65970|2727…	http://amigo.geneontology.org/cgi-bin/amigo/term_details?term=GO:0043226
regulation of cellular process	Gene Ontology	GO:0050794	797	7892	3.80783e-133	3.09715e-130	14175|14176|11829|23991|73016|16476|14675|54608|20449|230735|19242|14170|239364|27494|19016|18951|12521|15200|68039|76804|104215|21406|21400|28106|20962|338346|224014|11853|100163|223649|18778|18779|97998|230379|16774|19271|19273|101490|12703|20289|99311|74016|54324|74013|104445|319939|27403|13609|81535|12663|12661|27279|13010|215821|65970|27274|65972|231510|72168|229595|67254|67701|217356|108151…	http://amigo.geneontology.org/cgi-bin/amigo/term_details?term=GO:0050794
intracellular part	Gene Ontology	GO:0044424	967	11150	1.98648e-132	1.48109e-129	78914|110006|81500|11829|23991|16476|14675|170441|54608|20449|18551|104718|54418|226162|19242|11982|15902|74665|239364|27494|20289|93683|19016|102747|76804|104215|21406|217379|21400|11858|20962|70804|224014|11853|14859|108902|18778|75547|237082|384619|230379|16678|19276|215303|23999|101490|12703|80838|99311|74016|54325|235386|74013|53419|104445|319939|27403|13609|57837|12663|23966|13010|215821|65…	http://amigo.geneontology.org/cgi-bin/amigo/term_details?term=GO:0044424
multicellular organismal process	Gene Ontology	GO:0032501	628	5518	1.75766e-118	1.20968e-115	14175|14176|11829|23991|14859|54608|18551|226162|19242|15902|27494|20289|19016|15200|76804|21406|28106|20962|338346|19711|108902|18778|18779|384619|16678|16774|19271|23999|101490|12703|80838|74016|53419|319939|27403|13609|12661|27279|56532|67254|14428|53945|52392|17380|13423|114606|21990|11689|17863|234267|245945|57265|12799|15586|15482|242202|56338|57752|13867|64294|14810|216991|20620|64058|1640…	http://amigo.geneontology.org/cgi-bin/amigo/term_details?term=GO:0032501
single-multicellular organism process	Gene Ontology	GO:0044707	593	5002	1.93505e-117	1.23663e-114	14175|14176|11829|23991|14859|23999|226162|19242|15902|27494|19016|15200|76804|21406|28106|338346|19711|108902|18778|18779|16678|16774|19271|71981|12703|20289|74016|53419|319939|27403|13609|12661|27279|56532|67254|108151|53945|52392|13423|114606|21990|11689|17863|234267|245945|57265|12799|15586|15482|242202|56338|57752|13867|64294|14810|216991|20620|64058|16401|12843|15408|12845|380959|170740|234…	http://amigo.geneontology.org/cgi-bin/amigo/term_details?term=GO:0044707
membrane-bounded organelle	Gene Ontology	GO:0043227	869	9907	9.19022e-115	5.48166e-112	14533|110006|81500|23991|16476|14675|54608|20449|18551|230735|226162|19242|11982|12258|239364|27494|20289|93683|19016|18951|12521|76804|104215|21406|217379|21400|28106|20962|70804|12091|11853|14859|108902|18778|18779|237082|384619|230379|16678|19276|16774|19271|215303|23999|101490|12703|80838|208777|74016|54325|54324|53419|104445|27403|13609|57837|12663|12661|13010|215821|56532|27274|65972|231510…	http://amigo.geneontology.org/cgi-bin/amigo/term_details?term=GO:0043227
response to stimulus	Gene Ontology	GO:0050896	659	6204	1.37729e-112	7.70162e-110	14175|14176|11829|23991|18491|14675|54608|20449|230735|14170|239364|27494|19016|12521|15200|68039|104215|80285|28106|20962|338346|224014|11853|108902|18778|18779|97998|230379|16678|19276|19271|19273|101490|12703|20289|99311|109294|54324|74013|104445|27403|13609|81535|12663|12661|27279|13010|215821|56532|231510|23999|217356|108151|53945|52392|17380|16706|11689|17863|16370|209200|57265|12799|15586|…	http://amigo.geneontology.org/cgi-bin/amigo/term_details?term=GO:0050896
developmental process	Gene Ontology	GO:0032502	572	4914	2.8078e-109	1.47773e-106	14175|14176|14170|23991|14859|54608|18551|226162|19242|15902|27494|19016|15200|76804|104215|21406|28106|20962|338346|224014|19711|108902|18671|18779|384619|16678|16774|19271|19273|71981|12703|20289|74016|53419|104445|319939|13609|12661|27279|56532|229595|67254|23999|14428|53945|13423|114606|21990|14758|17863|234267|245945|57265|12799|15586|15482|242202|56338|57752|13867|64294|14810|216991|20620|1…	http://amigo.geneontology.org/cgi-bin/amigo/term_details?term=GO:0032502
single-organism developmental process	Gene Ontology	GO:0044767	567	4865	2.5495e-108	1.26724e-105	14175|14176|14170|23991|14859|54608|18551|226162|19242|15902|27494|19016|15200|76804|104215|21406|28106|20962|338346|224014|19711|108902|18671|18779|384619|16678|16774|19271|19273|71981|12703|20289|74016|53419|104445|319939|13609|12661|27279|56532|229595|67254|23999|14428|53945|13423|114606|21990|14758|17863|234267|245945|57265|12799|15586|15482|242202|56338|57752|13867|64294|14810|216991|20620|1…	http://amigo.geneontology.org/cgi-bin/amigo/term_details?term=GO:0044767
protein binding	Gene Ontology	GO:0005515	697	7009	7.6507e-108	3.60267e-105	14175|14176|14170|23991|73016|14675|110006|19242|15902|27494|19016|18951|15200|68039|76804|104215|21406|217379|11858|20962|330863|224014|11853|18778|18779|237082|384619|19276|16774|19271|215303|19273|101490|12703|80838|74016|54324|104445|27403|13609|12663|12661|27279|13010|65970|229595|67254|23999|217356|108151|53945|13426|16706|18074|114606|233246|11689|17863|16370|209200|245945|15586|65116|1279…	http://amigo.geneontology.org/cgi-bin/amigo/term_details?term=GO:0005515
anatomical structure development	Gene Ontology	GO:0048856	539	4599	9.32958e-103	4.17359e-100	14175|14176|14170|23991|14859|54608|18551|226162|19242|15902|27494|19016|15200|76804|104215|21406|28106|20962|330863|224014|19711|108902|18671|12931|384619|16678|16774|19271|23999|71981|20289|109294|53419|104445|319939|13609|12661|27279|56532|229595|67254|14428|53945|13423|114606|21990|14758|17863|234267|245945|57265|12799|15586|15482|242202|56338|57752|13867|64294|14810|216991|20620|64058|16401|…	http://amigo.geneontology.org/cgi-bin/amigo/term_details?term=GO:0048856
cytoplasm	Gene Ontology	GO:0005737	792	8926	1.30119e-102	5.54369e-100	78914|110006|11829|23991|16476|14859|170441|54608|20449|18551|170676|19242|11982|15902|74665|27494|19016|102747|104215|21406|217379|11858|110958|330863|224014|11853|19711|108902|18778|75547|237082|230379|19276|215303|23999|101490|12703|99311|54325|235386|74013|53419|104445|319939|27403|13609|57837|12663|23966|13010|215821|65970|65972|231510|72168|72160|75687|56048|330406|12091|234695|52392|13426|…	http://amigo.geneontology.org/cgi-bin/amigo/term_details?term=GO:0005737
membrane	Gene Ontology	GO:0016020	690	7244	4.56168e-98	1.85515e-95	110006|11829|23991|73016|14675|71914|54608|20449|18551|230735|11982|27494|18951|12521|15200|104215|80285|11858|110958|338346|71345|108902|18671|18779|384619|230379|16678|19276|19270|19271|215303|19273|101490|54325|54324|74013|53419|104445|27403|13609|57837|12661|27279|13010|215821|65970|65972|231510|72168|67704|72160|56048|330406|241520|234695|17380|16706|233246|11689|16370|234267|230584|66256|57…	http://amigo.geneontology.org/cgi-bin/amigo/term_details?term=GO:0016020
intracellular organelle	Gene Ontology	GO:0043229	823	9729	1.26115e-97	4.90586e-95	14533|110006|81500|23991|16476|19711|54608|20449|18551|54418|226162|170676|19242|11982|15902|74665|239364|27494|20289|93683|19016|102747|76804|104215|21406|217379|21400|11858|20962|70804|224014|11853|108902|18778|75547|237082|384619|230379|16678|19276|215303|23999|101490|12703|80838|99311|74016|54325|54324|53419|104445|27403|13609|57837|12663|23966|13010|65970|27274|65972|231510|72168|67254|72160…	http://amigo.geneontology.org/cgi-bin/amigo/term_details?term=GO:0043229
multicellular organism development	Gene Ontology	GO:0007275	498	4162	1.62297e-96	6.05031e-94	14175|14176|14170|23991|14859|23999|226162|19242|15902|27494|19016|15200|76804|21406|28106|330863|19711|108902|12931|16678|16774|19271|101490|20289|53419|319939|13609|12661|27279|56532|67254|108151|53945|13423|114606|21990|14758|17863|234267|245945|57265|12799|15586|15482|12790|56338|57752|13867|64294|14810|216991|20620|64058|16401|12843|15408|12845|380959|234214|12124|21928|58175|66049|231633|24…	http://amigo.geneontology.org/cgi-bin/amigo/term_details?term=GO:0007275
metabolic process	Gene Ontology	GO:0008152	758	8586	2.2107e-95	7.91164e-93	78914|14175|110006|14170|23991|18491|16476|14859|54608|20449|18551|104718|230735|15902|239364|20442|19016|15200|76804|104215|21406|21400|80285|28106|20962|330863|224014|100163|108902|223649|18778|18779|97998|230379|16678|19276|19270|19271|215303|19273|101490|12703|20289|99311|74016|54325|235386|53419|27403|13609|81535|12663|23966|21936|13010|215821|56532|27274|65972|231510|72168|12700|67701|74354…	http://amigo.geneontology.org/cgi-bin/amigo/term_details?term=GO:0008152
cellular response to stimulus	Gene Ontology	GO:0051716	551	5066	1.17967e-93	4.05943e-91	14175|14176|11829|23991|73016|14675|54608|20449|230735|14170|239364|27494|19016|12521|15200|68039|104215|28106|20962|338346|224014|11853|18779|97998|19276|19271|19273|101490|12703|20289|99311|109294|54324|74013|104445|27403|13609|81535|12663|23966|27279|215821|56532|231510|23999|217356|108151|53945|17380|16706|17863|16370|209200|57265|15586|17314|242202|56338|57266|13867|64294|216991|216859|20620…	http://amigo.geneontology.org/cgi-bin/amigo/term_details?term=GO:0051716
positive regulation of biological process	Gene Ontology	GO:0048518	508	4457	1.13577e-91	3.76361e-89	14175|14176|14170|23991|23999|20449|239364|27494|19016|18951|15200|68039|76804|104215|21406|21400|28106|107392|338346|224014|11853|18778|18779|230379|16678|19271|101490|12703|20289|74016|54324|74013|104445|319939|27403|13609|23966|27279|13010|56532|229595|108151|53945|16706|114606|21990|11689|17863|234267|15586|17314|242202|56338|13867|64294|20620|18104|64058|16401|170740|170742|13057|192657|1212…	http://amigo.geneontology.org/cgi-bin/amigo/term_details?term=GO:0048518
system development	Gene Ontology	GO:0048731	451	3664	1.08419e-89	3.46438e-87	14175|14176|14170|23991|14859|23999|226162|15902|27494|19016|17349|15200|76804|21406|11858|330863|108902|12931|16678|19270|19271|101490|20289|53419|319939|13609|12661|27279|56532|67254|108151|234695|13423|114606|21990|14758|17863|234267|245945|57265|12799|15586|12790|56338|57752|13867|64294|14810|216991|20620|64058|16401|12843|15408|12845|380959|234214|12124|21928|66049|231633|24088|109620|73693|…	http://amigo.geneontology.org/cgi-bin/amigo/term_details?term=GO:0048731
single organism signaling	Gene Ontology	GO:0044700	495	4367	4.00408e-88	1.23533e-85	14175|14176|14170|23991|73016|14675|54608|230735|239364|27494|19016|12521|15200|68039|104215|28106|338346|224014|11853|18779|97998|19276|19271|19273|101490|12703|20289|99311|54324|74013|104445|27403|13609|81535|12663|23966|27279|215821|56532|231510|23999|217356|108151|234695|16706|57265|242202|56338|13867|64294|216991|216859|20620|20807|17428|64058|16401|12843|13057|217217|234214|12124|58175|2408…	http://amigo.geneontology.org/cgi-bin/amigo/term_details?term=GO:0044700
signaling	Gene Ontology	GO:0023052	495	4374	6.73017e-88	2.00716e-85	14175|14176|14170|23991|73016|14675|54608|230735|239364|27494|19016|12521|15200|68039|104215|28106|338346|224014|11853|18779|97998|19276|19271|19273|101490|12703|20289|99311|54324|74013|104445|27403|13609|81535|12663|23966|27279|215821|56532|231510|23999|217356|108151|234695|16706|57265|242202|56338|13867|64294|216991|216859|20620|20807|17428|64058|16401|12843|13057|217217|234214|12124|58175|2408…	http://amigo.geneontology.org/cgi-bin/amigo/term_details?term=GO:0023052
cell communication	Gene Ontology	GO:0007154	495	4425	2.85557e-86	8.24155e-84	14175|14176|14170|23991|73016|14675|54608|230735|239364|27494|19016|12521|15200|68039|104215|28106|338346|224014|11853|18779|97998|19276|19271|19273|101490|12703|20289|99311|54324|74013|104445|27403|13609|81535|12663|23966|27279|215821|56532|231510|23999|217356|108151|234695|16706|57265|242202|56338|13867|64294|216991|216859|20620|20807|17428|64058|16401|12843|13057|217217|234214|12124|58175|2408…	http://amigo.geneontology.org/cgi-bin/amigo/term_details?term=GO:0007154
organic substance metabolic process	Gene Ontology	GO:0071704	716	8202	5.43384e-86	1.51927e-83	78914|14175|110006|14170|23991|18491|16476|14859|54608|20449|18551|104718|230735|15902|239364|20442|19016|15200|76804|104215|21406|21400|80285|28106|20962|330863|224014|100163|108902|223649|18778|12931|97998|230379|16678|19276|19270|19271|215303|19273|101490|12703|20289|99311|74016|54325|54324|53419|27403|13609|81535|12663|23966|13010|56532|27274|231510|12700|67701|53945|17380|16706|13423|21990|1…	http://amigo.geneontology.org/cgi-bin/amigo/term_details?term=GO:0071704
negative regulation of biological process	Gene Ontology	GO:0048519	450	3867	3.38989e-82	9.19072e-80	14175|54608|11829|23991|23999|14170|27494|19016|17349|15200|68039|76804|104215|28106|20962|338346|71345|100163|74213|18671|12931|97998|230379|16678|19276|19270|19271|19273|71981|12703|20289|99311|74016|27403|13609|12661|13010|215821|65970|27274|65972|12700|67254|67701|217356|108151|53945|52392|21990|14758|17863|15586|17314|242202|56338|20807|13867|223227|64294|20620|18104|17428|12845|170742|23469…	http://amigo.geneontology.org/cgi-bin/amigo/term_details?term=GO:0048519
cellular metabolic process	Gene Ontology	GO:0044237	683	7760	3.83675e-82	1.00963e-79	78914|14175|54608|14170|23991|16476|14859|20449|230735|15902|239364|20442|19016|15200|76804|104215|21406|21400|80285|28106|20962|330863|224014|108902|223649|18778|18779|97998|230379|19276|19270|19271|215303|19273|101490|12703|20289|99311|74016|54325|235386|53419|27403|13609|81535|12663|13010|215821|56532|27274|231510|12700|67701|74354|53945|17380|16706|13423|21990|11689|212679|17863|209200|12977|…	http://amigo.geneontology.org/cgi-bin/amigo/term_details?term=GO:0044237
positive regulation of cellular process	Gene Ontology	GO:0048522	460	4034	1.16833e-81	2.98658e-79	14175|14176|14170|23991|23999|20449|239364|19016|18951|15200|68039|76804|104215|21406|21400|11858|107392|330863|224014|11853|18778|18779|230379|19271|101490|12703|20289|74016|54324|104445|319939|27403|13609|23966|27279|13010|56532|229595|108151|53945|16706|114606|21990|17863|234267|15586|17314|242202|56338|13867|64294|20620|18104|64058|16401|170740|170742|13057|192657|12124|18458|66049|231633|240…	http://amigo.geneontology.org/cgi-bin/amigo/term_details?term=GO:0048522
intracellular membrane-bounded organelle	Gene Ontology	GO:0043231	741	8876	2.10306e-81	5.22668e-79	14533|110006|81500|23991|16476|19711|54608|20449|18551|226162|19242|11982|239364|27494|20289|93683|19016|18951|76804|21406|217379|21400|11858|20962|70804|12091|11853|108902|18778|75547|237082|384619|230379|16678|19276|215303|101490|12703|80838|99311|74016|54325|54324|53419|104445|27403|13609|57837|12663|23966|13010|56532|27274|65972|231510|72168|72160|330406|170676|234695|13426|17380|16706|13423|…	http://amigo.geneontology.org/cgi-bin/amigo/term_details?term=GO:0043231
cellular developmental process	Gene Ontology	GO:0048869	426	3562	1.66666e-80	4.03017e-78	14175|14176|14170|23991|54608|18551|15902|27494|19016|17349|76804|104215|21406|11858|20962|330863|224014|108902|18671|18779|384619|19270|19271|19273|71981|12703|20289|74016|53419|104445|12661|27279|56532|229595|67254|23999|14428|234695|13423|114606|21990|17863|234267|245945|12799|15482|12790|56338|57752|13867|64294|20620|17428|16401|15408|380959|234214|21928|58175|66049|231633|24088|109620|24087|…	http://amigo.geneontology.org/cgi-bin/amigo/term_details?term=GO:0048869
primary metabolic process	Gene Ontology	GO:0044238	681	7795	1.733e-80	4.08031e-78	78914|14175|110006|14170|23991|18491|16476|54608|20449|18551|104718|230735|15902|239364|20442|19016|76804|104215|21406|21400|80285|28106|20962|330863|224014|100163|108902|223649|18778|12931|97998|230379|16678|19276|19270|19271|215303|19273|101490|12703|20289|99311|74016|54325|54324|53419|27403|13609|81535|12663|23966|13010|56532|27274|231510|12700|67701|53945|17380|16706|13423|11689|212679|17863|…	http://amigo.geneontology.org/cgi-bin/amigo/term_details?term=GO:0044238
signal transduction	Gene Ontology	GO:0007165	454	4033	8.81906e-79	2.02318e-76	14175|14176|14170|23991|73016|14675|54608|230735|239364|27494|19016|12521|15200|68039|104215|11858|338346|224014|11853|18779|97998|19271|19273|101490|12703|20289|54324|74013|104445|27403|13609|81535|12663|23966|27279|215821|56532|231510|23999|217356|108151|234695|16706|57265|242202|56338|13867|64294|216991|216859|20620|17428|64058|16401|12843|217217|234214|12124|58175|24088|70186|237222|15248|129…	http://amigo.geneontology.org/cgi-bin/amigo/term_details?term=GO:0007165
cell differentiation	Gene Ontology	GO:0030154	399	3285	1.61532e-76	3.61307e-74	14175|14176|14170|23991|54608|18551|15902|27494|19016|17349|76804|21406|11858|110958|330863|108902|18671|75547|384619|19270|19271|19273|101490|12703|20289|74016|53419|12661|27279|56532|229595|67254|23999|14428|234695|13423|114606|21990|17863|234267|245945|12799|15482|12790|56338|57752|13867|64294|20620|16401|15408|380959|234214|21928|58175|66049|231633|24088|109620|24087|21687|380773|214685|19116…	http://amigo.geneontology.org/cgi-bin/amigo/term_details?term=GO:0030154
cellular component organization	Gene Ontology	GO:0016043	500	4865	1.57693e-75	3.44117e-73	11829|23991|23999|15902|239364|27494|19016|15200|76804|104215|217379|11858|20962|330863|224014|11853|108902|75547|97998|16774|19271|71981|69928|20289|74016|54324|74013|104445|27403|13609|57837|12661|27279|13010|65970|229595|67254|217356|14428|234695|52392|13423|14758|17863|234267|209200|12799|15586|68553|57752|70549|64294|14810|104718|20620|64058|16401|211253|12843|12845|170742|235180|319184|2342…	http://amigo.geneontology.org/cgi-bin/amigo/term_details?term=GO:0016043
membrane part	Gene Ontology	GO:0044425	519	5211	1.50074e-74	3.19694e-72	54608|11829|27494|73016|14675|71914|20449|230735|11982|20442|12521|15200|104215|73124|110958|338346|71345|108902|18671|18779|384619|230379|19276|19270|19271|19273|101490|54325|74013|53419|27403|13609|81535|12661|27279|215821|231510|67704|72160|330406|241520|234695|17380|233246|14758|234267|230584|66256|57265|11768|17252|68552|74732|13867|64294|110454|64058|16401|380959|269642|14470|12124|231633|6…	http://amigo.geneontology.org/cgi-bin/amigo/term_details?term=GO:0044425
negative regulation of cellular process	Gene Ontology	GO:0048523	414	3598	2.05648e-73	4.27892e-71	14175|54608|11829|23991|23999|14170|19016|17349|15200|68039|76804|104215|28106|20962|338346|100163|74213|18671|12931|97998|230379|19270|19271|19273|101490|12703|20289|99311|74016|27403|13609|12661|13010|215821|65970|27274|65972|12700|67254|67701|217356|108151|234695|52392|17863|15586|17314|242202|56338|20807|13867|223227|64294|20620|18104|17428|228357|12845|170742|58175|18458|24088|319169|237222|…	http://amigo.geneontology.org/cgi-bin/amigo/term_details?term=GO:0048523
cellular component organization or biogenesis	Gene Ontology	GO:0071840	504	5009	2.35651e-73	4.79175e-71	11829|23991|23999|15902|239364|27494|19016|15200|76804|104215|217379|11858|20962|330863|224014|11853|108902|75547|97998|16774|19271|71981|69928|20289|74016|54324|74013|104445|27403|13609|57837|12661|27279|13010|65970|229595|67254|217356|14428|234695|52392|13423|14758|17863|234267|209200|12799|15586|229504|68553|57752|70549|64294|14810|104718|20620|64058|16401|211253|12843|12845|170742|235180|3191…	http://amigo.geneontology.org/cgi-bin/amigo/term_details?term=GO:0071840
localization	Gene Ontology	GO:0051179	492	4823	4.22068e-73	8.39165e-71	27426|14175|54608|81500|11829|23991|378460|71914|226162|11982|14170|27494|19016|18951|15200|68039|104215|73124|71345|18671|18779|237082|384619|19276|16774|16775|19273|101490|12703|54324|74013|53419|319939|27403|13609|12663|12661|27279|56532|72168|67254|217356|108151|234695|52392|13426|233246|14758|17863|234267|11768|12799|15586|15482|12790|56338|74732|57752|70549|57266|13867|104718|20807|16401|19…	http://amigo.geneontology.org/cgi-bin/amigo/term_details?term=GO:0051179
macromolecule metabolic process	Gene Ontology	GO:0043170	604	6872	9.91456e-70	1.92838e-67	14175|14170|23991|18491|16476|20449|18551|230735|15902|239364|20442|19016|15200|76804|104215|21406|21400|69165|28106|20962|330863|224014|108902|223649|18778|12931|97998|230379|16678|19276|19270|19271|215303|19273|71981|12703|20289|99311|74016|54324|53419|27403|13609|12663|23966|13010|56532|27274|12700|67701|53945|17380|16706|13423|212679|17863|209200|12977|245945|57265|15586|17314|67676|242202|56…	http://amigo.geneontology.org/cgi-bin/amigo/term_details?term=GO:0043170
cell periphery	Gene Ontology	GO:0071944	423	3858	1.49801e-69	2.85164e-67	54608|11829|23991|14675|71914|230735|11982|27494|18951|12521|15200|104215|338346|71345|18671|18779|16678|19271|215303|19273|12700|54324|74013|53419|104445|27403|13609|12661|27279|65970|65972|234695|17380|16706|114606|233246|11689|16370|234267|12799|12790|70549|13867|64294|14810|216991|104718|64058|16401|380959|234214|21928|58175|231633|24088|109151|109620|77531|21687|12561|12560|15245|209776|7234…	http://amigo.geneontology.org/cgi-bin/amigo/term_details?term=GO:0071944
plasma membrane	Gene Ontology	GO:0005886	413	3764	9.10893e-68	1.69787e-65	54608|11829|23991|14675|71914|230735|11982|27494|18951|12521|15200|104215|338346|71345|18671|18779|16678|19271|215303|19273|12700|54324|74013|53419|104445|27403|13609|12661|27279|65970|65972|234695|17380|16706|233246|11689|16370|234267|12799|12790|70549|13867|64294|14810|216991|104718|64058|16401|380959|234214|58175|231633|24088|109151|109620|77531|21687|12561|12560|15245|209776|72345|19339|74055…	http://amigo.geneontology.org/cgi-bin/amigo/term_details?term=GO:0005886
intrinsic component of membrane	Gene Ontology	GO:0031224	448	4351	1.29606e-66	2.3665e-64	54608|11829|20442|73016|71914|20449|230735|11982|12521|15200|73124|110958|338346|71345|108902|18671|18779|384619|230379|19276|19270|19271|19273|54325|231014|27403|13609|81535|12661|27279|215821|231510|67704|72160|330406|241520|17380|233246|14758|234267|230584|66256|17252|68552|13867|64294|110454|64058|16401|380959|13057|14470|12124|231633|68073|24088|21687|19116|12561|12560|68177|209776|12231|320…	http://amigo.geneontology.org/cgi-bin/amigo/term_details?term=GO:0031224
integral component of membrane	Gene Ontology	GO:0016021	436	4218	5.18464e-65	9.2774e-63	54608|11829|20442|73016|71914|20449|230735|11982|12521|15200|73124|110958|338346|71345|108902|18671|18779|384619|230379|19276|19270|19271|19273|54325|231014|27403|13609|81535|12661|27279|215821|231510|67704|72160|330406|241520|17380|233246|14758|234267|330460|66256|17252|68552|13867|64294|64058|16401|380959|13057|14470|12124|231633|68073|24088|21687|19116|12561|12560|68177|209776|12231|320506|319…	http://amigo.geneontology.org/cgi-bin/amigo/term_details?term=GO:0016021
regulation of response to stimulus	Gene Ontology	GO:0048583	340	2804	6.26991e-64	1.09994e-61	16476|14170|23991|22771|16768|18761|68151|94353|24064|20271|14573|20254|224860|11783|29813|51869|239364|19266|14062|20378|19016|16842|15200|18792|18793|12402|98496|12211|16848|54324|215653|54713|338346|50796|65964|18387|224014|73728|11853|227059|17314|13841|18671|12931|21857|97998|24088|16678|18752|19271|20908|13805|101490|12703|12022|243923|52662|277854|109294|18611|15507|74013|15505|66873|15214…	http://amigo.geneontology.org/cgi-bin/amigo/term_details?term=GO:0048583
regulation of metabolic process	Gene Ontology	GO:0019222	465	4746	2.01224e-63	3.46222e-61	14175|14176|14170|23991|16476|239364|19016|15200|76804|104215|21406|21400|28106|107392|330863|224014|18778|12931|97998|230379|19271|71981|12703|20289|99311|74016|54324|27403|13609|13010|215821|56532|27274|12700|67701|53945|16706|17863|16370|17314|242202|56338|13867|223227|64294|14810|20620|20807|17428|64058|15408|170740|170742|192657|58175|18458|24088|109151|73693|319169|15248|380773|19116|12560|…	http://amigo.geneontology.org/cgi-bin/amigo/term_details?term=GO:0019222
regulation of multicellular organismal process	Gene Ontology	GO:0051239	310	2408	4.34344e-63	7.33221e-61	13835|237860|23991|16768|18761|20678|23999|20845|16478|20271|14573|57080|18014|11829|19266|16847|20378|19016|16842|15200|18792|76804|21406|64085|16848|215653|21687|338346|50796|18223|18387|70417|14313|13841|75547|21857|54631|66873|16774|19271|101490|12703|20289|52662|12977|14062|15507|54713|53419|102502|15214|50706|11858|20681|27403|13609|20682|57440|27528|20983|27279|12142|242620|24088|26357|144…	http://amigo.geneontology.org/cgi-bin/amigo/term_details?term=GO:0051239
animal organ development	Gene Ontology	GO:0048513	329	2709	7.97785e-62	1.32181e-59	53318|14170|23991|22771|16476|117149|68151|14859|20678|20733|20271|114142|14573|226162|22173|11783|15902|56747|29813|19225|216274|20378|19016|16842|98711|18792|18793|12677|16848|215653|13805|56088|18223|668929|13841|381853|110796|12931|14104|53945|66049|21916|19271|19242|64379|68431|20289|56847|52662|268903|15110|50490|208177|15214|16870|16875|20681|14463|13609|20682|23966|319939|242620|12805|676…	http://amigo.geneontology.org/cgi-bin/amigo/term_details?term=GO:0048513
anatomical structure morphogenesis	Gene Ontology	GO:0009653	301	2328	1.70077e-61	2.76669e-59	19263|13835|13617|237860|23991|21944|234267|20733|24064|12824|14573|11783|15902|12839|12778|27494|216274|20378|16842|15200|18792|76804|104215|12677|98711|16848|15507|28106|21687|72388|50796|65964|224014|14313|108902|13841|110796|75547|319504|54631|53945|18211|21916|19271|23999|64379|17152|20289|56847|12790|52662|109294|15110|12822|15214|16870|104445|16875|15211|20681|20680|13609|20682|57440|22491…	http://amigo.geneontology.org/cgi-bin/amigo/term_details?term=GO:0009653
regulation of cellular metabolic process	Gene Ontology	GO:0031323	441	4472	2.2571e-60	3.60613e-58	14175|14170|23991|16476|239364|19016|15200|76804|104215|21406|21400|28106|107392|330863|224014|18778|12931|97998|230379|19271|101490|12703|20289|99311|74016|54324|27403|13609|13010|215821|56532|27274|12700|67701|53945|16706|17863|17314|242202|56338|13867|223227|64294|14810|20620|20807|17428|64058|15408|170740|170742|192657|58175|18458|24088|109151|73693|319169|15248|380773|19116|12560|18854|72345…	http://amigo.geneontology.org/cgi-bin/amigo/term_details?term=GO:0031323
regulation of macromolecule metabolic process	Gene Ontology	GO:0060255	438	4427	2.82811e-60	4.43914e-58	14175|14176|14170|23991|16476|239364|19016|15200|76804|104215|21406|21400|28106|107392|330863|224014|18778|12931|97998|230379|19271|71981|12703|20289|99311|74016|54324|27403|13609|13010|56532|27274|12700|67701|53945|16706|17863|17314|242202|56338|13867|223227|64294|103537|20620|20807|17428|64058|15408|170740|170742|192657|58175|18458|24088|109151|73693|319169|15248|380773|19116|12560|18854|72345|…	http://amigo.geneontology.org/cgi-bin/amigo/term_details?term=GO:0060255
regulation of primary metabolic process	Gene Ontology	GO:0080090	438	4429	3.18605e-60	4.91475e-58	14175|14170|23991|16476|239364|19016|76804|104215|21406|21400|28106|107392|330863|224014|18778|12931|97998|230379|19271|101490|12703|20289|99311|74016|54324|27403|13609|13010|56532|27274|12700|67701|53945|16706|17863|16370|17314|242202|56338|13867|223227|64294|14810|20620|20807|17428|64058|15408|170740|170742|192657|58175|18458|24088|109151|73693|319169|15248|380773|19116|18854|72345|54427|239528…	http://amigo.geneontology.org/cgi-bin/amigo/term_details?term=GO:0080090
cytoplasmic part	Gene Ontology	GO:0044444	527	5940	4.73675e-60	7.183e-58	110006|23991|16476|19711|54608|20449|18551|11982|27494|19016|18951|217379|11858|270076|11853|108902|18778|75547|237082|230379|19276|215303|23999|101490|12703|99311|54325|53419|104445|27403|13609|57837|12663|13010|215821|56532|65972|231510|72168|72160|56048|330406|234695|13426|17380|16706|13423|114606|233246|11689|212679|17863|17898|66256|11768|12799|15586|100039795|17252|68552|56338|19193|68556|2…	http://amigo.geneontology.org/cgi-bin/amigo/term_details?term=GO:0044444
cellular macromolecule metabolic process	Gene Ontology	GO:0044260	545	6280	1.46724e-59	2.18789e-57	14175|14170|23991|16476|20449|230735|15902|239364|20442|19016|15200|76804|104215|21406|21400|28106|20962|330863|224014|108902|74213|18778|12931|97998|230379|19276|19270|19271|215303|19273|71981|12703|20289|74016|54324|27403|13609|12663|13010|56532|27274|12700|67701|53945|16706|13423|212679|17863|209200|12977|245945|57265|17314|67676|242202|56338|13867|223227|64294|66420|20620|20807|17428|64058|21…	http://amigo.geneontology.org/cgi-bin/amigo/term_details?term=GO:0044260
nervous system development	Gene Ontology	GO:0007399	257	1810	5.99772e-59	8.79699e-57	16476|14176|68404|237860|23991|22771|234267|20678|20733|20845|14348|14573|226162|11783|15902|19266|19016|16842|29861|76804|21406|12404|11858|330863|56088|18223|17274|108902|13841|56747|319504|66049|19270|19271|20908|23999|64379|101490|12824|109294|15507|53419|15214|16870|16875|15211|20681|13609|20682|27528|20983|27279|13193|242620|16918|18417|228357|20997|13389|19417|75533|18669|329628|67254|1801…	http://amigo.geneontology.org/cgi-bin/amigo/term_details?term=GO:0007399
regulation of cell communication	Gene Ontology	GO:0010646	301	2405	1.04081e-58	1.50195e-56	227120|16476|14170|23991|22771|21944|18761|94353|20845|109294|12824|14573|20254|224860|11783|29813|12778|239364|19266|14062|20378|19016|16842|15200|18792|68039|12402|98496|12211|16848|15507|215653|245049|338346|50796|65964|18387|224014|73728|54003|227059|13841|56747|12931|21857|97998|24088|19271|20908|101490|12703|12022|243923|52662|277854|18611|60510|15505|15214|68431|58994|75141|27403|20682|605…	http://amigo.geneontology.org/cgi-bin/amigo/term_details?term=GO:0010646
regulation of signaling	Gene Ontology	GO:0023051	302	2424	1.57269e-58	2.23347e-56	227120|16476|14170|23991|22771|21944|18761|94353|20845|109294|12824|14573|20254|224860|11783|29813|12778|239364|19266|14062|20378|19016|16842|15200|18792|68039|12402|98496|12211|16848|15507|215653|245049|338346|50796|65964|18387|224014|73728|54003|227059|13841|56747|12931|21857|97998|24088|19271|20908|101490|12703|12022|243923|52662|277854|18611|60510|15505|15214|68431|58994|75141|27403|20682|574…	http://amigo.geneontology.org/cgi-bin/amigo/term_details?term=GO:0023051
extracellular region	Gene Ontology	GO:0005576	385	3679	1.05694e-57	1.47757e-55	14175|14176|14170|23991|18491|14675|110006|18551|230735|106672|20442|12521|15200|68039|104215|28106|11853|14859|108902|18778|18779|16678|16774|19271|23999|208777|53419|12661|13010|65972|229595|67701|217356|17380|13423|18074|11689|234267|12799|15586|68553|109652|13867|64294|18104|16401|12843|12845|319184|192654|18458|109620|24087|319169|21687|15245|12231|110175|12739|19339|18208|56174|65116|14810|…	http://amigo.geneontology.org/cgi-bin/amigo/term_details?term=GO:0005576
regulation of developmental process	Gene Ontology	GO:0050793	269	2112	2.02104e-53	2.78188e-51	13835|237860|23991|16476|20678|23999|20845|16478|14573|18014|15902|19266|20378|19016|16842|18792|76804|104215|21406|16848|215653|338346|50796|18223|224014|14313|13841|75547|21857|16774|16775|17152|20289|52662|15507|54713|102502|15214|50706|104445|244723|11858|20681|14463|13609|20682|60599|27528|230775|27279|12142|242620|67603|228357|329628|67254|14119|238055|50873|16416|68010|20351|20350|12767|23…	http://amigo.geneontology.org/cgi-bin/amigo/term_details?term=GO:0050793
regulation of biological quality	Gene Ontology	GO:0065008	321	2859	3.0459e-53	4.12904e-51	16476|237860|57440|18761|54197|30052|23999|20845|109594|20271|213053|14573|667742|12977|11829|12839|58869|216274|16847|19016|16842|98711|18792|68039|104215|64085|12404|15507|215653|71254|245049|12799|338346|17274|18387|224014|71345|227059|333654|13841|18671|94353|319504|54631|97998|24088|16678|76459|21916|19271|20908|72413|17152|240028|20289|108115|12790|12824|14062|60510|53419|102502|15214|10444…	http://amigo.geneontology.org/cgi-bin/amigo/term_details?term=GO:0065008
regulation of signal transduction	Gene Ontology	GO:0009966	269	2126	6.41738e-53	8.5696e-51	16476|14170|23991|22771|21944|18761|109294|12824|14573|20254|11783|29813|12778|239364|19266|14062|20378|18779|16842|15200|18792|18793|12402|98496|68845|16848|54324|215653|338346|50796|65964|18387|224014|73728|11853|227059|13841|56747|12931|21857|97998|24088|19271|101490|12703|12022|243923|52662|277854|18611|15507|15505|15214|68431|105940408|75141|27403|20682|60599|27528|27279|12142|79201|21936|20…	http://amigo.geneontology.org/cgi-bin/amigo/term_details?term=GO:0009966
ion binding	Gene Ontology	GO:0043167	350	3333	3.16484e-52	4.16409e-50	23991|18491|14675|71914|11982|19016|76804|21400|330863|224014|108902|18778|75547|208777|74016|65970|27274|72168|72160|53420|17380|16706|18074|21990|11689|209200|17314|67676|242202|109652|14810|216991|216859|240322|12843|12845|170740|217214|234214|24087|15248|19116|12561|12560|18854|15245|328977|54427|239528|74051|241494|78923|27015|65116|103537|13057|100900|332397|14711|13506|171463|29813|12491|6…	http://amigo.geneontology.org/cgi-bin/amigo/term_details?term=GO:0043167
response to chemical	Gene Ontology	GO:0042221	309	2722	5.12008e-52	6.63904e-50	16476|14176|12925|23991|18491|14175|18761|54197|94353|20678|54608|20845|16478|12833|20271|14573|20254|170676|11783|11829|12778|27494|16847|19016|16842|15200|24058|104215|216166|54324|234779|270152|338346|17274|18223|18387|78797|17756|108902|13841|381853|18671|18779|21857|14104|53945|230379|19276|19271|20908|23999|72413|12700|12703|68431|20289|99311|12790|52662|14062|15507|50490|15505|16870|170720…	http://amigo.geneontology.org/cgi-bin/amigo/term_details?term=GO:0042221
metal ion binding	Gene Ontology	GO:0046872	337	3144	6.23536e-52	7.9255e-50	319535|53318|330627|12925|23991|22771|212996|18761|54197|14675|18124|271305|57319|71914|20983|245847|22173|114663|11982|22773|215493|29813|19225|57440|13386|19016|109672|18491|29861|76804|54485|216166|328977|21400|16848|546071|56631|245049|214812|13511|50796|65964|224014|56527|214944|108902|17314|75547|18778|192195|21857|18601|76459|241494|70370|66400|66397|240028|56368|22678|109778|74016|60510|1…	http://amigo.geneontology.org/cgi-bin/amigo/term_details?term=GO:0046872
neurogenesis	Gene Ontology	GO:0022008	209	1371	6.28937e-52	7.9255e-50	16476|14176|237860|23991|20678|23999|20845|109294|14573|18014|15902|19266|19016|16842|494504|76804|21406|12404|11858|330863|17274|18223|108902|13841|319504|66049|19270|19271|20908|64379|101490|15507|53419|15214|16870|16875|15211|20681|20682|27528|20983|27279|13193|242620|16918|228357|13389|19417|329628|67254|12767|50873|22157|108151|20351|20350|12661|53625|53626|114606|246179|12142|68404|234267|1…	http://amigo.geneontology.org/cgi-bin/amigo/term_details?term=GO:0022008
cell development	Gene Ontology	GO:0048468	246	1849	1.11033e-51	1.37974e-49	13835|54608|13617|237860|23991|16476|234267|20678|20733|20845|16478|18546|14573|18014|14170|11595|19266|20378|19016|16842|98711|76804|21406|11858|20962|330863|17274|18223|108902|13841|18671|75547|319504|384619|21916|20908|23999|101490|12790|52662|18551|15507|12822|15214|16870|16875|15211|20681|14463|20682|27528|20983|27279|13193|242620|228357|71371|19417|75533|18669|229595|67254|70417|50873|16416…	http://amigo.geneontology.org/cgi-bin/amigo/term_details?term=GO:0048468
cation binding	Gene Ontology	GO:0043169	337	3176	5.00855e-51	6.13856e-49	319535|53318|330627|12925|23991|22771|212996|18761|54197|14675|18124|271305|57319|71914|20983|245847|22173|114663|11982|22773|215493|29813|19225|57440|13386|19016|109672|18491|29861|76804|54485|216166|328977|21400|16848|546071|56631|245049|214812|13511|50796|65964|224014|56527|214944|108902|17314|75547|18778|192195|21857|18601|76459|241494|70370|66400|66397|240028|56368|22678|109778|74016|60510|1…	http://amigo.geneontology.org/cgi-bin/amigo/term_details?term=GO:0043169
extracellular region part	Gene Ontology	GO:0044421	337	3181	6.91571e-51	8.36146e-49	20702|110006|81500|237860|23991|18491|225392|234267|14675|30052|16763|280635|99311|18551|12833|12824|14573|230735|20254|11783|12845|12839|19212|56424|20442|20378|12971|353130|320078|15200|18792|18793|104215|30878|16848|28106|12799|83560|17274|544963|66371|11853|14859|53814|55987|76453|21346|18778|18779|21857|66871|103978|16678|70370|19271|20908|23999|22320|54120|208777|19270|109778|68553|109672|1…	http://amigo.geneontology.org/cgi-bin/amigo/term_details?term=GO:0044421
generation of neurons	Gene Ontology	GO:0048699	198	1282	6.73698e-50	8.03677e-48	16476|237860|23991|20678|23999|20845|109294|14573|18014|15902|19266|19016|16842|76804|21406|12404|11858|330863|17274|18223|108902|13841|319504|19270|20908|64379|101490|15507|53419|15214|16870|16875|15211|20681|20682|27528|20983|27279|269254|242620|16918|228357|19417|329628|67254|12767|50873|22157|108151|20351|20350|12661|53625|53626|114606|246179|12142|68404|234267|12977|12799|13380|12790|22368|1…	http://amigo.geneontology.org/cgi-bin/amigo/term_details?term=GO:0048699
tissue development	Gene Ontology	GO:0009888	219	1544	7.6202e-50	8.97078e-48	16476|14170|14175|68151|14859|20678|12824|14573|11783|15902|12839|19225|20378|19016|16842|15200|18792|18793|98711|16848|72388|50796|13841|21346|21345|12931|54631|53945|21916|68431|20289|52662|15110|12822|15214|16870|20681|20680|13609|20682|23966|12142|242620|14463|228357|20997|72780|18669|229595|14119|16416|68010|22156|20351|20350|20750|18590|17907|15223|14758|230824|24087|329628|13617|13610|2982…	http://amigo.geneontology.org/cgi-bin/amigo/term_details?term=GO:0009888
movement of cell or subcellular component	Gene Ontology	GO:0006928	211	1466	7.1782e-49	8.3407e-47	13835|54608|14170|23991|16476|18761|232943|20271|14573|226162|19242|16565|12778|27494|16842|15200|18792|54324|245049|270152|50796|108902|13841|21857|214968|16774|19271|19273|101490|52662|14062|15507|12822|16870|20681|14463|13609|20682|60599|12661|27279|319939|117149|20997|11775|12561|75533|67254|19201|238055|16416|68010|20351|20350|52392|13426|20750|53625|53624|53626|15223|246179|20191|13617|2342…	http://amigo.geneontology.org/cgi-bin/amigo/term_details?term=GO:0006928
regulation of multicellular organismal development	Gene Ontology	GO:2000026	221	1620	7.95218e-48	9.12155e-46	13835|237860|23991|16476|20678|23999|20845|14573|18014|15902|19266|20378|19016|16842|18792|76804|21406|16848|215653|330863|50796|18223|14313|13841|21857|16774|16775|101490|20289|52662|15507|54713|15214|11858|20681|14463|13609|20682|27528|230775|27279|12142|242620|67603|228357|329628|67254|14119|12767|50873|16416|68010|20351|20350|23966|15223|216166|14758|230824|214685|17863|24087|12509|13617|1361…	http://amigo.geneontology.org/cgi-bin/amigo/term_details?term=GO:2000026
vesicle	Gene Ontology	GO:0031982	324	3096	1.03782e-47	1.17537e-45	20702|110006|23991|234267|14675|30052|16763|54608|104215|18551|12833|230735|20254|22173|11783|12845|215493|56424|27494|107767|18951|12521|18792|18793|14470|16848|15507|28106|245049|12799|83560|17274|544963|66371|11853|14859|72136|76453|21346|18778|18779|21857|66871|53945|16678|19276|22317|70370|19271|20908|23999|101490|12703|54120|208777|19270|109778|114716|109672|60510|12822|53419|102502|101113|…	http://amigo.geneontology.org/cgi-bin/amigo/term_details?term=GO:0031982
cell surface receptor signaling pathway	Gene Ontology	GO:0007166	240	1908	1.4598e-46	1.63261e-44	13835|14176|94212|14170|23991|22771|16768|18761|68151|99311|12824|14573|230735|12778|22035|20378|19016|16842|15200|494504|18793|12402|104215|16848|215653|338346|50796|18223|227059|13841|381853|21857|97998|19271|19273|12700|12703|20289|52662|15507|74013|15214|68431|271849|15211|27403|170720|27528|27279|12142|79201|72693|20680|228357|20997|68939|72780|67590|81535|329628|14463|14119|217356|226101|16…	http://amigo.geneontology.org/cgi-bin/amigo/term_details?term=GO:0007166
regulation of localization	Gene Ontology	GO:0032879	261	2205	1.97792e-46	2.18474e-44	13835|54608|14170|23991|22771|16476|18761|68151|94353|20271|14573|19242|12778|27494|216274|16847|19016|18951|16842|15200|18792|68039|12402|104215|66400|15507|234779|56631|245049|54713|12822|17274|18387|71345|53814|18779|21857|54631|67338|16774|19271|20908|19273|101490|12703|52662|14062|60510|50490|53419|102502|105940408|27403|13609|20682|57440|14463|228357|56532|19417|58237|211480|67254|60599|238…	http://amigo.geneontology.org/cgi-bin/amigo/term_details?term=GO:0032879
neuron differentiation	Gene Ontology	GO:0030182	179	1145	1.11201e-45	1.21331e-43	16476|237860|23991|20678|23999|109294|14573|18014|15902|19266|16842|76804|21406|12404|11858|330863|17274|18223|108902|13841|319504|19270|20908|64379|101490|15507|53419|15214|16870|16875|15211|20681|20682|27528|20983|27279|269254|242620|16918|228357|19417|329628|50873|22157|108151|20351|20350|12661|53625|53626|114606|216166|12142|68404|234267|12799|13380|12790|22368|18187|18612|239405|16449|57265|…	http://amigo.geneontology.org/cgi-bin/amigo/term_details?term=GO:0030182
positive regulation of metabolic process	Gene Ontology	GO:0009893	280	2548	2.20596e-44	2.37792e-42	16476|14170|23991|22771|14175|18761|12460|94353|20678|20845|16478|109594|13805|14573|11783|15902|51869|239364|22035|216274|16847|19016|16842|18792|18793|76804|104215|21406|21400|54324|15507|215653|268291|330863|50796|65964|18387|224014|227059|53814|17314|13841|381853|18778|12931|230379|69299|18752|12578|64379|101490|12703|20289|74016|14062|15110|50490|15505|15214|16870|170720|20681|27403|13609|14…	http://amigo.geneontology.org/cgi-bin/amigo/term_details?term=GO:0009893
nitrogen compound metabolic process	Gene Ontology	GO:0006807	435	5108	1.49785e-43	1.59539e-41	78914|14175|23991|20449|20442|19016|76804|104215|21406|21400|28106|20962|18778|384619|230379|71981|20289|74016|54325|54324|53419|27403|13609|81535|13010|56532|27274|17380|13423|21990|212679|17863|209200|245945|12799|15586|17314|67676|242202|56338|19193|68556|109652|223227|77889|14810|217038|17428|211253|15408|170740|170742|217214|192657|192654|58175|18458|24088|109151|27998|73693|319169|15248|380…	http://amigo.geneontology.org/cgi-bin/amigo/term_details?term=GO:0006807
regulation of cellular component organization	Gene Ontology	GO:0051128	243	2039	1.53887e-43	1.60512e-41	13835|237860|23991|16476|18761|54197|23999|68169|14573|11783|19128|19266|20378|19016|30939|16842|15200|18793|76804|104215|216166|12404|54324|11858|71254|330863|50796|18223|224014|66371|13841|75547|18484|54631|21916|19271|20908|83560|17152|52662|74016|15507|50490|15505|102502|15214|104445|27403|13609|14748|57440|230775|27279|58522|228357|65970|22320|67254|56226|18014|217356|16416|22157|20351|20350…	http://amigo.geneontology.org/cgi-bin/amigo/term_details?term=GO:0051128
locomotion	Gene Ontology	GO:0040011	190	1329	1.54287e-43	1.60512e-41	13835|54608|14170|23991|16476|18761|14573|226162|15902|12778|27494|16842|15200|18792|54324|270152|50796|18387|108902|13841|21857|16774|19271|20908|19273|101490|52662|14062|15507|12822|16870|20681|117149|13609|20682|60599|12661|27279|319939|12777|20997|56532|12561|67254|19201|238055|16416|22157|20351|20350|52392|20750|53625|53624|53626|15223|246179|13617|234267|15586|74488|18119|16195|18612|18187|…	http://amigo.geneontology.org/cgi-bin/amigo/term_details?term=GO:0040011
regulation of gene expression	Gene Ontology	GO:0010468	319	3191	3.79167e-43	3.89932e-41	319535|16476|14176|330627|14170|23991|22771|214105|18761|18124|20678|20845|16478|109594|24058|14573|18014|15902|12258|216274|19016|30939|16842|622675|29861|18793|76804|104215|21406|328977|21400|20720|54324|28106|107392|72388|67991|50796|12971|12022|110796|94353|18484|18211|72180|12578|217379|64379|17152|68431|20289|99311|22678|12824|74016|14062|15110|54713|15505|15214|16870|271849|16875|170720|20…	http://amigo.geneontology.org/cgi-bin/amigo/term_details?term=GO:0010468
biosynthetic process	Gene Ontology	GO:0009058	402	4571	7.66793e-43	7.79602e-41	78914|14175|14170|23991|20449|20442|19016|15200|76804|104215|21406|21400|28106|20962|108902|18778|230379|20289|99311|74016|54325|54324|22062|27403|13609|13010|56532|27274|231510|21990|11689|212679|17863|15586|56338|68556|223227|64294|14810|17428|211253|15408|547253|380959|170740|170742|217214|192657|58175|24088|109151|73693|319169|15248|380773|12560|18854|107392|328977|54427|110175|239528|12238|7…	http://amigo.geneontology.org/cgi-bin/amigo/term_details?term=GO:0009058
regulation of cell differentiation	Gene Ontology	GO:0045595	200	1477	9.53943e-43	9.5898e-41	16476|237860|23991|20678|23999|20845|16478|14573|18014|15902|19266|20378|19016|16842|76804|21406|215653|330863|18223|14313|13841|75547|319504|19270|101490|52662|15507|15214|244723|11858|20681|14463|20682|60599|27528|23966|27279|12142|242620|67603|228357|329628|67254|14119|238055|50873|16416|68010|20351|20350|53626|15223|20194|21990|216166|17863|13610|19225|12977|13386|13380|242202|18119|22368|209…	http://amigo.geneontology.org/cgi-bin/amigo/term_details?term=GO:0045595
organic substance biosynthetic process	Gene Ontology	GO:1901576	397	4496	1.27488e-42	1.26737e-40	78914|14175|14170|23991|20449|20442|19016|15200|76804|104215|21406|21400|28106|20962|108902|18778|230379|20289|99311|74016|54325|54324|22062|27403|13609|13010|56532|27274|231510|21990|11689|212679|17863|15586|56338|68556|223227|64294|14810|17428|211253|15408|547253|380959|170740|170742|217214|192657|58175|24088|109151|73693|319169|15248|380773|12560|18854|107392|328977|54427|110175|239528|12238|7…	http://amigo.geneontology.org/cgi-bin/amigo/term_details?term=GO:1901576
catalytic activity	Gene Ontology	GO:0003824	418	4870	2.28026e-42	2.24193e-40	78914|110006|20442|18491|14675|54608|20449|18551|230735|11982|76804|104215|107392|12091|14859|108902|18778|75547|230379|19276|19270|19271|215303|19273|71981|54325|235386|53419|27403|57837|12663|56532|65972|231510|72168|229595|330406|13426|17380|16706|13423|21990|11689|212679|216292|209200|12799|15586|17314|67676|229504|242202|26399|19193|68556|109652|13867|66420|216859|20620|18104|240322|547253|3…	http://amigo.geneontology.org/cgi-bin/amigo/term_details?term=GO:0003824
establishment of localization	Gene Ontology	GO:0051234	356	3820	2.30709e-42	2.24365e-40	13617|11829|23991|378460|71914|11982|14170|19016|18951|68039|104215|73124|71345|18671|18779|237082|384619|19276|19270|101490|12703|54324|74013|53419|27403|12663|72168|217356|234695|52392|13426|233246|14758|17863|11768|12799|15482|12790|56338|74732|13867|104718|16401|13057|21928|58175|24088|21687|102626|19116|12560|18854|12238|19339|18208|240660|16538|19332|14783|22439|240667|80979|381853|11865|14…	http://amigo.geneontology.org/cgi-bin/amigo/term_details?term=GO:0051234
regulation of biosynthetic process	Gene Ontology	GO:0009889	318	3227	7.60869e-42	7.31989e-40	319535|16476|330627|14170|23991|22771|16768|18761|18124|20678|20845|16478|109594|14573|18014|15902|14957|242620|216274|16847|19016|30939|16842|15200|29861|76804|104215|21406|328977|21400|54324|15110|28106|622675|72388|67991|50796|12971|381853|18778|94353|18484|230379|18211|72180|20324|64379|17152|50490|68431|20289|99311|22678|24058|74016|14062|15507|103537|15505|15214|16870|16875|170720|20681|274…	http://amigo.geneontology.org/cgi-bin/amigo/term_details?term=GO:0009889
cellular biosynthetic process	Gene Ontology	GO:0044249	389	4412	1.63091e-41	1.55232e-39	78914|14175|14170|23991|20449|20442|19016|15200|76804|104215|21406|21400|28106|20962|108902|18778|230379|20289|99311|74016|54325|54324|22062|27403|13609|13010|56532|27274|231510|21990|11689|212679|17863|56338|68556|223227|64294|14810|17428|211253|15408|547253|170740|170742|217214|192657|58175|24088|109151|73693|319169|15248|380773|12560|18854|107392|328977|54427|110175|239528|12238|14783|69928|38…	http://amigo.geneontology.org/cgi-bin/amigo/term_details?term=GO:0044249
cell proliferation	Gene Ontology	GO:0008283	209	1636	2.8279e-41	2.66329e-39	13835|14176|14170|23991|16476|18761|20678|20733|20449|16478|109594|20271|14573|22173|15902|239364|20378|19016|30939|16842|15200|18792|68039|76804|98496|12677|329628|28106|270152|67991|56088|18223|227059|18671|12931|21857|230379|66049|19271|20908|19273|20289|14062|19171|12822|15214|271849|20681|20680|13609|20682|60599|23966|319939|242620|13010|14463|11770|20997|56532|65972|19417|12571|207920|16416…	http://amigo.geneontology.org/cgi-bin/amigo/term_details?term=GO:0008283
transport	Gene Ontology	GO:0006810	344	3692	8.902e-41	8.29648e-39	13617|11829|23991|378460|71914|11982|14170|19016|18951|68039|104215|73124|71345|18671|18779|237082|19276|19270|101490|12703|54324|74013|53419|27403|12663|72168|217356|234695|52392|13426|233246|14758|17863|11768|12799|15482|12790|56338|74732|13867|16401|13057|21928|58175|24088|21687|102626|19116|12560|18854|12238|19339|240660|16538|19332|14783|22439|240667|80979|381853|11865|14810|269642|12051|755…	http://amigo.geneontology.org/cgi-bin/amigo/term_details?term=GO:0006810
positive regulation of cellular metabolic process	Gene Ontology	GO:0031325	261	2391	9.40734e-41	8.67706e-39	16476|14170|23991|22771|14175|18761|94353|20678|20845|16478|109594|13805|14573|11783|15902|51869|239364|22035|216274|16847|19016|16842|18792|18793|104215|21406|21400|54324|15507|215653|268291|330863|50796|65964|18387|224014|227059|17314|13841|18778|12931|230379|18752|12578|64379|101490|12703|20289|74016|14062|15110|50490|15505|15214|16870|170720|20681|27403|13609|14748|60599|381853|13010|20680|22…	http://amigo.geneontology.org/cgi-bin/amigo/term_details?term=GO:0031325
positive regulation of macromolecule metabolic process	Gene Ontology	GO:0010604	259	2364	1.12435e-40	1.02648e-38	16476|14170|23991|22771|14175|18761|94353|20678|20845|16478|109594|14573|11783|15902|51869|239364|22035|216274|16847|19016|16842|18793|76804|104215|21406|21400|54324|15507|215653|268291|330863|50796|65964|18387|224014|227059|53814|17314|13841|18778|12931|230379|69299|18752|12578|64379|101490|12703|20289|74016|14062|15110|54713|15505|15214|16870|170720|20681|27403|13609|20682|60599|12142|13010|206…	http://amigo.geneontology.org/cgi-bin/amigo/term_details?term=GO:0010604
membrane-bounded vesicle	Gene Ontology	GO:0031988	288	2808	1.52428e-40	1.37755e-38	20702|110006|23991|234267|14675|30052|16763|54608|99311|18551|12833|230735|20254|22173|11783|12845|27494|107767|18951|12521|18792|18793|104215|15507|28106|245049|12799|17274|544963|66371|11853|14859|72136|76453|21346|18778|18779|21857|66871|53945|16678|19276|70370|19271|20908|23999|101490|54120|208777|19270|109778|109672|60510|12822|53419|102502|20200|12805|15211|93835|117149|57440|244646|107895|…	http://amigo.geneontology.org/cgi-bin/amigo/term_details?term=GO:0031988
protein metabolic process	Gene Ontology	GO:0019538	371	4153	1.5742e-40	1.40844e-38	14175|14170|23991|18491|20449|18551|230735|239364|20442|19016|76804|28106|107392|330863|224014|108902|12931|97998|230379|16678|19276|19270|19271|215303|19273|101490|12703|74016|54324|53419|27403|12663|23966|13010|56532|12700|67701|17380|16706|212679|17863|209200|17314|242202|26399|109652|13867|64294|20620|64058|240322|211253|170740|235344|239554|17873|24088|109620|24087|21687|12444|102626|19116|1…	http://amigo.geneontology.org/cgi-bin/amigo/term_details?term=GO:0019538
regulation of nucleobase-containing compound metabolic process	Gene Ontology	GO:0019219	301	3025	3.53649e-40	3.13277e-38	319535|16476|330627|15902|23991|22771|214105|18761|18124|20678|99311|16478|109594|14573|11783|22773|51869|216274|19016|30939|16842|622675|29861|76804|104215|21406|328977|21400|54324|28106|107392|72388|67991|50796|12971|17314|12022|18778|94353|18484|18211|18752|72180|20324|64379|17152|50490|68431|20289|271305|22678|24058|74016|14062|15110|103537|15505|15214|16870|16875|170720|20681|20680|13609|147…	http://amigo.geneontology.org/cgi-bin/amigo/term_details?term=GO:0019219
regulation of cellular biosynthetic process	Gene Ontology	GO:0031326	310	3170	4.08846e-40	3.58622e-38	319535|16476|330627|14170|23991|22771|16768|18761|18124|20678|20845|16478|109594|14573|18014|15902|14957|242620|216274|16847|19016|30939|16842|15200|29861|76804|104215|21406|328977|21400|54324|15110|28106|622675|72388|67991|50796|12971|381853|18778|94353|18484|230379|18211|72180|20324|64379|17152|50490|68431|20289|99311|22678|24058|74016|14062|15507|103537|15505|15214|16870|16875|170720|20681|274…	http://amigo.geneontology.org/cgi-bin/amigo/term_details?term=GO:0031326
cellular nitrogen compound metabolic process	Gene Ontology	GO:0034641	408	4812	4.8004e-40	4.16982e-38	78914|14175|23991|20442|19016|76804|104215|21406|21400|28106|20962|18778|384619|230379|71981|20289|74016|54324|53419|27403|13609|13010|56532|27274|17380|13423|21990|212679|17863|209200|245945|12799|17314|67676|242202|56338|68556|109652|223227|77889|14810|217038|17428|211253|15408|170740|170742|217214|192657|192654|58175|18458|24088|109151|27998|73693|319169|15248|380773|18854|107392|328977|54427|…	http://amigo.geneontology.org/cgi-bin/amigo/term_details?term=GO:0034641
positive regulation of developmental process	Gene Ontology	GO:0051094	172	1189	5.84752e-40	5.03055e-38	13835|15902|19266|16476|20678|23999|20845|16478|14573|18014|23991|20378|19016|16842|76804|21406|12404|28106|338346|50796|18223|20289|15507|102502|15214|244723|11858|20681|14463|20682|230775|27279|12142|242620|14119|238055|50873|16416|68010|234695|12767|23966|53626|15223|20194|21990|14758|17863|13617|19225|75409|15586|13380|242202|18119|22368|20983|13389|30841|218772|13867|21834|54713|20807|20346|…	http://amigo.geneontology.org/cgi-bin/amigo/term_details?term=GO:0051094
organic cyclic compound metabolic process	Gene Ontology	GO:1901360	390	4524	1.47354e-39	1.2556e-37	78914|14175|14170|23991|14859|19016|76804|104215|21406|21400|28106|20962|18778|384619|71981|20289|99311|74016|54324|22062|13609|13010|56532|27274|17380|13423|21990|212679|17863|209200|245945|12799|17314|67676|242202|56338|19193|68556|223227|77889|14810|217038|17428|15408|170740|170742|192657|58175|18458|24088|109151|27998|73693|319169|15248|380773|12560|18854|68177|107392|328977|54427|239528|1223…	http://amigo.geneontology.org/cgi-bin/amigo/term_details?term=GO:1901360
positive regulation of multicellular organismal process	Gene Ontology	GO:0051240	188	1408	2.15542e-39	1.81929e-37	13835|15902|23991|16476|18761|20678|23999|20845|16478|20271|14573|18014|19266|19016|16842|15200|18792|76804|21406|12404|28106|338346|50796|18223|19271|20289|14062|15507|102502|15214|11858|20681|27403|20682|230775|27279|12142|242620|14463|16891|14119|50873|16416|68010|234695|20750|15223|14758|17863|13617|75409|69165|15586|16396|13380|242202|18119|22368|20983|13389|18619|11689|114584|13867|22226|21…	http://amigo.geneontology.org/cgi-bin/amigo/term_details?term=GO:0051240
single-organism metabolic process	Gene Ontology	GO:0044710	307	3158	3.04407e-39	2.54536e-37	78914|227120|54608|14170|23991|16476|54197|14859|18124|17534|20449|14348|13805|104718|245847|66887|224860|114663|15902|215493|12778|20442|216274|16847|19016|98711|208211|104215|12801|54324|215653|21687|12799|433323|65964|18387|78797|100163|72136|216152|13841|20451|18778|192195|18484|14104|230379|76459|67305|66400|101490|59012|20289|20845|109778|114716|17772|109672|54325|17252|50490|15505|17995|58…	http://amigo.geneontology.org/cgi-bin/amigo/term_details?term=GO:0044710
regulation of macromolecule biosynthetic process	Gene Ontology	GO:0010556	298	3026	5.65107e-39	4.68149e-37	319535|16476|330627|15902|23991|22771|16768|18761|18124|20678|99311|16478|109594|14573|18014|22773|14957|216274|19016|30939|16842|15200|29861|76804|104215|21406|21400|54324|15110|28106|622675|72388|67991|50796|12971|18778|94353|18484|230379|18211|72180|20324|64379|17152|68431|20289|271305|22678|24058|74016|14062|15507|50490|15505|15214|16870|16875|170720|20681|27403|13609|20682|60599|12142|72020|…	http://amigo.geneontology.org/cgi-bin/amigo/term_details?term=GO:0010556
regulation of nitrogen compound metabolic process	Gene Ontology	GO:0051171	311	3237	6.95619e-39	5.70982e-37	319535|16476|330627|15902|23991|22771|214105|18761|18124|20678|99311|16478|109594|14573|11783|22773|51869|242620|216274|19016|30939|16842|622675|29861|76804|104215|21406|328977|21400|54324|28106|107392|72388|67991|50796|12971|17314|12022|18778|94353|18484|18211|18752|72180|20324|64379|17152|50490|68431|20289|271305|22678|24058|74016|14062|15110|103537|15505|15214|16870|16875|170720|20681|27403|13…	http://amigo.geneontology.org/cgi-bin/amigo/term_details?term=GO:0051171
intracellular signal transduction	Gene Ontology	GO:0035556	231	2017	7.94056e-39	6.45856e-37	227120|16476|94212|12925|23991|14175|18761|52065|23999|109294|26399|11783|14170|29813|12778|239364|19266|14062|16847|15200|18793|12402|104215|20720|546071|215653|67991|50796|65964|18387|224014|56527|11853|68842|13841|56747|18779|71648|97998|69299|19731|19271|101490|12703|277854|18611|15507|271849|104445|105940408|75141|11858|27403|81535|12663|13193|12700|24088|14463|215821|270672|19414|68939|1941…	http://amigo.geneontology.org/cgi-bin/amigo/term_details?term=GO:0035556
cell projection	Gene Ontology	GO:0042995	215	1817	5.95092e-38	4.79666e-36	54608|11829|23991|21990|234267|23999|20845|232943|54418|16565|74665|27494|216274|107767|18951|68039|12402|54324|245049|17274|18387|224014|73728|17756|53814|68842|13841|18671|18484|19276|19271|20908|24050|101490|243923|15507|20200|27403|57440|20983|27279|13193|13010|117149|228357|19417|14866|75533|320129|14725|211480|56226|15552|109648|70549|72569|22153|214084|16416|22157|26414|234695|52392|93835|…	http://amigo.geneontology.org/cgi-bin/amigo/term_details?term=GO:0042995
macromolecule biosynthetic process	Gene Ontology	GO:0009059	338	3724	7.48396e-38	5.97848e-36	319535|16476|330627|15902|23991|22771|16768|18761|18124|20678|20449|16478|109594|14573|18014|22773|14957|20442|216274|212679|19016|23856|16842|15200|29861|208211|104215|21406|328977|21400|54324|15507|28106|20962|72388|67991|50796|76804|12971|72136|20450|20451|18778|94353|18484|622675|230379|18211|72180|20324|64379|17152|68431|20289|99311|22678|24058|30939|74016|14062|15110|50490|15505|15214|16870…	http://amigo.geneontology.org/cgi-bin/amigo/term_details?term=GO:0009059
regulation of cellular macromolecule biosynthetic process	Gene Ontology	GO:2000112	289	2938	1.22768e-37	9.72037e-36	319535|16476|330627|15902|23991|22771|214105|18761|18124|20678|99311|16478|109594|14573|18014|22773|14957|216274|19016|30939|16842|15200|29861|76804|104215|21406|21400|54324|28106|622675|72388|67991|50796|12971|18778|94353|18484|230379|18211|72180|20324|64379|17152|68431|20289|271305|22678|24058|74016|14062|15110|50490|15505|15214|16870|16875|170720|20681|27403|13609|20682|60599|12142|72020|24088…	http://amigo.geneontology.org/cgi-bin/amigo/term_details?term=GO:2000112
cellular response to chemical stimulus	Gene Ontology	GO:0070887	219	1892	2.24283e-37	1.75185e-35	16476|14176|12925|23991|14175|18761|54197|94353|20678|54608|20845|16478|12833|20271|14573|20254|170676|11783|11829|12778|102103|16847|19016|16842|15200|24058|104215|216166|54324|270152|338346|17274|18223|78797|14313|18779|14104|19276|19271|23999|12700|12703|20289|99311|52662|268903|15507|15505|68431|170720|14463|13609|20682|60599|27528|12142|72693|67603|12824|11770|20997|68939|67338|75533|21353|3…	http://amigo.geneontology.org/cgi-bin/amigo/term_details?term=GO:0070887
regulation of RNA metabolic process	Gene Ontology	GO:0051252	275	2729	2.25174e-37	1.75185e-35	319535|16476|330627|15902|23991|22771|214105|18761|18124|20678|99311|16478|109594|14573|18014|22773|216274|19016|30939|16842|622675|29861|76804|104215|21406|21400|54324|28106|107392|72388|67991|50796|12971|12022|110796|94353|18484|18211|72180|20324|64379|17152|68431|20289|271305|22678|24058|74016|14062|15110|54713|15505|15214|16870|16875|170720|20681|20680|13609|20682|60599|12142|72020|24088|7269…	http://amigo.geneontology.org/cgi-bin/amigo/term_details?term=GO:0051252
endomembrane system	Gene Ontology	GO:0012505	298	3095	2.65294e-37	2.0462e-35	20702|110006|81500|23991|212996|18551|54197|19711|30052|269637|54608|20449|14348|20271|59005|54418|18976|328779|11982|215493|12778|20442|14062|19016|18951|98711|208211|85308|217379|16848|11858|238076|245049|330671|56088|74559|66371|72136|20450|20451|18778|18484|14104|384619|230379|66049|19276|218294|67305|66397|101490|59012|14958|52662|17772|109672|54325|60510|320022|50706|104445|20200|15211|9383…	http://amigo.geneontology.org/cgi-bin/amigo/term_details?term=GO:0012505
gene expression	Gene Ontology	GO:0010467	355	4036	2.71924e-37	2.07941e-35	14175|14170|23991|18551|19016|76804|104215|21406|21400|28106|110958|71981|20289|99311|74016|54324|53419|13609|56532|27274|212679|17863|67676|56338|13867|223227|77889|66420|217038|17428|64058|211253|15408|170740|170742|192657|58175|18458|24088|109151|27998|73693|319169|15248|380773|12560|18854|107392|328977|54427|239528|12238|11865|14810|18519|54394|332397|17349|12051|14368|16589|14366|20317|29813…	http://amigo.geneontology.org/cgi-bin/amigo/term_details?term=GO:0010467
cell motility	Gene Ontology	GO:0048870	164	1167	1.00146e-36	7.52945e-35	13835|54608|14170|23991|16476|18761|14573|226162|12778|27494|16842|15200|18792|54324|270152|50796|21857|16774|16775|19273|101490|52662|14062|15507|12822|20681|117149|13609|20682|60599|12661|27279|319939|20997|56532|67254|19201|238055|16416|68010|20351|20350|52392|20750|53624|53626|15223|246179|13617|234267|15586|74488|18119|18187|57266|54712|19091|20807|20346|14609|20348|22341|71371|11745|14175|4…	http://amigo.geneontology.org/cgi-bin/amigo/term_details?term=GO:0048870
localization of cell	Gene Ontology	GO:0051674	164	1167	1.00146e-36	7.52945e-35	13835|54608|14170|23991|16476|18761|14573|226162|12778|27494|16842|15200|18792|54324|270152|50796|21857|16774|16775|19273|101490|52662|14062|15507|12822|20681|117149|13609|20682|60599|12661|27279|319939|20997|56532|67254|19201|238055|16416|68010|20351|20350|52392|20750|53624|53626|15223|246179|13617|234267|15586|74488|18119|18187|57266|54712|19091|20807|20346|14609|20348|22341|71371|11745|14175|4…	http://amigo.geneontology.org/cgi-bin/amigo/term_details?term=GO:0051674
cellular aromatic compound metabolic process	Gene Ontology	GO:0006725	373	4376	1.18615e-36	8.84375e-35	78914|14175|23991|19016|76804|104215|21406|21400|28106|20962|18778|384619|71981|20289|74016|54324|22062|13609|13010|56532|27274|13423|21990|212679|17863|209200|245945|12799|17314|67676|242202|56338|19193|68556|223227|77889|14810|217038|17428|15408|170740|170742|192657|58175|18458|24088|109151|27998|73693|319169|15248|380773|12560|18854|107392|328977|54427|239528|12238|69928|381853|11865|103537|18…	http://amigo.geneontology.org/cgi-bin/amigo/term_details?term=GO:0006725
regulation of transcription, DNA-templated	Gene Ontology	GO:0006355	266	2623	1.6324e-36	1.20703e-34	319535|16476|330627|15902|23991|22771|214105|18761|18124|20678|99311|16478|109594|14573|18014|22773|216274|19016|30939|16842|622675|29861|76804|104215|21406|21400|54324|28106|107392|72388|67991|50796|12971|110796|94353|18484|18211|72180|20324|64379|17152|68431|20289|271305|22678|24058|74016|14062|15110|54713|15505|15214|16870|16875|170720|20681|20680|13609|20682|60599|12142|72020|24088|72693|1446…	http://amigo.geneontology.org/cgi-bin/amigo/term_details?term=GO:0006355
nucleus	Gene Ontology	GO:0005634	438	5538	1.72239e-36	1.26313e-34	23991|16476|226162|239364|27494|19016|76804|21406|21400|73124|20962|11853|75547|237082|384619|16678|12703|20289|74016|54324|12663|23966|13010|27274|217356|13426|114606|11689|17863|209200|245945|12799|17314|67676|229504|56338|68556|13867|223227|77889|66420|17428|15408|170740|170742|217217|192657|58175|18458|66049|217410|109151|109620|27998|73693|77531|319169|237222|15248|12444|102626|18854|107392|…	http://amigo.geneontology.org/cgi-bin/amigo/term_details?term=GO:0005634
regulation of nucleic acid-templated transcription	Gene Ontology	GO:1903506	266	2626	1.94853e-36	1.41736e-34	319535|16476|330627|15902|23991|22771|214105|18761|18124|20678|99311|16478|109594|14573|18014|22773|216274|19016|30939|16842|622675|29861|76804|104215|21406|21400|54324|28106|107392|72388|67991|50796|12971|110796|94353|18484|18211|72180|20324|64379|17152|68431|20289|271305|22678|24058|74016|14062|15110|54713|15505|15214|16870|16875|170720|20681|20680|13609|20682|60599|12142|72020|24088|72693|1446…	http://amigo.geneontology.org/cgi-bin/amigo/term_details?term=GO:1903506
cell projection organization	Gene Ontology	GO:0030030	164	1176	2.29972e-36	1.65933e-34	16476|237860|23991|18761|23999|24064|14573|19266|216274|104215|216166|11858|330863|17274|18223|224014|108902|13841|319504|214968|19270|20908|17152|232943|15507|102502|16870|104445|13609|57440|20983|27279|13193|228357|65970|19417|75533|329628|56226|72569|22153|16416|22157|14428|20351|20350|52392|12661|53625|15223|68404|234267|12799|22368|18187|70415|18612|64294|22226|22223|19091|73689|23945|108151…	http://amigo.geneontology.org/cgi-bin/amigo/term_details?term=GO:0030030
regulation of RNA biosynthetic process	Gene Ontology	GO:2001141	266	2632	2.77364e-36	1.98526e-34	319535|16476|330627|15902|23991|22771|214105|18761|18124|20678|99311|16478|109594|14573|18014|22773|216274|19016|30939|16842|622675|29861|76804|104215|21406|21400|54324|28106|107392|72388|67991|50796|12971|110796|94353|18484|18211|72180|20324|64379|17152|68431|20289|271305|22678|24058|74016|14062|15110|54713|15505|15214|16870|16875|170720|20681|20680|13609|20682|60599|12142|72020|24088|72693|1446…	http://amigo.geneontology.org/cgi-bin/amigo/term_details?term=GO:2001141
organic cyclic compound biosynthetic process	Gene Ontology	GO:1901362	300	3174	3.31379e-36	2.35305e-34	78914|319535|330627|14170|23991|22771|214105|18761|18124|20678|20845|16478|109594|14573|22173|18014|15902|216274|19016|23856|16842|622675|29861|76804|104215|21406|328977|21400|54324|28106|20962|72388|67991|50796|12971|381853|110796|94353|18484|53945|18211|72180|20324|64379|17152|50490|68431|20289|99311|22678|24058|74016|14062|15110|103537|15505|15214|16870|16875|170720|20681|20680|13609|20682|605…	http://amigo.geneontology.org/cgi-bin/amigo/term_details?term=GO:1901362
transcription, DNA-templated	Gene Ontology	GO:0006351	269	2687	4.51236e-36	3.1789e-34	319535|16476|330627|15902|23991|22771|214105|18761|18124|20678|99311|16478|109594|14573|18014|22773|216274|19016|23856|16842|622675|29861|76804|104215|21406|21400|54324|28106|107392|72388|67991|50796|12971|110796|94353|18484|18211|72180|20324|64379|17152|68431|20289|271305|22678|24058|74016|14062|15110|54713|15505|15214|16870|16875|170720|20681|20680|13609|20682|60599|12142|72020|24088|72693|1446…	http://amigo.geneontology.org/cgi-bin/amigo/term_details?term=GO:0006351
neuron development	Gene Ontology	GO:0048666	142	913	5.14161e-36	3.59391e-34	16476|237860|23991|23999|109294|14573|15902|19266|216166|11858|330863|17274|18223|108902|13841|319504|19270|20908|101490|15507|16870|16875|15211|20983|27279|12142|228357|19417|329628|50873|22157|108151|20351|20350|12661|53625|53626|68404|234267|269254|12799|12790|22368|18187|18612|57265|64294|22226|22223|19091|73689|23945|54712|20346|14609|20348|20620|380959|12043|320840|235180|12805|13131|13132|…	http://amigo.geneontology.org/cgi-bin/amigo/term_details?term=GO:0048666
nucleic acid-templated transcription	Gene Ontology	GO:0097659	269	2690	5.36746e-36	3.72269e-34	319535|16476|330627|15902|23991|22771|214105|18761|18124|20678|99311|16478|109594|14573|18014|22773|216274|19016|23856|16842|622675|29861|76804|104215|21406|21400|54324|28106|107392|72388|67991|50796|12971|110796|94353|18484|18211|72180|20324|64379|17152|68431|20289|271305|22678|24058|74016|14062|15110|54713|15505|15214|16870|16875|170720|20681|20680|13609|20682|60599|12142|72020|24088|72693|1446…	http://amigo.geneontology.org/cgi-bin/amigo/term_details?term=GO:0097659
biological adhesion	Gene Ontology	GO:0022610	173	1302	5.48107e-36	3.77224e-34	13835|94212|23991|16768|53311|16763|23999|12833|56532|12778|19266|16847|16842|18792|70417|225392|16848|15507|18761|270152|15505|13841|21346|319504|230379|70370|16775|20908|19273|208777|74488|12822|18003|109594|104445|12739|13609|20682|12661|27279|12142|18417|320664|224024|19171|329628|70549|16416|219257|20351|68553|20750|16419|53624|15223|20194|14758|16780|17863|83382|15586|16396|54631|242202|181…	http://amigo.geneontology.org/cgi-bin/amigo/term_details?term=GO:0022610
cell adhesion	Gene Ontology	GO:0007155	172	1294	8.50699e-36	5.81008e-34	13835|94212|23991|16768|53311|16763|23999|12833|56532|12778|19266|16847|16842|18792|70417|225392|16848|18761|270152|15505|13841|21346|319504|230379|70370|16775|20908|19273|208777|15507|12822|18003|109594|104445|12739|13609|20682|12661|27279|12142|18417|320664|224024|19171|329628|70549|16416|219257|20351|68553|20750|16419|53624|15223|20194|14758|16780|17863|83382|15586|16396|54631|242202|18119|762…	http://amigo.geneontology.org/cgi-bin/amigo/term_details?term=GO:0007155
cellular macromolecule biosynthetic process	Gene Ontology	GO:0034645	326	3622	9.66316e-36	6.54972e-34	319535|16476|330627|15902|23991|22771|214105|18761|18124|20678|20449|16478|109594|14573|18014|22773|14957|20442|216274|212679|19016|23856|16842|15200|29861|208211|104215|21406|328977|21400|54324|28106|20962|72388|67991|50796|76804|12971|72136|20450|20451|18778|94353|18484|622675|230379|18211|72180|20324|64379|17152|68431|20289|99311|22678|24058|30939|74016|14062|15110|50490|15505|15214|16870|1687…	http://amigo.geneontology.org/cgi-bin/amigo/term_details?term=GO:0034645
heterocycle metabolic process	Gene Ontology	GO:0046483	367	4319	9.81253e-36	6.60096e-34	78914|14175|23991|14859|19016|76804|104215|21406|21400|28106|20962|18778|384619|71981|20289|74016|54324|13609|13010|56532|27274|17380|13423|21990|212679|17863|209200|245945|12799|17314|67676|242202|56338|19193|68556|223227|77889|14810|217038|17428|15408|170740|170742|192657|58175|18458|24088|109151|27998|73693|319169|15248|380773|18854|107392|328977|54427|239528|12238|69928|381853|11865|103537|18…	http://amigo.geneontology.org/cgi-bin/amigo/term_details?term=GO:0046483
RNA biosynthetic process	Gene Ontology	GO:0032774	269	2703	1.13446e-35	7.56255e-34	319535|16476|330627|15902|23991|22771|214105|18761|18124|20678|99311|16478|109594|14573|18014|22773|216274|19016|23856|16842|622675|29861|76804|104215|21406|21400|54324|28106|107392|72388|67991|50796|12971|110796|94353|18484|18211|72180|20324|64379|17152|68431|20289|271305|22678|24058|74016|14062|15110|54713|15505|15214|16870|16875|170720|20681|20680|13609|20682|60599|12142|72020|24088|72693|1446…	http://amigo.geneontology.org/cgi-bin/amigo/term_details?term=GO:0032774
negative regulation of metabolic process	Gene Ontology	GO:0009892	224	2021	1.1411e-35	7.56255e-34	13835|330627|14170|23991|268930|16768|30052|20678|99311|16478|109594|24058|69408|54418|15902|16847|19016|16842|15200|18793|76804|98496|12211|15507|215653|107392|67991|50796|12971|21857|97998|230379|19271|64379|101490|12703|20289|52662|74016|268903|15110|15505|15214|20681|27403|20682|60599|12142|13010|20680|14783|11770|20997|27274|231866|67338|71648|381319|12700|14463|67701|50873|11568|16416|26414…	http://amigo.geneontology.org/cgi-bin/amigo/term_details?term=GO:0009892
negative regulation of response to stimulus	Gene Ontology	GO:0048585	164	1198	1.69355e-35	1.11413e-33	19266|16331|18761|12824|14573|12778|23991|20378|19016|16842|18792|18793|12402|98496|68845|16848|215653|338346|114715|71648|97998|16678|19271|101490|12703|12022|243923|52662|277854|15507|15505|15214|14463|20682|12142|79201|67603|228357|19414|68939|75533|320129|21355|14119|50873|68010|20351|20350|52392|109552|15223|246179|12509|83382|12258|13386|18611|13380|74488|18119|13389|170676|13867|22226|6958…	http://amigo.geneontology.org/cgi-bin/amigo/term_details?term=GO:0048585
aromatic compound biosynthetic process	Gene Ontology	GO:0019438	292	3083	2.52505e-35	1.64902e-33	78914|319535|330627|15902|23991|22771|214105|18761|18124|20678|99311|16478|109594|14573|22173|18014|22773|216274|19016|23856|16842|622675|29861|76804|104215|21406|328977|21400|54324|28106|20962|72388|67991|50796|12971|381853|110796|94353|18484|53945|18211|72180|20324|64379|17152|50490|68431|20289|271305|22678|24058|74016|14062|15110|103537|15505|15214|16870|16875|170720|20681|20680|13609|20682|60…	http://amigo.geneontology.org/cgi-bin/amigo/term_details?term=GO:0019438
epithelium development	Gene Ontology	GO:0060429	145	966	2.94556e-35	1.9097e-33	16476|15902|14859|14573|11783|22773|19225|20378|19016|16842|15200|494504|18793|16848|72388|50796|13841|21346|21345|12931|21916|20289|12824|15110|12822|15214|16870|20681|14463|20682|12142|228357|20997|72780|18669|229595|53945|53626|15223|20191|230824|329628|13617|13610|12224|12977|13380|18119|56338|13389|30841|239405|18991|57265|18612|223227|21834|20807|66910|20346|16401|20348|22341|22410|98711|38…	http://amigo.geneontology.org/cgi-bin/amigo/term_details?term=GO:0060429
nucleobase-containing compound biosynthetic process	Gene Ontology	GO:0034654	288	3023	3.19356e-35	2.0556e-33	78914|319535|330627|15902|23991|22771|214105|18761|18124|20678|99311|16478|109594|14573|18014|22773|216274|19016|23856|16842|622675|29861|76804|104215|21406|328977|21400|54324|28106|20962|72388|67991|50796|12971|381853|110796|94353|18484|53945|18211|72180|20324|64379|17152|50490|68431|20289|271305|22678|24058|74016|14062|15110|103537|15505|15214|16870|16875|170720|20681|20680|13609|20682|60599|12…	http://amigo.geneontology.org/cgi-bin/amigo/term_details?term=GO:0034654
negative regulation of cellular metabolic process	Gene Ontology	GO:0031324	213	1880	4.12526e-35	2.62547e-33	13835|330627|14170|23991|268930|16768|30052|20678|99311|16478|109594|24058|69408|15902|16847|19016|16842|15200|18793|76804|98496|12211|15507|215653|107392|67991|50796|12971|21857|97998|230379|19271|64379|101490|12703|20289|52662|74016|268903|15110|15505|15214|20681|27403|20682|12142|13010|20680|14783|11770|20997|27274|231866|67338|71648|381319|12700|67701|50873|11568|16416|26414|16543|67800|53626…	http://amigo.geneontology.org/cgi-bin/amigo/term_details?term=GO:0031324
nucleobase-containing compound metabolic process	Gene Ontology	GO:0006139	360	4230	4.1376e-35	2.62547e-33	78914|14175|23991|19016|76804|104215|21406|21400|28106|20962|18778|384619|71981|20289|74016|54324|13609|13010|56532|27274|13423|212679|17863|209200|245945|12799|17314|67676|242202|56338|68556|223227|77889|14810|217038|17428|15408|170740|170742|192657|58175|18458|24088|109151|27998|73693|319169|15248|380773|18854|107392|328977|54427|239528|12238|69928|381853|11865|103537|18519|54394|332397|17349|1…	http://amigo.geneontology.org/cgi-bin/amigo/term_details?term=GO:0006139
organic cyclic compound binding	Gene Ontology	GO:0097159	384	4650	4.42326e-35	2.78696e-33	78914|14675|23999|230735|11982|19016|18951|104215|21406|21400|11858|20962|338346|11853|74213|18671|215303|71981|20289|27403|57837|56532|27274|72168|16706|212679|17863|245945|12799|17314|229504|12790|26399|68556|13867|223227|66421|66420|20620|18104|17428|211253|15408|12845|170740|319184|234214|239554|18458|217069|109151|109620|27998|319169|15248|380773|102626|18854|328977|239528|53859|19339|56174|…	http://amigo.geneontology.org/cgi-bin/amigo/term_details?term=GO:0097159
regulation of cell proliferation	Gene Ontology	GO:0042127	174	1343	5.77834e-35	3.6153e-33	13835|14176|14170|23991|16476|18761|20733|20449|16478|109594|20271|14573|15902|239364|20378|19016|30939|16842|15200|18792|11770|76804|98496|12677|28106|270152|67991|227059|12931|21857|230379|66049|19271|20908|19273|20289|14062|12822|15214|271849|20681|20680|13609|20682|60599|12142|242620|13010|14463|319939|20997|56532|65972|19417|12571|207920|16416|68010|234695|53624|53626|15223|246179|13617|1558…	http://amigo.geneontology.org/cgi-bin/amigo/term_details?term=GO:0042127
response to organic substance	Gene Ontology	GO:0010033	221	2004	6.91286e-35	4.29509e-33	16476|14176|11829|23991|18491|14175|18761|54197|94353|20678|54608|20845|16478|12833|20271|14573|11783|14170|12778|16847|19016|16842|24058|104215|216166|234779|338346|17274|18223|18387|78797|14313|75547|21857|14104|230379|19276|23999|12700|12703|20289|99311|12790|52662|14062|15507|74013|15505|68431|170720|14463|20682|60599|27528|12142|72693|67603|12824|11770|20997|68939|50762|67338|21353|21355|329…	http://amigo.geneontology.org/cgi-bin/amigo/term_details?term=GO:0010033
negative regulation of macromolecule metabolic process	Gene Ontology	GO:0010605	209	1838	1.22022e-34	7.52919e-33	13835|330627|14170|23991|16768|30052|20678|99311|16478|109594|24058|69408|54418|15902|19016|16842|15200|18793|76804|98496|12211|15507|215653|107392|67991|50796|12971|21857|97998|230379|19271|64379|101490|12703|20289|52662|74016|268903|15110|15505|15214|20681|27403|20682|60599|12142|13010|20680|11770|20997|27274|231866|67338|71648|381319|12700|14463|67701|50873|11568|16416|26414|16543|53626|66889|…	http://amigo.geneontology.org/cgi-bin/amigo/term_details?term=GO:0010605
cell migration	Gene Ontology	GO:0016477	152	1068	1.33636e-34	8.18934e-33	13835|54608|14170|23991|16476|18761|14573|12778|27494|16842|15200|18792|54324|270152|50796|21857|16774|16775|19273|52662|14062|15507|12822|20681|117149|13609|20682|60599|12661|27279|319939|20997|56532|67254|19201|16416|68010|20351|20350|52392|20750|74747|53626|15223|246179|13617|234267|15586|74488|18119|18187|57266|54712|19091|20807|20346|16401|20348|22341|71371|11745|14175|494504|216285|23789|21…	http://amigo.geneontology.org/cgi-bin/amigo/term_details?term=GO:0016477
heterocycle biosynthetic process	Gene Ontology	GO:0018130	289	3070	1.6466e-34	1.00218e-32	78914|319535|330627|15902|23991|22771|214105|18761|18124|20678|99311|16478|109594|14573|18014|22773|216274|19016|23856|16842|622675|29861|76804|104215|21406|328977|21400|54324|28106|20962|72388|67991|50796|12971|381853|110796|94353|18484|53945|18211|72180|20324|64379|17152|50490|68431|20289|271305|22678|24058|74016|14062|15110|103537|15505|15214|16870|16875|170720|20681|20680|13609|20682|60599|12…	http://amigo.geneontology.org/cgi-bin/amigo/term_details?term=GO:0018130
single-organism localization	Gene Ontology	GO:1902578	238	2285	3.92975e-34	2.37564e-32	16476|11829|23991|22771|18761|56322|94353|20845|24064|104718|14573|11982|14170|12778|57440|16847|19016|18951|19242|378460|68039|70417|104215|12404|54324|234779|238076|245049|17274|18387|71345|53814|18671|18779|18484|54631|76459|20908|72413|12703|108115|232943|14062|60510|74013|53419|102502|227632|244723|269356|93835|27403|228357|11775|73095|320129|21355|211480|238055|50873|58246|214084|54338|1641…	http://amigo.geneontology.org/cgi-bin/amigo/term_details?term=GO:1902578
cellular nitrogen compound biosynthetic process	Gene Ontology	GO:0044271	319	3584	4.51645e-34	2.71199e-32	78914|319535|330627|15902|23991|22771|214105|18761|18124|20678|99311|16478|109594|14573|18014|22773|242620|20442|216274|212679|19016|23856|16842|622675|29861|76804|104215|21406|328977|21400|54324|28106|20962|72388|67991|50796|12971|53814|20450|20451|110796|94353|18484|53945|230379|18211|72180|20324|64379|17152|50490|68431|20289|271305|22678|24058|74016|14062|15110|103537|15505|15214|16870|16875|1…	http://amigo.geneontology.org/cgi-bin/amigo/term_details?term=GO:0044271
positive regulation of response to stimulus	Gene Ontology	GO:0048584	186	1534	5.45586e-34	3.25424e-32	16476|14170|23991|16768|18761|24064|224860|11783|29813|51869|239364|16847|18779|15200|18793|12402|16848|54324|215653|67991|65964|18387|224014|11853|227059|18671|12931|66873|16678|19271|20908|75141|12703|14062|15507|74013|68431|27403|13609|20682|60599|27279|14463|11770|270672|56532|72780|21355|50873|16416|68010|12263|16543|16706|109552|13143|17863|12778|12509|13617|68151|19225|12258|18611|17314|24…	http://amigo.geneontology.org/cgi-bin/amigo/term_details?term=GO:0048584
plasma membrane part	Gene Ontology	GO:0044459	215	1951	7.06642e-34	4.18697e-32	13835|94212|11829|27494|16768|18761|68151|14675|71914|20271|12777|230735|19225|57440|16847|12521|15200|494504|18793|12402|12404|238076|245049|18387|269053|70417|227059|13841|18671|170441|18484|53945|103978|432763|20908|24050|108115|18212|14062|15507|50490|53419|20200|104681|269356|93835|27403|13609|23966|79201|215113|26357|117149|18417|228357|380702|19414|19417|72413|18669|211480|213053|170677|19…	http://amigo.geneontology.org/cgi-bin/amigo/term_details?term=GO:0044459
heterocyclic compound binding	Gene Ontology	GO:1901363	376	4578	8.35695e-34	4.91905e-32	78914|14675|23999|230735|11982|19016|18951|104215|21406|21400|11858|20962|11853|74213|18671|215303|71981|20289|27403|57837|56532|27274|72168|16706|212679|17863|245945|12799|17314|229504|12790|26399|68556|13867|223227|66421|66420|20620|18104|17428|211253|15408|170740|319184|234214|239554|18458|217069|109151|109620|27998|319169|15248|380773|102626|18854|328977|239528|53859|19339|56174|19332|241494|…	http://amigo.geneontology.org/cgi-bin/amigo/term_details?term=GO:1901363
regulation of molecular function	Gene Ontology	GO:0065009	212	1911	9.15168e-34	5.35164e-32	227120|13835|15902|23991|16476|18761|30052|99311|30951|14573|11783|27494|16847|19016|16842|18792|11770|12211|16848|15110|215653|107392|72388|65964|544963|71345|227059|53814|13841|75547|21857|97998|230379|18211|19276|19271|12700|12703|24058|14062|15507|50490|15505|15214|16870|170720|27403|13609|57440|24088|13010|20680|215821|270672|19414|19417|67338|21353|18014|67701|217356|16416|68010|16543|10955…	http://amigo.geneontology.org/cgi-bin/amigo/term_details?term=GO:0065009
nucleic acid metabolic process	Gene Ontology	GO:0090304	328	3753	1.03382e-33	6.00623e-32	319535|16476|330627|15902|23991|22771|214105|18761|18124|20678|99311|16478|109594|13179|14573|11783|22773|245945|51869|242620|216274|212679|19016|23856|16842|622675|29861|76804|104215|21406|21400|54324|28106|71101|20962|72388|67991|50796|67049|668929|12971|17314|12022|18778|94353|18484|384619|18211|218294|72180|20324|64379|17152|68431|20289|271305|22678|24058|30939|74016|14062|15110|50490|15505|1…	http://amigo.geneontology.org/cgi-bin/amigo/term_details?term=GO:0090304
regulation of nervous system development	Gene Ontology	GO:0051960	128	798	1.11452e-33	6.43329e-32	237860|23991|20678|23999|20845|18014|15902|19266|19016|76804|21406|12404|11858|330863|18223|13841|319504|19270|101490|15507|15214|20681|20682|27528|23966|27279|242620|228357|67254|50873|20351|20350|114606|216166|230824|12977|13380|22368|20983|13389|20183|57265|64294|223227|54712|20620|23945|20346|20348|22415|13436|12043|104156|20181|320840|320844|21752|230775|12805|13131|13132|240888|16918|227541…	http://amigo.geneontology.org/cgi-bin/amigo/term_details?term=GO:0051960
phosphate-containing compound metabolic process	Gene Ontology	GO:0006796	246	2434	1.91382e-33	1.09762e-31	19263|13835|237860|23991|268930|16476|18761|104718|230735|20254|114663|14170|12778|19266|216274|16847|74488|18793|104215|216166|54324|546071|215653|72388|83560|65964|18387|224014|56527|15505|227059|53814|13841|223649|18778|12931|63828|54631|97998|19276|12444|19270|19271|215303|19273|17152|12703|52662|114716|14062|15507|50490|23920|105940408|170720|27403|14748|13193|12700|22271|20682|14463|14783|1…	http://amigo.geneontology.org/cgi-bin/amigo/term_details?term=GO:0006796
extracellular vesicle	Gene Ontology	GO:1903561	237	2297	2.05132e-33	1.16899e-31	20702|110006|23991|56424|14675|30052|16763|23999|99311|12833|230735|11783|20442|67971|12521|18792|18793|104215|16848|28106|17274|544963|66371|11853|14859|72136|76453|21346|18671|18779|21857|66871|16678|70370|19271|20908|22320|54120|208777|19270|109778|109672|15507|12822|15505|102502|20200|15211|93835|83560|244646|107895|12661|11475|11647|13010|18417|11770|14866|329628|11801|18476|75687|238055|217…	http://amigo.geneontology.org/cgi-bin/amigo/term_details?term=GO:1903561
phosphorus metabolic process	Gene Ontology	GO:0006793	246	2438	2.41702e-33	1.36867e-31	19263|13835|237860|23991|268930|16476|18761|104718|230735|20254|114663|14170|12778|19266|216274|16847|74488|18793|104215|216166|54324|546071|215653|72388|83560|65964|18387|224014|56527|15505|227059|53814|13841|223649|18778|12931|63828|54631|97998|19276|12444|19270|19271|215303|19273|17152|12703|52662|114716|14062|15507|50490|23920|105940408|170720|27403|14748|13193|12700|22271|20682|14463|14783|1…	http://amigo.geneontology.org/cgi-bin/amigo/term_details?term=GO:0006793
extracellular organelle	Gene Ontology	GO:0043230	237	2301	2.60956e-33	1.46841e-31	20702|110006|23991|56424|14675|30052|16763|23999|99311|12833|230735|11783|20442|67971|12521|18792|18793|104215|16848|28106|17274|544963|66371|11853|14859|72136|76453|21346|18671|18779|21857|66871|16678|70370|19271|20908|22320|54120|208777|19270|109778|109672|15507|12822|15505|102502|20200|15211|93835|83560|244646|107895|12661|11475|11647|13010|18417|11770|14866|329628|11801|18476|75687|238055|217…	http://amigo.geneontology.org/cgi-bin/amigo/term_details?term=GO:0043230
positive regulation of cell differentiation	Gene Ontology	GO:0045597	132	859	4.82531e-33	2.69825e-31	16476|15902|23991|20678|23999|20845|16478|14573|18014|19266|20378|19016|16842|76804|21406|11858|330863|18223|15507|244723|20681|14463|20682|23966|27279|12142|242620|14119|238055|50873|16416|68010|234695|53626|15223|20194|21990|17863|19225|13380|242202|22368|20983|13389|218772|21834|54713|20807|20346|14609|22415|13436|12043|104156|22062|216285|320840|21752|26386|68667|70673|16449|13131|13132|21616…	http://amigo.geneontology.org/cgi-bin/amigo/term_details?term=GO:0045597
cell death	Gene Ontology	GO:0008219	195	1699	9.08474e-33	5.04852e-31	16476|12925|23991|21944|18761|20845|16478|14573|20254|170676|11783|12778|244579|20378|19016|23856|16842|18792|18793|12402|12211|215653|20962|67991|65964|78797|227059|13841|18671|12931|21857|97998|230379|18752|66400|20289|12824|14062|15507|12822|15505|100163|15214|271849|170720|20681|20680|81535|60599|12661|27279|79201|13010|14463|53945|56532|67338|75533|72168|229595|11801|217356|26410|16416|20750…	http://amigo.geneontology.org/cgi-bin/amigo/term_details?term=GO:0008219
organelle part	Gene Ontology	GO:0044422	427	5563	1.16811e-32	6.4513e-31	14533|23991|19711|23999|20449|18551|74665|27494|19016|102747|76804|104215|21406|21400|73124|107392|70804|75547|237082|384619|230379|16678|19276|80838|74016|54325|54324|57837|12663|13010|65970|231510|72168|72160|330406|53420|234695|52392|13426|11689|212679|209200|11768|12799|17314|67676|229504|12790|56338|57752|216274|66420|216991|20620|20807|18951|15408|380959|170742|269642|192657|12124|58175|239…	http://amigo.geneontology.org/cgi-bin/amigo/term_details?term=GO:0044422
cellular component morphogenesis	Gene Ontology	GO:0032989	157	1182	1.19461e-32	6.55716e-31	13835|237860|23991|20733|109294|14573|15902|19266|216274|16842|104215|11858|17274|18223|224014|108902|13841|75547|319504|214968|21916|23999|17152|52662|12822|15214|16870|104445|15211|20682|57440|12661|27279|228357|75533|72569|14634|16416|68010|108151|20351|20350|23966|53625|15223|20194|68404|234267|12799|13380|19171|18119|22368|20983|18187|18612|22223|54713|20807|23945|54712|20346|14609|20348|224…	http://amigo.geneontology.org/cgi-bin/amigo/term_details?term=GO:0032989
regulation of cell development	Gene Ontology	GO:0060284	132	868	1.22092e-32	6.66073e-31	237860|23991|20678|23999|20845|14573|18014|15902|19266|20378|19016|16842|76804|21406|11858|330863|18223|13841|75547|319504|19270|101490|52662|15507|15214|20681|20682|27528|23966|27279|242620|228357|67254|50873|16416|68010|20351|20350|114606|20194|216166|13610|12977|13380|242202|14634|22368|20983|13389|64294|223227|54712|20620|23945|20346|20348|22415|13436|104156|12043|216285|320840|21752|12805|13…	http://amigo.geneontology.org/cgi-bin/amigo/term_details?term=GO:0060284
macromolecule modification	Gene Ontology	GO:0043412	281	3032	1.92227e-32	1.04233e-30	19263|13835|237860|23991|53859|16476|18761|54197|94353|20449|14348|230735|14170|12778|239364|19266|16847|16842|14226|18793|208211|98496|216166|217379|12211|54324|546071|215653|56631|268291|72388|83560|330863|67049|18387|224014|56527|227059|53814|17314|13841|20451|12931|18484|54631|97998|230379|69299|19276|18752|19270|19271|215303|19273|17152|12703|21353|52662|114716|74016|14062|15507|15505|68431|…	http://amigo.geneontology.org/cgi-bin/amigo/term_details?term=GO:0043412
single-organism transport	Gene Ontology	GO:0044765	222	2108	2.12287e-32	1.14418e-30	16476|11829|23991|22771|18761|56322|94353|20845|232943|14573|11982|14170|12778|57440|16847|19016|18951|378460|68039|104215|12404|54324|234779|238076|245049|17274|18387|71345|53814|18671|18779|18484|54631|76459|20908|72413|12703|108115|14062|60510|74013|53419|102502|227632|244723|269356|93835|27403|380701|11775|73095|320129|21355|211480|238055|50873|58246|214084|54338|16416|22157|12263|12583|13426…	http://amigo.geneontology.org/cgi-bin/amigo/term_details?term=GO:0044765
cellular protein metabolic process	Gene Ontology	GO:0044267	319	3670	2.6062e-32	1.39627e-30	19263|13835|237860|23991|53859|16476|18761|54197|30052|18546|239554|20449|14348|230735|20254|11783|14170|16195|12778|239364|19266|16847|19016|16842|14226|18793|208211|98496|216166|217379|12211|54324|546071|215653|56631|268291|72388|83560|330863|65964|18387|224014|56527|14025|53814|13841|20451|12931|21857|54631|97998|230379|26908|18212|18752|19270|19271|215303|19273|17152|12703|21353|52662|114716|…	http://amigo.geneontology.org/cgi-bin/amigo/term_details?term=GO:0044267
extracellular exosome	Gene Ontology	GO:0070062	233	2285	3.85965e-32	2.05549e-30	20702|110006|23991|56424|14675|30052|16763|23999|99311|12833|230735|11783|20442|67971|12521|18792|18793|104215|28106|17274|544963|66371|11853|14859|72136|76453|21346|18671|18779|21857|66871|16678|70370|19271|20908|22320|54120|208777|19270|109778|109672|15507|12822|15505|102502|20200|15211|93835|83560|244646|107895|12661|11475|11647|13010|18417|11770|14866|329628|11801|18476|75687|238055|217356|22…	http://amigo.geneontology.org/cgi-bin/amigo/term_details?term=GO:0070062
programmed cell death	Gene Ontology	GO:0012501	185	1581	4.9805e-32	2.63672e-30	16476|12925|23991|16331|18761|20845|24064|14573|20254|11783|12778|244579|20378|19016|23856|16842|18793|12402|68845|215653|20962|67991|65964|227059|13841|12931|21857|97998|230379|18752|66400|20289|12824|14062|15507|12822|15505|100163|15214|271849|170720|20681|20680|81535|60599|12661|27279|79201|13010|14463|53945|56532|67338|75533|72168|229595|11801|217356|26410|170676|20750|13423|53624|333654|1314…	http://amigo.geneontology.org/cgi-bin/amigo/term_details?term=GO:0012501
negative regulation of signaling	Gene Ontology	GO:0023057	144	1033	6.09462e-32	3.20756e-30	23991|16331|18761|12824|14573|20254|12778|19266|20378|19016|16842|494504|68039|12402|98496|68845|16848|215653|338346|18387|114715|71648|97998|19271|101490|12703|12022|243923|52662|277854|15507|15505|15214|14463|20682|12142|79201|67603|228357|19414|68939|75533|320129|14119|50873|68010|74747|246179|12509|13386|18611|13380|74488|14634|20983|13389|170676|13867|22226|69585|14049|22223|20620|20807|2394…	http://amigo.geneontology.org/cgi-bin/amigo/term_details?term=GO:0023057
regulation of cellular component movement	Gene Ontology	GO:0051270	119	736	1.21994e-31	6.38292e-30	13835|54608|23991|16476|20271|12778|102103|16842|15200|18792|21857|16774|16775|19273|101490|52662|14062|15507|12822|14463|13609|20682|60599|117149|56532|67254|16416|20351|20350|52392|53624|53626|13143|20191|13617|15586|74488|18595|57266|54712|54713|20807|20346|16401|20348|22415|14175|23789|21752|14726|11595|68667|18741|13132|234695|227541|20733|22418|22419|24088|109620|18590|18119|21687|11745|280…	http://amigo.geneontology.org/cgi-bin/amigo/term_details?term=GO:0051270
neuron projection development	Gene Ontology	GO:0031175	123	784	1.3908e-31	7.23458e-30	16476|237860|23991|23999|109294|14573|19266|216166|11858|330863|17274|18223|108902|13841|319504|19270|20908|101490|15507|16870|20983|27279|269254|228357|19417|50873|22157|108151|20351|20350|12661|53625|68404|234267|12799|22368|64294|18612|18187|22226|22223|19091|73689|23945|54712|20346|14609|20348|20620|320840|235180|12805|13131|13132|227541|16880|22418|14226|70083|18211|18212|668303|14634|22415|…	http://amigo.geneontology.org/cgi-bin/amigo/term_details?term=GO:0031175
negative regulation of cell communication	Gene Ontology	GO:0010648	143	1031	1.61695e-31	8.36234e-30	23991|16331|18761|12824|14573|12778|19266|20378|19016|16842|494504|68039|12402|98496|68845|16848|215653|338346|18387|114715|71648|97998|19271|101490|12703|12022|243923|52662|277854|15507|15505|15214|14463|20682|12142|79201|67603|228357|19414|68939|75533|320129|14119|50873|68010|74747|246179|12509|13386|18611|13380|74488|14634|20983|13389|170676|13867|22226|69585|14049|22223|20620|20807|23945|1742…	http://amigo.geneontology.org/cgi-bin/amigo/term_details?term=GO:0010648
response to external stimulus	Gene Ontology	GO:0009605	187	1626	1.63156e-31	8.38942e-30	16476|15902|27494|14175|18761|54197|30052|16478|12777|20254|667742|12977|12778|102103|19016|16842|15200|18792|54324|234779|270152|18387|108902|13841|18778|319504|16678|19271|20908|64379|101490|20289|243923|277854|14062|15507|16870|14463|13609|20682|244646|12661|12142|117149|11770|71648|21355|109648|19368|16416|22157|224109|20351|20350|52392|20750|53625|53624|13143|20191|12509|13617|83382|18976|12…	http://amigo.geneontology.org/cgi-bin/amigo/term_details?term=GO:0009605
RNA metabolic process	Gene Ontology	GO:0016070	297	3351	2.88086e-31	1.47286e-29	319535|16476|330627|15902|23991|22771|214105|18761|18124|20678|99311|16478|109594|14573|18014|22773|245945|22226|216274|212679|19016|23856|16842|622675|29861|76804|104215|21406|21400|54324|28106|110958|72388|67991|50796|67049|12971|12022|110796|94353|18484|18211|67676|72180|20324|64379|17152|68431|20289|271305|22678|24058|30939|74016|14062|15110|54713|15505|15214|16870|16875|170720|20681|20680|13…	http://amigo.geneontology.org/cgi-bin/amigo/term_details?term=GO:0016070
cell morphogenesis	Gene Ontology	GO:0000902	148	1109	5.43336e-31	2.76206e-29	13835|237860|23991|20733|109294|14573|15902|19266|216274|16842|104215|11858|17274|18223|224014|108902|13841|319504|214968|23999|17152|52662|12822|15214|16870|104445|15211|20682|57440|12661|27279|228357|75533|72569|16416|68010|108151|20351|20350|23966|53625|15223|20194|68404|234267|12799|13380|19171|14634|22368|20983|18187|18612|22223|54713|20807|23945|54712|20346|16401|20348|22415|216285|23789|14…	http://amigo.geneontology.org/cgi-bin/amigo/term_details?term=GO:0000902
regulation of protein metabolic process	Gene Ontology	GO:0051246	216	2081	1.0424e-30	5.26911e-29	227120|13835|14170|23991|16768|18761|30052|24058|11783|12778|239364|16847|19016|16842|18793|76804|98496|217379|68845|54324|215653|268291|330863|65964|18387|224014|227059|53814|17314|13841|12931|21857|97998|230379|69299|218294|19271|101490|12703|21353|52662|74016|14062|15507|15505|75141|170720|27403|20682|11816|13010|20680|11770|270672|56532|212167|320129|12700|14463|67701|50873|16416|16543|16706|…	http://amigo.geneontology.org/cgi-bin/amigo/term_details?term=GO:0051246
apoptotic process	Gene Ontology	GO:0006915	180	1553	1.05598e-30	5.30778e-29	16476|12925|23991|16331|18761|20845|14573|20254|11783|12778|244579|20378|19016|23856|16842|18793|12402|68845|215653|20962|67991|65964|227059|13841|12931|21857|97998|230379|18752|20289|12824|14062|15507|12822|15505|100163|15214|271849|170720|20681|14463|81535|60599|12661|27279|79201|20680|53945|56532|75533|72168|229595|11801|217356|26410|170676|20750|13423|53624|333654|13143|20191|13617|278304|186…	http://amigo.geneontology.org/cgi-bin/amigo/term_details?term=GO:0006915
cellular protein modification process	Gene Ontology	GO:0006464	263	2826	1.58535e-30	7.88005e-29	19263|13835|237860|23991|53859|16476|18761|54197|20449|14348|230735|14170|12778|239364|19266|16847|16842|14226|18793|208211|98496|216166|217379|68845|54324|546071|215653|56631|268291|72388|83560|330863|65964|18387|224014|56527|227059|53814|13841|20451|12931|18484|54631|97998|230379|69299|19276|18752|19270|19271|215303|19273|17152|12703|21353|52662|114716|74016|14062|15507|15505|68431|75141|170720…	http://amigo.geneontology.org/cgi-bin/amigo/term_details?term=GO:0006464
protein modification process	Gene Ontology	GO:0036211	263	2826	1.58535e-30	7.88005e-29	19263|13835|237860|23991|53859|16476|18761|54197|20449|14348|230735|14170|12778|239364|19266|16847|16842|14226|18793|208211|98496|216166|217379|68845|54324|546071|215653|56631|268291|72388|83560|330863|65964|18387|224014|56527|227059|53814|13841|20451|12931|18484|54631|97998|230379|69299|19276|18752|19270|19271|215303|19273|17152|12703|21353|52662|114716|74016|14062|15507|15505|68431|75141|170720…	http://amigo.geneontology.org/cgi-bin/amigo/term_details?term=GO:0036211
negative regulation of signal transduction	Gene Ontology	GO:0009968	132	923	2.73764e-30	1.35324e-28	23991|16331|18761|12824|14573|12778|19266|20378|19016|16842|494504|18793|12402|98496|68845|16848|215653|338346|114715|71648|97998|19271|101490|12703|243923|52662|277854|15507|15505|15214|14463|20682|12142|79201|67603|228357|19414|68939|75533|320129|14119|50873|68010|74747|246179|12509|13386|18611|13380|74488|14634|13389|170676|13867|69585|14049|22223|17428|22418|22419|12043|16362|21752|70673|1313…	http://amigo.geneontology.org/cgi-bin/amigo/term_details?term=GO:0009968
regulation of neurogenesis	Gene Ontology	GO:0050767	114	707	2.98564e-30	1.46772e-28	237860|23991|20678|23999|20845|18014|15902|19266|19016|76804|21406|11858|330863|18223|13841|319504|19270|101490|15507|15214|20681|20682|27528|23966|27279|242620|228357|67254|50873|20351|20350|114606|12977|13380|22368|20983|13389|64294|223227|54712|20620|23945|20346|20348|22415|13436|104156|12043|320840|21752|12805|13131|13132|216166|227541|22418|14226|70083|18211|18212|24088|14634|218772|20238|12…	http://amigo.geneontology.org/cgi-bin/amigo/term_details?term=GO:0050767
organ morphogenesis	Gene Ontology	GO:0009887	128	877	3.8546e-30	1.88454e-28	16476|15902|14175|14573|18014|22773|12839|20378|16842|98711|18792|12677|110796|64379|20289|56847|12824|15110|15214|16875|20681|14463|13609|20682|12142|228357|20997|17240|207920|14119|22157|53945|333654|20191|230824|13617|15586|320398|13380|12790|18119|30841|239405|21687|57265|18187|18612|21834|20807|64058|20346|14609|20348|12843|15408|71371|22410|12845|329872|104156|20181|216285|11595|16449|18741…	http://amigo.geneontology.org/cgi-bin/amigo/term_details?term=GO:0009887
intracellular organelle part	Gene Ontology	GO:0044446	408	5409	1.65905e-29	8.06713e-28	23991|19711|20449|18551|74665|27494|19016|102747|76804|104215|21406|21400|73124|107392|70804|75547|237082|384619|230379|16678|19276|80838|74016|54325|54324|57837|12663|13010|65970|231510|72168|72160|330406|53420|234695|13426|11689|212679|209200|11768|12799|17314|67676|229504|56338|57752|216274|66420|216991|20620|20807|18951|15408|380959|170742|269642|192657|12124|58175|239554|18458|66049|109620|2…	http://amigo.geneontology.org/cgi-bin/amigo/term_details?term=GO:0044446
system process	Gene Ontology	GO:0003008	165	1381	1.71028e-29	8.27126e-28	16476|11829|57440|24064|20271|14573|667742|15902|19016|16842|15200|338346|18387|18671|75547|319504|54631|21916|19271|72413|101490|240028|243923|12824|14062|12790|53419|102502|15214|244723|16875|15211|14463|20682|244646|12661|11475|27403|56226|15552|109648|50873|14619|93835|17380|23966|53625|333654|11689|13617|18976|13380|242202|26399|18619|57265|22226|171209|22223|21834|20807|23945|235281|20346|1…	http://amigo.geneontology.org/cgi-bin/amigo/term_details?term=GO:0003008
regulation of locomotion	Gene Ontology	GO:0040012	113	714	2.27508e-29	1.09436e-27	13835|54608|23991|16476|12778|102103|16842|15200|18792|18387|21857|16774|16775|20908|19273|101490|52662|14062|15507|12822|117149|13609|20682|60599|56532|67254|16416|20351|20350|52392|53624|53626|13143|13617|15586|74488|18595|57266|54712|54713|20807|20346|16401|20348|22415|14175|23789|21752|14726|11595|13134|18741|13132|234695|227541|20733|22418|22419|24088|15552|18590|18119|21687|11745|28010|1181…	http://amigo.geneontology.org/cgi-bin/amigo/term_details?term=GO:0040012
neuron part	Gene Ontology	GO:0097458	159	1305	2.8555e-29	1.36621e-27	23991|234267|19711|23999|20845|232943|18014|216274|107767|18951|68039|12402|245049|17274|18387|17756|13841|56747|319504|18212|20908|24050|101490|243923|12790|29861|15507|20983|13193|13010|228357|19417|320129|211480|56226|15552|109648|238055|50873|22153|214084|53420|22157|26414|17380|12661|21990|11689|14417|68151|17898|12311|17252|22368|18187|18619|170677|22784|22226|22223|20620|18104|23945|20346|…	http://amigo.geneontology.org/cgi-bin/amigo/term_details?term=GO:0097458
positive regulation of signaling	Gene Ontology	GO:0023056	157	1286	5.42471e-29	2.58164e-27	16476|14170|23991|14175|18761|11783|12778|239364|16847|18779|15200|68039|12402|68845|16848|215653|245049|67991|65964|18387|224014|11853|227059|12931|19271|20908|75141|12703|14062|54324|68431|14463|20682|60599|27279|27403|270672|56532|72780|50873|16416|68010|16543|16706|109552|13617|68151|19225|18611|242202|18119|26399|239405|68576|13867|64294|22226|78943|58869|23947|22418|14609|20620|22410|18793|…	http://amigo.geneontology.org/cgi-bin/amigo/term_details?term=GO:0023056
cellular response to organic substance	Gene Ontology	GO:0071310	173	1511	5.99814e-29	2.83944e-27	16476|14176|11829|23991|14175|18761|54197|94353|20678|54608|20845|16478|12833|12824|14573|11783|14170|12778|16847|19016|16842|24058|104215|216166|338346|17274|18223|78797|14313|75547|14104|19276|23999|12700|12703|20289|99311|52662|268903|15507|68431|170720|14463|20682|60599|27528|12142|72693|67603|11770|20997|68939|21353|329628|14119|19368|226101|16416|68010|17380|16419|109552|20191|17863|16370|1…	http://amigo.geneontology.org/cgi-bin/amigo/term_details?term=GO:0071310
positive regulation of cell communication	Gene Ontology	GO:0010647	156	1279	9.04272e-29	4.25817e-27	16476|14170|23991|14175|18761|11783|12778|239364|16847|18779|15200|68039|12402|68845|16848|215653|245049|67991|65964|18387|224014|11853|227059|12931|19271|20908|75141|12703|14062|54324|68431|14463|20682|60599|27279|27403|270672|56532|72780|50873|16416|68010|16543|16706|109552|13617|68151|19225|18611|242202|18119|26399|239405|68576|13867|64294|22226|78943|58869|23947|22418|14609|20620|22410|18793|…	http://amigo.geneontology.org/cgi-bin/amigo/term_details?term=GO:0010647
regulation of anatomical structure morphogenesis	Gene Ontology	GO:0022603	127	899	1.01367e-28	4.74832e-27	13835|237860|23991|23999|14573|19266|16842|18792|104215|16848|28106|18223|224014|13841|75547|17152|20289|52662|15507|15214|104445|20681|14463|20682|23966|27279|67603|228357|50873|16416|68010|20351|20350|15223|20194|230824|12509|13617|15586|13380|18119|22368|20983|239405|21687|57265|18612|54712|54713|20807|23945|20346|14609|20348|22415|104156|20181|216285|23789|21752|14726|230775|13131|13132|69660…	http://amigo.geneontology.org/cgi-bin/amigo/term_details?term=GO:0022603
response to stress	Gene Ontology	GO:0006950	251	2721	1.48951e-28	6.94094e-27	16476|54608|12925|23991|16768|18761|54197|30052|20449|83382|14573|11783|11829|29813|51869|19225|56424|19016|30939|15200|18792|216166|54324|215653|71101|20962|270152|67991|65964|668929|224014|114715|18778|18779|56338|384619|16678|67305|66400|101490|12703|24058|277854|14062|15507|15505|15214|279028|12630|14463|60599|27279|13010|117149|11770|19414|50762|18619|75533|21353|50873|21355|11801|105653|193…	http://amigo.geneontology.org/cgi-bin/amigo/term_details?term=GO:0006950
cell morphogenesis involved in differentiation	Gene Ontology	GO:0000904	109	687	1.92679e-28	8.93213e-27	13835|237860|23991|23999|109294|14573|15902|19266|16842|11858|17274|18223|108902|13841|319504|52662|12822|15214|16870|15211|20682|12661|27279|228357|16416|68010|20351|20350|53625|20194|68404|12799|13380|14634|22368|18187|18612|22223|54713|23945|54712|20346|16401|20348|22415|216285|13131|13132|20733|22418|70083|14609|18211|18212|12739|668303|17126|18119|21687|12561|11816|241226|71653|18508|19339|7…	http://amigo.geneontology.org/cgi-bin/amigo/term_details?term=GO:0000904
circulatory system development	Gene Ontology	GO:0072359	125	883	2.3574e-28	1.08163e-26	19263|53318|14170|23991|13835|20271|22773|12778|27494|216274|16847|16842|15200|18792|15110|28106|75547|16775|20289|12824|15507|12822|15214|14463|13609|20682|23966|27279|12142|67603|20997|73713|72780|329628|238055|16416|20351|16948|15223|20191|12509|13617|12224|75409|15586|13380|18119|21687|13867|18187|216991|22418|16401|20348|12843|22341|20181|268396|14725|67155|21752|14726|11595|16449|18741|2342…	http://amigo.geneontology.org/cgi-bin/amigo/term_details?term=GO:0072359
cardiovascular system development	Gene Ontology	GO:0072358	125	883	2.3574e-28	1.08163e-26	19263|53318|14170|23991|13835|20271|22773|12778|27494|216274|16847|16842|15200|18792|15110|28106|75547|16775|20289|12824|15507|12822|15214|14463|13609|20682|23966|27279|12142|67603|20997|73713|72780|329628|238055|16416|20351|16948|15223|20191|12509|13617|12224|75409|15586|13380|18119|21687|13867|18187|216991|22418|16401|20348|12843|22341|20181|268396|14725|67155|21752|14726|11595|16449|18741|2342…	http://amigo.geneontology.org/cgi-bin/amigo/term_details?term=GO:0072358
regulation of cell death	Gene Ontology	GO:0010941	160	1358	5.22949e-28	2.38716e-26	16476|23991|16331|18761|20845|16478|14573|20254|11783|12778|22035|20378|19016|16842|18793|12402|12211|215653|20962|67991|65964|227059|13841|18671|12931|21857|97998|230379|18752|20289|12824|14062|15507|12822|15505|100163|15214|170720|20681|14463|20682|60599|12661|27279|79201|13010|20680|53945|56532|75533|71648|229595|217356|16416|20750|53624|26399|13143|13617|18611|17314|242202|14634|56338|70415|1…	http://amigo.geneontology.org/cgi-bin/amigo/term_details?term=GO:0010941
growth	Gene Ontology	GO:0040007	127	917	5.27941e-28	2.39771e-26	23991|23999|12977|12839|239364|20378|19016|30939|16842|15200|18792|98711|11858|338346|13841|19271|12700|12703|18003|102502|15214|16870|14463|13609|20682|23966|27279|67603|228357|71371|217356|16416|20351|20350|232441|24087|68404|15586|14634|22368|20983|30841|239405|16847|68861|18187|22226|54712|23945|20346|14609|20348|22415|22410|12845|12043|170742|20181|71254|67155|13132|234214|73679|22418|668303…	http://amigo.geneontology.org/cgi-bin/amigo/term_details?term=GO:0040007
regulation of programmed cell death	Gene Ontology	GO:0043067	152	1253	8.08713e-28	3.65432e-26	16476|23991|16331|18761|20845|14573|20254|11783|12778|22035|20378|19016|16842|18793|12402|68845|215653|20962|67991|65964|227059|13841|12931|21857|97998|230379|18752|20289|12824|14062|15507|12822|15505|100163|15214|170720|20681|14463|20682|60599|12661|27279|79201|13010|20680|53945|56532|75533|71648|229595|217356|20750|53624|26399|13143|13617|18611|17314|242202|14634|56338|70415|15958|30841|218772|…	http://amigo.geneontology.org/cgi-bin/amigo/term_details?term=GO:0043067
regulation of cell motility	Gene Ontology	GO:2000145	107	677	8.15591e-28	3.66688e-26	13835|54608|23991|16476|12778|102103|16842|15200|18792|21857|16774|16775|19273|101490|52662|14062|15507|12822|117149|13609|20682|60599|56532|67254|16416|20351|20350|52392|53624|53626|13143|13617|15586|74488|18595|57266|54712|20807|20346|16401|20348|22341|14175|23789|21752|14726|11595|13134|18741|13132|234695|227541|20733|22418|22419|24088|18590|18119|21687|11745|28010|11816|21936|71653|11421|1850…	http://amigo.geneontology.org/cgi-bin/amigo/term_details?term=GO:2000145
regulation of transcription from RNA polymerase II promoter	Gene Ontology	GO:0006357	172	1536	8.87516e-28	3.9703e-26	16476|15902|72693|22771|14175|94353|20678|16478|109594|14573|18014|22773|19016|16842|76804|104215|21406|21400|28106|107392|67991|50796|12971|110796|18484|68431|20289|74016|268903|15110|15505|15214|16870|20681|20680|13609|20682|12142|14463|228357|20997|27274|12571|381319|56222|228911|50873|11568|26414|53626|15223|20191|230824|209011|17863|18991|18976|22410|58805|13380|50916|14634|56338|30841|21877…	http://amigo.geneontology.org/cgi-bin/amigo/term_details?term=GO:0006357
positive regulation of nitrogen compound metabolic process	Gene Ontology	GO:0051173	169	1514	3.70496e-27	1.64917e-25	16476|15902|22771|14175|18761|94353|20678|16478|109594|14573|18014|22773|51869|216274|19016|16842|98496|21406|21400|28106|50796|17314|18778|20324|64379|20289|14062|15110|15505|15214|16870|20681|20680|13609|14748|60599|381853|13010|14463|53945|20997|73713|212167|20682|56222|50873|15444|68010|16543|22404|15223|230824|209011|17863|19225|18976|58805|12311|18119|18612|244958|18991|57265|69585|77889|22…	http://amigo.geneontology.org/cgi-bin/amigo/term_details?term=GO:0051173
regulation of apoptotic process	Gene Ontology	GO:0042981	149	1239	6.27142e-27	2.77774e-25	16476|23991|16331|18761|20845|14573|20254|11783|12778|22035|20378|19016|16842|18793|12402|68845|215653|20962|67991|65964|227059|13841|12931|21857|97998|230379|18752|20289|12824|14062|15507|12822|15505|100163|15214|170720|20681|14463|20682|60599|12661|27279|79201|20680|53945|56532|75533|71648|229595|217356|20750|53624|26399|13143|13617|18611|17314|242202|14634|56338|70415|15958|30841|218772|13867|…	http://amigo.geneontology.org/cgi-bin/amigo/term_details?term=GO:0042981
positive regulation of nucleobase-containing compound metabolic process	Gene Ontology	GO:0045935	162	1426	8.63809e-27	3.80714e-25	16476|15902|22771|14175|18761|94353|20678|16478|109594|14573|18014|22773|51869|216274|19016|16842|98496|21406|21400|28106|50796|17314|18778|20324|64379|20289|14062|15110|15505|15214|16870|20681|20680|13609|14748|60599|381853|13010|14463|53945|20997|73713|20682|56222|50873|15444|68010|16543|22404|15223|230824|209011|17863|18976|58805|12311|18119|18612|244958|18991|57265|69585|77889|22226|78943|218…	http://amigo.geneontology.org/cgi-bin/amigo/term_details?term=GO:0045935
phosphorylation	Gene Ontology	GO:0016310	186	1779	9.44556e-27	4.14262e-25	227120|13835|14170|23991|268930|16476|18761|104718|230735|114663|12778|20442|16847|18793|98496|216166|54324|546071|215653|72388|65964|18387|224014|56527|13841|12931|63828|54631|97998|19271|215303|83560|101490|12703|52662|114716|14062|242202|15505|170720|27403|20682|13193|14463|11770|270672|56532|75533|320129|12700|50873|26410|16416|26414|16543|16706|74747|15507|53626|26559|246179|13617|58805|1338…	http://amigo.geneontology.org/cgi-bin/amigo/term_details?term=GO:0016310
protein complex	Gene Ontology	GO:0043234	291	3499	2.08392e-26	9.09503e-25	19263|16476|11829|27494|14957|53311|54197|14675|20678|16478|12833|20271|75914|14573|11783|16565|15902|12839|16370|20289|16847|19016|18951|16842|14226|29861|12402|85308|21406|14802|15110|215653|238076|245049|16706|67991|56322|668929|544963|229542|18779|384619|224912|22317|21916|17995|20908|13805|72413|71981|99382|69928|80838|12790|12824|277854|74016|268903|15507|12822|15214|68431|227632|244723|206…	http://amigo.geneontology.org/cgi-bin/amigo/term_details?term=GO:0043234
positive regulation of gene expression	Gene Ontology	GO:0010628	162	1441	2.40129e-26	1.04293e-24	16476|15902|22771|14175|94353|20678|20845|16478|109594|14573|18014|22773|216274|19016|16842|18793|76804|104215|21406|21400|28106|50796|12578|64379|20289|14062|15110|15505|15214|16870|20681|20680|13609|20682|60599|12142|14463|53945|20997|73713|12571|56222|238055|50873|16416|68010|16543|15223|230824|209011|17863|18976|22410|57265|58805|14634|18612|18991|13867|69585|77889|22226|78943|21834|22780|547…	http://amigo.geneontology.org/cgi-bin/amigo/term_details?term=GO:0010628
transcription from RNA polymerase II promoter	Gene Ontology	GO:0006366	172	1588	2.69996e-26	1.16698e-24	16476|15902|72693|22771|14175|94353|20678|16478|109594|14573|18014|22773|19016|16842|76804|104215|21406|21400|28106|107392|67991|50796|12971|110796|18484|68431|20289|74016|268903|15110|15505|15214|16870|20681|20680|13609|20682|12142|14463|228357|20997|27274|12571|381319|56222|228911|50873|11568|30841|26414|53626|15223|20191|230824|209011|17863|18991|18976|22410|58805|13380|50916|14634|56338|66420…	http://amigo.geneontology.org/cgi-bin/amigo/term_details?term=GO:0006366
enzyme linked receptor protein signaling pathway	Gene Ontology	GO:0007167	108	723	2.76983e-26	1.19143e-24	13835|14176|94212|14170|16476|18761|14573|230735|16370|16842|15200|18793|12402|98496|215653|338346|50796|13841|19271|12700|240028|20289|52662|15507|68431|271849|15211|14463|20682|27528|67603|228357|20997|68939|329628|14119|226101|16416|68010|16419|74747|20191|12509|56424|13380|18595|56338|170676|13867|18187|69585|208994|12843|71371|19281|14175|70673|104215|20588|16880|22418|18211|18212|18590|1712…	http://amigo.geneontology.org/cgi-bin/amigo/term_details?term=GO:0007167
protein phosphorylation	Gene Ontology	GO:0006468	166	1503	3.19186e-26	1.36639e-24	227120|13835|14170|23991|268930|16476|18761|230735|12778|20442|16847|18793|98496|216166|54324|546071|215653|72388|65964|18387|224014|56527|13841|12931|54631|97998|19271|215303|83560|101490|12703|52662|114716|14062|242202|15505|170720|27403|20682|13193|56013|14463|11770|270672|56532|320129|12700|50873|26410|16416|26414|16543|16706|74747|15507|53626|26559|246179|13617|58805|13380|74488|18119|26399|…	http://amigo.geneontology.org/cgi-bin/amigo/term_details?term=GO:0006468
non-membrane-bounded organelle	Gene Ontology	GO:0043228	278	3289	3.64814e-26	1.54691e-24	53318|330627|237860|23991|16331|53311|94353|23999|77622|16478|20271|54418|16565|15902|74665|51869|27494|216274|64085|102747|14226|76804|104215|21406|67971|12211|16582|15507|215653|71101|245049|107392|67991|17274|668929|224014|56527|15505|229542|75547|384619|16678|218294|21916|83560|24050|17152|69928|80838|17772|232943|268903|15110|18003|102502|15214|104445|353242|14463|57837|269254|11475|13010|14…	http://amigo.geneontology.org/cgi-bin/amigo/term_details?term=GO:0043228
intracellular non-membrane-bounded organelle	Gene Ontology	GO:0043232	278	3289	3.64814e-26	1.54691e-24	53318|330627|237860|23991|16331|53311|94353|23999|77622|16478|20271|54418|16565|15902|74665|51869|27494|216274|64085|102747|14226|76804|104215|21406|67971|12211|16582|15507|215653|71101|245049|107392|67991|17274|668929|224014|56527|15505|229542|75547|384619|16678|218294|21916|83560|24050|17152|69928|80838|17772|232943|268903|15110|18003|102502|15214|104445|353242|14463|57837|269254|11475|13010|14…	http://amigo.geneontology.org/cgi-bin/amigo/term_details?term=GO:0043232
regulation of cell migration	Gene Ontology	GO:0030334	101	643	3.98157e-26	1.68034e-24	13835|54608|23991|16476|12778|102103|16842|15200|18792|21857|16774|16775|19273|52662|14062|15507|12822|117149|13609|20682|60599|56532|67254|16416|20351|20350|52392|53626|13143|13617|15586|74488|18595|57266|54712|20807|20346|16401|20348|22341|14175|23789|21752|14726|11595|13134|18741|13132|227541|22418|22419|24088|18590|18119|21687|11745|28010|11816|21936|71653|11421|18508|16009|54485|18208|13805|…	http://amigo.geneontology.org/cgi-bin/amigo/term_details?term=GO:0030334
regulation of neuron differentiation	Gene Ontology	GO:0045664	95	577	5.85638e-26	2.45995e-24	237860|23991|20678|23999|18014|15902|19266|76804|216166|11858|330863|18223|13841|319504|19270|101490|15507|15214|20681|20682|27528|27279|228357|50873|20351|20350|114606|13380|22368|20983|64294|223227|54712|54713|23945|20346|20348|20620|13436|104156|22062|320840|16449|13131|13132|21406|227541|22418|14226|70083|18211|18212|14634|218772|22415|12561|11504|11816|233552|71653|18508|20720|18208|14025|22…	http://amigo.geneontology.org/cgi-bin/amigo/term_details?term=GO:0045664
regulation of cellular protein metabolic process	Gene Ontology	GO:0032268	193	1918	6.52786e-26	2.72919e-24	227120|13835|14170|23991|16476|30052|11783|12778|239364|16847|19016|16842|18793|76804|98496|217379|68845|54324|15507|215653|268291|330863|65964|18387|224014|227059|53814|13841|12931|21857|97998|230379|18752|19271|101490|12703|21353|52662|74016|14062|74488|15505|170720|27403|20682|11816|13010|20680|11770|270672|56532|320129|12700|14463|67701|50873|16416|16543|16706|74747|66498|53626|218294|246179|…	http://amigo.geneontology.org/cgi-bin/amigo/term_details?term=GO:0032268
regulation of intracellular signal transduction	Gene Ontology	GO:1902531	151	1305	9.91497e-26	4.12601e-24	16476|14170|23991|14175|18761|109294|26399|29813|12778|239364|19266|16847|15200|18793|12402|54324|15507|215653|67991|65964|18387|224014|73728|11853|13841|56747|12931|71648|97998|19271|75141|12703|277854|14062|242202|15505|105940408|14463|20682|24088|27403|215821|270672|19414|19417|75533|21353|12700|50873|16416|16543|16706|109552|246179|13617|19225|68861|18241|74488|18119|117198|15248|13867|67603|…	http://amigo.geneontology.org/cgi-bin/amigo/term_details?term=GO:1902531
response to endogenous stimulus	Gene Ontology	GO:0009719	134	1077	1.63495e-25	6.77219e-24	16476|14176|14170|23991|18491|14175|18761|20678|54608|16478|12833|12824|14573|11783|75552|16370|16847|19016|16842|98496|234779|338346|17274|18387|269053|75547|21857|12700|12703|20289|52662|68431|14463|20682|27528|67603|228357|20997|68939|329628|14119|214084|16416|68010|12583|20750|16419|16948|232441|20191|13617|22410|15586|13380|12311|12790|18119|170676|68576|78618|69585|21834|20807|22418|12843|1…	http://amigo.geneontology.org/cgi-bin/amigo/term_details?term=GO:0009719
cell part morphogenesis	Gene Ontology	GO:0032990	108	747	2.88357e-25	1.18891e-23	237860|19266|23999|109294|57440|216274|98496|11858|17274|18223|108902|13841|319504|214968|17152|16870|12661|27279|228357|75533|14810|72569|16416|108151|20351|20350|53625|15223|68404|234267|12799|22368|20983|18187|18612|22223|54713|23945|54712|20346|14609|20348|22415|23789|22092|13131|16880|22418|70083|18211|18212|668303|14634|237222|380773|12561|11816|71653|18508|245450|70430|18208|14025|70235|22…	http://amigo.geneontology.org/cgi-bin/amigo/term_details?term=GO:0032990
axon development	Gene Ontology	GO:0061564	77	396	3.85588e-25	1.5825e-23	245450|237860|20346|14226|16476|229715|70083|12801|18211|12767|80883|18212|58208|13654|217715|20351|20350|18039|14634|105689|20315|12561|53625|68404|11658|54713|11858|11816|12799|17274|245446|18508|22323|22368|18187|108902|13841|70430|319504|214968|18612|75409|229791|18223|117606|22223|22439|19339|101490|23945|399558|54712|22418|18124|20348|239250|22415|17756|18208|16870|110596|21808|545156|12043…	http://amigo.geneontology.org/cgi-bin/amigo/term_details?term=GO:0061564
anatomical structure formation involved in morphogenesis	Gene Ontology	GO:0048646	134	1091	4.82727e-25	1.97213e-23	19263|13835|23991|21944|14573|11783|12778|27494|216274|16847|16842|15200|18792|76804|16848|15110|28106|17274|75547|54631|21916|64379|17152|20289|12824|15507|12822|15214|16870|20681|20680|13609|20682|57440|23966|27279|67603|53945|20997|72780|75533|14463|14119|72569|16416|20351|67254|15223|230824|12509|13617|68151|12224|15586|13380|18119|13389|30841|57265|18187|66910|64058|22418|20348|22341|22410|9…	http://amigo.geneontology.org/cgi-bin/amigo/term_details?term=GO:0048646
cellular component assembly	Gene Ontology	GO:0022607	195	1990	6.52545e-25	2.65378e-23	13835|237860|19266|16476|18761|54197|23999|12833|11783|11829|19332|239364|57440|216274|104215|12404|238076|110958|67991|56088|668929|544963|66371|11853|13841|75547|18484|54631|384619|26908|18212|21916|19271|17152|80838|52662|67971|54324|102502|15214|104445|27403|13609|57837|60599|234309|228357|65970|245446|75533|20682|21355|67091|72569|320923|225887|16416|14619|234695|22404|23966|16419|53624|1694…	http://amigo.geneontology.org/cgi-bin/amigo/term_details?term=GO:0022607
macromolecular complex	Gene Ontology	GO:0032991	321	4117	7.52811e-25	3.04769e-23	19263|16476|11829|27494|14957|53311|54197|14675|94353|20678|16478|12833|20271|75914|14573|11783|16565|15902|12839|16370|20289|16847|19016|18951|16842|14226|29861|76804|85308|21406|14802|15507|215653|70640|245049|16706|67991|56322|668929|544963|229542|18779|384619|16469|224912|67676|21916|17995|20908|13805|72413|71981|99382|69928|80838|12790|12824|277854|74016|268903|15110|12822|320022|15214|68431…	http://amigo.geneontology.org/cgi-bin/amigo/term_details?term=GO:0032991
positive regulation of biosynthetic process	Gene Ontology	GO:0009891	164	1524	8.17256e-25	3.29369e-23	16476|15902|22771|14175|18761|94353|20678|20845|16478|109594|14573|18014|22773|216274|19016|16842|104215|21406|21400|15110|28106|50796|18778|20324|64379|20289|14062|15507|15505|15214|16870|20681|20680|13609|20682|60599|381853|13010|14463|53945|20997|56222|50873|15444|68010|16543|22404|18590|15223|230824|209011|17863|19225|18976|69165|58805|12311|18119|26399|18612|244958|18991|57265|77889|22226|69…	http://amigo.geneontology.org/cgi-bin/amigo/term_details?term=GO:0009891
cell-cell signaling	Gene Ontology	GO:0007267	134	1106	1.50643e-24	6.04395e-23	227120|73016|68151|94353|20845|20271|14573|20378|19016|16842|494504|68039|245049|338346|17274|18387|19276|20908|19273|72413|75141|240028|18212|60510|14463|20682|20680|228357|380702|72780|109648|50873|214084|53420|68010|16543|109552|20191|230824|60425|18976|75409|13380|14634|20983|18619|57266|239405|16847|57265|100039795|74732|22226|58869|23945|235281|22418|14609|20620|20997|22410|104156|14725|217…	http://amigo.geneontology.org/cgi-bin/amigo/term_details?term=GO:0007267
positive regulation of nervous system development	Gene Ontology	GO:0051962	84	482	1.63222e-24	6.51941e-23	20346|15902|19266|14226|19242|229715|70083|56710|18014|18211|23999|20845|18212|24088|245446|217715|14159|16195|23966|18039|71653|14634|114606|218772|19016|216166|20317|20315|12561|21406|54713|68169|76804|11816|330863|233552|319387|11421|18508|22368|20983|239250|13389|245450|20720|18546|13380|18208|75409|18223|22341|22062|399558|22041|50873|22418|12801|20238|22415|15507|13436|12043|21417|104156|54…	http://amigo.geneontology.org/cgi-bin/amigo/term_details?term=GO:0051962
axonogenesis	Gene Ontology	GO:0007409	73	369	2.7448e-24	1.09145e-22	245450|237860|20346|229715|70083|18211|12767|80883|18212|58208|13654|217715|20351|20350|18039|14634|105689|20315|12561|53625|68404|11658|54713|11858|11816|12799|17274|245446|18508|22323|22368|18187|108902|13841|70430|319504|214968|18612|75409|229791|18223|117606|22223|22439|19339|12043|23945|399558|54712|22418|18124|20348|239250|22415|17756|18208|16870|110596|21808|545156|13193|18844|668303|10815…	http://amigo.geneontology.org/cgi-bin/amigo/term_details?term=GO:0007409
positive regulation of cellular component organization	Gene Ontology	GO:0051130	131	1075	3.21076e-24	1.27109e-22	13835|23991|16476|18761|56424|23999|14573|18014|19266|19016|16842|18793|12402|104215|216166|12404|54324|11858|330863|50796|18223|544963|19271|20908|74016|15507|50490|102502|104445|27403|20682|27279|228357|56226|50873|16416|22157|12263|20194|17863|234267|69165|15586|54631|22368|20983|12805|21687|15482|22418|235180|22415|22141|13436|216285|320840|23789|320844|230775|68549|13132|12124|227541|22035|1…	http://amigo.geneontology.org/cgi-bin/amigo/term_details?term=GO:0051130
positive regulation of cellular biosynthetic process	Gene Ontology	GO:0031328	160	1490	3.92869e-24	1.54846e-22	16476|15902|22771|14175|18761|94353|20678|20845|16478|109594|14573|18014|22773|216274|19016|16842|104215|21406|21400|15110|28106|50796|18778|20324|64379|20289|14062|15507|15505|15214|16870|20681|20680|13609|20682|60599|381853|13010|14463|53945|20997|56222|50873|15444|68010|16543|22404|18590|15223|230824|209011|17863|19225|18976|69165|58805|12311|18119|18612|244958|18991|57265|77889|22226|69585|21…	http://amigo.geneontology.org/cgi-bin/amigo/term_details?term=GO:0031328
positive regulation of signal transduction	Gene Ontology	GO:0009967	135	1133	4.02194e-24	1.57826e-22	16476|14170|23991|14175|18761|11783|12778|239364|16847|18779|15200|18793|12402|16848|215653|67991|65964|18387|224014|11853|227059|12931|19271|75141|12703|14062|54324|68431|14463|20682|60599|27279|27403|270672|56532|72780|50873|16416|68010|16543|16706|13617|68151|19225|18611|242202|18119|26399|239405|68576|13867|64294|78943|20620|23947|22418|14609|22415|22410|21752|13132|19417|12124|21944|22035|17…	http://amigo.geneontology.org/cgi-bin/amigo/term_details?term=GO:0009967
cell projection morphogenesis	Gene Ontology	GO:0048858	104	727	4.72813e-24	1.84727e-22	237860|19266|23999|109294|57440|216274|11858|17274|18223|108902|13841|319504|214968|17152|16870|12661|27279|228357|75533|14810|72569|16416|108151|20351|20350|53625|15223|68404|234267|12799|22368|20983|18187|18612|22223|54713|23945|54712|20346|14609|20348|22415|23789|22092|13131|16880|22418|70083|18211|18212|668303|14634|237222|12561|11816|71653|18508|245450|70430|18208|14025|70235|22439|50873|181…	http://amigo.geneontology.org/cgi-bin/amigo/term_details?term=GO:0048858
positive regulation of cell development	Gene Ontology	GO:0010720	86	514	5.10253e-24	1.98488e-22	15902|23991|23999|20845|14573|18014|19266|19016|16842|76804|216166|11858|330863|18223|15507|20681|23966|27279|242620|50873|16416|68010|114606|20194|13380|242202|22368|20983|13389|54713|20346|22415|13436|104156|12043|216285|320840|13131|13132|21406|227541|22418|14226|70083|18211|18212|24088|17126|14634|218772|20238|12561|11504|11816|233552|71653|11421|18508|20720|18208|22041|13805|12977|68169|2692…	http://amigo.geneontology.org/cgi-bin/amigo/term_details?term=GO:0010720
regulation of catalytic activity	Gene Ontology	GO:0050790	156	1440	6.8299e-24	2.63431e-22	13835|23991|18761|30052|24064|14573|11783|27494|16847|19016|16842|11770|68845|54324|15507|215653|65964|544963|11853|227059|53814|13841|75547|21857|97998|230379|19276|19271|12700|12703|14062|74488|50490|15505|20680|13609|13010|27403|215821|270672|19414|19417|21353|67701|50873|16416|16543|15223|20194|20191|230824|241289|56424|12258|17314|12311|242202|18119|26399|117149|13867|22226|78943|22223|67338…	http://amigo.geneontology.org/cgi-bin/amigo/term_details?term=GO:0050790
embryo development	Gene Ontology	GO:0009790	124	990	6.83089e-24	2.63431e-22	14175|15902|27494|19711|20678|14573|11783|22773|20378|16842|15200|76804|16848|65964|110796|16774|16775|20289|12824|15110|15214|16870|20681|14463|20682|23966|12142|67603|228357|20997|17240|18014|238055|20350|333654|20191|230824|17863|13617|68151|13386|15586|320398|13380|18119|13389|30841|239405|57265|18187|66910|20346|16401|20348|22341|13435|13436|98711|20181|216285|18741|13132|68713|72780|240888|…	http://amigo.geneontology.org/cgi-bin/amigo/term_details?term=GO:0009790
neuron projection morphogenesis	Gene Ontology	GO:0048812	85	508	9.37986e-24	3.60179e-22	20346|245450|16880|237860|19266|56013|229715|70083|18124|18211|12767|80883|109294|58208|13654|217715|20351|20350|12661|18039|14634|105689|20315|12561|53625|68404|234267|11658|54713|11858|11816|12799|18212|17274|245446|18508|22323|22368|18187|108902|13841|70430|319504|214968|18612|14025|75409|18844|229791|18223|117606|22223|22439|19339|12043|23945|399558|54712|22418|14609|20348|239250|22415|50873|…	http://amigo.geneontology.org/cgi-bin/amigo/term_details?term=GO:0048812
regulation of transport	Gene Ontology	GO:0051049	165	1580	1.04025e-23	3.97741e-22	14170|23991|22771|18761|68151|94353|20271|14573|57440|216274|16847|19016|18951|378460|68039|12402|104215|54324|234779|238076|245049|17274|18387|71345|53814|18779|18484|54631|101490|12703|14062|60510|53419|105940408|27403|12263|19417|58237|211480|12767|50873|214084|16416|22157|234695|16543|26399|14758|13617|60425|83382|18976|18611|69165|18241|13380|14634|22368|20983|16891|18546|21687|13867|15482|2…	http://amigo.geneontology.org/cgi-bin/amigo/term_details?term=GO:0051049
positive regulation of macromolecule biosynthetic process	Gene Ontology	GO:0010557	151	1380	1.57167e-23	5.98373e-22	16476|15902|22771|14175|18761|94353|20678|16478|109594|14573|18014|22773|216274|19016|16842|104215|21406|21400|15110|28106|50796|18778|20324|64379|20289|14062|15507|15505|15214|16870|20681|20680|13609|20682|60599|13010|14463|53945|20997|56222|50873|68010|16543|22404|15223|230824|209011|17863|18976|69165|58805|18119|26399|18612|18991|57265|77889|22226|69585|21834|22780|54713|73689|20807|22418|2241…	http://amigo.geneontology.org/cgi-bin/amigo/term_details?term=GO:0010557
cell morphogenesis involved in neuron differentiation	Gene Ontology	GO:0048667	81	469	1.84197e-23	6.98311e-22	20346|245450|237860|19266|56013|229715|70083|18211|12767|80883|109294|58208|13654|217715|20351|20350|15902|18039|14634|105689|20315|12561|53625|68404|11658|54713|11858|11816|12799|18212|17274|245446|18508|22323|22368|18187|108902|13841|70430|319504|214968|18612|75409|18844|229791|18223|117606|22223|22439|19339|12043|23945|399558|54712|22418|18124|20348|239250|22415|17756|18208|16870|110596|21808|…	http://amigo.geneontology.org/cgi-bin/amigo/term_details?term=GO:0048667
regulation of phosphate metabolic process	Gene Ontology	GO:0019220	152	1403	2.69829e-23	1.01863e-21	227120|13835|14170|23991|268930|16476|12778|216274|16847|18793|98496|54324|15507|215653|65964|18387|224014|227059|53814|13841|12931|97998|19271|101490|12703|52662|14062|242202|15505|170720|14463|14748|381853|20682|27403|11770|270672|56532|320129|50873|50490|16543|16706|74747|53626|246179|241289|13617|57265|58805|13380|12311|74488|18119|26399|244958|117149|13867|22226|78943|22223|22418|17873|12455…	http://amigo.geneontology.org/cgi-bin/amigo/term_details?term=GO:0019220
regulation of phosphorus metabolic process	Gene Ontology	GO:0051174	152	1404	2.87585e-23	1.0811e-21	227120|13835|14170|23991|268930|16476|12778|216274|16847|18793|98496|54324|15507|215653|65964|18387|224014|227059|53814|13841|12931|97998|19271|101490|12703|52662|14062|242202|15505|170720|14463|14748|381853|20682|27403|11770|270672|56532|320129|50873|50490|16543|16706|74747|53626|246179|241289|13617|57265|58805|13380|12311|74488|18119|26399|244958|117149|13867|22226|78943|22223|22418|17873|12455…	http://amigo.geneontology.org/cgi-bin/amigo/term_details?term=GO:0051174
receptor binding	Gene Ontology	GO:0005102	143	1283	5.36271e-23	2.00754e-21	227120|14175|14176|94212|14170|19266|16768|68151|14675|110006|16478|14573|18976|16370|22035|19016|16842|15200|68039|76804|268903|217379|270152|13841|18778|12931|21857|16774|19271|12703|14062|271849|117149|13609|244958|20254|228357|13389|68939|72780|320129|21355|109648|238055|217356|16416|68010|20351|20350|93835|20750|16419|77531|13610|66887|13380|18119|57752|18619|57266|239405|19193|22226|69585|2…	http://amigo.geneontology.org/cgi-bin/amigo/term_details?term=GO:0005102
organelle organization	Gene Ontology	GO:0006996	249	2974	7.97433e-23	2.97276e-21	53318|237860|23991|13835|18761|54197|94353|23999|24064|18014|19332|239364|27494|216274|67971|16842|18793|76804|104215|217379|68845|16848|54324|20962|18241|17274|65964|668929|544963|56527|15505|75547|18484|384619|21916|66400|20908|66371|17152|80838|74016|60510|18003|102502|104445|15211|13609|14748|57440|72026|20682|65970|75533|57837|67254|19201|329384|105653|72569|320923|225887|16416|12427|218214|…	http://amigo.geneontology.org/cgi-bin/amigo/term_details?term=GO:0006996
negative regulation of multicellular organismal process	Gene Ontology	GO:0051241	120	968	8.2032e-23	3.0454e-21	11829|23991|16768|24058|15902|27494|20378|19016|16842|18792|16848|18387|13841|21857|19270|101490|52662|14062|225164|20681|14463|20682|26357|228357|67254|20351|20350|52392|109552|66889|21990|12509|18976|12258|13380|12311|242202|18119|13389|18612|239405|21687|64294|22226|223227|20620|20346|14609|20348|22415|12043|16362|21752|230775|13131|13132|240888|16331|22418|14226|30878|24088|18590|24087|18595|…	http://amigo.geneontology.org/cgi-bin/amigo/term_details?term=GO:0051241
neuron projection	Gene Ontology	GO:0043005	123	1009	8.39944e-23	3.10536e-21	23991|234267|23999|20845|232943|107767|18951|68039|12402|17274|18387|17756|13841|319504|19276|20908|24050|101490|15507|20983|13193|13010|228357|19417|320129|211480|109648|50873|22153|214084|53420|22157|26414|17380|12661|21990|11689|14417|68151|19225|12311|12790|22368|22784|18619|18187|22226|22223|20620|23945|20346|58869|269060|12450|20181|320840|13131|22317|234214|18458|18211|18212|15552|109552|1…	http://amigo.geneontology.org/cgi-bin/amigo/term_details?term=GO:0043005
positive regulation of RNA metabolic process	Gene Ontology	GO:0051254	138	1222	1.09279e-22	4.02353e-21	16476|15902|22771|14175|94353|20678|16478|109594|14573|18014|22773|216274|19016|16842|104215|21406|21400|28106|50796|20324|64379|20289|14062|15110|15505|15214|16870|20681|14463|13609|20682|60599|20680|53945|20997|73713|56222|50873|68010|16543|15223|230824|209011|17863|18976|58805|14634|18612|18991|57265|69585|77889|22226|78943|21834|22780|54713|73689|20807|22418|22410|12455|170740|170742|104156|1…	http://amigo.geneontology.org/cgi-bin/amigo/term_details?term=GO:0051254
reproductive process	Gene Ontology	GO:0022414	128	1082	1.14897e-22	4.21305e-21	54608|23991|71914|18551|226162|16847|19016|30939|16842|98711|18792|18793|16848|110958|50796|668929|14313|53814|21857|384619|71981|80838|268903|15110|53419|15214|16875|15211|20681|14463|14748|12142|242620|18417|20997|67077|72780|75533|20682|18476|238055|170676|12427|218214|93837|13617|22787|242202|18119|30841|15482|54418|21834|56296|20346|16401|15408|13435|104156|19049|20181|22092|13134|68549|5774…	http://amigo.geneontology.org/cgi-bin/amigo/term_details?term=GO:0022414
reproduction	Gene Ontology	GO:0000003	128	1083	1.23527e-22	4.511e-21	54608|23991|71914|18551|226162|16847|19016|30939|16842|98711|18792|18793|16848|110958|50796|668929|14313|53814|21857|384619|71981|80838|268903|15110|53419|15214|16875|15211|20681|14463|14748|12142|242620|18417|20997|67077|72780|75533|20682|18476|238055|170676|12427|218214|93837|13617|22787|242202|18119|30841|15482|54418|21834|56296|20346|16401|15408|13435|104156|19049|20181|22092|13134|68549|5774…	http://amigo.geneontology.org/cgi-bin/amigo/term_details?term=GO:0000003
positive regulation of cell proliferation	Gene Ontology	GO:0008284	104	769	2.12887e-22	7.74268e-21	13835|14176|14170|23991|16476|18761|20449|20271|14573|15902|239364|16842|15200|18792|68039|76804|98496|12677|28106|270152|227059|12931|21857|230379|20908|20289|14062|12822|15214|271849|20681|14463|13609|20682|319939|242620|13010|117149|11770|20997|19417|71648|207920|16416|68010|234695|53624|53626|13617|15586|58805|18119|21834|22418|22410|14175|104156|21752|26386|18741|16880|30878|66049|18212|2316…	http://amigo.geneontology.org/cgi-bin/amigo/term_details?term=GO:0008284
cellular component biogenesis	Gene Ontology	GO:0044085	200	2182	2.24702e-22	8.1393e-21	13835|237860|19266|16476|18761|54197|23999|12833|11783|11829|19332|239364|57440|216274|104215|12404|238076|110958|67991|56088|668929|544963|66371|11853|13841|75547|18484|54631|384619|26908|18212|21916|19271|17152|80838|52662|67971|54324|102502|15214|104445|27403|13609|57837|60599|234309|228357|65970|245446|75533|20682|21355|67091|72569|320923|225887|16416|14619|234695|22404|23966|16419|53624|1694…	http://amigo.geneontology.org/cgi-bin/amigo/term_details?term=GO:0044085
regulation of protein modification process	Gene Ontology	GO:0031399	148	1384	3.30534e-22	1.19246e-20	227120|13835|14170|23991|16476|12778|239364|16847|18793|76804|98496|217379|54324|15507|215653|107392|330863|65964|18387|224014|227059|53814|13841|12931|97998|230379|18752|19271|75141|12703|21353|52662|74016|14062|242202|15505|170720|14463|20682|27403|11770|270672|56532|320129|12700|50873|16416|16543|16706|74747|53626|218294|246179|17863|13617|56424|58805|13380|74488|18119|26399|117149|13867|22226…	http://amigo.geneontology.org/cgi-bin/amigo/term_details?term=GO:0031399
positive regulation of neurogenesis	Gene Ontology	GO:0050769	74	420	5.49582e-22	1.97474e-20	20346|15902|19266|14226|19242|229715|70083|56710|18014|18211|23999|20845|18212|24088|217715|14159|16195|18039|14634|114606|218772|19016|216166|20317|20315|12561|21406|54713|68169|76804|11816|330863|233552|18223|11421|18508|22368|20983|13389|20720|18546|13380|18208|71653|22341|22062|12805|22041|50873|22418|12801|20238|22415|15507|13436|12043|21417|104156|545156|11858|269254|320840|12767|12977|2396…	http://amigo.geneontology.org/cgi-bin/amigo/term_details?term=GO:0050769
organic substance transport	Gene Ontology	GO:0071702	194	2114	9.22138e-22	3.30015e-20	16476|81500|11829|23991|22771|18761|56322|94353|20845|232943|14573|66887|11982|14170|57440|216274|16847|19016|68039|104215|12404|54324|245049|17274|18387|66371|71345|53814|18671|18779|18484|76459|20908|12703|56325|108115|14062|60510|74013|102502|105940408|104681|269356|27403|12663|215113|11775|73095|320129|21355|66147|238055|72569|58246|214084|54338|16416|68010|234695|52392|229699|17772|26399|147…	http://amigo.geneontology.org/cgi-bin/amigo/term_details?term=GO:0071702
positive regulation of transcription, DNA-templated	Gene Ontology	GO:0045893	132	1173	1.29569e-21	4.60023e-20	16476|15902|22771|14175|94353|20678|16478|109594|14573|18014|22773|216274|19016|16842|104215|21406|21400|28106|50796|12578|64379|20289|14062|15110|15505|15214|16870|20681|14463|13609|20682|60599|20680|53945|20997|56222|50873|68010|16543|15223|230824|209011|17863|18976|58805|14634|18612|18991|57265|77889|22226|69585|21834|22780|54713|73689|20807|22418|22410|12455|170740|170742|104156|16362|13661|6…	http://amigo.geneontology.org/cgi-bin/amigo/term_details?term=GO:0045893
positive regulation of nucleic acid-templated transcription	Gene Ontology	GO:1903508	132	1173	1.29569e-21	4.60023e-20	16476|15902|22771|14175|94353|20678|16478|109594|14573|18014|22773|216274|19016|16842|104215|21406|21400|28106|50796|12578|64379|20289|14062|15110|15505|15214|16870|20681|14463|13609|20682|60599|20680|53945|20997|56222|50873|68010|16543|15223|230824|209011|17863|18976|58805|14634|18612|18991|57265|77889|22226|69585|21834|22780|54713|73689|20807|22418|22410|12455|170740|170742|104156|16362|13661|6…	http://amigo.geneontology.org/cgi-bin/amigo/term_details?term=GO:1903508
Golgi apparatus	Gene Ontology	GO:0005794	130	1147	1.53362e-21	5.42343e-20	20702|20442|212996|238076|19711|30052|20449|14348|59005|328779|215493|102103|19016|14470|16848|73124|78923|56088|108902|20450|20451|18484|14104|230379|66397|14958|104445|27403|107895|211914|11775|140703|212167|70415|71648|18669|67091|109648|238055|330406|58246|108760|53625|66889|246179|74325|68151|93683|11768|18241|12091|243339|20983|16891|68861|22787|64294|57266|107767|217265|218442|64058|27426|…	http://amigo.geneontology.org/cgi-bin/amigo/term_details?term=GO:0005794
positive regulation of RNA biosynthetic process	Gene Ontology	GO:1902680	132	1176	1.58502e-21	5.58315e-20	16476|15902|22771|14175|94353|20678|16478|109594|14573|18014|22773|216274|19016|16842|104215|21406|21400|28106|50796|12578|64379|20289|14062|15110|15505|15214|16870|20681|14463|13609|20682|60599|20680|53945|20997|56222|50873|68010|16543|15223|230824|209011|17863|18976|58805|14634|18612|18991|57265|77889|22226|69585|21834|22780|54713|73689|20807|22418|22410|12455|170740|170742|104156|16362|13661|6…	http://amigo.geneontology.org/cgi-bin/amigo/term_details?term=GO:1902680
tissue morphogenesis	Gene Ontology	GO:0048729	86	568	1.7276e-21	6.06149e-20	22773|14573|11783|20378|16842|98711|72388|13841|20289|15110|15214|16870|20681|14463|13609|20682|20997|72780|207920|234695|20191|230824|13617|68151|13380|14634|30841|239405|57265|18187|18612|20807|20346|14609|20348|22415|15200|104156|20181|216285|18741|13132|20733|22418|224912|109620|18590|17126|18119|21687|15408|329628|18854|15245|14734|54485|18208|18124|13805|12977|14313|12814|18844|12349|22337|…	http://amigo.geneontology.org/cgi-bin/amigo/term_details?term=GO:0048729
tube development	Gene Ontology	GO:0035295	88	593	1.89243e-21	6.61389e-20	15902|14859|14573|11783|22773|16842|98711|668929|13841|12931|15110|16870|20681|14463|20682|12142|319939|20997|207920|12638|16948|15223|20191|230824|17863|13617|14634|30841|239405|21687|57265|18612|21834|20807|22418|14609|20348|104156|22062|216285|14726|18741|67669|240888|20733|15245|73693|18590|17126|18119|218772|20238|329628|18854|66333|14734|11421|18508|19339|20720|54485|18208|20897|18124|13805…	http://amigo.geneontology.org/cgi-bin/amigo/term_details?term=GO:0035295
positive regulation of molecular function	Gene Ontology	GO:0044093	127	1108	1.94985e-21	6.78804e-20	227120|13835|23991|18761|94353|14573|18014|57440|19016|18793|16848|215653|72388|65964|224014|11853|227059|75547|230379|12703|14062|54324|50490|15505|170720|20680|13609|27403|270672|56532|19417|21353|11783|50873|16416|68010|16543|15223|20194|20191|230824|56424|57265|12311|242202|18119|26399|117149|13867|22226|78943|20620|23947|20807|218442|64058|22418|17873|71371|22410|12455|71310|11519|12043|2175…	http://amigo.geneontology.org/cgi-bin/amigo/term_details?term=GO:0044093
regulation of phosphorylation	Gene Ontology	GO:0042325	134	1213	2.74234e-21	9.50998e-20	227120|13835|14170|23991|16476|12778|16847|18793|98496|54324|15507|215653|65964|18387|224014|13841|12931|97998|19271|101490|12703|52662|14062|242202|15505|170720|14463|20682|27403|11770|270672|56532|320129|50873|16416|16543|16706|74747|53626|246179|13617|58805|13380|74488|18119|26399|117149|13867|22226|78943|22223|22418|17873|12455|12043|14175|19049|16362|69274|12805|13131|13132|30878|228357|1821…	http://amigo.geneontology.org/cgi-bin/amigo/term_details?term=GO:0042325
extracellular space	Gene Ontology	GO:0005615	128	1136	5.00566e-21	1.72917e-19	110006|81500|237860|102103|18491|30052|18551|14573|20254|22035|16847|15200|18792|28106|15586|53814|18778|12931|18484|16678|19270|12824|353130|15507|12822|279028|11475|14869|67412|11801|229445|238055|217356|11568|20351|20350|93835|16541|20750|11689|68404|18976|12258|13386|68861|12799|12091|320398|13380|226180|16891|57266|13010|20378|13867|15482|22226|69585|20341|20346|22419|20348|12843|22415|22410…	http://amigo.geneontology.org/cgi-bin/amigo/term_details?term=GO:0005615
immune system process	Gene Ontology	GO:0002376	173	1832	1.34293e-20	4.62124e-19	16476|94212|11829|23991|378460|16768|18761|56325|109594|12777|22173|15902|12258|12778|19266|16847|19016|16842|16848|54324|215653|270152|18387|227059|18778|66873|66049|19271|12703|19171|74013|15505|29813|13609|20682|18669|12142|117149|53945|56532|65972|21355|11801|105653|19368|26410|16416|20351|12263|20750|13423|53624|15223|13143|17863|12509|13617|245945|80285|20592|12311|242202|14634|15958|56048|…	http://amigo.geneontology.org/cgi-bin/amigo/term_details?term=GO:0002376
negative regulation of biosynthetic process	Gene Ontology	GO:0009890	131	1195	1.42869e-20	4.89752e-19	16476|330627|14170|16768|20678|99311|16478|109594|15902|16847|19016|16842|15200|98496|107392|67991|50796|12971|230379|64379|20289|24058|74016|268903|15110|15214|20681|20680|20682|12142|27403|11770|20997|27274|231866|12571|381319|50873|11568|16416|26414|16543|53626|66889|230587|17863|13617|22410|58805|13380|18119|56338|30841|218772|64294|69585|21834|54713|23947|20807|17428|22418|14609|13435|13436|…	http://amigo.geneontology.org/cgi-bin/amigo/term_details?term=GO:0009890
cell growth	Gene Ontology	GO:0016049	73	441	2.41868e-20	8.2595e-19	20346|68404|23991|71254|23999|217356|668303|16416|217715|20351|20350|332397|232441|20378|19016|16188|16842|15200|20315|12561|18854|68169|11858|30939|11816|50706|214968|71653|29817|15586|16009|22368|20983|13841|20720|30841|78558|18208|14025|12499|18187|22226|19271|54712|19091|70925|12043|23945|170742|50873|22418|14609|20348|22415|12578|11974|16870|21808|13590|13193|14463|68755|20682|18844|67155|10…	http://amigo.geneontology.org/cgi-bin/amigo/term_details?term=GO:0016049
regulation of protein phosphorylation	Gene Ontology	GO:0001932	125	1120	3.02081e-20	1.02765e-18	227120|13835|14170|23991|16476|12778|16847|18793|98496|54324|15507|215653|65964|18387|224014|13841|12931|97998|19271|101490|12703|52662|14062|242202|15505|170720|14463|20682|67603|11770|270672|56532|320129|50873|16416|16543|16706|74747|53626|246179|13617|58805|13380|74488|18119|26399|117149|13867|22226|78943|22223|22418|17873|12455|12043|14175|19049|22062|69274|12805|16396|13132|228357|18211|1821…	http://amigo.geneontology.org/cgi-bin/amigo/term_details?term=GO:0001932
taxis	Gene Ontology	GO:0042330	73	444	3.39244e-20	1.14956e-18	20346|14175|15902|27494|18761|18844|117606|14159|18211|12767|58208|16416|13654|20351|20350|12777|18590|20750|12778|18595|14634|15417|16842|105689|20315|12561|53625|13617|11658|20254|68667|27226|270152|214968|18508|22323|22324|108902|13841|18612|319504|18208|18187|57266|102103|19271|20908|22341|399558|54712|22418|18124|20348|12977|22415|15507|54713|15200|13143|54324|16870|117149|13609|23789|668303…	http://amigo.geneontology.org/cgi-bin/amigo/term_details?term=GO:0042330
negative regulation of cellular biosynthetic process	Gene Ontology	GO:0031327	128	1165	3.40488e-20	1.14956e-18	16476|330627|14170|16768|20678|99311|16478|109594|15902|16847|19016|16842|15200|98496|107392|67991|50796|12971|230379|64379|20289|24058|74016|268903|15110|15214|20681|20680|20682|12142|27403|11770|20997|27274|231866|12571|381319|50873|11568|26414|16543|53626|66889|230587|17863|13617|22410|58805|13380|18119|56338|30841|218772|64294|69585|21834|54713|23947|20807|17428|22418|14609|13435|13436|16362|…	http://amigo.geneontology.org/cgi-bin/amigo/term_details?term=GO:0031327
cell-cell adhesion	Gene Ontology	GO:0098609	106	859	3.90713e-20	1.31418e-18	94212|19266|16768|18761|16763|23999|109594|16847|16842|16848|270152|13841|21346|319504|16774|19273|15507|15505|104445|20682|23966|12142|65970|329628|70417|16416|219257|20351|234695|16419|333654|17863|242202|18595|170677|21687|74732|19091|64058|214230|16401|19281|12043|56532|320844|19041|14726|16396|19171|20733|22418|14226|224024|12739|12404|109620|23959|18119|114584|12561|12560|106504|16002|20720…	http://amigo.geneontology.org/cgi-bin/amigo/term_details?term=GO:0098609
embryonic morphogenesis	Gene Ontology	GO:0048598	83	566	5.14338e-20	1.72351e-18	18119|14175|20733|20682|15902|27494|13798|18124|57265|16917|16911|18595|14368|14573|16825|11783|239250|14634|17126|239405|237222|20378|16842|230824|225164|54485|12824|20897|68151|24064|14734|13805|18741|15586|14119|320398|13380|65964|18508|216795|22323|16401|241226|110796|30841|56847|18208|218772|76365|67603|13590|22341|93673|66910|20289|22418|14609|18014|20191|22415|15110|98711|16870|21417|21808…	http://amigo.geneontology.org/cgi-bin/amigo/term_details?term=GO:0048598
heart development	Gene Ontology	GO:0007507	76	483	5.47073e-20	1.82637e-18	16948|53318|20682|14170|12824|329628|16476|12767|16401|57265|14634|12814|75547|76365|109620|234214|333654|17126|15902|18595|15223|218772|20191|16905|54485|11504|13617|13590|14734|13805|68861|21687|20271|13380|11421|225164|18119|23966|216274|50490|18741|20897|13867|18187|216991|19271|19091|22062|399558|20289|22418|14609|20348|15110|13511|15214|21808|20181|268396|14463|13609|21418|14725|16911|22773…	http://amigo.geneontology.org/cgi-bin/amigo/term_details?term=GO:0007507
positive regulation of transcription from RNA polymerase II promoter	Gene Ontology	GO:0045944	110	925	9.16858e-20	3.04949e-18	16476|22773|22771|14175|94353|20678|16478|109594|14573|18014|19016|16842|104215|21406|21400|28106|50796|20289|268903|15110|15505|15214|16870|20681|14463|13609|20682|53945|20997|50873|15223|230824|230587|17863|18976|58805|14634|18612|18991|22226|69585|21834|22780|73689|20807|22418|22410|12455|104156|16362|13661|67155|21752|26386|211151|18741|98496|192657|20588|12677|24088|15417|17126|18119|218772|…	http://amigo.geneontology.org/cgi-bin/amigo/term_details?term=GO:0045944
enzyme binding	Gene Ontology	GO:0019899	161	1681	9.59114e-20	3.17822e-18	13835|94212|23991|16476|54197|23999|16478|20271|26399|19016|16842|18793|76804|15110|71101|245049|67991|17274|544963|18779|21857|19271|75141|12703|114716|109672|268903|15507|15214|104445|271849|14463|20682|12663|12661|12142|11475|13010|117149|228357|19417|21353|229595|238055|50873|214084|16416|16706|53626|208846|20191|217194|241289|56424|66887|58805|15482|56338|18611|22787|78618|78943|21834|22223|…	http://amigo.geneontology.org/cgi-bin/amigo/term_details?term=GO:0019899
chemotaxis	Gene Ontology	GO:0006935	72	442	9.71064e-20	3.20594e-18	20346|14175|27494|18761|18844|117606|14159|18211|12767|58208|16416|13654|20351|20350|12777|18590|20750|12778|18595|14634|15417|16842|105689|20315|12561|53625|13617|11658|20254|68667|27226|270152|214968|18508|22323|22324|108902|13841|18612|319504|18208|18187|57266|102103|19271|20908|22341|399558|54712|22418|18124|20348|12977|22415|15507|54713|15200|13143|54324|16870|117149|13609|23789|668303|10815…	http://amigo.geneontology.org/cgi-bin/amigo/term_details?term=GO:0006935
positive regulation of protein metabolic process	Gene Ontology	GO:0051247	132	1240	9.75794e-20	3.20972e-18	16476|14170|23991|14175|18761|11783|12778|239364|16847|19016|18793|54324|215653|268291|330863|65964|18387|224014|227059|53814|13841|75547|230379|69299|75141|12703|21353|74016|14062|15507|15505|170720|14463|20682|20680|228357|270672|56532|212167|320129|50873|16416|16543|16706|218294|17863|13617|56424|69165|242202|18119|26399|117149|13867|22226|78943|20620|64058|22418|14609|13436|12455|12043|22062|…	http://amigo.geneontology.org/cgi-bin/amigo/term_details?term=GO:0051247
extracellular matrix	Gene Ontology	GO:0031012	71	432	1.1378e-19	3.72891e-18	280635|229595|225392|11568|329872|16763|12833|12814|109620|12843|12822|12839|12661|18074|373864|11595|665033|20317|16780|16905|12032|223838|19242|77739|14734|68169|18636|11816|14119|55987|17274|16678|29817|68553|16948|76293|214685|230316|20720|16997|21857|18208|12496|103978|22787|70370|16775|399558|22041|13179|22418|240322|12824|320078|22415|15507|22410|12845|210530|279028|50706|22419|140703|1677…	http://amigo.geneontology.org/cgi-bin/amigo/term_details?term=GO:0031012
hydrolase activity	Gene Ontology	GO:0016787	187	2103	1.23103e-19	4.01973e-18	19263|229228|110006|237860|19266|18491|212996|18551|14675|54608|56325|14348|245847|114663|16565|18792|104215|234779|73296|107392|67991|17274|15586|100163|108902|76453|18778|14104|230379|26908|19276|19270|19271|19273|101490|240028|353130|19171|53419|279028|15211|27403|57837|67603|12263|73095|81535|21355|229595|72560|329384|18476|229445|22153|11982|22151|12638|108760|13426|17380|13423|17772|232441|…	http://amigo.geneontology.org/cgi-bin/amigo/term_details?term=GO:0016787
cellular response to endogenous stimulus	Gene Ontology	GO:0071495	105	861	1.2754e-19	4.12394e-18	16476|14176|14170|23991|14175|18761|20678|54608|16478|12833|12824|14573|11783|16370|16847|19016|16842|98496|338346|17274|269053|75547|12700|12703|20289|52662|68431|14463|20682|27528|67603|228357|20997|68939|329628|14119|16416|68010|16419|20191|15586|13380|18595|170676|68576|78618|69585|21834|22418|12843|13435|22410|18519|20183|20181|23789|12000|70673|13132|16367|20588|18211|18212|24088|12638|7474…	http://amigo.geneontology.org/cgi-bin/amigo/term_details?term=GO:0071495
central nervous system development	Gene Ontology	GO:0007417	91	676	1.27567e-19	4.12394e-18	15902|22771|20678|226162|11783|19016|16842|12404|56088|18223|13841|56747|319504|19271|56847|12824|16870|16875|20681|13609|20682|23966|242620|13389|75533|18669|329628|67254|18476|20350|15223|230824|68151|12799|13380|18119|57752|30841|18991|18187|54713|20346|12043|14725|11595|13131|18741|22418|66049|18212|24088|74747|14634|218772|12032|233552|18508|20720|54485|18124|13805|17756|110596|13193|14810|2…	http://amigo.geneontology.org/cgi-bin/amigo/term_details?term=GO:0007417
regulation of cell projection organization	Gene Ontology	GO:0031344	81	551	1.27677e-19	4.12394e-18	20346|237860|23991|56013|19242|229715|70083|56226|14159|18211|23999|50873|18212|217715|20351|20350|18039|19266|20317|14226|20315|12561|104215|11504|234267|24064|54713|68169|11858|18761|11816|330863|214968|67425|18508|22368|20983|12801|13841|20720|18546|319504|18208|14025|18844|64294|14810|19270|22439|54712|20620|17152|23945|12805|22418|235180|20348|22415|15507|17756|102502|104445|545156|101490|26…	http://amigo.geneontology.org/cgi-bin/amigo/term_details?term=GO:0031344
negative regulation of programmed cell death	Gene Ontology	GO:0043069	98	768	1.36527e-19	4.39391e-18	16476|23991|14175|18761|20845|14573|12778|16842|18793|12402|68845|28106|20962|227059|12931|21857|20289|12824|14062|15507|15505|15214|170720|20681|14463|20682|12661|79201|53945|75533|71648|50873|20750|53624|13617|18611|17314|100163|30841|68576|13867|22226|14049|20620|18104|17428|22418|12845|12450|12043|66897|21752|16396|13132|69660|227541|16880|244579|18211|18212|14634|54418|218772|18752|11816|219…	http://amigo.geneontology.org/cgi-bin/amigo/term_details?term=GO:0043069
negative regulation of apoptotic process	Gene Ontology	GO:0043066	97	755	1.38775e-19	4.45026e-18	16476|23991|14175|18761|20845|14573|12778|16842|18793|12402|68845|28106|20962|227059|12931|21857|20289|12824|14062|15507|15505|15214|170720|20681|14463|20682|12661|79201|53945|75533|71648|50873|20750|53624|13617|18611|17314|100163|30841|68576|13867|22226|14049|20620|18104|17428|22418|12845|12450|12043|66897|21752|16396|13132|69660|227541|16880|244579|18211|18212|14634|54418|218772|18752|11816|219…	http://amigo.geneontology.org/cgi-bin/amigo/term_details?term=GO:0043066
negative regulation of macromolecule biosynthetic process	Gene Ontology	GO:0010558	123	1120	1.99274e-19	6.36751e-18	16476|330627|15902|16768|20678|99311|16478|109594|19016|16842|15200|98496|107392|67991|50796|14313|230379|64379|20289|24058|74016|268903|15110|15214|20681|20680|15223|12142|27403|11770|20997|27274|231866|12571|381319|50873|11568|16416|26414|16543|53626|66889|230587|17863|22410|58805|13380|18119|56338|30841|218772|64294|69585|21834|54713|23947|20807|17428|22418|14609|13435|13436|16362|216285|67155…	http://amigo.geneontology.org/cgi-bin/amigo/term_details?term=GO:0010558
DNA binding	Gene Ontology	GO:0003677	163	1727	2.03232e-19	6.47089e-18	319535|16476|237860|12022|22771|14957|94353|20678|271305|16478|170676|18014|12925|20289|19016|16842|21406|21400|20962|67991|50796|17314|110796|16469|64379|80838|22678|268903|15110|15214|16870|16875|20681|20680|20682|12142|72020|14463|20997|27274|381319|228911|50873|11568|22648|218214|93837|53626|15223|230824|230587|17863|545725|18991|242620|20592|58805|18612|50916|14634|14237|30841|218772|66420|2…	http://amigo.geneontology.org/cgi-bin/amigo/term_details?term=GO:0003677
negative regulation of developmental process	Gene Ontology	GO:0051093	99	788	2.32851e-19	7.38766e-18	15902|23991|27494|20378|19016|16842|16848|13841|21857|19270|101490|52662|225164|22062|20681|20682|60599|228357|67254|50873|16416|20351|20350|15223|12509|13610|13386|13380|18119|13389|57266|239405|21687|64294|18612|223227|20620|20346|14609|20348|22415|22410|16362|23789|21752|230775|13131|13132|240888|50500|16331|22418|24087|14634|237222|218772|68667|12560|11504|18854|15245|54713|171170|54485|18208…	http://amigo.geneontology.org/cgi-bin/amigo/term_details?term=GO:0051093
proteinaceous extracellular matrix	Gene Ontology	GO:0005578	58	297	2.43385e-19	7.6904e-18	280635|229595|225392|329872|16763|12833|12814|12843|12839|12661|18074|373864|11595|665033|20317|16780|214685|12032|223838|19242|77739|14734|68169|12822|68553|16948|76293|230316|14119|21857|18208|12496|103978|22787|70370|16775|399558|22041|13179|22418|240322|12824|320078|22415|216795|22410|12845|210530|279028|50706|22419|140703|16774|11647|13010|21808|17182|11504	http://amigo.geneontology.org/cgi-bin/amigo/term_details?term=GO:0005578
negative regulation of gene expression	Gene Ontology	GO:0010629	128	1196	2.44112e-19	7.6904e-18	16476|330627|14170|20678|99311|16478|109594|15902|19016|16842|107392|67991|50796|14313|64379|71981|20289|74016|268903|15110|15214|20681|14463|20682|60599|12142|20680|11770|20997|27274|231866|12571|381319|50873|11568|26414|16543|53626|15223|230587|17863|12509|12258|22410|58805|13380|18119|56338|30841|218772|22226|69585|21834|54713|23947|20807|17428|22418|14609|13435|13436|12455|16362|216285|67155|…	http://amigo.geneontology.org/cgi-bin/amigo/term_details?term=GO:0010629
sensory organ development	Gene Ontology	GO:0007423	75	487	2.85339e-19	8.95763e-18	70673|20682|16476|14634|329628|19242|18124|57265|170788|18212|12814|14368|58208|30841|22157|18014|12964|54485|14366|216274|218772|16842|230824|114142|12142|12677|20897|234267|24064|18741|320398|12043|29817|18508|12790|18595|241226|333654|110796|15444|56847|18208|20378|76365|57266|21916|98711|16917|64379|83453|16449|22418|14609|12824|239250|22141|22410|20664|380959|15214|16870|21417|21808|20181|26…	http://amigo.geneontology.org/cgi-bin/amigo/term_details?term=GO:0007423
macromolecular complex subunit organization	Gene Ontology	GO:0043933	167	1799	3.11641e-19	9.74912e-18	16476|11829|23991|238076|94353|23999|12833|12824|54418|11783|239364|57440|67971|16842|76804|20962|67991|56088|544963|229542|18484|54631|21916|80838|52662|74016|54324|15214|104445|27403|57837|234309|228357|65970|20682|21355|67254|238055|217356|320923|225887|234695|218214|22404|53624|16948|20194|17863|56424|209200|20592|13380|68553|16891|30841|103537|14049|14609|211253|12843|13435|13436|107392|1151…	http://amigo.geneontology.org/cgi-bin/amigo/term_details?term=GO:0043933
negative regulation of cell death	Gene Ontology	GO:0060548	103	847	3.44366e-19	1.07353e-17	16476|23991|14175|18761|20845|14573|12778|16842|18793|12402|68845|28106|20962|227059|18671|12931|21857|20289|12824|14062|15507|15505|15214|170720|20681|14463|20682|12661|79201|13010|53945|75533|71648|50873|16416|20750|53624|13617|18611|17314|100163|30841|68576|13867|22226|14049|20620|18104|17428|22418|12845|12450|22062|66897|21752|16396|13132|69660|50500|227541|16880|244579|18211|18212|14634|5441…	http://amigo.geneontology.org/cgi-bin/amigo/term_details?term=GO:0060548
cellular response to growth factor stimulus	Gene Ontology	GO:0071363	72	454	3.59666e-19	1.11734e-17	18119|70673|14176|14170|23991|329628|16476|14119|20678|23999|226101|12824|16416|68010|11783|74747|54485|17126|14366|237222|21687|16842|16419|216166|18854|15245|24064|14734|14175|13805|15586|241226|13380|12843|18595|170676|78558|67603|53618|69585|18187|78618|78943|68431|22341|83453|399558|20289|22418|52662|20191|15507|14313|12683|21417|21808|18211|269254|14463|20682|23789|27528|13179|12167|14573|7…	http://amigo.geneontology.org/cgi-bin/amigo/term_details?term=GO:0071363
morphogenesis of an epithelium	Gene Ontology	GO:0002009	74	480	4.70187e-19	1.45563e-17	18119|20733|13617|22773|20346|207920|18844|234695|12767|14634|14368|224912|14573|11783|18590|239405|18595|20378|14313|16842|230824|20315|329628|18854|15245|24064|14734|13805|57265|72388|20682|54485|225164|22323|13841|30841|56847|18208|21687|76365|18612|98711|22341|22337|21808|16449|22418|14609|20348|20191|93960|15408|15110|15200|227753|12043|16870|104156|20181|20681|14463|21418|59036|16911|12977|…	http://amigo.geneontology.org/cgi-bin/amigo/term_details?term=GO:0002009
cytoplasmic vesicle	Gene Ontology	GO:0031410	113	991	5.02895e-19	1.55152e-17	54608|27494|19711|30052|99311|18551|20254|22173|57440|107767|18951|14470|11858|245049|17274|18778|18484|19276|20908|101490|12703|60510|53419|15211|117149|60599|215821|11775|71648|66147|50873|226101|214084|16416|93835|16541|13143|74325|12653|68151|18976|11768|18241|15586|320398|12311|20983|70415|68861|22787|22784|54418|67338|53945|11519|74732|14725|83768|228777|16396|22317|13132|58175|26903|18197|…	http://amigo.geneontology.org/cgi-bin/amigo/term_details?term=GO:0031410
intracellular vesicle	Gene Ontology	GO:0097708	113	993	5.76534e-19	1.77259e-17	54608|27494|19711|30052|99311|18551|20254|22173|57440|107767|18951|14470|11858|245049|17274|18778|18484|19276|20908|101490|12703|60510|53419|15211|117149|60599|215821|11775|71648|66147|50873|226101|214084|16416|93835|16541|13143|74325|12653|68151|18976|11768|18241|15586|320398|12311|20983|70415|68861|22787|22784|54418|67338|53945|11519|74732|14725|83768|228777|16396|22317|13132|58175|26903|18197|…	http://amigo.geneontology.org/cgi-bin/amigo/term_details?term=GO:0097708
response to growth factor	Gene Ontology	GO:0070848	72	463	9.33185e-19	2.85932e-17	18119|70673|14176|14170|23991|329628|16476|14119|20678|23999|226101|12824|16416|68010|11783|74747|54485|17126|14366|237222|21687|16842|16419|216166|18854|15245|24064|14734|14175|13805|15586|241226|13380|12843|18595|170676|78558|67603|53618|69585|18187|78618|78943|68431|22341|83453|399558|20289|22418|52662|20191|15507|14313|12683|21417|21808|18211|269254|14463|20682|23789|27528|13179|12167|14573|7…	http://amigo.geneontology.org/cgi-bin/amigo/term_details?term=GO:0070848
negative regulation of protein metabolic process	Gene Ontology	GO:0051248	102	848	1.02579e-18	3.13233e-17	13835|23991|16768|30052|52662|16842|18793|76804|98496|68845|215653|21857|97998|230379|19271|75141|12703|24058|15507|15505|27403|13010|67603|11770|12700|67701|50873|16416|53626|66889|246179|12509|12258|58805|13380|239528|74488|64294|22223|545622|17873|13436|19049|22062|69274|16396|13132|20588|16331|20733|16476|14226|74747|14870|68576|19085|106504|18854|18752|14734|11816|18508|63913|20720|18126|121…	http://amigo.geneontology.org/cgi-bin/amigo/term_details?term=GO:0051248
negative regulation of cell proliferation	Gene Ontology	GO:0008285	79	549	1.10393e-18	3.35947e-17	16331|20733|21418|15902|23991|19242|18211|216166|14634|58208|30841|52615|17126|13590|18119|15223|20378|19016|246179|20317|16905|12142|16476|20682|12677|18854|24064|14734|11816|269033|67991|14870|18508|242202|16009|22368|232441|20720|50490|54485|218772|18612|19271|22341|20807|16362|30939|22418|14609|19273|14062|12578|22410|216795|53626|210530|22062|14766|21417|21808|105940408|20181|20680|12571|605…	http://amigo.geneontology.org/cgi-bin/amigo/term_details?term=GO:0008285
pattern specification process	Gene Ontology	GO:0007389	69	430	1.15094e-18	3.49067e-17	58175|16917|22773|20346|22771|13798|14634|13805|14573|13654|226162|20350|54485|15417|17126|18119|15223|21687|16842|230824|20315|242620|13797|13617|68151|13590|14734|14766|13380|18508|225164|16848|13389|237222|110796|30841|18741|76365|18187|84653|68713|15245|66910|12022|22418|14609|20348|22415|15110|54713|14313|15214|16870|21417|20664|216274|216285|14463|21418|12767|12167|544696|67603|20807|228357…	http://amigo.geneontology.org/cgi-bin/amigo/term_details?term=GO:0007389
regulation of neuron projection development	Gene Ontology	GO:0010975	69	431	1.2831e-18	3.87836e-17	20346|237860|23991|56013|19242|229715|70083|14159|18211|23999|50873|18212|217715|20351|20350|18039|19266|20317|14226|20315|12561|11504|54713|68169|11858|11816|330863|214968|18223|18508|22368|20983|12801|13841|20720|18546|319504|18208|14025|64294|13132|19270|22439|54712|20620|101490|23945|12805|22418|235180|20348|22415|15507|17756|545156|269254|320840|18844|108151|27279|71653|13131|14810|20807|228…	http://amigo.geneontology.org/cgi-bin/amigo/term_details?term=GO:0010975
multi-organism process	Gene Ontology	GO:0051704	148	1529	1.40681e-18	4.23797e-17	16476|54608|23991|54197|16478|54418|226162|12778|16847|16842|18792|268903|234779|110958|50796|668929|66371|53814|18778|21857|384619|71981|80838|18551|14062|74488|53419|15211|20681|14463|20682|12142|117149|18417|20997|56532|75533|71648|21355|18476|105653|238055|19368|16416|224109|12427|218214|53624|13617|230584|69165|15586|22787|242202|18619|15958|56048|30841|15482|22226|21834|23947|218442|22418|2…	http://amigo.geneontology.org/cgi-bin/amigo/term_details?term=GO:0051704
negative regulation of RNA metabolic process	Gene Ontology	GO:0051253	110	965	1.54143e-18	4.6279e-17	16476|330627|15902|20678|99311|16478|109594|19016|16842|107392|67991|50796|14313|64379|20289|74016|268903|15110|15214|20681|20680|20682|12142|11770|20997|27274|231866|12571|381319|50873|14634|26414|16543|53626|333654|230587|17863|58805|13380|319169|56338|30841|218772|69585|21834|54713|23947|20807|17428|22418|13435|22410|12455|16362|216285|69408|67155|21752|26386|13134|70673|13132|14957|18458|1141…	http://amigo.geneontology.org/cgi-bin/amigo/term_details?term=GO:0051253
developmental growth	Gene Ontology	GO:0048589	82	591	1.69632e-18	5.07592e-17	20897|16917|20346|14025|13798|98711|23999|50873|14634|16598|217715|20351|20350|12839|23966|17126|373864|333654|218772|73679|15200|20315|19116|12561|24087|11858|68404|24064|12977|16002|11816|50706|338346|12043|71653|18595|22368|20983|13841|70430|239405|18208|16847|68861|21808|18187|67603|70235|19091|54712|22062|23945|22418|14609|20348|239250|93960|22415|71371|22410|12845|102502|15214|16870|18792|2…	http://amigo.geneontology.org/cgi-bin/amigo/term_details?term=GO:0048589
behavior	Gene Ontology	GO:0007610	81	579	1.78298e-18	5.31745e-17	13798|18619|20897|15902|22771|30878|56226|12894|56710|18124|109648|56747|50873|109294|15552|214084|13654|26414|239250|14366|16847|12444|20317|19085|20315|16476|14167|19242|19088|16002|19049|18752|12799|18441|13380|319387|11421|242202|75141|29813|338346|12801|241226|12491|20720|70430|114142|56847|18387|75409|18211|22226|21916|21834|22223|20620|101490|214230|14609|20238|54713|108012|244723|104156|1…	http://amigo.geneontology.org/cgi-bin/amigo/term_details?term=GO:0007610
vasculature development	Gene Ontology	GO:0001944	81	582	2.34113e-18	6.95884e-17	19263|21944|13617|16476|23991|68169|13835|12843|12767|238055|16775|18212|13805|16416|18119|20254|20351|19242|16948|18590|12778|14366|14634|16847|16842|15200|20315|230775|21687|11504|18854|15245|19225|14734|15110|28106|11816|15586|11421|18508|225164|18595|12491|54485|20897|18187|19271|22341|21808|16449|12189|13179|22418|14609|20348|20317|27494|15507|12822|11745|15214|14766|18792|105940408|20181|14…	http://amigo.geneontology.org/cgi-bin/amigo/term_details?term=GO:0001944
blood vessel development	Gene Ontology	GO:0001568	79	559	2.81059e-18	8.32661e-17	19263|21944|13617|16476|23991|68169|13835|12843|12767|238055|16775|18212|14634|13805|16416|18119|20254|20351|19242|16948|18590|12778|27494|18595|16847|16842|15200|20315|230775|11504|18854|15245|19225|14734|15110|28106|11816|15586|11421|18508|225164|14366|12491|54485|20897|18187|19271|22341|21808|16449|12189|13179|22418|14609|20348|20317|15507|12822|11745|15214|14766|18792|105940408|20181|14463|13…	http://amigo.geneontology.org/cgi-bin/amigo/term_details?term=GO:0001568
macromolecule localization	Gene Ontology	GO:0033036	197	2344	3.26751e-18	9.64833e-17	16476|23991|22771|18761|56322|94353|20845|232943|104718|54418|66887|11982|27494|216274|16847|19016|68039|104215|12404|54324|56631|245049|67991|17274|66371|71345|53814|68842|18779|18484|19276|66400|66397|19273|12703|56325|14062|60510|74013|15505|102502|244723|15211|27403|20682|57440|12663|244958|228357|11775|320129|21355|66147|238055|72569|214084|16416|22157|234695|52392|93835|109552|17772|26399|2…	http://amigo.geneontology.org/cgi-bin/amigo/term_details?term=GO:0033036
molecular function regulator	Gene Ontology	GO:0098772	114	1039	4.72814e-18	1.39153e-16	16476|23991|30052|30951|11783|30939|16842|54324|224014|73728|53814|75547|21857|72413|12700|12703|277854|109294|15507|104445|12663|13010|211914|215821|19414|19417|320129|67701|244867|241289|12258|13380|74488|56338|68556|22226|13867|78618|216991|216859|545622|235281|22415|380959|71310|19049|268396|58175|20733|14226|21353|12638|18119|68576|11745|14734|16002|229715|11816|69993|16009|54427|19339|12455…	http://amigo.geneontology.org/cgi-bin/amigo/term_details?term=GO:0098772
protein complex subunit organization	Gene Ontology	GO:0071822	123	1175	6.15422e-18	1.80531e-16	16476|11829|23991|238076|23999|12833|12824|11783|239364|57440|66379|67991|56088|544963|18484|54631|21916|20289|52662|67971|54324|15214|104445|20682|234309|228357|56532|71648|21355|67254|217356|320923|225887|234695|22404|53624|16948|20194|56424|13380|68553|54418|14609|211253|12843|22410|11519|20183|20181|268396|65970|23789|67155|26386|72480|22317|13132|319184|20588|12124|14957|18602|18197|14958|12…	http://amigo.geneontology.org/cgi-bin/amigo/term_details?term=GO:0071822
cytoskeleton	Gene Ontology	GO:0005856	158	1716	6.22718e-18	1.81649e-16	53318|237860|23991|16331|53311|23999|232943|16565|15902|74665|51869|27494|216274|102747|104215|21400|245049|330863|17274|544963|56527|15505|75547|384619|16678|21916|24050|17152|78797|67971|15507|18003|102502|104445|57837|11475|320664|65970|231866|67254|19201|238055|72569|22153|320923|22151|268481|12427|13426|14201|17907|66889|208846|56424|226180|26399|57752|70415|70549|18611|54418|20620|73689|189…	http://amigo.geneontology.org/cgi-bin/amigo/term_details?term=GO:0005856
carbohydrate derivative binding	Gene Ontology	GO:0097367	170	1910	6.23296e-18	1.81649e-16	78914|13835|57440|18761|52065|14675|23999|56325|230735|11783|16565|18951|15200|104215|216166|546071|11858|72388|17274|65964|78797|56527|17756|13841|18671|66873|103978|26908|70370|66397|24050|17152|12790|15505|17995|27403|57837|18669|78134|11475|72026|17952|270672|56532|68939|72780|16891|320129|21355|238055|22153|11982|22151|26414|16706|67789|232441|26559|13143|212679|244864|83382|66887|12091|1548…	http://amigo.geneontology.org/cgi-bin/amigo/term_details?term=GO:0097367
intrinsic component of plasma membrane	Gene Ontology	GO:0031226	116	1073	6.50681e-18	1.89014e-16	13835|94212|11829|238076|170441|20271|12777|230735|16847|12521|15200|494504|18793|18387|269053|227059|13841|18484|103978|72413|108115|243339|53419|244723|104681|269356|13609|23966|79201|215113|18417|380702|19414|211480|213053|231503|19368|12740|214084|54338|16416|229699|16419|68404|13610|54631|12790|22368|170677|21687|14810|69585|54712|235281|64058|27426|16401|56365|12000|240638|239530|13132|1821…	http://amigo.geneontology.org/cgi-bin/amigo/term_details?term=GO:0031226
regulation of cell adhesion	Gene Ontology	GO:0030155	78	556	6.70766e-18	1.94218e-16	13841|20733|94212|23991|56013|16768|18761|16401|234695|56048|16775|109594|16416|16825|14159|16195|16453|20750|53624|14366|15223|20194|16842|20315|19116|17863|18854|16002|76365|15586|13835|21936|230379|16396|242202|18119|22324|12491|20720|21950|21687|13867|16774|19271|20908|19091|16362|21808|70103|22418|18124|14870|14758|15505|22341|68169|19242|227753|12578|14766|21417|18792|93673|225392|50706|136…	http://amigo.geneontology.org/cgi-bin/amigo/term_details?term=GO:0030155
cell junction	Gene Ontology	GO:0030054	127	1240	8.39886e-18	2.42402e-16	237860|27494|16763|23999|20271|11829|57440|107767|18792|67533|12402|14470|54324|60510|270152|21346|18671|14104|19276|70370|432763|20908|19273|24050|268903|15507|104445|271849|244723|319939|27403|76261|18417|320664|65970|65972|18669|56226|72160|50873|16416|22157|234695|17380|14201|16419|53624|333654|68404|54631|20983|70549|21687|57265|22784|64058|214230|16401|268396|224024|18793|23789|19041|16449|…	http://amigo.geneontology.org/cgi-bin/amigo/term_details?term=GO:0030054
single organism reproductive process	Gene Ontology	GO:0044702	111	1006	9.17578e-18	2.63973e-16	54608|23991|18551|226162|19016|30939|16842|98711|18792|18793|16848|110958|50796|668929|53814|21857|384619|71981|80838|268903|15110|15214|16875|20681|14463|14748|12142|18417|20997|67077|72780|75533|20682|18476|238055|170676|12427|218214|13617|22787|242202|18595|30841|15482|20346|16401|15408|13435|104156|20181|22092|68549|57749|70772|17240|50500|214105|20733|22418|73296|18211|231633|12638|18119|736…	http://amigo.geneontology.org/cgi-bin/amigo/term_details?term=GO:0044702
nucleic acid binding	Gene Ontology	GO:0003676	231	2959	9.46567e-18	2.71159e-16	319535|16476|237860|72693|22771|14957|18124|20678|23999|77622|16478|170676|18014|12925|20289|19016|23856|16842|21406|21400|15110|20962|12799|67991|50796|67049|17314|110796|94353|14104|16469|64379|71981|80838|229905|22678|29861|268903|15507|320022|15214|16870|16875|353242|20681|20680|57837|271842|12142|72020|72026|20682|14463|20997|73713|27274|231866|227613|381319|207920|329384|228911|50873|11568|…	http://amigo.geneontology.org/cgi-bin/amigo/term_details?term=GO:0003676
negative regulation of nucleobase-containing compound metabolic process	Gene Ontology	GO:0045934	116	1079	9.48616e-18	2.71159e-16	16476|330627|15902|20678|99311|16478|109594|19016|16842|98496|107392|67991|50796|14313|64379|20289|74016|268903|15110|15214|20681|20680|20682|12142|11770|20997|27274|231866|12571|381319|50873|11568|26414|16543|53626|15223|230587|17863|13617|22410|58805|13380|319169|56338|30841|218772|69585|21834|54713|23947|20807|17428|22418|14609|13435|13436|12455|16362|216285|67155|21752|26386|13134|70673|13132…	http://amigo.geneontology.org/cgi-bin/amigo/term_details?term=GO:0045934
negative regulation of RNA biosynthetic process	Gene Ontology	GO:1902679	105	924	1.16357e-17	3.31543e-16	16476|330627|15902|20678|99311|16478|109594|19016|16842|107392|67991|50796|14313|64379|20289|74016|268903|15110|15214|20681|20680|20682|12142|11770|20997|27274|231866|12571|381319|50873|14634|26414|16543|53626|333654|230587|17863|58805|13380|319169|56338|30841|218772|69585|21834|54713|23947|20807|17428|22418|13435|22410|16362|216285|69408|67155|26386|13134|70673|13132|14957|17936|17126|18119|1524…	http://amigo.geneontology.org/cgi-bin/amigo/term_details?term=GO:1902679
single organism cell adhesion	Gene Ontology	GO:0098602	87	678	1.1692e-17	3.31998e-16	13835|94212|23991|16768|18761|109594|16847|16842|16848|270152|13841|319504|16774|19273|15507|15505|20682|12142|56532|56048|16416|20351|234695|16419|15223|20194|17863|19171|18595|70417|114584|74732|19091|64058|22418|16401|12043|320840|14726|16396|13132|20733|14226|109620|242202|23959|18119|21687|12560|16002|241226|20720|54485|21950|14025|18124|13511|12578|12571|50706|20807|14870|56013|117606|12051…	http://amigo.geneontology.org/cgi-bin/amigo/term_details?term=GO:0098602
negative regulation of transcription, DNA-templated	Gene Ontology	GO:0045892	104	910	1.17259e-17	3.31998e-16	16476|330627|15902|20678|99311|16478|109594|19016|16842|107392|67991|50796|14313|64379|20289|74016|268903|15110|15214|20681|20680|20682|12142|11770|20997|27274|231866|12571|381319|50873|14634|26414|16543|53626|333654|230587|17863|58805|13380|319169|56338|30841|218772|69585|21834|54713|20807|17428|22418|13435|22410|16362|216285|69408|67155|26386|13134|70673|13132|14957|17936|17126|18119|15248|2023…	http://amigo.geneontology.org/cgi-bin/amigo/term_details?term=GO:0045892
cellular localization	Gene Ontology	GO:0051641	170	1926	1.29675e-17	3.65995e-16	16476|23991|22771|18761|56322|94353|24064|59005|14573|27494|216274|16847|104215|234779|245049|67991|17274|668929|66371|53814|68842|75547|71648|384619|19276|12578|66397|19273|232943|14062|60510|74013|15505|102502|93835|27403|20682|57440|12663|244958|228357|11775|320129|21355|72569|214084|16416|22157|16543|13426|20194|14758|74325|13617|60425|66887|11768|18241|12311|74488|14634|56338|20983|57752|705…	http://amigo.geneontology.org/cgi-bin/amigo/term_details?term=GO:0051641
negative regulation of nucleic acid-templated transcription	Gene Ontology	GO:1903507	104	912	1.34462e-17	3.78311e-16	16476|330627|15902|20678|99311|16478|109594|19016|16842|107392|67991|50796|14313|64379|20289|74016|268903|15110|15214|20681|20680|20682|12142|11770|20997|27274|231866|12571|381319|50873|14634|26414|16543|53626|333654|230587|17863|58805|13380|319169|56338|30841|218772|69585|21834|54713|20807|17428|22418|13435|22410|16362|216285|69408|67155|26386|13134|70673|13132|14957|17936|17126|18119|15248|2023…	http://amigo.geneontology.org/cgi-bin/amigo/term_details?term=GO:1903507
negative regulation of cellular macromolecule biosynthetic process	Gene Ontology	GO:2000113	115	1074	1.72827e-17	4.84729e-16	16476|330627|15902|20678|99311|16478|109594|19016|16842|15200|98496|107392|67991|50796|14313|230379|64379|20289|74016|268903|15110|15214|20681|20680|20682|12142|27403|11770|20997|27274|231866|12571|381319|50873|11568|26414|16543|53626|15223|230587|17863|22410|58805|13380|18119|56338|30841|218772|64294|69585|21834|54713|20807|17428|22418|14609|13435|13436|16362|216285|67155|26386|13134|70673|13132…	http://amigo.geneontology.org/cgi-bin/amigo/term_details?term=GO:2000113
protein localization	Gene Ontology	GO:0008104	178	2066	1.84152e-17	5.14879e-16	16476|23991|22771|18761|56322|94353|56325|232943|104718|54418|27494|216274|16847|19016|104215|12404|54324|56631|245049|67991|17274|66371|53814|68842|18484|19276|66397|19273|12703|14062|60510|74013|15505|102502|244723|27403|20682|57440|12663|244958|228357|11775|320129|21355|66147|238055|72569|214084|22157|234695|52392|93835|77531|20194|14758|74325|100039795|81500|68151|66887|11768|54631|12311|7448…	http://amigo.geneontology.org/cgi-bin/amigo/term_details?term=GO:0008104
blood vessel morphogenesis	Gene Ontology	GO:0048514	70	471	2.36838e-17	6.6012e-16	19263|21944|13617|16476|23991|68169|13835|238055|18212|16416|18119|20351|19242|18590|12778|27494|18595|16847|16842|15200|20315|230775|11504|18854|15245|19225|20254|15110|28106|11816|15586|11421|14366|12491|54485|20897|18187|19271|22341|21808|16449|12189|13179|22418|14609|13805|20317|15507|12822|11745|15214|14766|18792|105940408|20181|14463|13609|12767|21687|21752|27279|12142|12224|57257|18741|208…	http://amigo.geneontology.org/cgi-bin/amigo/term_details?term=GO:0048514
regulation of growth	Gene Ontology	GO:0040008	80	597	2.68991e-17	7.4741e-16	20346|13841|19016|23991|12700|71254|23999|217356|67155|117149|668303|24088|217715|20351|20350|24087|239364|332397|232441|20378|54003|15408|16842|15200|20315|12561|18854|14734|16002|11816|15586|338346|12043|13057|29817|16009|22368|20983|12491|20720|30841|78558|67603|18208|14025|22226|17772|19271|54712|70925|22062|12703|30939|50873|22418|14609|20348|12977|93960|22415|12578|18003|102502|15214|170742…	http://amigo.geneontology.org/cgi-bin/amigo/term_details?term=GO:0040008
head development	Gene Ontology	GO:0060322	75	537	3.62666e-17	1.00457e-15	20346|75533|16917|15902|332397|22771|67254|12767|18476|66049|56747|18212|18595|14368|58208|13654|226162|11783|18119|13380|13798|74747|14366|15223|218772|16842|13797|20315|12032|13617|68151|242620|329628|233552|18223|18508|56088|20897|16401|57752|13841|20720|30841|56847|18991|75409|18187|19091|54713|22062|14766|20289|22418|18124|22415|20664|16870|21808|16875|12043|13193|13609|21418|14725|14634|214…	http://amigo.geneontology.org/cgi-bin/amigo/term_details?term=GO:0060322
regulation of cell growth	Gene Ontology	GO:0001558	59	351	5.71632e-17	1.57851e-15	20346|23991|71254|23999|217356|668303|217715|20351|20350|332397|232441|20378|19016|16188|16842|15200|20315|12561|18854|11858|11816|15586|214968|71653|29817|16009|22368|20983|13841|20720|30841|78558|18208|14025|22226|19271|54712|70925|12043|23945|30939|50873|22418|14609|20348|22415|12578|170742|21808|68755|18844|67155|108151|12575|27279|13132|20807|54394|13057	http://amigo.geneontology.org/cgi-bin/amigo/term_details?term=GO:0001558
sequence-specific DNA binding	Gene Ontology	GO:0043565	99	863	5.83425e-17	1.60612e-15	16476|22773|22771|271305|16478|12925|19016|16842|21406|67991|50796|64379|20289|268903|15110|15214|16870|16875|20681|20680|20682|12142|242620|14463|20997|381319|50873|11568|53626|15223|230824|230587|17863|58805|11865|14237|30841|18991|18612|218772|22780|21834|20807|17428|56296|54713|13435|13436|104156|16362|13661|21752|26386|70673|18741|20588|12677|214105|11991|15417|17126|14634|15248|15408|328977…	http://amigo.geneontology.org/cgi-bin/amigo/term_details?term=GO:0043565
regulation of response to stress	Gene Ontology	GO:0080134	109	1008	6.6529e-17	1.82587e-15	14170|16768|18761|51869|19016|15200|18792|54324|215653|67991|65964|18387|224014|18779|66873|16678|19271|101490|12703|14062|15507|15505|22324|27279|14463|11770|18619|75533|21355|105653|50873|52392|53624|246179|12778|12509|13617|83382|12258|80285|17314|242202|70415|117149|77889|22226|78943|14049|23945|22418|14609|22062|21752|14726|16396|13132|14226|17873|230584|24088|23959|18590|18595|15248|102626|…	http://amigo.geneontology.org/cgi-bin/amigo/term_details?term=GO:0080134
single-organism organelle organization	Gene Ontology	GO:1902589	142	1511	7.1985e-17	1.96957e-15	53318|237860|23991|13835|18761|56322|23999|232943|27494|216274|30939|104215|54324|20962|17274|668929|544963|66371|75547|18484|384619|21916|66400|20908|17152|67971|60510|15505|102502|104445|13609|57440|65970|75533|71648|67254|56226|105653|72569|320923|16416|234695|14201|16419|15223|20194|208846|14758|230824|60425|12799|54631|226180|20983|57752|70549|74732|14049|20620|73689|58869|70127|71310|11519|…	http://amigo.geneontology.org/cgi-bin/amigo/term_details?term=GO:1902589
negative regulation of phosphorus metabolic process	Gene Ontology	GO:0010563	71	495	7.38267e-17	2.00768e-15	13835|23991|56013|16476|19735|19088|53626|50873|13805|52615|12700|18590|74747|14870|19049|246179|20238|19085|241289|98496|106504|13617|24064|24066|215653|16362|14226|58805|13380|215821|18508|74488|16009|268930|15444|67603|97998|13132|14783|19271|22223|19091|22062|12703|399558|17873|52662|11816|15507|15505|74213|192195|12578|63913|114716|105940408|101490|69274|59036|12577|14428|12575|13179|114715|…	http://amigo.geneontology.org/cgi-bin/amigo/term_details?term=GO:0010563
negative regulation of phosphate metabolic process	Gene Ontology	GO:0045936	71	495	7.38267e-17	2.00768e-15	13835|23991|56013|16476|19735|19088|53626|50873|13805|52615|12700|18590|74747|14870|19049|246179|20238|19085|241289|98496|106504|13617|24064|24066|215653|16362|14226|58805|13380|215821|18508|74488|16009|268930|15444|67603|97998|13132|14783|19271|22223|19091|22062|12703|399558|17873|52662|11816|15507|15505|74213|192195|12578|63913|114716|105940408|101490|69274|59036|12577|14428|12575|13179|114715|…	http://amigo.geneontology.org/cgi-bin/amigo/term_details?term=GO:0045936
cell surface	Gene Ontology	GO:0009986	87	702	7.77936e-17	2.10915e-15	11829|27494|16768|71914|20271|12777|12778|18951|15200|18792|544963|11853|18671|18779|18484|19271|14062|53419|27403|13609|244646|27279|79201|228357|65970|16416|12638|16419|18074|12509|83382|13386|69165|22368|16891|239405|14810|69585|22418|22419|19281|57914|14726|22317|15245|16401|18211|18212|24088|17534|18590|18595|21687|19116|66333|11816|241226|21936|11421|20720|22041|13805|239250|13511|110454|19…	http://amigo.geneontology.org/cgi-bin/amigo/term_details?term=GO:0009986
somatodendritic compartment	Gene Ontology	GO:0036477	90	743	8.04828e-17	2.17547e-15	23991|68151|19711|20845|18014|17274|18387|17756|13841|56747|18484|20908|101490|15507|12661|13010|228357|19417|320129|211480|109648|238055|22153|214084|53420|26414|17380|11689|234267|12311|12790|20983|18619|22226|22223|20620|18104|20346|58869|12450|19049|320840|18575|228777|13131|234214|18458|18211|18212|15552|109552|11745|68667|12032|66333|18752|11816|241226|233552|71653|239528|20720|14704|54003|…	http://amigo.geneontology.org/cgi-bin/amigo/term_details?term=GO:0036477
homeostatic process	Gene Ontology	GO:0042592	135	1404	8.29862e-17	2.23638e-15	11829|18761|94353|109594|20271|12777|15902|12839|216274|16847|19016|68039|215653|338346|18387|227059|16678|76459|17152|20289|12824|14062|53419|269356|13609|14748|244958|11770|56532|72168|21355|213053|238055|217356|214084|16416|22157|53945|16541|20750|13423|109552|333654|20191|230824|17863|100039795|13617|18976|270076|58805|12311|16891|170677|57265|78943|22784|69585|20807|235281|14609|52837|22141|…	http://amigo.geneontology.org/cgi-bin/amigo/term_details?term=GO:0042592
integral component of plasma membrane	Gene Ontology	GO:0005887	109	1014	9.69506e-17	2.60485e-15	13835|94212|11829|238076|170441|20271|12777|230735|16847|12521|15200|494504|18793|18387|269053|227059|13841|18484|103978|72413|108115|243339|53419|244723|104681|269356|23966|18417|380702|211480|213053|231503|12740|214084|54338|16416|229699|16419|68404|13610|54631|12790|22368|170677|21687|14810|69585|54712|235281|64058|27426|16401|56365|12000|240638|239530|13132|18211|18212|215113|15552|18595|3531…	http://amigo.geneontology.org/cgi-bin/amigo/term_details?term=GO:0005887
small molecule binding	Gene Ontology	GO:0036094	183	2194	1.18761e-16	3.18131e-15	78914|13835|57440|18761|52065|14675|23999|20845|230735|11783|16565|217265|18951|104215|216166|546071|11858|12799|17274|65964|78797|56527|11853|13841|223649|18671|18484|14104|26908|66397|24050|17152|56325|109778|12790|15505|17995|27403|57837|234309|11475|72026|17952|270672|73713|68939|72168|21355|207920|22153|11982|22151|26414|12638|218214|16706|67789|232441|26559|13143|212679|83382|66887|245945|6…	http://amigo.geneontology.org/cgi-bin/amigo/term_details?term=GO:0036094
macromolecular complex binding	Gene Ontology	GO:0044877	124	1242	1.24154e-16	3.31583e-15	16476|330627|216961|225392|14675|94353|271305|18014|16370|19016|30939|16842|76804|71101|270152|56088|668929|224014|110796|384619|21916|277854|14062|102502|16870|14463|57837|12142|65970|27274|20682|56226|228911|50873|16416|22157|234695|16419|53626|230824|13610|74488|14634|70549|21834|20620|17428|211253|54713|13435|13436|12845|12455|11519|20181|56532|14725|66897|16396|18741|13132|20588|14957|244579…	http://amigo.geneontology.org/cgi-bin/amigo/term_details?term=GO:0044877
positive regulation of locomotion	Gene Ontology	GO:0040017	63	405	1.38263e-16	3.68166e-15	13835|20682|23991|16476|22419|16416|21752|20351|20350|16195|18590|12778|53624|18595|21687|13143|16842|15200|20315|13617|20254|27226|15586|21936|71653|18387|18508|74488|53626|22418|50490|214968|18208|117149|57266|19271|20908|22341|80979|12043|22041|20346|16401|20348|12977|14062|15507|12822|11745|18792|50706|13609|21418|12767|108151|14726|19225|24088|13132|21808|16367|234695|227541	http://amigo.geneontology.org/cgi-bin/amigo/term_details?term=GO:0040017
negative regulation of nitrogen compound metabolic process	Gene Ontology	GO:0051172	121	1201	1.6041e-16	4.25872e-15	16476|330627|15902|20678|99311|16478|109594|19016|16842|98496|107392|67991|50796|14313|64379|20289|74016|268903|15110|15214|20681|20680|20682|12142|27403|11770|20997|27274|231866|12571|381319|50873|11568|26414|16543|53626|15223|230587|17863|13617|22410|58805|13380|18119|56338|30841|218772|69585|21834|54713|23947|20807|17428|22418|14609|13435|13436|12455|16362|216285|67155|21752|26386|13134|70673|…	http://amigo.geneontology.org/cgi-bin/amigo/term_details?term=GO:0051172
lipid metabolic process	Gene Ontology	GO:0006629	110	1038	1.7276e-16	4.57302e-15	227120|54608|14170|20442|74559|20845|104718|224860|114663|15902|215493|16370|16847|19016|98711|234779|100163|20450|20451|18778|18484|14104|230379|66400|101490|20449|109672|54325|15211|81535|11770|231510|113868|238055|67800|11689|27388|56424|66887|270076|58805|232078|17252|78390|16891|21834|216859|23945|218442|22410|380959|269060|14726|13132|192654|16331|24088|104086|12638|18590|18595|21687|230779…	http://amigo.geneontology.org/cgi-bin/amigo/term_details?term=GO:0006629
transferase activity	Gene Ontology	GO:0016740	169	1969	1.80954e-16	4.77581e-15	13835|74559|623661|268930|212996|18761|54197|14859|69156|20449|14348|230735|328779|215493|20442|208211|216166|16848|546071|215653|56631|268291|72388|330671|65964|56527|72136|13841|20451|75547|63828|14104|215303|17152|229905|54325|235386|68431|15211|20682|107895|12142|22271|72026|17952|270672|56532|50762|75533|320129|18476|330406|69870|26410|26414|108760|16706|53625|22017|66889|26559|246179|27388|…	http://amigo.geneontology.org/cgi-bin/amigo/term_details?term=GO:0016740
response to oxygen-containing compound	Gene Ontology	GO:1901700	110	1039	1.83635e-16	4.83231e-15	16476|54608|11829|18761|94353|23999|16478|12833|14573|16370|16847|19016|104215|234779|338346|17274|18387|78797|230379|19276|12700|12703|14062|15505|14463|20682|60599|12142|117149|50762|75533|238055|19368|12583|20750|109552|20191|13617|15586|58805|13380|12790|70415|21687|100039795|78943|12843|13435|22410|12043|18519|20181|12000|98496|20588|14226|18212|24088|12638|67800|17126|18595|68576|102626|686…	http://amigo.geneontology.org/cgi-bin/amigo/term_details?term=GO:1901700
positive regulation of transport	Gene Ontology	GO:0051050	99	880	1.85024e-16	4.85459e-15	14170|23991|22771|18761|20271|26399|57440|216274|16847|19016|18951|68039|12402|104215|54324|234779|245049|18387|53814|18779|14062|60510|27403|12263|50873|22157|234695|20191|13617|68151|69165|14634|22368|16891|13867|15482|22784|22226|58869|235281|22418|14609|22141|21752|13057|13132|227541|30878|24088|12638|109552|18119|21687|68667|12560|14734|11816|18508|215280|19339|276952|76257|22041|12189|18124…	http://amigo.geneontology.org/cgi-bin/amigo/term_details?term=GO:0051050
protein dimerization activity	Gene Ontology	GO:0046983	112	1069	1.89029e-16	4.94516e-15	16476|330627|15902|20678|56325|14573|22173|18014|18951|320078|21406|12404|20962|270152|67991|50796|66371|12931|14104|101490|99382|20289|229905|15110|15214|20200|269356|20681|117149|15211|23966|242620|228357|231691|20682|21355|18476|53420|18590|20194|233246|68404|56424|57265|58805|226180|18595|70415|13867|78943|21834|22780|23947|23945|17428|56296|11519|20181|216285|21752|319184|12124|16880|244579|…	http://amigo.geneontology.org/cgi-bin/amigo/term_details?term=GO:0046983
positive regulation of cellular protein metabolic process	Gene Ontology	GO:0032270	118	1159	1.93628e-16	5.0507e-15	16476|14170|23991|14175|11783|12778|239364|16847|19016|18793|215653|268291|330863|65964|18387|224014|227059|13841|75547|230379|75141|12703|21353|74016|14062|54324|15505|170720|14463|20682|20680|228357|270672|56532|320129|50873|16416|16543|16706|218294|17863|13617|56424|242202|18595|26399|117149|13867|22226|78943|20620|64058|22418|17873|13436|12455|12043|20181|13131|13132|22035|18211|18212|24088|2…	http://amigo.geneontology.org/cgi-bin/amigo/term_details?term=GO:0032270
catabolic process	Gene Ontology	GO:0009056	137	1453	2.06323e-16	5.3662e-15	54608|217379|54197|14859|245847|11783|27226|12402|234779|268291|330863|270076|66371|100163|53814|18778|21857|18752|72293|101490|240028|109778|72061|19171|68431|279028|15211|20682|22271|13010|50762|231691|72560|18476|229445|238055|50873|17534|12583|16541|13423|66498|17772|217194|56424|66887|12799|12091|58805|232078|242202|50773|16891|109652|58865|19212|19193|216859|22223|20620|545622|23945|22418|1…	http://amigo.geneontology.org/cgi-bin/amigo/term_details?term=GO:0009056
circulatory system process	Gene Ontology	GO:0003013	61	387	2.44341e-16	6.33658e-15	15902|57440|14226|30878|19735|12801|109648|19271|20271|12843|109620|15552|12638|109552|13506|333654|19016|11689|15200|12293|13617|12296|18976|11816|19224|18441|11421|242202|26399|12491|276952|75547|22226|21834|22341|240028|235281|18126|20346|14609|20191|14062|12289|13511|53419|15214|50706|58994|14463|12767|12000|13057|68667|19225|11475|238871|21808|19091|18519|17897|72821	http://amigo.geneontology.org/cgi-bin/amigo/term_details?term=GO:0003013
regionalization	Gene Ontology	GO:0003002	56	330	2.45604e-16	6.35092e-15	58175|22773|20346|13797|13798|14634|14573|13654|226162|20350|54485|15417|17126|18119|15223|16842|68151|242620|14734|14766|13380|18508|225164|16848|13389|237222|110796|30841|18741|76365|18187|84653|68713|15245|66910|12022|22418|20348|22415|54713|20664|15214|16870|13590|216285|14463|16917|12167|544696|67603|20807|228357|20997|70122|240888|16825	http://amigo.geneontology.org/cgi-bin/amigo/term_details?term=GO:0003002
skeletal system development	Gene Ontology	GO:0001501	64	423	2.6026e-16	6.71051e-15	18119|14175|20682|22771|13386|20678|14634|12814|18590|15417|17126|12839|373864|18595|20378|329628|214685|12032|15245|98711|231633|215653|72345|14119|15586|216795|12845|29813|11647|214855|75547|64406|218772|70235|21834|84653|20807|239405|20289|22418|17936|12824|12843|11432|15110|22410|14313|329872|21417|21808|15211|268396|71371|21418|12577|11595|216285|12167|18741|103537|22337|20997|13389|17240	http://amigo.geneontology.org/cgi-bin/amigo/term_details?term=GO:0001501
negative regulation of protein modification process	Gene Ontology	GO:0031400	67	460	2.80978e-16	7.22389e-15	13835|18752|23991|56013|16476|19735|19088|53626|50873|13805|52615|12700|74747|14870|19049|246179|19085|75141|76804|98496|106504|18854|24064|24066|215653|16362|68845|58805|13380|18508|74488|16009|18546|67603|14226|97998|230379|13132|19271|22223|22062|12703|399558|12189|17873|52662|11816|15507|13436|15505|192195|12578|63913|114716|105940408|101490|69274|59036|12575|13179|320365|114715|16396|110532|…	http://amigo.geneontology.org/cgi-bin/amigo/term_details?term=GO:0031400
positive regulation of cellular component movement	Gene Ontology	GO:0051272	62	404	4.23207e-16	1.08494e-14	13835|20682|237930|23991|16476|22419|16416|21752|20351|20350|16195|18590|12778|53624|18595|21687|13143|16842|15200|20315|68667|13617|27226|15586|21936|71653|18508|74488|53626|22418|50490|214968|18208|117149|57266|19271|22341|80979|12043|22041|20346|16401|20348|12977|14062|15507|12822|11745|18792|50706|13609|21418|12767|108151|14726|19225|24088|13132|21808|16367|234695|227541	http://amigo.geneontology.org/cgi-bin/amigo/term_details?term=GO:0051272
transcription regulatory region DNA binding	Gene Ontology	GO:0044212	85	699	4.81592e-16	1.23109e-14	16476|13661|22773|12189|22771|13798|114142|20678|216285|50873|16478|14634|58208|13654|16825|52615|18014|271305|17126|242620|244579|15223|218772|19016|21425|16842|71371|12142|17863|21406|328977|20183|18741|68845|58805|50796|18508|239528|229542|214855|30841|64406|14025|76365|20588|16911|18612|67991|22780|54713|20807|16362|17428|20289|56296|22418|18124|235441|53626|268903|15110|20664|12455|11568|220…	http://amigo.geneontology.org/cgi-bin/amigo/term_details?term=GO:0044212
regulation of anatomical structure size	Gene Ontology	GO:0090066	66	455	5.60969e-16	1.42991e-14	237860|20346|30878|19735|18844|15552|22351|23999|12000|20351|20350|11829|18039|68576|11689|20315|234695|12561|13617|12638|11858|11816|19224|18441|54631|71653|11421|544963|242202|22323|22368|13841|227753|214968|18208|97998|22226|21916|19091|54712|22439|80979|22062|23945|18126|22418|14609|20348|104445|22415|14062|102502|11519|58994|215280|23789|108151|27279|68667|19225|11475|54418|20807|18519|65970…	http://amigo.geneontology.org/cgi-bin/amigo/term_details?term=GO:0090066
organic substance catabolic process	Gene Ontology	GO:1901575	132	1395	5.88171e-16	1.49499e-14	54608|217379|54197|14859|245847|11783|27226|12402|234779|268291|330863|270076|66371|100163|53814|18778|21857|18752|72293|101490|240028|109778|72061|19171|68431|279028|15211|20682|22271|13010|50762|231691|18476|229445|238055|50873|12583|16541|13423|66498|217194|56424|66887|12799|12091|58805|232078|242202|50773|16891|109652|58865|19193|216859|22223|20620|545622|23945|22418|14609|22410|269060|18575|…	http://amigo.geneontology.org/cgi-bin/amigo/term_details?term=GO:1901575
regulatory region DNA binding	Gene Ontology	GO:0000975	85	702	6.02574e-16	1.52726e-14	16476|13661|22773|12189|22771|13798|114142|20678|216285|50873|16478|14634|58208|13654|16825|52615|18014|271305|17126|242620|244579|15223|218772|19016|21425|16842|71371|12142|17863|21406|328977|20183|18741|68845|58805|50796|18508|239528|229542|214855|30841|64406|14025|76365|20588|16911|18612|67991|22780|54713|20807|16362|17428|20289|56296|22418|18124|235441|53626|268903|15110|20664|12455|11568|220…	http://amigo.geneontology.org/cgi-bin/amigo/term_details?term=GO:0000975
blood circulation	Gene Ontology	GO:0008015	60	384	6.11985e-16	1.54673e-14	15902|57440|14226|30878|19735|12801|109648|19271|20271|12843|109620|15552|12638|109552|13506|333654|19016|11689|15200|12293|13617|12296|18976|11816|19224|18441|11421|242202|26399|12491|276952|22226|21834|22341|240028|235281|18126|20346|14609|20191|14062|12289|13511|53419|15214|50706|58994|14463|12767|12000|13057|68667|19225|11475|238871|21808|19091|18519|17897|72821	http://amigo.geneontology.org/cgi-bin/amigo/term_details?term=GO:0008015
developmental process involved in reproduction	Gene Ontology	GO:0003006	76	583	6.45289e-16	1.62631e-14	20346|75533|20682|23991|73296|380773|18211|54608|18551|231633|217715|23920|12638|18119|93837|19225|14366|18595|73679|19016|21425|16842|98711|20315|19116|11504|12142|12211|16848|20962|54427|50796|668929|242202|54003|20897|11647|20720|170676|384619|242620|54418|16691|106757|12043|56296|22418|16401|20317|20733|15408|268903|15110|14313|15214|14766|104156|16875|20181|20681|14463|18793|12767|12577|1297…	http://amigo.geneontology.org/cgi-bin/amigo/term_details?term=GO:0003006
embryonic organ development	Gene Ontology	GO:0048568	63	421	7.06924e-16	1.77664e-14	20733|20682|15902|13798|18124|14634|14368|16825|18014|239250|18590|17126|18595|333654|20378|21425|16842|230824|17863|20897|24064|13805|57265|12211|15586|320398|18508|216795|18119|16401|241226|110796|30841|56847|18208|218772|76365|16691|225164|21808|22418|14609|12824|20191|15110|98711|15214|21417|12814|216285|14463|21418|12577|22773|73679|12142|18741|20807|20997|17240|224796|50500|72780	http://amigo.geneontology.org/cgi-bin/amigo/term_details?term=GO:0048568
ion transport	Gene Ontology	GO:0006811	116	1152	7.24154e-16	1.81485e-14	11829|57440|238076|20271|667742|19016|68039|234779|18387|71345|227059|18779|242126|72413|108115|14062|227632|104681|269356|26399|244646|53945|19417|58237|14810|211480|15552|213053|217356|54338|16416|229699|233246|20191|17863|13617|12790|22368|11957|22784|22226|545622|235281|14609|11519|218442|215929|14226|12801|18212|215113|55951|192140|100434|12638|109552|114584|171209|230779|68667|18854|11816|1…	http://amigo.geneontology.org/cgi-bin/amigo/term_details?term=GO:0006811
regulatory region nucleic acid binding	Gene Ontology	GO:0001067	85	705	7.52902e-16	1.88162e-14	16476|13661|22773|12189|22771|13798|114142|20678|216285|50873|16478|14634|58208|13654|16825|52615|18014|271305|17126|242620|244579|15223|218772|19016|21425|16842|71371|12142|17863|21406|328977|20183|18741|68845|58805|50796|18508|239528|229542|214855|30841|64406|14025|76365|20588|16911|18612|67991|22780|54713|20807|16362|17428|20289|56296|22418|18124|235441|53626|268903|15110|20664|12455|11568|220…	http://amigo.geneontology.org/cgi-bin/amigo/term_details?term=GO:0001067
single organismal cell-cell adhesion	Gene Ontology	GO:0016337	79	626	8.59575e-16	2.14223e-14	20733|94212|20351|14226|16768|18761|16401|70417|109594|58208|16416|16582|109620|16195|23959|16453|16419|13506|18595|15223|114584|16842|18208|20315|234695|17863|12560|319655|14025|16848|15507|16002|21687|270152|14870|16396|19171|18119|22324|13841|20720|319504|54485|21950|16847|76365|74732|16774|19091|117606|16362|64058|70103|22418|18124|56048|19273|242202|13511|15505|227753|12051|12578|20682|21417…	http://amigo.geneontology.org/cgi-bin/amigo/term_details?term=GO:0016337
negative regulation of protein phosphorylation	Gene Ontology	GO:0001933	57	354	1.02644e-15	2.55098e-14	13835|23991|56013|16476|19735|19088|53626|50873|13805|52615|12700|74747|14870|19049|246179|19085|98496|106504|67603|24064|24066|215653|16362|11816|58805|13380|18508|74488|16009|18546|97998|13132|19271|22223|22062|12703|399558|17873|52662|15507|15505|192195|12578|63913|114716|105940408|101490|69274|59036|12575|13179|114715|16396|110532|238871|11770|18519	http://amigo.geneontology.org/cgi-bin/amigo/term_details?term=GO:0001933
positive regulation of neuron differentiation	Gene Ontology	GO:0045666	55	332	1.12419e-15	2.78619e-14	19266|14226|19242|229715|70083|56710|18014|18211|23999|50873|18212|217715|14159|18039|114606|218772|216166|20317|20315|12561|21406|68169|11858|11816|330863|233552|18223|22368|20983|20720|18546|13380|18208|71653|54713|12043|12805|22418|12801|22415|15507|13436|21417|104156|545156|269254|320840|27279|76804|13131|20807|235180|18519|11504|227541	http://amigo.geneontology.org/cgi-bin/amigo/term_details?term=GO:0045666
secretion	Gene Ontology	GO:0046903	99	908	1.15205e-15	2.84735e-14	378460|18761|68151|94353|16847|19016|18951|68039|12404|245049|17274|18387|18779|18484|19276|20908|12703|14062|60510|53419|244723|71648|50873|214084|53420|234695|12583|13617|60425|18976|54631|26399|20983|13867|100039795|74732|22226|107767|75914|22418|14609|58869|57914|14725|12000|18575|22317|13132|21928|27426|14226|30878|208890|18212|24088|12638|109552|17126|21687|11745|19116|68667|18854|11421|185…	http://amigo.geneontology.org/cgi-bin/amigo/term_details?term=GO:0046903
negative regulation of molecular function	Gene Ontology	GO:0044092	92	809	1.22753e-15	3.02555e-14	13835|15902|27494|16476|30052|99311|16847|19016|16842|18793|68845|15110|107392|71345|53814|21857|97998|19276|19271|12700|12703|24058|15507|15214|16870|27403|13010|67603|215821|11770|67701|217356|15223|241289|56424|12258|13380|74488|15958|22223|18104|16401|19049|16396|13132|69660|20733|14226|17873|109552|68576|19085|106504|14734|11816|11421|83560|20720|50873|74213|12578|14428|12575|67338|18519|217…	http://amigo.geneontology.org/cgi-bin/amigo/term_details?term=GO:0044092
double-stranded DNA binding	Gene Ontology	GO:0003690	80	644	1.23751e-15	3.04175e-14	16476|13661|12925|381319|22771|13798|114142|53626|216285|50873|16478|11568|58208|13654|16825|52615|22773|17126|14634|15223|218772|19016|21425|16842|71371|12142|17863|21406|242620|20183|271305|68845|58805|50796|18508|20682|67991|30841|64406|14025|76365|20588|229542|18612|21834|22780|54713|17687|22062|16362|17428|20289|56296|12022|18124|11991|235441|268903|15110|20664|15214|69928|21417|104156|20181…	http://amigo.geneontology.org/cgi-bin/amigo/term_details?term=GO:0003690
neurological system process	Gene Ontology	GO:0050877	96	867	1.32476e-15	3.24728e-14	16476|11829|12296|20271|667742|16842|98711|338346|18387|319504|72413|243923|12824|14062|12790|244723|16875|15211|27403|244646|12661|56226|50873|22157|17380|23966|53625|11689|13617|13380|242202|18619|57265|22226|21834|22223|20620|23945|214230|22141|22410|380959|19049|26386|18575|14226|12801|18211|18212|192140|12444|20238|16002|241226|66540|19339|20720|56847|20897|80979|11421|22041|18124|239250|108…	http://amigo.geneontology.org/cgi-bin/amigo/term_details?term=GO:0050877
actin filament-based process	Gene Ontology	GO:0030029	73	553	1.35816e-15	3.32008e-14	53318|237860|27494|13835|18761|234695|22351|23999|50873|20271|16416|227753|109620|14159|18590|14201|16419|109552|13506|18595|15223|20194|208846|14758|230824|12293|104215|216961|12296|54324|68667|21808|56226|245049|57778|54631|213649|544963|22323|215280|75547|235431|50490|18484|384619|78618|21916|12043|71653|235281|22041|54418|104445|170484|13511|208177|102502|16691|11519|23920|14463|13609|23789|2…	http://amigo.geneontology.org/cgi-bin/amigo/term_details?term=GO:0030029
negative regulation of phosphorylation	Gene Ontology	GO:0042326	60	392	1.4037e-15	3.42204e-14	13835|23991|56013|16476|19735|19088|53626|50873|13805|52615|12700|74747|14870|19049|246179|20238|19085|98496|106504|67603|24064|24066|215653|16362|11816|58805|13380|18508|74488|16009|18546|97998|13132|14783|19271|22223|22062|12703|399558|17873|52662|15507|15505|192195|12578|63913|114716|105940408|101490|69274|59036|12577|12575|13179|114715|16396|110532|238871|11770|18519	http://amigo.geneontology.org/cgi-bin/amigo/term_details?term=GO:0042326
positive regulation of cell motility	Gene Ontology	GO:2000147	60	393	1.55479e-15	3.78008e-14	13835|20682|23991|16476|22419|16416|21752|20351|20350|16195|18590|12778|53624|18595|21687|13143|16842|15200|20315|13617|27226|15586|21936|71653|18508|74488|53626|22418|50490|214968|18208|117149|57266|19271|22341|80979|12043|22041|20346|16401|20348|12977|14062|15507|12822|11745|18792|50706|13609|21418|12767|108151|14726|19225|24088|13132|21808|16367|234695|227541	http://amigo.geneontology.org/cgi-bin/amigo/term_details?term=GO:2000147
sequence-specific double-stranded DNA binding	Gene Ontology	GO:1990837	75	583	1.88208e-15	4.56342e-14	16476|13661|12925|381319|22771|13798|114142|216285|50873|16478|11568|58208|13654|16825|52615|22773|17126|14634|15223|218772|19016|21425|16842|71371|12142|17863|21406|242620|20183|271305|68845|58805|50796|18508|53626|67991|30841|64406|14025|76365|20588|229542|18612|22780|54713|22062|16362|17428|20289|56296|12022|18124|11991|235441|268903|15110|20664|15214|20682|104156|20181|269254|14463|21418|1691…	http://amigo.geneontology.org/cgi-bin/amigo/term_details?term=GO:1990837
regulation of cellular component biogenesis	Gene Ontology	GO:0044087	81	665	2.19559e-15	5.30918e-14	245446|13841|237860|13835|19735|23789|56226|16911|22351|23999|217356|18212|75547|16825|14159|53624|208177|54418|20194|14758|18761|16476|104215|18211|234267|12404|229715|68845|15586|56424|13380|319387|11421|544963|66371|22323|215280|239250|21916|12491|227753|50490|54197|54631|21687|75409|67425|53626|19332|20128|19271|20620|17152|399558|50873|22418|14609|52662|104445|17772|72205|54324|22410|245450|…	http://amigo.geneontology.org/cgi-bin/amigo/term_details?term=GO:0044087
positive regulation of catalytic activity	Gene Ontology	GO:0043085	93	832	2.21877e-15	5.35077e-14	13835|23991|18761|14573|11783|19016|215653|65964|224014|11853|227059|75547|230379|12703|14062|54324|50490|15505|117149|13609|20680|270672|56532|19417|21353|16416|16543|218294|20194|20191|230824|56424|12311|242202|18595|26399|13867|22226|78943|218442|64058|22418|17873|12455|71310|12043|21752|13131|13132|22035|18211|27403|18590|18119|21687|12444|230779|19116|12560|18854|16002|11816|11421|74055|2204…	http://amigo.geneontology.org/cgi-bin/amigo/term_details?term=GO:0043085
regulation of response to external stimulus	Gene Ontology	GO:0032101	80	654	2.6562e-15	6.38845e-14	14175|22320|20346|14226|18761|18844|12801|105653|12767|54712|24088|20351|20350|52392|23959|18590|12778|53624|18595|19016|22415|20317|20315|12509|13617|83382|20254|12258|27226|11816|214968|11421|56069|242202|208177|12491|19128|20720|57266|230584|117149|16678|77889|22226|102103|19091|20908|19271|101490|23945|27052|18126|22418|14609|20348|12977|22341|14062|15507|54713|13143|192195|18792|14870|13609|…	http://amigo.geneontology.org/cgi-bin/amigo/term_details?term=GO:0032101
identical protein binding	Gene Ontology	GO:0042802	114	1149	3.32779e-15	7.98224e-14	16476|330627|56325|14573|22173|11783|216274|19016|18951|320078|14470|21406|12404|15110|270152|67991|50796|66371|54003|14104|384619|19270|101490|229905|12824|15507|60510|15214|20200|117149|23966|242620|13010|228357|56532|17240|231691|71648|21355|18476|50873|16416|18590|333654|20194|208846|13143|20191|68404|56424|13867|70415|244958|57265|78943|21834|22780|23947|18104|23945|56296|12843|13435|12043|1…	http://amigo.geneontology.org/cgi-bin/amigo/term_details?term=GO:0042802
tube morphogenesis	Gene Ontology	GO:0035239	57	366	3.70421e-15	8.86138e-14	18119|20733|18854|15902|207920|12767|18124|14368|14573|11783|22773|17126|18595|14634|21687|16842|230824|20315|329628|13617|15245|24064|14734|20682|54485|225164|22323|13841|20807|30841|239405|18208|20897|57265|18612|22062|22418|14609|13805|20191|15110|98711|16870|21417|104156|12043|20681|14463|21418|59036|16911|12977|14726|216285|18741|22337|20997	http://amigo.geneontology.org/cgi-bin/amigo/term_details?term=GO:0035239
transition metal ion binding	Gene Ontology	GO:0046914	113	1139	4.44326e-15	1.0601e-13	53318|330627|12925|72693|56631|54197|18124|271305|29861|109594|22173|19016|23856|12402|21400|330863|18484|76459|241494|240028|109778|74016|16870|20200|16875|14463|58522|65970|72160|11568|170676|218214|17380|14201|279028|16948|66889|21990|11689|209200|278304|55983|20592|55987|12319|109652|30841|19212|21834|23947|67338|240322|77622|207521|20183|20181|73713|76804|15245|94094|72061|104086|23959|17288…	http://amigo.geneontology.org/cgi-bin/amigo/term_details?term=GO:0046914
transcription factor activity, sequence-specific DNA binding	Gene Ontology	GO:0003700	93	844	4.86748e-15	1.15515e-13	319535|16476|22773|22771|98999|20678|16478|19016|16842|21406|67991|50796|110796|64379|20289|22678|15110|15214|20681|14463|20682|12142|242620|20680|71371|27274|231866|381319|228911|11568|22648|93837|53626|15223|230824|230587|17863|58805|14237|18991|18612|223227|218772|22780|21834|20807|17428|56296|22418|54713|20997|170740|104156|16362|13661|26386|13134|18741|72180|17126|14634|15248|328977|18508|14…	http://amigo.geneontology.org/cgi-bin/amigo/term_details?term=GO:0003700
nucleic acid binding transcription factor activity	Gene Ontology	GO:0001071	93	844	4.86748e-15	1.15515e-13	319535|16476|22773|22771|98999|20678|16478|19016|16842|21406|67991|50796|110796|64379|20289|22678|15110|15214|20681|14463|20682|12142|242620|20680|71371|27274|231866|381319|228911|11568|22648|93837|53626|15223|230824|230587|17863|58805|14237|18991|18612|223227|218772|22780|21834|20807|17428|56296|22418|54713|20997|170740|104156|16362|13661|26386|13134|18741|72180|17126|14634|15248|328977|18508|14…	http://amigo.geneontology.org/cgi-bin/amigo/term_details?term=GO:0001071
transmembrane receptor protein tyrosine kinase signaling pathway	Gene Ontology	GO:0007169	64	455	5.64614e-15	1.3364e-13	13835|14176|94212|14170|208994|329628|14175|18761|18211|18212|18595|16416|230735|14159|18590|16370|16453|14366|237222|16002|18793|20238|15200|19116|12402|12560|12509|15245|24064|215653|338346|16009|56338|13841|98496|21687|13867|239463|18187|67603|14783|19271|22341|12700|12703|399558|16367|22418|12977|15507|271849|19281|226101|20682|23920|269254|71371|21418|13179|14573|104215|20588|235344|74747	http://amigo.geneontology.org/cgi-bin/amigo/term_details?term=GO:0007169
multicellular organismal reproductive process	Gene Ontology	GO:0048609	78	637	5.66105e-15	1.3364e-13	18119|214105|17450|23991|19735|56710|18476|238055|18551|231633|54418|226162|26357|12427|218214|12638|19225|14366|380773|20315|12142|11504|13617|20962|16848|13435|110958|18441|50796|668929|242202|18595|18387|53814|11421|20720|30841|71981|384619|15482|14810|70235|21834|106757|22337|18792|80838|75533|12801|54608|93960|22415|268903|70772|14313|17687|12043|104156|19049|20181|269254|14463|20682|12767|7…	http://amigo.geneontology.org/cgi-bin/amigo/term_details?term=GO:0048609
cellular response to stress	Gene Ontology	GO:0033554	129	1393	5.68017e-15	1.33738e-13	16476|12925|23991|54197|20449|68169|11783|14170|51869|30939|216166|54324|215653|71101|20962|67991|65964|668929|224014|114715|18779|384619|66400|101490|277854|15507|15505|14463|60599|117149|19414|50762|14866|75533|21353|105653|50873|226101|26414|16543|20750|218294|246179|12778|56424|209200|80285|17314|54631|70415|18611|78943|14049|19091|22418|17873|52837|77622|12575|104156|12043|27015|21752|16396|…	http://amigo.geneontology.org/cgi-bin/amigo/term_details?term=GO:0033554
regulation of cell morphogenesis involved in differentiation	Gene Ontology	GO:0010769	53	325	6.55395e-15	1.53906e-13	20346|237860|23991|56013|229715|70083|23999|18212|20348|16416|68010|217715|20351|20350|17126|19266|20194|16842|20315|12561|18039|11858|11816|13805|18223|208177|22368|13841|214968|18208|14810|22439|54712|54713|21808|23945|22418|52662|22415|17756|545156|216285|50706|18844|108151|27279|71653|14573|13131|13132|20807|228357|211134	http://amigo.geneontology.org/cgi-bin/amigo/term_details?term=GO:0010769
muscle tissue development	Gene Ontology	GO:0060537	56	360	6.74735e-15	1.58033e-13	15902|117606|114142|13805|12814|75547|13654|109620|54485|24087|18595|333654|218772|16842|16905|242620|15110|22410|13867|241226|13380|17907|70417|50490|54631|20897|68861|19091|14049|22062|21808|20289|22418|14609|20348|20191|17772|20997|13511|15214|22439|20181|20681|14463|13609|20682|76365|23966|12224|11865|11459|18741|20807|12043|234214|17897	http://amigo.geneontology.org/cgi-bin/amigo/term_details?term=GO:0060537
negative regulation of cellular protein metabolic process	Gene Ontology	GO:0032269	89	793	7.27156e-15	1.69866e-13	13835|23991|16476|30052|16842|18793|76804|98496|68845|215653|21857|97998|230379|19271|12700|12703|52662|15507|15505|13010|67603|11770|67701|50873|53626|246179|12509|12258|58805|13380|239528|74488|22223|545622|17873|13436|19049|22062|69274|16396|13132|20588|20733|14226|74747|14870|68576|19085|106504|18854|18752|14734|11816|18508|63913|20720|12189|13805|12578|16009|105940408|12575|67338|18519|33239…	http://amigo.geneontology.org/cgi-bin/amigo/term_details?term=GO:0032269
regulation of transferase activity	Gene Ontology	GO:0051338	80	670	8.70992e-15	2.02937e-13	13835|217410|23991|56013|19735|19088|50873|117149|16543|16416|16825|12700|22041|18590|14366|218294|16002|12444|230779|19085|19116|106504|67603|56424|24064|54324|24066|215653|18761|68845|218442|65964|11421|224014|242202|18595|16367|12578|50490|74055|97998|13867|20877|22226|78943|19271|22223|26399|22062|12703|399558|19016|22418|17873|12977|11816|14062|15507|15505|12455|75547|19049|114716|74488|1487…	http://amigo.geneontology.org/cgi-bin/amigo/term_details?term=GO:0051338
brain development	Gene Ontology	GO:0007420	67	498	8.92821e-15	2.07482e-13	20346|75533|16917|15902|332397|22771|67254|12767|18476|66049|56747|18212|14634|14368|58208|13654|226162|11783|18119|13380|13798|74747|14366|15223|218772|16842|13797|20315|12032|68151|242620|329628|233552|18223|18508|56088|57752|13841|20720|30841|56847|18991|75409|18187|19091|54713|22062|14766|22418|18124|20664|16870|16875|12043|13193|13609|21418|14725|214968|114142|12805|13131|18741|14810|20807|1…	http://amigo.geneontology.org/cgi-bin/amigo/term_details?term=GO:0007420
transcription regulatory region sequence-specific DNA binding	Gene Ontology	GO:0000976	72	563	9.03538e-15	2.09429e-13	16476|13661|22773|381319|22771|13798|114142|216285|50873|16478|11568|58208|13654|16825|52615|17126|14634|15223|218772|19016|21425|16842|71371|12142|17863|21406|242620|15110|271305|68845|58805|50796|18508|53626|67991|30841|64406|14025|76365|229542|18612|22780|54713|22062|16362|17428|20289|56296|12022|18124|235441|268903|20997|20664|20682|104156|20181|269254|14463|21418|20183|16911|230587|20681|122…	http://amigo.geneontology.org/cgi-bin/amigo/term_details?term=GO:0000976
zinc ion binding	Gene Ontology	GO:0008270	97	912	9.1306e-15	2.11089e-13	53318|330627|12925|72693|56631|54197|18124|271305|29861|109594|19016|23856|76804|21400|330863|18484|76459|241494|240028|109778|74016|16870|20200|16875|14463|65970|72160|11568|170676|218214|17380|14201|279028|66889|209200|278304|55983|20592|55987|12319|109652|30841|19212|21834|23947|67338|240322|77622|207521|20183|20181|73713|12402|15245|94094|72061|17288|24087|218772|23792|11504|18854|77739|18752…	http://amigo.geneontology.org/cgi-bin/amigo/term_details?term=GO:0008270
multicellular organism reproduction	Gene Ontology	GO:0032504	78	645	1.03112e-14	2.37769e-13	18119|214105|17450|23991|19735|56710|18476|238055|18551|231633|54418|226162|26357|12427|218214|12638|19225|14366|380773|20315|12142|11504|13617|20962|16848|13435|110958|18441|50796|668929|242202|18595|18387|53814|11421|20720|30841|71981|384619|15482|14810|70235|21834|106757|22337|18792|80838|75533|12801|54608|93960|22415|268903|70772|14313|17687|12043|104156|19049|20181|269254|14463|20682|12767|7…	http://amigo.geneontology.org/cgi-bin/amigo/term_details?term=GO:0032504
positive regulation of intracellular signal transduction	Gene Ontology	GO:1902533	86	756	1.04776e-14	2.40985e-13	16476|14170|23991|14175|18761|12778|239364|16847|15200|12402|28106|67991|65964|18387|224014|11853|18779|19271|75141|12703|14062|54324|14463|20682|117149|270672|56532|19417|215653|50873|16416|16543|16706|13617|29820|242202|18595|26399|68576|13867|78943|20620|23947|22418|14609|13132|17873|18211|18212|24088|27403|18590|18119|15248|16002|21936|245670|16009|53859|74055|20897|22041|12977|12578|58994|21…	http://amigo.geneontology.org/cgi-bin/amigo/term_details?term=GO:1902533
positive regulation of phosphate metabolic process	Gene Ontology	GO:0045937	97	915	1.09695e-14	2.51008e-13	16476|14170|23991|14175|12778|16847|18793|98496|215653|65964|18387|224014|227059|13841|75547|12703|14062|54324|50490|15505|170720|14463|14748|244958|117149|228357|270672|56532|320129|50873|16416|16543|16706|13617|57265|58805|12311|242202|18595|26399|21687|13867|22226|78943|22418|17873|12455|12043|13131|13132|240888|30878|18211|18212|24088|27403|18590|18119|28106|12444|19116|16002|11816|20682|2193…	http://amigo.geneontology.org/cgi-bin/amigo/term_details?term=GO:0045937
positive regulation of phosphorus metabolic process	Gene Ontology	GO:0010562	97	915	1.09695e-14	2.51008e-13	16476|14170|23991|14175|12778|16847|18793|98496|215653|65964|18387|224014|227059|13841|75547|12703|14062|54324|50490|15505|170720|14463|14748|244958|117149|228357|270672|56532|320129|50873|16416|16543|16706|13617|57265|58805|12311|242202|18595|26399|21687|13867|22226|78943|22418|17873|12455|12043|13131|13132|240888|30878|18211|18212|24088|27403|18590|18119|28106|12444|19116|16002|11816|20682|2193…	http://amigo.geneontology.org/cgi-bin/amigo/term_details?term=GO:0010562
negative regulation of transcription from RNA polymerase II promoter	Gene Ontology	GO:0000122	79	660	1.14021e-14	2.60241e-13	70673|21418|15902|52615|22410|14957|13798|114142|16476|50873|16478|109594|26414|22062|333654|18119|15223|15248|19016|16842|71371|12142|17863|54485|14025|30951|54713|13435|209011|107392|58805|50796|235441|12971|56338|67991|12491|69408|30841|13380|218772|76365|20877|229542|69585|21834|84653|20807|17428|70103|13590|18124|20238|74016|268903|15110|13436|14313|53626|11568|15214|20682|21417|50709|20181|…	http://amigo.geneontology.org/cgi-bin/amigo/term_details?term=GO:0000122
small molecule metabolic process	Gene Ontology	GO:0044281	134	1488	1.16209e-14	2.64561e-13	78914|14170|74559|20845|245847|18976|114663|216274|16847|19016|98711|104215|234779|270076|18778|18484|14104|230379|76459|66400|229905|109672|54325|14748|50773|22271|244958|11770|12319|231691|75533|320129|113868|238055|50873|58246|54338|15444|12638|12583|17380|67789|74747|21990|11689|212679|13617|66887|12799|12091|58805|12311|232078|242202|19193|68556|109652|58865|57265|11957|22226|21834|23945|224…	http://amigo.geneontology.org/cgi-bin/amigo/term_details?term=GO:0044281
regulation of cell morphogenesis	Gene Ontology	GO:0022604	67	502	1.25836e-14	2.85751e-13	20346|237860|23991|56013|19242|229715|70083|14159|23999|50873|18212|20348|16416|68010|217715|20351|20350|17126|19266|20194|16842|20315|12561|104215|11858|11816|57778|13805|18223|224014|208177|22368|20983|13841|214968|18208|14025|18844|18039|14810|22439|54712|54713|80979|17152|23945|22418|52662|22415|17756|50706|104445|21808|545156|216285|215280|23789|108151|14726|27279|71653|14573|13131|13132|208…	http://amigo.geneontology.org/cgi-bin/amigo/term_details?term=GO:0022604
cytoskeleton organization	Gene Ontology	GO:0007010	99	948	1.35631e-14	3.07212e-13	53318|237860|23991|13835|18761|23999|27494|104215|65964|544963|56527|75547|18484|384619|21916|67971|54324|15505|102502|104445|13609|20682|65970|67254|56226|50873|320923|16416|234695|14201|16419|15223|20194|208846|14758|230824|12799|54631|226180|57752|70549|20620|11519|23789|22092|11459|234214|109620|18590|18595|237222|21687|216961|19201|57778|71653|18508|215280|227753|70430|70235|72205|22041|2379…	http://amigo.geneontology.org/cgi-bin/amigo/term_details?term=GO:0007010
angiogenesis	Gene Ontology	GO:0001525	58	394	1.87629e-14	4.23919e-13	19263|21944|18854|16476|23991|68169|13835|16416|20351|19242|18590|12778|27494|16847|16842|15200|20315|230775|11504|13617|15245|19225|20254|15110|28106|15586|11421|18595|12491|54485|21687|18187|22341|12189|13179|22418|18119|13805|20317|15507|12822|11745|14766|18792|105940408|20181|14463|13609|12767|21752|27279|12224|57257|18741|20807|72780|12509|21928	http://amigo.geneontology.org/cgi-bin/amigo/term_details?term=GO:0001525
positive regulation of cell migration	Gene Ontology	GO:0030335	56	379	4.60685e-14	1.03822e-12	13835|20682|23991|16476|22419|16416|21752|20351|20350|16195|18590|12778|18595|21687|13143|16842|15200|20315|13617|27226|15586|21936|71653|18508|74488|53626|22418|50490|214968|117149|57266|19271|22341|12043|16367|20346|16401|20348|12977|14062|15507|12822|11745|18792|50706|13609|21418|12767|108151|14726|19225|24088|13132|21808|234695|227541	http://amigo.geneontology.org/cgi-bin/amigo/term_details?term=GO:0030335
epithelial cell differentiation	Gene Ontology	GO:0030855	65	492	4.77519e-14	1.07346e-12	16476|20733|21418|15902|18669|229595|18211|13805|58208|14573|109620|18119|15223|20378|19016|16842|329628|19116|12739|12560|12142|13610|19225|12822|50796|18508|53626|56338|18991|21346|21345|218772|57265|18793|224912|21916|21834|21808|16449|12022|22418|14609|16598|239250|15408|22410|380959|15214|20682|21417|20181|20681|14463|12571|12767|12577|19041|13661|12224|19224|11865|13132|22337|224796|16918	http://amigo.geneontology.org/cgi-bin/amigo/term_details?term=GO:0030855
cell body	Gene Ontology	GO:0044297	74	612	5.03978e-14	1.1301e-12	13841|23991|56013|229715|56710|19088|109648|238055|20845|18212|22153|214084|24088|53420|26414|18014|16195|29813|11745|71653|20317|211480|68667|18211|234267|98711|12289|66441|19049|14802|56747|18441|233552|12311|18387|12790|17756|22368|19711|241226|18619|64011|20720|15444|18484|17274|12496|15482|22226|117606|22223|17952|101490|14704|11846|11816|15507|54003|12450|545156|18104|320840|18575|11658|228…	http://amigo.geneontology.org/cgi-bin/amigo/term_details?term=GO:0044297
mesenchyme development	Gene Ontology	GO:0060485	42	222	5.46326e-14	1.22199e-12	20682|14170|22418|16401|52662|14573|68010|20351|20350|73693|17126|18119|20378|16842|98711|18793|13617|13805|72345|214968|18508|208177|13389|13867|18187|12043|16449|20289|20346|14609|20348|15110|15214|20181|20681|14463|21418|108151|216285|18741|13132|21808	http://amigo.geneontology.org/cgi-bin/amigo/term_details?term=GO:0060485
striated muscle tissue development	Gene Ontology	GO:0014706	53	346	6.15428e-14	1.37313e-12	15902|117606|114142|12814|75547|13654|109620|54485|24087|18595|333654|218772|16842|16905|242620|15110|13805|13867|22410|13380|17907|70417|50490|54631|68861|19091|14049|22062|21808|20289|22418|14609|20348|20191|17772|20997|13511|15214|22439|20181|20681|14463|13609|76365|23966|12224|11865|11459|18741|20807|12043|234214|17897	http://amigo.geneontology.org/cgi-bin/amigo/term_details?term=GO:0014706
protein complex assembly	Gene Ontology	GO:0006461	104	1051	6.63274e-14	1.47253e-12	16476|11829|57440|238076|23999|12833|11783|239364|66379|67991|56088|544963|18484|54631|21916|80838|52662|67971|54324|15214|104445|20682|234309|228357|56532|71648|21355|217356|320923|225887|234695|22404|53624|53626|20194|56424|13380|68553|54418|14609|12843|22410|11519|20183|20181|268396|23789|67155|26386|72480|22317|13132|319184|12124|14957|18602|18197|14958|12739|17126|21687|19116|18854|66333|215…	http://amigo.geneontology.org/cgi-bin/amigo/term_details?term=GO:0006461
protein complex biogenesis	Gene Ontology	GO:0070271	104	1051	6.63274e-14	1.47253e-12	16476|11829|57440|238076|23999|12833|11783|239364|66379|67991|56088|544963|18484|54631|21916|80838|52662|67971|54324|15214|104445|20682|234309|228357|56532|71648|21355|217356|320923|225887|234695|22404|53624|53626|20194|56424|13380|68553|54418|14609|12843|22410|11519|20183|20181|268396|23789|67155|26386|72480|22317|13132|319184|12124|14957|18602|18197|14958|12739|17126|21687|19116|18854|66333|215…	http://amigo.geneontology.org/cgi-bin/amigo/term_details?term=GO:0070271
regulation of kinase activity	Gene Ontology	GO:0043549	72	590	7.3796e-14	1.63429e-12	13835|217410|23991|56013|19735|19088|50873|117149|16416|16825|12700|16543|18590|14366|21687|12444|19085|19116|106504|67603|16367|24064|54324|24066|215653|68845|65964|11421|224014|242202|18595|26399|12578|50490|74055|97998|13867|22226|78943|19271|22223|22062|12703|399558|22041|22418|17873|12977|11816|14062|15507|15505|12455|75547|19049|114716|74488|14870|16911|12575|13179|114715|57257|13131|110532…	http://amigo.geneontology.org/cgi-bin/amigo/term_details?term=GO:0043549
neuron projection guidance	Gene Ontology	GO:0097485	37	176	1.06525e-13	2.34749e-12	20346|12767|18211|58208|13654|20351|20350|53625|14634|105689|20315|12561|11658|214968|18508|22323|108902|13841|319504|18208|18187|18612|117606|54712|54713|399558|22418|18124|20348|22415|16870|18844|668303|108151|12661|12167|21808	http://amigo.geneontology.org/cgi-bin/amigo/term_details?term=GO:0097485
axon guidance	Gene Ontology	GO:0007411	37	176	1.06525e-13	2.34749e-12	20346|12767|18211|58208|13654|20351|20350|53625|14634|105689|20315|12561|11658|214968|18508|22323|108902|13841|319504|18208|18187|18612|117606|54712|54713|399558|22418|18124|20348|22415|16870|18844|668303|108151|12661|12167|21808	http://amigo.geneontology.org/cgi-bin/amigo/term_details?term=GO:0007411
single-organism cellular localization	Gene Ontology	GO:1902580	89	840	1.4497e-13	3.18684e-12	16476|23991|22771|18761|56322|12296|57440|98496|245049|17274|20908|232943|14062|60510|74013|102502|93835|228357|11775|71648|21355|53420|22157|16543|13426|20194|60425|18241|12311|74488|14634|56338|20983|74732|104718|22223|58869|73689|235281|16401|22141|104156|268396|104215|67669|69660|58175|24088|109552|18119|21687|12560|18854|14533|64933|11816|18508|19339|226791|12189|18124|108012|72293|12575|192…	http://amigo.geneontology.org/cgi-bin/amigo/term_details?term=GO:1902580
embryo development ending in birth or egg hatching	Gene Ontology	GO:0009792	75	641	1.52542e-13	3.34509e-12	18119|58175|20733|27494|17863|13798|19711|16401|20678|238055|16911|14368|26357|11783|15417|17126|18595|14634|21425|16842|230824|12142|76804|12824|13617|98711|16848|13386|57265|12211|16598|54427|13380|18508|216795|22323|13389|15586|30841|18741|76365|103537|16691|84653|68713|12189|22418|14609|20348|66910|15110|15200|15214|16870|21417|21808|20181|20681|14463|21418|59036|12577|73679|12814|216285|2251…	http://amigo.geneontology.org/cgi-bin/amigo/term_details?term=GO:0009792
chemical homeostasis	Gene Ontology	GO:0048878	93	900	1.5311e-13	3.34933e-12	11829|94353|20271|12777|16847|19016|68039|234779|338346|227059|16678|76459|14062|53419|269356|13609|14748|53945|11770|21355|213053|238055|217356|214084|16416|16541|109552|20191|230824|13617|18976|270076|58805|12311|16891|57265|78943|22784|69585|22337|235281|14609|12000|50500|14226|208890|15552|12638|67800|18595|68667|18854|66333|11816|18508|74051|331004|240660|19332|22439|80979|14704|22041|50873|…	http://amigo.geneontology.org/cgi-bin/amigo/term_details?term=GO:0048878
single-organism behavior	Gene Ontology	GO:0044708	58	417	1.61914e-13	3.53328e-12	16476|15902|22771|19242|13798|56710|18124|18211|56747|50873|109294|239250|12444|20317|19085|20315|14167|19088|16002|19049|18752|12799|241226|13380|18387|242202|29813|12801|338346|18619|20720|70430|114142|20897|75409|22226|21916|22223|20620|101490|214230|14609|20238|18212|108012|12043|545156|16875|15211|232333|27403|16917|12661|19225|19224|13131|14810|20807	http://amigo.geneontology.org/cgi-bin/amigo/term_details?term=GO:0044708
MAPK cascade	Gene Ontology	GO:0000165	74	631	2.00176e-13	4.35761e-12	18119|13841|217410|14170|23991|14463|19735|18211|18212|16416|26414|16543|18590|16706|12778|14366|18595|16847|246179|102626|28106|16476|14167|106504|13617|24064|20254|24066|215653|11816|18441|54631|65964|14870|224014|242202|16009|26399|18387|12491|50490|74055|117149|24088|67603|78943|19271|22223|114715|22062|22041|22418|17873|15505|14062|54324|16002|192195|75547|14175|114716|105940408|13590|269254…	http://amigo.geneontology.org/cgi-bin/amigo/term_details?term=GO:0000165
signal transduction by protein phosphorylation	Gene Ontology	GO:0023014	74	633	2.30633e-13	5.00843e-12	18119|13841|217410|14170|23991|14463|19735|18211|18212|16416|26414|16543|18590|16706|12778|14366|18595|16847|246179|102626|28106|16476|14167|106504|13617|24064|20254|24066|215653|11816|18441|54631|65964|14870|224014|242202|16009|26399|18387|12491|50490|74055|117149|24088|67603|78943|19271|22223|114715|22062|22041|22418|17873|15505|14062|54324|16002|192195|75547|14175|114716|105940408|13590|269254…	http://amigo.geneontology.org/cgi-bin/amigo/term_details?term=GO:0023014
chordate embryonic development	Gene Ontology	GO:0043009	74	634	2.47496e-13	5.36161e-12	18119|58175|20733|27494|17863|13798|19711|16401|20678|238055|16911|14368|11783|15417|17126|18595|14634|21425|16842|230824|12142|76804|12824|13617|98711|16848|13386|57265|12211|16598|54427|13380|18508|216795|22323|13389|15586|30841|18741|76365|103537|16691|84653|68713|12189|22418|14609|20348|66910|15110|15200|15214|16870|21417|21808|20181|20681|14463|21418|59036|12577|73679|12814|216285|225164|544…	http://amigo.geneontology.org/cgi-bin/amigo/term_details?term=GO:0043009
nucleotide binding	Gene Ontology	GO:0000166	161	2015	2.71464e-13	5.8525e-12	78914|13835|57440|18761|52065|14675|23999|56325|230735|11783|16565|217265|18951|104215|216166|546071|11858|72388|17274|65964|78797|56527|11853|13841|223649|18671|14104|26908|66397|24050|71981|109778|12790|15505|17995|75141|27403|57837|234309|11475|72026|17952|270672|73713|68939|72168|21355|207920|22153|11982|22151|26414|12638|218214|16706|67789|232441|26559|13143|212679|66887|245945|12799|270076|…	http://amigo.geneontology.org/cgi-bin/amigo/term_details?term=GO:0000166
nucleoside phosphate binding	Gene Ontology	GO:1901265	161	2015	2.71464e-13	5.8525e-12	78914|13835|57440|18761|52065|14675|23999|56325|230735|11783|16565|217265|18951|104215|216166|546071|11858|72388|17274|65964|78797|56527|11853|13841|223649|18671|14104|26908|66397|24050|71981|109778|12790|15505|17995|75141|27403|57837|234309|11475|72026|17952|270672|73713|68939|72168|21355|207920|22153|11982|22151|26414|12638|218214|16706|67789|232441|26559|13143|212679|66887|245945|12799|270076|…	http://amigo.geneontology.org/cgi-bin/amigo/term_details?term=GO:1901265
positive regulation of protein modification process	Gene Ontology	GO:0031401	95	941	2.88843e-13	6.21222e-12	16476|14170|23991|14175|12778|239364|16847|18793|215653|107392|330863|65964|18387|224014|227059|13841|12931|75141|12703|21353|74016|14062|54324|15505|170720|14463|20682|117149|228357|270672|56532|320129|50873|16416|16543|16706|218294|17863|13617|56424|242202|18595|26399|21687|13867|22226|78943|22418|17873|13436|12455|12043|13131|13132|18211|18212|24088|27403|18590|18119|28106|12444|19116|16002|72…	http://amigo.geneontology.org/cgi-bin/amigo/term_details?term=GO:0031401
ameboidal-type cell migration	Gene Ontology	GO:0001667	49	314	2.94109e-13	6.31029e-12	20346|16476|14170|23991|14175|12767|16416|20351|20350|52392|332397|21687|16842|15200|20315|18854|11816|15586|214968|18508|18119|21857|54485|18187|19270|22341|67338|71371|22418|16401|20348|20317|27494|15507|11745|21808|105940408|13590|20681|20682|23789|108151|13179|216285|19225|14573|18741|20807|20997	http://amigo.geneontology.org/cgi-bin/amigo/term_details?term=GO:0001667
vacuole	Gene Ontology	GO:0005773	95	943	3.23262e-13	6.9192e-12	110006|57440|56325|12833|12778|107767|73124|17274|15586|66371|20450|20908|101490|240028|52662|277854|14062|11858|27403|13609|15211|60599|13010|65972|71648|72160|229445|53420|234695|13426|16541|13423|17907|66889|68151|18241|12091|64294|16891|231503|22787|22784|78618|216859|73689|67338|14609|23821|12514|14725|83768|11593|192654|69660|50500|26903|18197|18211|15944|18212|12638|68576|18854|14734|14533…	http://amigo.geneontology.org/cgi-bin/amigo/term_details?term=GO:0005773
plasma membrane region	Gene Ontology	GO:0098590	85	795	3.31473e-13	7.07802e-12	12491|11829|18669|56013|12740|208890|18671|50873|224997|117149|14368|224912|16416|12404|109620|12638|23959|77531|53624|57440|21687|74325|13841|59020|68151|14802|56315|12289|245049|18241|18441|13057|11421|12790|12739|219140|53945|241226|70415|170677|15444|13511|12496|13867|67425|226101|14810|69585|432763|20908|19271|24050|22320|16449|22041|76257|14609|18212|14062|15507|50490|80979|72293|19285|2718…	http://amigo.geneontology.org/cgi-bin/amigo/term_details?term=GO:0098590
cell projection part	Gene Ontology	GO:0044463	88	840	3.52135e-13	7.50132e-12	11829|23991|234267|23999|232943|74665|57440|216274|107767|18951|12402|17274|18387|18671|319504|19276|19271|20908|17152|27403|117149|19417|12491|320129|56226|109648|72569|22153|214084|16416|22157|52392|93835|17380|208846|74325|68151|12790|22368|18619|170677|22226|22223|23945|269060|14725|22092|18212|192140|109552|14634|237222|241226|71653|11421|269717|19339|67425|70235|106757|237930|17756|269254|5…	http://amigo.geneontology.org/cgi-bin/amigo/term_details?term=GO:0044463
cellular lipid metabolic process	Gene Ontology	GO:0044255	83	767	3.54146e-13	7.52623e-12	16331|215493|20442|231510|12894|19088|238055|20449|104718|24088|229791|100102|113868|16195|18590|67800|18595|218442|234779|19016|75778|11689|27388|114663|16367|66887|27226|78390|11816|50784|270076|58805|433323|74559|232078|17252|234309|12801|216152|12491|20451|18778|18484|56847|170439|21687|230379|54613|57319|21834|66400|101490|23945|27052|74442|20845|12189|18124|20450|230779|17772|109672|54325|9…	http://amigo.geneontology.org/cgi-bin/amigo/term_details?term=GO:0044255
negative regulation of cell differentiation	Gene Ontology	GO:0045596	70	584	3.55145e-13	7.52957e-12	20346|16331|217410|15902|23991|214685|19242|56710|52662|16416|21752|52615|20350|16453|67254|18119|15223|20378|19016|68667|11865|14025|13610|20351|54713|13386|12043|13380|171170|216795|14634|13389|13841|214968|18208|218772|19270|64294|57266|223227|217265|66058|20620|22062|16362|16449|22418|18508|20348|22415|225164|22410|14313|12578|14766|21417|101490|20681|50706|68027|12571|60599|108151|13131|2068…	http://amigo.geneontology.org/cgi-bin/amigo/term_details?term=GO:0045596
negative regulation of cellular component organization	Gene Ontology	GO:0051129	68	558	3.87251e-13	8.19086e-12	20346|23991|214685|19242|56226|23789|234695|22351|23999|217356|83382|20348|20351|20350|67254|53624|208177|22415|16905|76804|104215|11816|24064|17772|68845|50796|11421|74488|83560|20983|13380|13841|226791|98496|18208|14025|21916|64294|20128|20620|17152|12189|50873|22418|235180|52662|80708|72205|13436|227753|58522|15214|50706|11519|101490|69660|13609|13590|59036|16911|108151|214968|19270|13131|1313…	http://amigo.geneontology.org/cgi-bin/amigo/term_details?term=GO:0051129
cell activation	Gene Ontology	GO:0001775	82	754	3.88312e-13	8.19394e-12	16331|94212|15902|381319|14226|16768|18761|224860|12801|18211|70417|109594|14368|58208|16416|20351|14159|16195|18590|12575|58206|16453|18595|15223|114584|378460|16842|11745|20315|234695|16476|12509|14025|16848|16002|11816|270152|18441|54485|234779|22320|242202|14634|22324|227059|20720|21857|16847|21950|12496|24088|22787|74732|19271|22780|19091|16362|70103|22418|18124|56048|14062|15507|15505|22775…	http://amigo.geneontology.org/cgi-bin/amigo/term_details?term=GO:0001775
positive regulation of cell projection organization	Gene Ontology	GO:0031346	49	318	4.46006e-13	9.38922e-12	19266|14226|19242|18761|70083|56226|234695|18211|23999|50873|18212|217715|14159|18039|20317|20315|12561|104215|11504|234267|68169|11858|229715|11816|330863|18223|22368|20983|20720|18546|18208|67425|71653|12805|22418|12801|22415|15507|104445|545156|269254|320840|23789|27279|20807|235180|18519|216166|227541	http://amigo.geneontology.org/cgi-bin/amigo/term_details?term=GO:0031346
eye development	Gene Ontology	GO:0001654	49	319	4.94415e-13	1.03839e-11	16476|20682|19242|114142|170788|18212|14634|58208|22157|12964|18595|216274|218772|230824|12142|12677|234267|18741|54485|18508|12790|14366|333654|30841|56847|20897|21916|98711|16917|64379|83453|16449|14609|239250|22141|20664|12043|16870|21417|21808|20181|268396|21418|12577|26386|20681|12167|544696|20807	http://amigo.geneontology.org/cgi-bin/amigo/term_details?term=GO:0001654
RNA polymerase II transcription factor activity, sequence-specific DNA binding	Gene Ontology	GO:0000981	69	576	5.37169e-13	1.12554e-11	16476|13661|22773|381319|22771|13798|114142|20678|228911|16478|11568|58208|13654|22062|93837|17126|53626|15223|218772|19016|21425|16842|230824|12142|17863|21406|18991|71371|58805|50796|18508|67991|14237|110796|20183|14025|76365|18612|216285|21834|22780|54713|64379|20807|16362|17428|20289|57080|12022|18124|15110|20664|15214|20682|21417|104156|20181|20681|20680|21418|230587|13134|12224|11865|18741|…	http://amigo.geneontology.org/cgi-bin/amigo/term_details?term=GO:0000981
cellular catabolic process	Gene Ontology	GO:0044248	110	1185	5.46397e-13	1.1422e-11	54608|217379|54197|14859|245847|11783|12402|234779|268291|330863|66371|18778|21857|18752|72293|101490|240028|109778|72061|19171|68431|279028|15211|22271|13010|50762|231691|72560|229445|238055|50873|12583|13423|66498|17772|217194|56424|66887|12799|270076|58805|232078|242202|50773|109652|58865|19193|22223|20620|545622|23945|22410|269060|18575|16396|13132|20588|192654|239554|18458|224997|217069|1138…	http://amigo.geneontology.org/cgi-bin/amigo/term_details?term=GO:0044248
embryonic organ morphogenesis	Gene Ontology	GO:0048562	46	286	6.09225e-13	1.27057e-11	20682|15902|14609|12814|18014|22773|17126|18595|14634|20378|20191|230824|20897|24064|13805|57265|15586|241226|18508|216795|18119|320398|110796|30841|56847|18208|218772|76365|225164|21808|22418|18124|12824|239250|15110|98711|21417|14368|216285|14463|21418|18741|20807|20997|224796|17240	http://amigo.geneontology.org/cgi-bin/amigo/term_details?term=GO:0048562
regulation of axonogenesis	Gene Ontology	GO:0050770	34	159	6.92451e-13	1.44078e-11	237860|22418|229715|70083|23999|18212|217715|20351|20350|18039|20315|12561|11858|11816|214968|71653|22368|13841|18208|22439|54712|54713|23945|20346|20348|22415|17756|18844|108151|27279|13131|14810|20807|228357	http://amigo.geneontology.org/cgi-bin/amigo/term_details?term=GO:0050770
neuronal cell body	Gene Ontology	GO:0043025	66	541	8.22106e-13	1.70658e-11	13841|23991|56013|229715|56710|19088|109648|238055|20845|18212|22153|214084|53420|26414|18014|16195|11745|71653|20317|211480|68667|234267|11816|12289|66441|19049|14802|56747|241226|17274|12311|18387|12790|17756|29813|19711|18619|64011|20720|15444|18484|233552|18211|22226|117606|22223|17952|101490|11846|15507|54003|12450|545156|18104|320840|18575|11658|228777|13131|13010|14810|21808|228357|234214|…	http://amigo.geneontology.org/cgi-bin/amigo/term_details?term=GO:0043025
positive regulation of phosphorylation	Gene Ontology	GO:0042327	85	812	9.30362e-13	1.92684e-11	18119|13841|320129|14170|23991|56013|30878|24088|18211|18212|16416|14463|16543|16195|18590|16706|12778|14366|18595|16847|12444|19116|16476|13617|16367|24064|215653|12499|68845|57257|58805|21936|65964|11421|224014|242202|16009|26399|18387|18441|12491|12931|74055|117149|13867|14783|22226|78943|22341|28106|22062|12703|12805|22041|22418|17873|13805|12977|15505|14062|54324|50490|16002|12455|75547|6391…	http://amigo.geneontology.org/cgi-bin/amigo/term_details?term=GO:0042327
calcium ion binding	Gene Ontology	GO:0005509	65	532	1.1533e-12	2.38304e-11	18778|23991|329628|26903|18602|319387|18601|170788|268935|219257|19128|109552|64817|24087|18074|13506|57440|20195|20194|20191|11745|12561|12560|60425|16997|13386|14119|17314|54003|20983|13389|227753|170677|15444|18484|54485|64085|70370|244049|11595|16449|74443|93960|60510|13511|12845|102502|71310|72293|105298|20200|244646|98932|17897|14725|12402|17898|53420|65116|14810|228357|17182|17907|12032|20…	http://amigo.geneontology.org/cgi-bin/amigo/term_details?term=GO:0005509
muscle system process	Gene Ontology	GO:0003012	46	292	1.16213e-12	2.39575e-11	57440|14226|19735|20271|21955|109620|15552|109552|75547|13506|333654|20191|12293|13617|12296|19224|18441|242202|26399|227753|70430|22226|21916|19091|101490|235281|57080|18124|14062|17883|13511|14573|233335|15214|58994|14463|12767|13057|68667|19225|11475|238871|20807|234214|72821|17897	http://amigo.geneontology.org/cgi-bin/amigo/term_details?term=GO:0003012
positive regulation of cell death	Gene Ontology	GO:0010942	66	547	1.28589e-12	2.6448e-11	16331|16476|70186|229595|21944|18124|18211|50873|26399|11783|16453|74747|18119|20378|19016|19242|18793|18854|12822|19225|100102|215653|230379|107392|67991|12801|65964|11421|242202|16009|56338|13841|15958|50490|56847|218772|18611|64294|67603|18201|22062|16362|22035|22418|17873|14062|13435|22410|73246|227753|12578|12684|21808|20181|20680|21418|60599|12575|27279|12167|14810|22337|18104|56532|12124|2…	http://amigo.geneontology.org/cgi-bin/amigo/term_details?term=GO:0010942
Wnt signaling pathway	Gene Ontology	GO:0016055	50	341	1.34404e-12	2.75805e-11	58175|12022|73016|14463|50873|14368|24088|68010|16825|16543|15417|14366|15248|16842|230824|494504|68667|12560|68151|14734|57265|72345|13380|216795|14634|239405|20378|76365|14783|19273|22418|22419|20191|93960|22415|22410|269424|72293|20680|20682|59036|21752|67020|11865|18741|13132|228357|20997|70122|72780	http://amigo.geneontology.org/cgi-bin/amigo/term_details?term=GO:0016055
signal transducer activity	Gene Ontology	GO:0004871	107	1156	1.34905e-12	2.76201e-11	227120|13835|54608|94212|16768|14675|12777|230735|75552|12778|16847|19016|16842|18793|12402|234779|338346|65964|18387|269053|11853|13841|74055|14062|27403|13609|14748|244646|78134|270672|56532|320129|26410|81535|26414|20191|16370|13617|13610|83382|13867|18241|12311|18595|26399|50773|70415|20378|57265|18187|69585|21834|54712|20620|214230|14609|22415|20183|20181|19414|12000|239530|240888|16880|1821…	http://amigo.geneontology.org/cgi-bin/amigo/term_details?term=GO:0004871
multi-organism reproductive process	Gene Ontology	GO:0044703	78	716	1.35569e-12	2.76925e-11	214105|17450|20682|23991|19735|18476|238055|18551|231633|75178|54418|226162|26357|12427|218214|12638|19225|18119|16847|380773|20315|12142|11504|13617|110958|13435|20962|18441|50796|15482|668929|242202|53419|53814|11421|20720|30841|21857|71981|384619|22787|14810|70235|21834|106757|22337|18792|80838|75533|12801|54608|93960|22415|268903|70772|14313|17687|12043|104156|19049|20181|269254|14463|15211|1…	http://amigo.geneontology.org/cgi-bin/amigo/term_details?term=GO:0044703
regulation of catabolic process	Gene Ontology	GO:0009894	55	404	1.46742e-12	2.99066e-11	21944|217410|332397|217379|12894|12801|69299|50873|224997|18458|66887|11783|74747|93960|66498|380773|105689|18854|108089|72345|14734|18752|268291|58805|239528|16009|53814|330863|20720|21857|17772|12499|54418|20128|12578|20620|545622|56424|16367|18126|22418|14609|80708|11816|22410|72293|12683|16396|20682|59036|100102|11865|13010|13132|20588	http://amigo.geneontology.org/cgi-bin/amigo/term_details?term=GO:0009894
cell-cell signaling by wnt	Gene Ontology	GO:0198738	50	342	1.48035e-12	3.01016e-11	58175|12022|73016|14463|50873|14368|24088|68010|16825|16543|15417|14366|15248|16842|230824|494504|68667|12560|68151|14734|57265|72345|13380|216795|14634|239405|20378|76365|14783|19273|22418|22419|20191|93960|22415|22410|269424|72293|20680|20682|59036|21752|67020|11865|18741|13132|228357|20997|70122|72780	http://amigo.geneontology.org/cgi-bin/amigo/term_details?term=GO:0198738
transmembrane transporter activity	Gene Ontology	GO:0022857	85	820	1.49436e-12	3.02631e-11	11829|21355|211480|380701|238076|56322|208890|213053|56325|53945|58246|214084|54338|215113|14619|74102|20540|192140|100434|229699|333182|234267|18669|14412|171209|11732|230779|12293|12289|331004|12638|12296|407790|14802|240638|20271|12790|22368|22784|53814|18671|170441|52076|114584|11957|56315|338365|217265|76257|242126|80979|12043|235281|22041|108115|14609|20191|58869|353169|19414|66333|11974|24…	http://amigo.geneontology.org/cgi-bin/amigo/term_details?term=GO:0022857
epithelial tube morphogenesis	Gene Ontology	GO:0060562	49	330	1.49506e-12	3.02631e-11	18119|20733|18854|22773|207920|14368|14573|11783|18595|14634|21687|16842|230824|20315|329628|13617|15245|24064|14734|20682|54485|225164|22323|13841|30841|239405|18208|57265|18612|20807|22418|14609|13805|20191|15110|98711|16870|104156|12043|20681|14463|21418|12767|16911|12977|216285|18741|22337|20997	http://amigo.geneontology.org/cgi-bin/amigo/term_details?term=GO:0060562
axon	Gene Ontology	GO:0030424	58	444	1.67015e-12	3.37311e-11	19339|320129|23991|56013|319387|109648|18212|22153|214084|22157|217715|17380|18039|109552|16589|18595|71653|107767|18951|20317|105689|234267|14802|19276|233552|12311|18387|22368|20983|18619|64011|15444|319504|18211|18187|22226|117606|22223|101490|23945|20908|20346|12801|14417|15507|11745|269060|23821|20181|269254|12349|232333|11658|13010|14810|21808|235180|18546	http://amigo.geneontology.org/cgi-bin/amigo/term_details?term=GO:0030424
regulation of protein kinase activity	Gene Ontology	GO:0045859	65	539	1.94422e-12	3.91778e-11	13835|217410|23991|56013|19735|19088|117149|16416|12700|16543|18590|14366|12444|19085|19116|106504|67603|24064|54324|24066|215653|68845|65964|11421|224014|242202|114715|26399|12578|50490|74055|97998|13867|22226|78943|19271|22223|22062|12703|399558|22041|22418|17873|12977|11816|14062|15507|15505|12455|75547|19049|114716|74488|14870|12575|13179|13131|110532|13132|21808|11770|270672|18519|56532|18546	http://amigo.geneontology.org/cgi-bin/amigo/term_details?term=GO:0045859
canonical Wnt signaling pathway	Gene Ontology	GO:0060070	39	218	1.97763e-12	3.97614e-11	58175|14463|50873|14368|68010|15417|14366|20378|16842|68667|12560|68151|14734|57265|72345|13380|216795|14634|239405|76365|19273|22418|22419|20191|93960|22415|22410|269424|72293|20680|20682|59036|67020|11865|13132|228357|20997|70122|72780	http://amigo.geneontology.org/cgi-bin/amigo/term_details?term=GO:0060070
positive regulation of programmed cell death	Gene Ontology	GO:0043068	63	513	2.10233e-12	4.21739e-11	16331|16476|70186|229595|21944|18124|18211|50873|26399|11783|16453|18119|20378|19016|19242|18793|18854|12822|19225|100102|215653|230379|107392|67991|12801|65964|11421|242202|16009|56338|13841|15958|50490|56847|218772|18611|64294|67603|18201|22062|22035|22418|17873|14062|22410|73246|227753|12578|12684|21808|20181|20680|21418|60599|12575|27279|12167|14810|22337|18104|56532|12124|227541	http://amigo.geneontology.org/cgi-bin/amigo/term_details?term=GO:0043068
gland development	Gene Ontology	GO:0048732	53	383	2.13319e-12	4.26973e-11	16476|20682|15902|22418|207920|19242|53626|16911|58208|22173|234695|12583|22773|18590|15417|18595|14634|20378|21990|16842|18792|19116|17863|18854|68151|100102|16002|18508|18119|20720|14104|18208|20897|18612|20807|78908|16367|20346|20348|20317|15408|12578|104156|20181|18793|18844|12577|12977|18741|22337|71371|56532|12043	http://amigo.geneontology.org/cgi-bin/amigo/term_details?term=GO:0048732
cellular macromolecule localization	Gene Ontology	GO:0070727	116	1311	2.21821e-12	4.42998e-11	16476|23991|22771|18761|56322|232943|27494|216274|104215|245049|67991|17274|53814|68842|71648|66397|19273|14062|74013|15505|102502|27403|20682|57440|12663|244958|228357|11775|320129|21355|50873|22157|16543|93835|20194|14758|74325|68151|66887|11768|12311|74488|14634|56338|70549|21687|22787|74732|78618|104718|58869|23947|235281|22418|16401|22141|71310|104156|268396|15482|23789|21752|98496|67669|696…	http://amigo.geneontology.org/cgi-bin/amigo/term_details?term=GO:0070727
morphogenesis of a branching structure	Gene Ontology	GO:0001763	39	219	2.23895e-12	4.46145e-11	20733|18854|22418|207920|12767|13805|14573|18590|18595|21687|16842|329628|20315|13617|15245|24064|14734|54485|14634|13841|239405|14025|18612|20807|20346|20348|12977|15408|98711|12043|104156|20181|20681|20682|18844|12142|18741|22337|72780	http://amigo.geneontology.org/cgi-bin/amigo/term_details?term=GO:0001763
extracellular structure organization	Gene Ontology	GO:0043062	37	198	2.34387e-12	4.66013e-11	20733|20682|229595|234695|12051|12814|16416|12843|16948|18595|14758|214685|223838|13805|241226|373864|76293|12491|16997|16917|399558|20289|12824|320078|68169|12822|12845|227753|83560|268396|50706|21418|11595|208177|13010|21808|56532	http://amigo.geneontology.org/cgi-bin/amigo/term_details?term=GO:0043062
apoptotic signaling pathway	Gene Ontology	GO:0097190	64	529	2.53456e-12	5.02809e-11	21944|75533|117198|12925|70186|16476|217356|12051|56532|14573|11783|16453|12778|74747|22035|15248|23856|20315|18793|18854|68845|20254|278304|13867|12211|12124|67991|21936|110175|29813|97998|18611|241494|64294|78943|14049|73689|67338|79201|17428|64058|50873|12189|12824|15507|15505|227753|16691|12684|16905|22062|14463|21808|81535|60599|21752|12575|27279|13143|12167|13132|22337|69660|12043	http://amigo.geneontology.org/cgi-bin/amigo/term_details?term=GO:0097190
transporter activity	Gene Ontology	GO:0005215	99	1043	2.5466e-12	5.0345e-11	11829|238076|56322|170441|20845|20271|667742|11982|11770|218442|71345|227059|53814|18671|242126|72413|56325|108115|20200|104681|269356|27403|244646|380701|19414|73095|21355|211480|213053|238055|58246|214084|54338|14619|229699|333182|20191|234267|407790|12311|12790|22368|11957|353169|22784|14810|58869|235281|53945|14725|240638|215929|67669|50500|14609|215113|55951|74102|192140|100434|12638|18669|1…	http://amigo.geneontology.org/cgi-bin/amigo/term_details?term=GO:0005215
sexual reproduction	Gene Ontology	GO:0019953	72	640	2.54905e-12	5.0345e-11	214105|17450|23991|19735|18476|238055|18551|231633|75178|54418|226162|12427|218214|12638|19225|16847|380773|20315|12142|11504|13617|20962|13435|110958|18441|50796|15482|668929|242202|53814|11421|20720|30841|384619|22787|14810|70235|21834|106757|71981|18792|80838|75533|12801|54608|93960|22415|268903|70772|14313|17687|12043|104156|19049|15211|269254|14463|20682|12767|74354|73679|22092|20681|12167|1…	http://amigo.geneontology.org/cgi-bin/amigo/term_details?term=GO:0019953
secretion by cell	Gene Ontology	GO:0032940	83	800	2.63689e-12	5.19654e-11	27426|19339|71648|11745|56013|30878|18761|12894|18124|50873|18212|214084|24088|53420|12404|14159|12638|109552|17126|14366|16847|19016|18951|14226|20315|68039|68667|18854|60425|18976|245049|107767|68151|18441|17274|22320|18508|378460|20983|12801|12491|276952|20720|94353|18484|21687|100039795|74732|22226|19091|20908|58869|74051|18387|12703|16367|18126|22418|14609|13805|19276|22341|14062|60510|54003…	http://amigo.geneontology.org/cgi-bin/amigo/term_details?term=GO:0032940
endoplasmic reticulum	Gene Ontology	GO:0005783	119	1364	2.65855e-12	5.22771e-11	110006|23991|217379|74559|19711|56325|20271|59005|11982|98711|208211|85308|56088|54197|56747|19276|67305|66397|59012|109672|54325|81535|13010|140703|50762|231510|72168|21355|67091|213053|238055|217356|58246|16706|109552|66889|20194|233246|246179|20191|27388|81500|68151|66256|22787|17252|68552|15958|244958|100039795|54418|78943|22223|56424|14609|52837|50873|380959|19285|12043|14725|13057|11593|239…	http://amigo.geneontology.org/cgi-bin/amigo/term_details?term=GO:0005783
cellular protein localization	Gene Ontology	GO:0034613	115	1300	2.80985e-12	5.51311e-11	16476|23991|22771|18761|56322|232943|27494|216274|104215|245049|67991|17274|53814|68842|71648|66397|19273|14062|74013|15505|102502|27403|20682|57440|12663|244958|228357|11775|320129|21355|50873|22157|16543|93835|20194|14758|74325|68151|66887|11768|12311|74488|14634|56338|70549|21687|22787|74732|78618|104718|58869|23947|235281|22418|16401|22141|71310|104156|268396|15482|23789|21752|98496|67669|696…	http://amigo.geneontology.org/cgi-bin/amigo/term_details?term=GO:0034613
establishment of protein localization	Gene Ontology	GO:0045184	135	1634	3.10371e-12	6.07634e-11	16476|23991|22771|18761|56322|94353|56325|232943|104718|57440|216274|16847|19016|104215|12404|54324|245049|17274|66371|53814|18484|19276|20908|12703|14062|60510|74013|15505|102502|244723|12663|11775|320129|21355|66147|238055|72569|214084|68010|234695|52392|93835|20194|14758|74325|81500|68151|66887|11768|12311|74488|14634|56338|20983|100039795|74732|54418|107767|58869|20341|22418|14609|50873|71310…	http://amigo.geneontology.org/cgi-bin/amigo/term_details?term=GO:0045184
negative regulation of intracellular signal transduction	Gene Ontology	GO:1902532	55	413	3.191e-12	6.23361e-11	75533|117198|23991|14226|19735|50873|21353|52615|12700|109552|12778|74747|19266|246179|20315|18793|106504|24064|24066|215653|16362|11816|16396|14870|11865|74488|114715|29813|330863|20720|71648|17772|97998|67603|19271|22223|22062|12703|399558|20262|277854|15507|15505|192195|12043|114716|105940408|101490|21808|59036|13179|13131|13132|67338|19414	http://amigo.geneontology.org/cgi-bin/amigo/term_details?term=GO:1902532
small GTPase mediated signal transduction	Gene Ontology	GO:0007264	56	426	3.22324e-12	6.28286e-11	16476|27494|73296|52065|19731|19730|109294|75547|12843|219140|16706|232441|104215|18211|13617|24064|54324|11858|11816|330863|17274|213649|224014|320292|11853|22324|19339|276952|353283|140580|74055|18208|67425|19332|20620|75141|20262|104445|14062|73728|213522|14766|110596|105940408|545156|12663|12977|71653|57257|13131|21808|215821|68203|19414|68939|19417	http://amigo.geneontology.org/cgi-bin/amigo/term_details?term=GO:0007264
macromolecular complex assembly	Gene Ontology	GO:0065003	112	1255	3.31043e-12	6.43878e-11	16476|11829|57440|238076|23999|12833|11783|239364|66379|67991|56088|544963|18484|54631|21916|80838|52662|67971|54324|15214|104445|27403|57837|234309|228357|56532|20682|21355|217356|320923|225887|234695|22404|53624|53626|20194|56424|13380|68553|54418|14609|12843|22410|11519|20183|20181|268396|23789|67155|26386|72480|22317|13132|319184|12124|14957|18602|18197|26908|14958|12739|71648|17126|21687|191…	http://amigo.geneontology.org/cgi-bin/amigo/term_details?term=GO:0065003
ossification	Gene Ontology	GO:0001503	49	339	3.56881e-12	6.92628e-11	21418|15902|329628|19242|14609|16478|12833|13654|16195|17534|20750|14104|14634|114584|21990|16842|16905|68667|19225|14734|215653|12311|16009|11647|14119|239405|21834|12043|16449|20289|22418|17936|12824|14758|22415|22410|16002|231633|68431|20681|13609|12571|12977|12167|20682|11732|83453|228357|68713	http://amigo.geneontology.org/cgi-bin/amigo/term_details?term=GO:0001503
ribonucleotide binding	Gene Ontology	GO:0032553	133	1611	4.76699e-12	9.23165e-11	78914|13835|57440|18761|52065|14675|23999|56325|230735|11783|16565|18951|104215|216166|546071|11858|72388|17274|65964|78797|56527|11853|13841|18671|26908|66397|24050|71981|12790|15505|17995|75141|27403|57837|11475|72026|71336|270672|56532|68939|320129|21355|22153|11982|22151|26414|16706|67789|232441|26559|13143|212679|66887|242202|18595|26399|68556|70415|13867|15482|64294|78943|19091|194237|21423…	http://amigo.geneontology.org/cgi-bin/amigo/term_details?term=GO:0032553
positive regulation of neuron projection development	Gene Ontology	GO:0010976	41	248	5.03225e-12	9.72431e-11	19266|14226|19242|229715|70083|18211|23999|50873|18212|217715|14159|18039|20317|20315|12561|11504|68169|11858|11816|330863|18223|22368|20983|20720|18546|18208|71653|12805|22418|12801|22415|15507|545156|269254|320840|27279|20807|235180|18519|216166|227541	http://amigo.geneontology.org/cgi-bin/amigo/term_details?term=GO:0010976
perinuclear region of cytoplasm	Gene Ontology	GO:0048471	61	498	5.18322e-12	9.99445e-11	21944|320129|332397|30878|237082|19088|109648|23999|50873|20983|75547|22173|209558|13426|67800|20750|23991|114584|19016|20317|12402|19242|18752|100102|245049|12799|233552|71653|22320|14417|16538|70415|50490|18484|21687|64294|380773|58869|12043|240028|22041|18126|277854|12450|227753|12684|20200|545156|57440|23789|71648|12977|12575|53420|13131|13010|13132|22337|52331|13057|20262	http://amigo.geneontology.org/cgi-bin/amigo/term_details?term=GO:0048471
regulation of MAPK cascade	Gene Ontology	GO:0043408	67	581	5.46729e-12	1.05195e-10	18119|13841|217410|14170|23991|14463|19735|18211|18212|16416|16543|18590|16706|12778|14366|18595|16847|246179|28106|16476|106504|13617|24064|24066|215653|11816|18441|65964|14870|224014|242202|16009|26399|18387|12491|50490|74055|117149|24088|67603|78943|19271|22223|114715|22062|22041|22418|17873|15505|14062|54324|16002|192195|75547|14175|114716|105940408|13590|27403|59036|21687|29820|66208|16396|1…	http://amigo.geneontology.org/cgi-bin/amigo/term_details?term=GO:0043408
regulation of hormone levels	Gene Ontology	GO:0010817	55	420	5.74649e-12	1.1033e-10	14226|30878|12894|30052|20845|214084|12638|109552|17126|18548|18595|16847|19016|98711|68039|68667|56424|18976|16002|12971|245049|381853|14366|18441|12801|11421|18508|53419|54381|276952|18671|94353|56847|18387|100039795|19276|22226|58869|22320|16367|18126|108115|14609|60510|50873|54003|58994|20681|14725|18575|12167|19224|11865|13132|77974	http://amigo.geneontology.org/cgi-bin/amigo/term_details?term=GO:0010817
synapse	Gene Ontology	GO:0045202	77	726	6.23155e-12	1.19387e-10	58175|320129|56013|19242|18761|19088|109648|20720|50873|224997|214084|53420|22157|26414|23959|17380|109552|244723|64085|107767|18951|14417|234214|14470|68404|14802|12404|15507|55983|245049|72160|19276|18441|17274|18387|225164|20983|69993|18619|64011|70549|15444|319504|14025|13867|22784|14810|432763|20908|24050|23945|399558|20649|53945|77531|18212|14062|60510|17756|11519|271849|545156|74732|50706|…	http://amigo.geneontology.org/cgi-bin/amigo/term_details?term=GO:0045202
heart process	Gene Ontology	GO:0003015	33	165	7.27207e-12	1.39024e-10	57440|14226|30878|19735|20271|109620|109552|13506|333654|20191|15200|12293|12296|11421|242202|26399|75547|22226|21834|19091|235281|20346|14609|12289|13511|15214|14463|12767|68667|238871|21808|72821|17897	http://amigo.geneontology.org/cgi-bin/amigo/term_details?term=GO:0003015
transmembrane transport	Gene Ontology	GO:0055085	85	848	7.41321e-12	1.4142e-10	11829|21355|14226|229715|56322|208890|213053|56325|58246|214084|54338|16416|55951|20540|192140|229699|109552|18669|14167|114584|171209|11732|20191|211480|107375|12293|59020|13617|12638|12296|100102|12289|234779|238076|53945|240638|20271|18387|12790|71345|22368|22784|53814|18671|170441|52076|331004|11957|56315|338365|19091|242126|545622|12043|21808|235281|15552|14609|58869|14062|353169|80979|11974…	http://amigo.geneontology.org/cgi-bin/amigo/term_details?term=GO:0055085
extracellular matrix organization	Gene Ontology	GO:0030198	36	197	8.11612e-12	1.545e-10	20733|20682|229595|234695|12051|12814|16416|12843|16948|18595|14758|214685|223838|13805|241226|373864|76293|12491|16997|16917|399558|20289|12824|320078|68169|12822|12845|227753|268396|50706|21418|11595|208177|13010|21808|56532	http://amigo.geneontology.org/cgi-bin/amigo/term_details?term=GO:0030198
hydrolase activity, acting on ester bonds	Gene Ontology	GO:0016788	72	658	8.25569e-12	1.56823e-10	19263|16331|54608|81535|237860|19266|329384|18476|433323|77622|75178|229791|114663|23959|13423|17772|218294|234779|227399|18575|67603|100163|27226|78390|12799|19276|233552|67676|224860|242202|239528|50773|11647|216152|16891|226791|18778|74055|14104|19273|19212|78943|71726|66132|57319|14049|19271|545622|101490|23945|27052|227120|19270|75778|19281|26897|269060|209558|58994|229504|69274|71887|107227…	http://amigo.geneontology.org/cgi-bin/amigo/term_details?term=GO:0016788
camera-type eye development	Gene Ontology	GO:0043010	43	276	8.64205e-12	1.63815e-10	16476|20682|19242|114142|18212|14634|58208|22157|12964|18595|216274|218772|230824|12677|234267|18741|54485|18508|12790|14366|333654|30841|56847|20897|21916|98711|16917|64379|16449|14609|239250|22141|20664|16870|21417|20181|20681|21418|12577|26386|12167|544696|20807	http://amigo.geneontology.org/cgi-bin/amigo/term_details?term=GO:0043010
muscle structure development	Gene Ontology	GO:0061061	64	546	8.69991e-12	1.64563e-10	114142|57265|12814|75547|13654|109620|22062|54485|24087|244723|18595|218772|16842|71371|20315|16905|234214|242620|16002|76365|241226|13380|171170|16009|70417|50490|54631|20897|13867|56702|21916|19091|22223|117606|16691|21808|20289|22418|14609|13805|20191|17772|15110|22410|58522|15214|21417|22439|57266|20181|20681|14463|13609|20682|67155|12224|11865|11459|18741|20807|12043|20997|17907|17897	http://amigo.geneontology.org/cgi-bin/amigo/term_details?term=GO:0061061
RNA polymerase II regulatory region DNA binding	Gene Ontology	GO:0001012	61	505	8.75089e-12	1.65178e-10	16476|13661|22773|381319|22771|13798|114142|16917|271305|16478|11568|58208|13654|52615|17126|14634|15223|218772|19016|21425|16842|71371|12142|17863|21406|15110|58805|50796|18508|53626|67991|30841|64406|14025|76365|229542|18612|22780|54713|22062|16362|17428|20289|12022|18124|20997|20664|104156|20181|20681|14463|21418|20183|230587|216285|12224|18741|20807|13170|20588|18519	http://amigo.geneontology.org/cgi-bin/amigo/term_details?term=GO:0001012
regulation of cellular component size	Gene Ontology	GO:0032535	46	313	9.80575e-12	1.84699e-10	237860|22418|18844|234695|22351|23999|217715|20351|20350|11829|18039|68576|20315|12561|11858|11816|54631|71653|544963|22323|22368|13841|227753|214968|18208|97998|22226|21916|22439|54712|80979|22062|23945|20346|20348|11519|22415|102502|104445|215280|23789|108151|27279|54418|20807|65970	http://amigo.geneontology.org/cgi-bin/amigo/term_details?term=GO:0032535
positive regulation of apoptotic process	Gene Ontology	GO:0043065	61	508	1.09178e-11	2.05214e-10	16331|16476|70186|229595|21944|18124|50873|26399|11783|16453|18119|20378|19016|19242|18793|18854|12822|19225|100102|215653|230379|107392|67991|12801|65964|11421|242202|16009|56338|13841|15958|50490|56847|218772|18611|64294|67603|18201|22062|22035|22418|17873|14062|22410|73246|227753|12578|12684|21808|20181|20680|21418|60599|27279|12167|14810|22337|18104|56532|12124|227541	http://amigo.geneontology.org/cgi-bin/amigo/term_details?term=GO:0043065
regulation of blood circulation	Gene Ontology	GO:1903522	37	211	1.20944e-11	2.26853e-10	57440|14226|30878|19735|20271|109620|12638|109552|13506|11689|15200|12293|12296|18441|242202|22226|21834|19091|235281|18126|20346|14609|20191|14062|12289|13511|15214|72821|14463|12000|68667|19225|19224|238871|21808|18519|17897	http://amigo.geneontology.org/cgi-bin/amigo/term_details?term=GO:1903522
regulation of immune system process	Gene Ontology	GO:0002682	95	1014	1.38147e-11	2.58579e-10	16476|94212|15902|23991|378460|16768|18761|56325|109594|12778|102103|19016|16842|215653|227059|18671|66873|16678|19271|12703|74013|15505|117149|20682|18669|12142|12263|56532|21355|105653|16416|234695|53624|15223|13143|17863|12509|13617|12258|80285|242202|56048|21687|57266|22780|22418|16401|12043|16396|227541|16331|19266|12630|24088|14634|234779|102626|68667|16002|21936|11421|224860|21950|20128|66…	http://amigo.geneontology.org/cgi-bin/amigo/term_details?term=GO:0002682
nuclear part	Gene Ontology	GO:0044428	201	2853	1.43668e-11	2.68351e-10	16476|330627|15902|23991|22771|20678|16478|54418|27494|19016|16842|29861|76804|98496|21406|21400|54324|73124|20962|12799|67991|17274|668929|229542|237082|384619|67676|21916|69870|99382|226180|74016|268903|15110|15505|15214|20200|20681|14463|20682|12663|76261|72693|13010|117149|20997|11775|231866|207920|217356|100434|16543|12575|218294|11689|230824|209011|241289|13617|56424|209200|80285|66208|1731…	http://amigo.geneontology.org/cgi-bin/amigo/term_details?term=GO:0044428
cytoskeletal protein binding	Gene Ontology	GO:0008092	77	740	1.44321e-11	2.69008e-10	15505|53318|237860|216961|19735|12767|56226|14609|22351|23999|50873|232943|320923|668303|21955|22157|16582|14159|16565|13426|14201|237222|208846|235431|11816|12296|227753|19201|245049|57778|17274|71653|224014|17883|22323|215280|19339|102502|70549|15444|319504|54631|233335|67425|56315|21916|19016|72205|545622|20649|18126|237930|544963|80708|67971|12289|17756|19281|73689|23947|11519|20200|20271|131…	http://amigo.geneontology.org/cgi-bin/amigo/term_details?term=GO:0008092
transmembrane receptor protein serine/threonine kinase signaling pathway	Gene Ontology	GO:0007178	43	281	1.45026e-11	2.6976e-10	16476|72693|14119|13805|14573|68010|12843|22041|16419|18119|16842|17126|18854|56424|70673|14734|241226|50796|170676|78558|13380|53618|69585|21808|240028|68431|20289|22418|52662|20191|14313|12683|21417|15211|14463|13590|27528|12167|13132|83453|228357|20997|68939	http://amigo.geneontology.org/cgi-bin/amigo/term_details?term=GO:0007178
extracellular matrix component	Gene Ontology	GO:0044420	27	112	1.50922e-11	2.80146e-10	329872|225392|14119|16763|12814|18074|373864|13179|20317|16780|11504|19242|76293|230316|21857|18208|12496|16774|16775|22041|12824|12843|12822|210530|11595|13010|21808	http://amigo.geneontology.org/cgi-bin/amigo/term_details?term=GO:0044420
cytosol	Gene Ontology	GO:0005829	113	1307	1.61864e-11	2.99834e-10	16476|15902|217379|20845|104718|22173|11783|16370|216274|19016|234779|78797|11853|75547|18484|24050|277854|15505|20200|60599|67603|11770|56532|19417|320129|19201|18476|50873|22157|12583|114606|11689|17863|58805|242202|68556|70415|56048|15482|216991|12444|22223|58869|73689|18104|23945|14609|22141|12043|23789|22092|83768|13131|67669|50500|16331|18212|12638|109552|14634|68576|227399|68667|18854|6633…	http://amigo.geneontology.org/cgi-bin/amigo/term_details?term=GO:0005829
morphogenesis of a branching epithelium	Gene Ontology	GO:0061138	36	203	1.72247e-11	3.18408e-10	20733|18854|22418|207920|18844|13805|14573|18590|18595|21687|16842|329628|20315|13617|15245|24064|14734|54485|14634|239405|18612|20807|20346|20348|12977|15408|98711|12043|104156|20181|20681|20682|12767|18741|22337|72780	http://amigo.geneontology.org/cgi-bin/amigo/term_details?term=GO:0061138
locomotory behavior	Gene Ontology	GO:0007626	37	214	1.73577e-11	3.19545e-10	15902|22771|56226|319387|50873|109294|214084|26414|14366|16847|12444|20238|20315|12799|13798|18387|29813|18619|56747|70430|56847|21916|22223|54713|101490|214230|239250|14167|244723|104156|75141|15211|320840|16917|12661|13131|14810	http://amigo.geneontology.org/cgi-bin/amigo/term_details?term=GO:0007626
developmental growth involved in morphogenesis	Gene Ontology	GO:0060560	37	214	1.73577e-11	3.19545e-10	22418|23999|50873|217715|20351|20350|98711|20315|12561|68404|24064|11858|11816|214968|71653|22368|20983|13841|18208|14025|18187|54712|23945|20346|20348|12977|93960|22415|16870|13193|50706|13609|20682|18844|108151|27279|20807	http://amigo.geneontology.org/cgi-bin/amigo/term_details?term=GO:0060560
RNA polymerase II regulatory region sequence-specific DNA binding	Gene Ontology	GO:0000977	60	501	1.77466e-11	3.26034e-10	16476|13661|22773|381319|22771|13798|114142|16917|271305|16478|11568|58208|13654|52615|17126|14634|15223|218772|21425|16842|71371|12142|17863|21406|15110|58805|50796|18508|53626|67991|30841|64406|14025|76365|229542|18612|22780|54713|22062|16362|17428|20289|12022|18124|20997|20664|104156|20181|20681|14463|21418|20183|230587|216285|12224|18741|20807|13170|20588|18519	http://amigo.geneontology.org/cgi-bin/amigo/term_details?term=GO:0000977
cytoplasmic, membrane-bounded vesicle	Gene Ontology	GO:0016023	74	700	1.85096e-11	3.39356e-10	58175|54608|71648|27494|26903|12767|19711|66147|20720|50873|18551|214084|16416|53420|100102|22173|93835|12638|16541|17380|57440|54418|380773|18951|14417|11745|74325|12653|57778|68151|18976|245049|18241|19276|17274|12311|22320|20983|74051|70415|64011|18778|30052|18484|20254|68861|22787|22784|14810|19091|20908|240667|19339|101490|22041|107767|22317|19332|60510|53419|11519|21808|15211|74732|117149|1…	http://amigo.geneontology.org/cgi-bin/amigo/term_details?term=GO:0016023
negative regulation of cellular component movement	Gene Ontology	GO:0051271	39	237	1.8688e-11	3.41926e-10	13835|54608|20346|19242|60599|20733|20348|20351|20350|52392|18119|13179|20317|20315|28010|67254|13805|11816|214968|16009|21857|54485|19273|19270|19271|19091|12043|22418|52662|22415|14766|105940408|23789|108151|11595|13134|208177|110532|20807	http://amigo.geneontology.org/cgi-bin/amigo/term_details?term=GO:0051271
developmental cell growth	Gene Ontology	GO:0048588	35	193	1.89969e-11	3.46867e-10	22418|23999|50873|217715|20351|20350|20315|12561|68404|11858|11816|214968|71653|22368|20983|13841|18208|14025|18187|19091|54712|23945|20346|20348|22415|16870|13193|14463|20682|18844|108151|27279|50706|20807|234214	http://amigo.geneontology.org/cgi-bin/amigo/term_details?term=GO:0048588
purine ribonucleotide binding	Gene Ontology	GO:0032555	130	1596	1.94361e-11	3.54164e-10	78914|13835|57440|18761|52065|14675|23999|56325|230735|11783|16565|18951|104215|216166|546071|11858|72388|17274|65964|56527|11853|13841|18671|26908|66397|24050|71981|12790|15505|75141|27403|57837|11475|72026|71336|270672|56532|68939|320129|21355|22153|11982|22151|26414|16706|67789|232441|26559|13143|212679|66887|242202|18595|26399|68556|70415|13867|15482|64294|78943|19091|194237|214230|20620|2175…	http://amigo.geneontology.org/cgi-bin/amigo/term_details?term=GO:0032555
heart contraction	Gene Ontology	GO:0060047	32	162	1.99485e-11	3.62762e-10	57440|14226|30878|19735|20271|109620|109552|13506|333654|20191|15200|12293|12296|11421|242202|26399|22226|21834|19091|235281|20346|14609|12289|13511|15214|14463|12767|68667|238871|21808|72821|17897	http://amigo.geneontology.org/cgi-bin/amigo/term_details?term=GO:0060047
response to organonitrogen compound	Gene Ontology	GO:0010243	60	503	2.05335e-11	3.72643e-10	16476|22410|238871|18761|319387|12801|18211|16478|12833|214084|24088|13654|217715|12700|12583|12638|16370|18595|68576|19016|20191|98496|13617|100102|16002|18752|338346|17274|234779|245670|269053|12790|18387|20702|14810|14783|16362|12703|16449|16367|12189|18124|11991|12843|18212|13435|13436|12578|235344|21417|19049|545156|12043|232333|20682|12000|12349|104215|20588|18519	http://amigo.geneontology.org/cgi-bin/amigo/term_details?term=GO:0010243
establishment of localization in cell	Gene Ontology	GO:0051649	121	1447	2.18687e-11	3.96071e-10	16476|23991|22771|18761|56322|94353|232943|59005|68151|57440|216274|16847|234779|245049|668929|66371|53814|75547|71648|384619|19276|72293|66397|14062|60510|74013|12663|14573|11775|320129|21355|72569|214084|16416|68010|16543|13426|14758|74325|13617|60425|66887|11768|18241|22787|14634|56338|20983|68861|15482|74732|22223|58869|73689|16401|71310|269642|13132|67669|58175|14226|73296|18212|668303|24088…	http://amigo.geneontology.org/cgi-bin/amigo/term_details?term=GO:0051649
negative regulation of locomotion	Gene Ontology	GO:0040013	39	239	2.33655e-11	4.22325e-10	13835|54608|20346|19242|60599|20733|20348|20351|20350|52392|18119|13179|20317|20315|28010|67254|13805|11816|214968|16009|21857|54485|19273|19270|19271|19091|12043|22418|52662|22415|14766|105940408|23789|108151|11595|13134|208177|110532|20807	http://amigo.geneontology.org/cgi-bin/amigo/term_details?term=GO:0040013
cell cycle	Gene Ontology	GO:0007049	111	1286	2.70306e-11	4.86947e-10	16476|15902|23991|18761|16478|18014|51869|102103|18951|98496|216166|16848|215653|110958|67991|50796|65964|668929|66371|11853|18671|384619|24050|71981|18003|68431|14748|60599|67077|20682|26410|12427|22404|53626|218294|17863|30939|58805|56338|57752|70415|18611|78943|20620|545622|17428|22418|17873|22410|12455|77622|12043|12450|16362|69274|21752|14726|22092|13134|68549|57749|73679|12444|28010|18854|2…	http://amigo.geneontology.org/cgi-bin/amigo/term_details?term=GO:0007049
response to wounding	Gene Ontology	GO:0009611	50	374	2.70496e-11	4.86947e-10	16948|16476|54608|14226|26903|18761|12767|226101|14368|16416|234695|18590|12258|18039|18595|114584|230824|18792|68169|11816|270152|18441|213649|208177|12491|19128|20720|12496|77889|19091|19271|101490|22418|14609|14062|15507|22410|15200|227753|21808|279028|12043|14463|23789|98932|14726|27279|14573|20807|224794	http://amigo.geneontology.org/cgi-bin/amigo/term_details?term=GO:0009611
purine nucleotide binding	Gene Ontology	GO:0017076	130	1605	2.74703e-11	4.93528e-10	78914|13835|57440|18761|52065|14675|23999|56325|230735|11783|16565|18951|104215|216166|546071|11858|72388|17274|65964|56527|11853|13841|18671|26908|66397|24050|71981|12790|15505|75141|27403|57837|11475|72026|71336|270672|56532|68939|320129|21355|22153|11982|22151|26414|16706|67789|232441|26559|13143|212679|66887|242202|18595|26399|68556|70415|13867|15482|64294|78943|19091|194237|214230|20620|2175…	http://amigo.geneontology.org/cgi-bin/amigo/term_details?term=GO:0017076
substrate-specific transporter activity	Gene Ontology	GO:0022892	86	888	2.82659e-11	5.06803e-10	11829|238076|56322|170441|20845|20271|667742|11982|218442|71345|227059|53814|242126|72413|56325|108115|20200|104681|269356|27403|244646|53945|19414|73095|21355|211480|213053|238055|58246|214084|54338|229699|333182|20191|234267|407790|12311|12790|22368|11957|353169|22784|14810|58869|235281|14609|240638|67669|215113|55951|74102|192140|100434|12638|114584|171209|230779|68667|66333|11816|269717|33100…	http://amigo.geneontology.org/cgi-bin/amigo/term_details?term=GO:0022892
organelle lumen	Gene Ontology	GO:0043233	194	2749	2.99575e-11	5.3499e-10	16476|330627|15902|23991|22771|19711|64660|20845|16478|54418|212679|107767|76804|98496|21406|21400|54324|73124|20962|67991|56088|668929|229542|237082|384619|19276|67676|66400|69870|99382|226180|74016|268903|15110|15505|15214|353242|14463|57837|12663|234309|76261|72693|117149|20997|11775|231866|20682|207920|238055|100434|16543|12575|218294|11689|230824|209011|241289|545725|56424|209200|66887|80285…	http://amigo.geneontology.org/cgi-bin/amigo/term_details?term=GO:0043233
membrane-enclosed lumen	Gene Ontology	GO:0031974	194	2749	2.99575e-11	5.3499e-10	16476|330627|15902|23991|22771|19711|64660|20845|16478|54418|212679|107767|76804|98496|21406|21400|54324|73124|20962|67991|56088|668929|229542|237082|384619|19276|67676|66400|69870|99382|226180|74016|268903|15110|15505|15214|353242|14463|57837|12663|234309|76261|72693|117149|20997|11775|231866|20682|207920|238055|100434|16543|12575|218294|11689|230824|209011|241289|545725|56424|209200|66887|80285…	http://amigo.geneontology.org/cgi-bin/amigo/term_details?term=GO:0031974
regulation of Wnt signaling pathway	Gene Ontology	GO:0030111	37	219	3.12668e-11	5.57259e-10	58175|12022|50873|14368|24088|68010|16543|14634|15248|16842|494504|68667|68151|14734|72345|13380|239405|20378|76365|14783|22418|22419|93960|22415|22410|269424|72293|20680|20682|59036|21752|67020|11865|13132|228357|70122|72780	http://amigo.geneontology.org/cgi-bin/amigo/term_details?term=GO:0030111
negative regulation of catalytic activity	Gene Ontology	GO:0043086	65	579	3.20864e-11	5.7073e-10	13835|20733|27494|56013|19735|30052|67701|50873|24064|268930|12700|12258|14870|68576|19016|16842|19085|18793|241289|106504|19088|12211|14734|24066|21808|68845|16847|12801|215821|74488|114715|19276|53814|20720|15444|21857|110532|14226|97998|20702|18546|19271|22223|22062|12703|399558|17873|11816|15507|216795|74213|12578|19049|114716|18104|27403|14428|12575|13179|13010|67603|67338|11770|18519|69660	http://amigo.geneontology.org/cgi-bin/amigo/term_details?term=GO:0043086
cell surface receptor signaling pathway involved in cell-cell signaling	Gene Ontology	GO:1905114	52	402	3.23926e-11	5.75033e-10	58175|12022|73016|14463|50873|14368|24088|68010|16825|16543|15417|14366|15248|16842|230824|494504|20238|68667|12560|68151|14734|57265|72345|13380|216795|14634|239405|20378|76365|13132|14783|19273|22418|22419|20191|93960|22415|22410|269424|72293|20680|20682|59036|21752|67020|11865|18741|14810|228357|20997|70122|72780	http://amigo.geneontology.org/cgi-bin/amigo/term_details?term=GO:1905114
response to nitrogen compound	Gene Ontology	GO:1901698	66	595	3.61217e-11	6.39963e-10	16476|22410|18761|319387|12801|18211|19368|16478|12833|214084|24088|13654|21752|12700|12583|12638|16370|18595|13436|68576|19016|20191|104215|13617|100102|16002|18752|338346|17274|234779|245670|269053|12790|239528|14866|98496|14863|18387|20702|238871|14783|16362|12703|16449|16367|12189|18124|11991|12843|18212|13435|74013|12578|235344|21417|19049|545156|12043|232333|20682|12000|12349|14810|20588|18…	http://amigo.geneontology.org/cgi-bin/amigo/term_details?term=GO:1901698
mesenchymal cell differentiation	Gene Ontology	GO:0048762	33	177	3.73552e-11	6.60508e-10	20682|14170|22418|52662|14573|68010|20351|20350|17126|208177|20378|16842|98711|18793|13617|13805|72345|214968|18508|18187|12043|16449|20346|14609|20348|15214|20681|21418|108151|216285|18741|13132|21808	http://amigo.geneontology.org/cgi-bin/amigo/term_details?term=GO:0048762
gliogenesis	Gene Ontology	GO:0042063	39	244	4.04295e-11	7.13457e-10	14176|20682|15902|19242|70083|20678|18212|24088|13654|217715|12977|16195|14634|19016|16842|494504|67254|12799|18441|18508|13389|20720|18991|13867|19271|22062|22041|17936|20238|14766|104156|13193|12571|12767|21752|23966|20681|13131|21808	http://amigo.geneontology.org/cgi-bin/amigo/term_details?term=GO:0042063
positive regulation of protein phosphorylation	Gene Ontology	GO:0001934	78	773	4.09294e-11	7.20856e-10	18119|13841|320129|14170|23991|56013|14463|24088|18211|18212|16416|16543|16195|18590|16706|12778|14366|18595|16847|12444|19116|16476|13617|24064|215653|68845|18441|21936|65964|11421|224014|242202|16009|26399|18387|12491|12931|74055|117149|13867|22226|78943|22341|28106|22062|12703|12805|22041|22418|17873|13805|12977|15505|14062|54324|50490|16002|12455|75547|63913|14175|170720|27403|18793|12767|216…	http://amigo.geneontology.org/cgi-bin/amigo/term_details?term=GO:0001934
gamete generation	Gene Ontology	GO:0007276	60	513	4.20483e-11	7.39108e-10	214105|17450|23991|19735|18476|238055|18551|231633|226162|12427|218214|12638|19225|380773|20315|12142|11504|18792|20962|110958|50796|668929|242202|53814|11421|30841|384619|15482|54418|70235|106757|71981|80838|75533|54608|93960|22415|268903|13435|14313|17687|104156|12043|269254|14463|20682|12767|74354|73679|22092|20681|12167|11865|57749|18417|78784|70772|67077|12124|103554	http://amigo.geneontology.org/cgi-bin/amigo/term_details?term=GO:0007276
regulation of system process	Gene Ontology	GO:0044057	54	432	4.33376e-11	7.60277e-10	57440|22226|30878|19735|18124|20271|75547|109620|12638|109552|23966|13506|11689|15200|12293|12296|18976|14226|18441|54631|22320|242202|21955|238871|21834|58869|18387|23945|235281|22041|57080|20346|14609|20191|14062|12289|13511|53419|15214|72821|21808|14463|12000|13057|68667|19225|19224|26357|13132|20807|19091|18519|17897|18126	http://amigo.geneontology.org/cgi-bin/amigo/term_details?term=GO:0044057
protein homodimerization activity	Gene Ontology	GO:0042803	72	685	4.39626e-11	7.69732e-10	231691|16476|18854|21355|114142|18211|56325|18212|14573|16825|22173|114663|67800|17126|18590|14366|20194|18951|320078|105689|21406|68404|56424|242620|12404|21808|11816|270152|14866|67991|50796|110175|66371|18595|54381|70415|56847|76365|14863|229905|78943|21834|22780|19091|23947|101490|23945|244579|18126|18124|13805|12977|15110|12971|80979|15214|12683|11519|20200|12043|216285|117149|14104|21752|23…	http://amigo.geneontology.org/cgi-bin/amigo/term_details?term=GO:0042803
intracellular organelle lumen	Gene Ontology	GO:0070013	193	2744	4.41591e-11	7.71662e-10	16476|330627|15902|23991|22771|19711|64660|20845|16478|54418|212679|107767|76804|98496|21406|21400|54324|73124|20962|67991|56088|668929|229542|237082|384619|19276|67676|66400|69870|99382|226180|74016|268903|15110|15505|15214|353242|14463|57837|12663|234309|76261|72693|20682|117149|20997|11775|231866|12571|207920|100434|16543|12575|218294|11689|230824|209011|241289|545725|56424|209200|66887|80285|…	http://amigo.geneontology.org/cgi-bin/amigo/term_details?term=GO:0070013
cytoskeletal part	Gene Ontology	GO:0044430	105	1200	4.62231e-11	8.06156e-10	15902|23991|16331|53311|232943|16565|74665|27494|216274|102747|104215|21400|17274|544963|15505|75547|384619|16678|21916|17152|67971|18003|102502|65970|231866|56226|72569|22153|320923|22151|268481|234695|13426|14201|17907|208846|226180|70415|18611|20620|23947|18951|14609|232933|73689|11519|268396|23789|17897|22092|13131|11459|192657|58175|668303|109620|14634|237222|21687|11816|71653|17883|215280|2…	http://amigo.geneontology.org/cgi-bin/amigo/term_details?term=GO:0044430
protein kinase binding	Gene Ontology	GO:0019901	62	543	4.88607e-11	8.50499e-10	58175|94212|23991|56013|13835|19088|23999|50873|24064|117149|20271|217410|109620|16706|14870|12444|20191|19085|19116|12402|106504|12296|68845|58805|17274|11421|18508|114715|26399|18212|18484|14025|18611|239463|19271|19091|22062|12703|16367|18126|208994|18124|14869|15507|54003|12455|12578|83560|271849|114716|13193|14463|20682|59036|235180|11475|57749|67338|228357|18519|20324|19417	http://amigo.geneontology.org/cgi-bin/amigo/term_details?term=GO:0019901
nitrogen compound transport	Gene Ontology	GO:0071705	66	602	5.68002e-11	9.86779e-10	21355|14226|30878|381853|12894|94353|56325|58246|214084|14573|20540|93835|100434|12638|109552|17126|14412|19016|14758|20315|68667|59020|13617|66441|245049|240638|18441|12801|22320|18508|53814|276952|22226|237082|16847|24088|100039795|19276|56315|22439|76257|58869|18387|218442|16367|18126|108115|14609|215113|230779|210027|60510|74013|12971|246049|50873|58994|232333|269642|12349|18575|19224|11865|1…	http://amigo.geneontology.org/cgi-bin/amigo/term_details?term=GO:0071705
ear development	Gene Ontology	GO:0043583	34	191	5.69419e-11	9.87324e-10	20682|329628|12814|229791|18014|14634|20378|230824|24064|57265|320398|29817|241226|110796|15444|56847|18208|20897|76365|57266|12043|16449|22418|18124|12824|239250|98711|380959|15214|21417|14368|21418|224796|16918	http://amigo.geneontology.org/cgi-bin/amigo/term_details?term=GO:0043583
negative regulation of growth	Gene Ontology	GO:0045926	37	225	6.2003e-11	1.073e-09	13841|20346|24088|20351|20350|24087|232441|20378|19016|18854|14734|15586|214968|12491|20720|18208|14025|19271|70925|22062|22418|14609|20348|93960|22415|12578|170742|12043|117149|68755|71254|67155|108151|12575|13132|21808|54394	http://amigo.geneontology.org/cgi-bin/amigo/term_details?term=GO:0045926
single-organism membrane organization	Gene Ontology	GO:0044802	69	647	6.28969e-11	1.08637e-09	71648|23991|329628|26903|56322|170788|50873|226101|104718|14573|22157|227753|12767|93835|19266|20194|16905|67020|104215|19242|60425|12296|22141|21808|11816|12799|18441|17274|12311|22320|74488|71345|20983|53420|19339|226791|15444|319504|98496|74732|19332|66400|20908|14049|73689|59020|235281|16401|229801|80708|75778|60510|74013|102502|71310|72293|104156|545156|12043|268396|27403|57440|71254|57257|2…	http://amigo.geneontology.org/cgi-bin/amigo/term_details?term=GO:0044802
kinase binding	Gene Ontology	GO:0019900	66	604	6.45463e-11	1.11271e-09	58175|94212|23991|56013|13835|19088|18211|23999|50873|24064|117149|20271|217410|109620|16706|14870|12444|20191|19085|19116|12402|106504|56424|12296|68845|58805|17274|11421|18508|114715|26399|12578|15444|18484|14025|18611|239463|18212|19271|19091|22062|12703|16367|18126|208994|18124|14869|15507|54003|12455|75547|83560|271849|114716|13193|14463|20682|59036|235180|11475|57749|67338|228357|18519|2032…	http://amigo.geneontology.org/cgi-bin/amigo/term_details?term=GO:0019900
anterior/posterior pattern specification	Gene Ontology	GO:0009952	35	203	6.48092e-11	1.11509e-09	58175|22773|22418|13797|13798|16848|15417|17126|18119|237222|16842|68151|14734|13380|18508|225164|14634|13389|110796|30841|76365|84653|68713|12022|20348|22415|54713|15214|13590|216285|14463|20807|20997|70122|16825	http://amigo.geneontology.org/cgi-bin/amigo/term_details?term=GO:0009952
organonitrogen compound metabolic process	Gene Ontology	GO:1901564	130	1628	6.53627e-11	1.12246e-09	78914|20442|74559|30052|20449|215493|216274|98496|53814|20450|20451|64660|18484|230379|240028|229905|108115|109778|54325|53419|279028|15211|27403|14748|50773|22271|244958|73095|212167|231691|75533|81535|329384|50873|11568|15444|107375|12583|17380|67789|18548|21990|212679|13617|93683|15586|58805|12311|232078|242202|11957|68556|109652|58865|57265|19193|22226|218442|22418|211253|13435|13436|20181|18…	http://amigo.geneontology.org/cgi-bin/amigo/term_details?term=GO:1901564
ion homeostasis	Gene Ontology	GO:0050801	65	591	7.03448e-11	1.2057e-09	74051|18854|14226|14609|213053|217356|15552|20271|16416|14428|16195|12777|12638|109552|16453|18595|13179|20191|68039|12293|14167|13617|66333|234779|57265|11816|18441|12311|22784|12491|56315|331004|240660|76459|238871|69585|19091|70358|22439|80979|12043|235281|22041|208890|14062|19332|53419|227059|21808|58994|269356|381853|68027|14748|12000|50500|12349|68667|14704|13609|14810|22337|53945|72821|130…	http://amigo.geneontology.org/cgi-bin/amigo/term_details?term=GO:0050801
membrane organization	Gene Ontology	GO:0061024	74	724	7.6215e-11	1.30381e-09	19339|71648|23991|329628|26903|56322|170788|50873|83382|226101|104718|14573|22157|227753|12767|93835|19266|20194|19016|16905|67020|104215|19242|60425|12296|22141|21808|11816|12799|18441|17274|12311|22320|74488|71345|20983|53420|12491|226791|15444|319504|98496|20877|74732|19332|66400|20908|14049|73689|59020|235281|16401|229801|80708|75778|60510|74013|102502|71310|72293|104156|545156|12043|268396|2…	http://amigo.geneontology.org/cgi-bin/amigo/term_details?term=GO:0061024
reproductive structure development	Gene Ontology	GO:0048608	49	374	8.00497e-11	1.3668e-09	18119|20733|20682|20346|73296|18211|217715|14366|73679|19016|21425|16842|98711|19116|11504|19225|16848|12211|54427|50796|668929|18595|20720|170676|20897|15214|12043|22418|16401|20317|15408|268903|15110|14313|16691|14766|16875|20181|20681|14463|18793|12577|12124|12142|12167|71371|17240|50500|72780	http://amigo.geneontology.org/cgi-bin/amigo/term_details?term=GO:0048608
actin cytoskeleton organization	Gene Ontology	GO:0030036	58	495	8.30731e-11	1.41549e-09	53318|237860|27494|13835|18761|234695|22351|23999|50873|16416|227753|14159|18590|14201|16419|18595|15223|20194|208846|14758|230824|104215|216961|54324|21808|56226|57778|54631|213649|544963|22323|215280|75547|235431|50490|18484|384619|71653|21916|12043|22041|11519|170484|208177|102502|16691|104445|23920|13609|23789|21687|320365|140580|11459|54418|20807|234214|65970	http://amigo.geneontology.org/cgi-bin/amigo/term_details?term=GO:0030036
chromatin binding	Gene Ontology	GO:0003682	55	454	8.32174e-11	1.41549e-09	14957|330627|244579|16476|271305|94353|53626|228911|14958|13654|16825|52615|18014|17126|14634|75178|19016|16842|230824|209011|76804|69928|50796|668929|18508|20682|214855|110796|229542|21834|54713|22062|17428|70103|12189|235441|11991|20238|13435|13436|12455|192195|16870|21417|20181|14463|21418|67155|64817|12142|18741|20807|20588|18519|27274	http://amigo.geneontology.org/cgi-bin/amigo/term_details?term=GO:0003682
regulation of heart contraction	Gene Ontology	GO:0008016	28	132	8.50194e-11	1.44339e-09	57440|14226|30878|19735|20271|109620|109552|13506|20191|15200|12293|12296|242202|22226|21834|19091|235281|20346|14609|12289|13511|15214|14463|68667|238871|21808|72821|17897	http://amigo.geneontology.org/cgi-bin/amigo/term_details?term=GO:0008016
heart morphogenesis	Gene Ontology	GO:0003007	36	217	9.01286e-11	1.52724e-09	16476|20682|22773|12824|329628|12814|109620|15902|18119|333654|218772|20191|11504|13805|13380|225164|13590|54485|21687|57265|21808|399558|22418|14609|20348|15110|15214|20181|14463|13609|21418|16449|18741|20807|20997|17897	http://amigo.geneontology.org/cgi-bin/amigo/term_details?term=GO:0003007
substrate-specific transmembrane transporter activity	Gene Ontology	GO:0022891	75	742	9.05217e-11	1.531e-09	11829|667742|211480|238076|56322|208890|213053|56325|58246|214084|54338|215113|55951|74102|20540|192140|100434|229699|333182|234267|66333|14412|171209|11732|230779|12293|12289|331004|12638|12296|407790|14802|240638|20271|12790|22368|22784|53814|170441|52076|114584|11957|56315|338365|76257|242126|80979|235281|22041|108115|14609|20191|58869|353169|72413|11974|246049|20200|104681|269356|232333|19414…	http://amigo.geneontology.org/cgi-bin/amigo/term_details?term=GO:0022891
reproductive system development	Gene Ontology	GO:0061458	49	377	1.02581e-10	1.73168e-09	18119|20733|20682|20346|73296|18211|217715|14366|73679|19016|21425|16842|98711|19116|11504|19225|16848|12211|54427|50796|668929|18595|20720|170676|20897|15214|12043|22418|16401|20317|15408|268903|15110|14313|16691|14766|16875|20181|20681|14463|18793|12577|12124|12142|12167|71371|17240|50500|72780	http://amigo.geneontology.org/cgi-bin/amigo/term_details?term=GO:0061458
sensory organ morphogenesis	Gene Ontology	GO:0090596	39	253	1.04737e-10	1.76474e-09	20682|19242|170788|18212|12814|22157|18014|14634|20378|230824|12677|20897|24064|57265|241226|18508|12790|320398|110796|30841|56847|18208|218772|76365|64379|12043|16449|22418|18124|12824|239250|20664|21417|14368|20681|21418|12142|18741|224796	http://amigo.geneontology.org/cgi-bin/amigo/term_details?term=GO:0090596
receptor activity	Gene Ontology	GO:0004872	97	1090	1.12592e-10	1.88792e-09	13835|54608|27494|16768|71914|12777|230735|75552|12778|16847|19016|16842|18793|338346|18387|269053|13841|18779|14062|53419|27403|13609|81535|244646|78134|53945|19414|320129|211480|11801|16416|16419|209558|20191|13617|13610|83382|13867|18241|12311|12790|50773|20378|57265|18187|69585|21834|54712|58869|20183|20181|224024|14725|12000|239530|13132|240888|16880|18211|18212|12630|24088|15552|18595|21877…	http://amigo.geneontology.org/cgi-bin/amigo/term_details?term=GO:0004872
molecular transducer activity	Gene Ontology	GO:0060089	97	1090	1.12592e-10	1.88792e-09	13835|54608|27494|16768|71914|12777|230735|75552|12778|16847|19016|16842|18793|338346|18387|269053|13841|18779|14062|53419|27403|13609|81535|244646|78134|53945|19414|320129|211480|11801|16416|16419|209558|20191|13617|13610|83382|13867|18241|12311|12790|50773|20378|57265|18187|69585|21834|54712|58869|20183|20181|224024|14725|12000|239530|13132|240888|16880|18211|18212|12630|24088|15552|18595|21877…	http://amigo.geneontology.org/cgi-bin/amigo/term_details?term=GO:0060089
wound healing	Gene Ontology	GO:0042060	43	302	1.1268e-10	1.88792e-09	26903|18761|12767|226101|14368|16416|234695|18590|12258|16948|18595|114584|230824|18792|68169|11816|270152|18441|213649|208177|12491|19128|20720|12496|77889|19091|19271|21808|22418|14609|14062|15507|22410|15200|227753|279028|14463|23789|98932|14726|27279|20807|224794	http://amigo.geneontology.org/cgi-bin/amigo/term_details?term=GO:0042060
purine ribonucleoside triphosphate binding	Gene Ontology	GO:0035639	125	1559	1.22469e-10	2.04809e-09	78914|13835|57440|18761|52065|14675|23999|56325|230735|11783|16565|18951|104215|216166|546071|11858|72388|17274|65964|56527|11853|13841|18671|26908|66397|24050|71981|15505|75141|27403|57837|11475|72026|71336|270672|56532|68939|320129|21355|22153|11982|22151|26414|16706|67789|232441|26559|13143|212679|66887|18595|26399|68556|70415|13867|15482|64294|78943|19091|194237|214230|20620|21754|67155|11459…	http://amigo.geneontology.org/cgi-bin/amigo/term_details?term=GO:0035639
muscle contraction	Gene Ontology	GO:0006936	36	221	1.4116e-10	2.35626e-09	57440|14226|19735|20271|14573|109620|15552|109552|13506|333654|20191|12293|13617|12296|19224|242202|26399|21955|22226|21916|19091|235281|14062|17883|13511|233335|58994|14463|12767|68667|19225|11475|238871|20807|72821|17897	http://amigo.geneontology.org/cgi-bin/amigo/term_details?term=GO:0006936
negative regulation of cell development	Gene Ontology	GO:0010721	43	305	1.48721e-10	2.47785e-09	13841|15902|23991|19242|56710|52662|21752|20351|20350|18119|20378|67254|13610|54713|214968|18508|225164|14634|13389|22418|18208|14025|19270|64294|223227|20620|101490|16449|20346|20348|22415|12043|14766|22062|20681|50706|20682|108151|13131|13132|21808|228357|50500	http://amigo.geneontology.org/cgi-bin/amigo/term_details?term=GO:0010721
neuron projection extension	Gene Ontology	GO:1990138	29	146	1.53525e-10	2.55313e-09	22418|23999|50873|217715|20351|20350|20315|12561|68404|11816|214968|71653|22368|20983|18208|14025|18187|54712|23945|20346|20348|22415|16870|13193|50706|18844|108151|27279|20807	http://amigo.geneontology.org/cgi-bin/amigo/term_details?term=GO:1990138
protein heterodimerization activity	Gene Ontology	GO:0046982	54	449	1.56877e-10	2.60405e-09	16476|16880|20682|21355|18476|20678|24088|22173|16195|18590|23966|17126|109552|14366|21425|14417|18039|21406|68404|57265|76365|20962|58805|50796|226180|319169|18441|12931|14863|13867|22780|23947|12043|99382|319176|20289|114142|15110|15214|69928|11519|21808|20181|20681|117149|15211|12124|216285|242620|53420|11865|14810|319184|13057	http://amigo.geneontology.org/cgi-bin/amigo/term_details?term=GO:0046982
vesicle-mediated transport	Gene Ontology	GO:0016192	90	985	1.57566e-10	2.61064e-09	57440|378460|59005|12778|16847|19016|18951|12402|11768|234779|17274|18779|66397|101490|60510|105940408|27403|12263|11775|320129|67091|66147|53420|22157|12638|93835|20194|74325|60425|83382|69165|13380|12311|20983|70417|68861|74732|107767|58869|73689|22418|16401|75914|22141|11745|71310|14725|22317|13132|21928|26903|73296|228357|71648|17534|80708|102626|18752|14734|14533|64933|11816|215280|19339|227…	http://amigo.geneontology.org/cgi-bin/amigo/term_details?term=GO:0016192
cellular response to oxygen-containing compound	Gene Ontology	GO:1901701	71	692	1.58604e-10	2.62298e-09	12491|20682|11829|14870|14226|22410|18761|56710|94353|117149|19368|18212|12833|14573|12638|67800|16370|109552|18595|68576|19016|20191|68667|104215|12460|100102|16002|68845|58805|17274|245670|78797|19276|338346|70415|50490|98496|16847|14783|74747|78943|23999|16362|12703|16367|18126|12189|18124|11991|12843|268903|13435|13436|15505|50873|12578|235344|21417|269053|12700|269254|50706|12571|60599|12349…	http://amigo.geneontology.org/cgi-bin/amigo/term_details?term=GO:1901701
chromatin	Gene Ontology	GO:0000785	49	383	1.67082e-10	2.75808e-09	14957|15902|16476|94353|14958|16478|69870|16825|52615|27998|22062|17126|319169|15248|12444|76804|21406|30951|13435|107392|54427|18508|16009|29813|67991|12578|229542|56702|21834|20620|20807|16362|319176|80838|70103|235441|268903|20588|13436|319184|15214|50709|20181|14463|67155|209011|22337|20997|18519	http://amigo.geneontology.org/cgi-bin/amigo/term_details?term=GO:0000785
multicellular organismal homeostasis	Gene Ontology	GO:0048871	42	294	1.68683e-10	2.77939e-09	16331|11829|332397|30878|12801|16416|22157|16825|53945|16541|20750|12839|216274|16847|230824|12560|58805|16678|18387|12491|333654|170677|50490|100039795|17152|210029|20289|18124|12824|12977|14062|22141|12683|12043|13609|20682|12740|12349|19225|244958|20807|22041	http://amigo.geneontology.org/cgi-bin/amigo/term_details?term=GO:0048871
purine ribonucleoside binding	Gene Ontology	GO:0032550	125	1568	1.71181e-10	2.81535e-09	78914|13835|57440|18761|52065|14675|23999|56325|230735|11783|16565|18951|104215|216166|546071|11858|72388|17274|65964|56527|11853|13841|18671|26908|66397|24050|71981|15505|75141|27403|57837|11475|72026|71336|270672|56532|68939|320129|21355|22153|11982|22151|26414|16706|67789|232441|26559|13143|212679|66887|18595|26399|68556|70415|13867|15482|64294|78943|19091|194237|214230|20620|21754|67155|11459…	http://amigo.geneontology.org/cgi-bin/amigo/term_details?term=GO:0032550
regulation of actin filament-based process	Gene Ontology	GO:0032970	41	282	1.72704e-10	2.8352e-09	13835|237860|18761|234695|22351|23999|50873|20271|16416|109620|14159|109552|13506|208177|20194|14758|230824|68667|54631|213649|544963|22323|215280|50490|18484|21687|54418|21916|11519|54324|13511|227753|75547|104445|14463|13609|23789|20191|238871|21808|65970	http://amigo.geneontology.org/cgi-bin/amigo/term_details?term=GO:0032970
connective tissue development	Gene Ontology	GO:0061448	36	223	1.75988e-10	2.88382e-09	14175|15902|214685|20678|12814|16416|67800|12839|373864|20378|16905|68667|72345|216795|14634|214855|239405|218772|70235|21834|21808|20289|22418|12824|12977|108012|15110|12845|21417|268396|20682|11595|20681|12167|20807|71371	http://amigo.geneontology.org/cgi-bin/amigo/term_details?term=GO:0061448
purine nucleoside binding	Gene Ontology	GO:0001883	125	1571	1.91231e-10	3.12216e-09	78914|13835|57440|18761|52065|14675|23999|56325|230735|11783|16565|18951|104215|216166|546071|11858|72388|17274|65964|56527|11853|13841|18671|26908|66397|24050|71981|15505|75141|27403|57837|11475|72026|71336|270672|56532|68939|320129|21355|22153|11982|22151|26414|16706|67789|232441|26559|13143|212679|66887|18595|26399|68556|70415|13867|15482|64294|78943|19091|194237|214230|20620|21754|67155|11459…	http://amigo.geneontology.org/cgi-bin/amigo/term_details?term=GO:0001883
ribonucleoside binding	Gene Ontology	GO:0032549	125	1571	1.91231e-10	3.12216e-09	78914|13835|57440|18761|52065|14675|23999|56325|230735|11783|16565|18951|104215|216166|546071|11858|72388|17274|65964|56527|11853|13841|18671|26908|66397|24050|71981|15505|75141|27403|57837|11475|72026|71336|270672|56532|68939|320129|21355|22153|11982|22151|26414|16706|67789|232441|26559|13143|212679|66887|18595|26399|68556|70415|13867|15482|64294|78943|19091|194237|214230|20620|21754|67155|11459…	http://amigo.geneontology.org/cgi-bin/amigo/term_details?term=GO:0032549
hematopoietic or lymphoid organ development	Gene Ontology	GO:0048534	74	743	2.21712e-10	3.61322e-09	16331|15902|23991|17349|22173|16911|18211|117149|234779|12051|58208|16416|16848|20351|14159|16453|13423|18595|15223|16847|19016|66058|16842|234695|16476|58206|18854|14734|245945|215653|16825|12311|11421|14634|22324|56048|224860|54485|21950|14025|66049|12977|22780|16362|16449|12022|74443|22418|53945|16598|21417|16188|22410|14313|12578|11519|21808|58994|12043|29813|68027|12571|12577|21687|12349|121…	http://amigo.geneontology.org/cgi-bin/amigo/term_details?term=GO:0048534
dendrite	Gene Ontology	GO:0030425	57	496	2.34779e-10	3.81321e-09	13841|18458|23991|56013|229715|66333|56710|19088|18211|18212|320129|15552|16195|17380|11745|109552|16589|11689|211480|12032|68151|11816|12289|14802|18441|17274|18387|12790|54003|29813|20983|18619|64011|15444|22226|20908|20620|101490|14704|20346|235180|58869|15507|17756|239528|12450|13193|320840|18752|12661|17898|14810|228357|234214|13057|211134|19417	http://amigo.geneontology.org/cgi-bin/amigo/term_details?term=GO:0030425
regulation of ion transport	Gene Ontology	GO:0043269	58	510	2.34836e-10	3.81321e-09	18854|57440|14226|229715|12801|20271|14167|16416|12638|109552|16453|114584|20191|211480|20315|12293|59020|13617|12296|100102|234779|238076|18441|11421|71345|22368|58237|20720|18779|18387|16538|22226|19091|76257|545622|12043|235281|14609|80708|14062|12289|80979|246049|21808|232333|26399|12767|14428|12349|19225|12805|238871|22337|56365|72821|224796|13057|19417	http://amigo.geneontology.org/cgi-bin/amigo/term_details?term=GO:0043269
peptidyl-amino acid modification	Gene Ontology	GO:0018193	81	852	2.40562e-10	3.89911e-09	227120|13841|237930|12189|56013|13835|18761|21687|18601|18212|16416|16825|52615|14159|16195|18590|14533|14957|16453|16589|18595|16002|74016|16842|102626|76804|14062|106504|14025|24064|546071|215653|13867|68845|58805|13380|11421|56527|15505|214855|12491|12931|224860|21936|14226|192195|53618|20877|54613|22226|78943|22341|101490|12703|12805|18126|22418|114716|20620|20442|68169|13436|269424|210530|12…	http://amigo.geneontology.org/cgi-bin/amigo/term_details?term=GO:0018193
learning or memory	Gene Ontology	GO:0007611	36	226	2.43853e-10	3.94531e-09	16476|19085|19242|13798|56710|19088|18211|50873|18212|12444|20317|16002|19049|241226|13380|18387|242202|29813|12801|338346|20897|22226|20620|214230|114142|20238|108012|16875|545156|232333|27403|16917|19225|19224|14810|20807	http://amigo.geneontology.org/cgi-bin/amigo/term_details?term=GO:0007611
nucleoside binding	Gene Ontology	GO:0001882	125	1578	2.47216e-10	3.9925e-09	78914|13835|57440|18761|52065|14675|23999|56325|230735|11783|16565|18951|104215|216166|546071|11858|72388|17274|65964|56527|11853|13841|18671|26908|66397|24050|71981|15505|75141|27403|57837|11475|72026|71336|270672|56532|68939|320129|21355|22153|11982|22151|26414|16706|67789|232441|26559|13143|212679|66887|18595|26399|68556|70415|13867|15482|64294|78943|19091|194237|214230|20620|21754|67155|11459…	http://amigo.geneontology.org/cgi-bin/amigo/term_details?term=GO:0001882
regulation of apoptotic signaling pathway	Gene Ontology	GO:2001233	46	349	2.52516e-10	4.07074e-09	21944|75533|117198|70186|217356|56532|14573|11783|16453|12778|22035|13143|20315|18793|18854|68845|20254|21808|12211|67991|29813|97998|18611|64294|14049|22062|79201|17428|50873|12189|12824|15507|15505|227753|12684|16905|12043|14463|60599|21752|27279|12167|13132|67338|69660|12124	http://amigo.geneontology.org/cgi-bin/amigo/term_details?term=GO:2001233
negative regulation of cell growth	Gene Ontology	GO:0030308	30	160	2.53081e-10	4.07251e-09	22418|20351|20350|232441|20378|19016|18854|15586|214968|13841|20720|18208|14025|19271|70925|12043|20346|14609|20348|22415|12578|170742|68755|71254|67155|108151|12575|13132|21808|54394	http://amigo.geneontology.org/cgi-bin/amigo/term_details?term=GO:0030308
regulation of hydrolase activity	Gene Ontology	GO:0051336	75	761	2.58454e-10	4.1515e-09	18119|13835|20733|21353|27494|14226|19735|30052|18211|24064|56532|268930|11783|12258|18595|15223|20194|19016|16842|230824|18793|241289|18854|12211|14734|54324|71435|68845|19276|69993|70186|213649|544963|320292|11853|22324|227059|53814|17314|13841|227753|20720|15444|21857|16847|68576|230379|67701|20702|78943|19091|21808|64058|20262|22418|22035|20191|18212|14062|216795|19414|74213|71310|12684|11471…	http://amigo.geneontology.org/cgi-bin/amigo/term_details?term=GO:0051336
nuclear lumen	Gene Ontology	GO:0031981	174	2455	2.60364e-10	4.1747e-09	16476|330627|15902|23991|22771|16478|54418|107767|76804|98496|21406|21400|54324|73124|20962|67991|56088|668929|229542|237082|384619|67676|69870|99382|226180|74016|268903|15110|15505|15214|14463|20682|12663|76261|72693|117149|20997|11775|231866|12571|207920|100434|16543|12575|218294|11689|230824|209011|241289|56424|209200|80285|12799|17314|227707|229504|72026|14634|57752|20807|18612|218772|67080|6…	http://amigo.geneontology.org/cgi-bin/amigo/term_details?term=GO:0031981
cellular chemical homeostasis	Gene Ontology	GO:0055082	64	598	2.71602e-10	4.34708e-09	18854|11829|14226|208890|213053|50873|15552|16416|16195|12638|67800|109552|18595|16847|20191|68039|12293|13617|66333|11816|56315|234779|57265|68845|94353|18441|12311|227059|58805|12491|50490|331004|240660|69585|22784|238871|78943|19091|16453|22439|80979|12043|14704|22041|14609|19276|14062|19332|21808|58994|269356|381853|68027|14748|14428|50500|12349|68667|12777|13609|14810|22337|53945|13057	http://amigo.geneontology.org/cgi-bin/amigo/term_details?term=GO:0055082
cardiac muscle tissue development	Gene Ontology	GO:0048738	33	193	2.72332e-10	4.35099e-09	15902|12814|75547|76365|109620|234214|18595|333654|218772|20191|16905|13867|13380|50490|54485|68861|19091|22062|22418|14609|13805|15110|13511|15214|21808|20181|14463|13609|23966|18741|20807|20997|17897	http://amigo.geneontology.org/cgi-bin/amigo/term_details?term=GO:0048738
nuclear chromosome	Gene Ontology	GO:0000228	53	443	2.74197e-10	4.37298e-09	14957|16476|14958|16478|69870|16825|52615|17126|319169|76804|58206|21406|18854|30951|13435|20962|54427|668929|18508|16009|29813|103733|67991|384619|20877|229542|21834|17687|20807|16362|319176|70103|12189|235441|268903|20588|13436|319184|15214|107392|320022|20181|269254|14463|67155|21752|74355|22092|209011|68549|22337|20997|18519	http://amigo.geneontology.org/cgi-bin/amigo/term_details?term=GO:0000228
response to abiotic stimulus	Gene Ontology	GO:0009628	73	732	2.7846e-10	4.43306e-09	19339|20897|13617|12925|667742|16476|14725|30052|18211|20449|16478|12051|12814|21353|22157|217715|26414|192140|15902|17380|239364|70186|54418|12444|20191|18792|18854|71101|15586|18441|65964|19049|17252|22368|239250|12491|20720|18484|171209|20877|74747|22226|19016|76257|64379|22062|210029|60599|20289|18126|12189|14609|20238|108012|68169|226101|16691|23920|545156|12043|14463|20682|244646|21752|1257…	http://amigo.geneontology.org/cgi-bin/amigo/term_details?term=GO:0009628
regulation of protein catabolic process	Gene Ontology	GO:0042176	40	276	3.12227e-10	4.9618e-09	21944|217410|217379|56424|69299|50873|224997|100102|93960|66498|105689|18854|108089|268291|14734|18752|72345|330863|16396|53814|20720|21857|17772|54418|20128|12578|20620|545622|18126|22418|14609|80708|11816|22410|72293|20682|59036|11865|13132|20588	http://amigo.geneontology.org/cgi-bin/amigo/term_details?term=GO:0042176
enzyme regulator activity	Gene Ontology	GO:0030234	76	780	3.15396e-10	5.00328e-09	14787|58175|20733|320129|244867|23991|19085|16476|19735|12460|30052|67701|19730|24064|217410|11783|21857|14870|30939|16842|11745|241289|11816|19088|30951|14734|12258|16002|71435|12211|69993|213649|19049|74488|16009|56338|53814|54427|19339|20720|78618|63828|213522|13867|20702|22226|216991|216859|18201|12700|12703|399558|21353|18126|20317|109294|15507|114715|12455|71310|12578|104445|114716|277854|2…	http://amigo.geneontology.org/cgi-bin/amigo/term_details?term=GO:0030234
cation homeostasis	Gene Ontology	GO:0055080	60	545	3.64703e-10	5.77521e-09	74051|18854|14226|14609|213053|217356|15552|16416|14428|16195|12638|109552|16453|18595|20191|68039|12293|13617|66333|234779|57265|11816|18441|12311|22784|12491|56315|331004|240660|76459|238871|69585|19091|70358|22439|80979|12043|14704|22041|208890|14062|19332|53419|227059|21808|58994|269356|381853|68027|14748|12000|50500|12349|68667|12777|13609|14810|22337|53945|13057	http://amigo.geneontology.org/cgi-bin/amigo/term_details?term=GO:0055080
metal ion transport	Gene Ontology	GO:0030001	68	662	3.69876e-10	5.84678e-09	74051|18854|57440|14226|229715|12767|15552|213053|20271|54338|16416|192140|109552|16453|171209|20191|211480|20315|12293|14167|17863|13617|12460|12296|100102|234779|238076|11421|22368|12238|269717|58237|20720|22226|52076|331004|240660|22784|238871|338365|19091|76257|545622|12043|235281|22041|14609|80708|14062|12289|72413|21808|227632|269356|244646|14428|227059|18387|68667|19225|12805|215929|14810|…	http://amigo.geneontology.org/cgi-bin/amigo/term_details?term=GO:0030001
mesenchymal cell development	Gene Ontology	GO:0014031	30	163	3.74162e-10	5.9041e-09	20682|14170|22418|52662|14573|68010|20351|20350|17126|208177|16842|98711|13617|13805|214968|18508|18187|12043|16449|20346|14609|20348|15214|20681|21418|108151|216285|18741|13132|21808	http://amigo.geneontology.org/cgi-bin/amigo/term_details?term=GO:0014031
defense response	Gene Ontology	GO:0006952	98	1134	3.83538e-10	6.0414e-09	11829|16768|18761|83382|12778|19016|11770|216166|18387|18778|66873|16678|12703|24058|14062|117149|13010|12263|71648|21355|11801|105653|19368|52392|53624|11689|12509|13617|13610|19225|12258|80285|15586|242202|18619|15958|56048|74732|22226|23947|23945|218442|22418|14609|11745|12043|16362|16396|319184|227541|18602|94094|15944|12630|24088|27998|23959|74747|17288|102626|18854|16002|11816|21936|11421|2…	http://amigo.geneontology.org/cgi-bin/amigo/term_details?term=GO:0006952
cation transport	Gene Ontology	GO:0006812	75	769	3.96865e-10	6.24034e-09	74051|18854|57440|22226|229715|12767|15552|213053|211480|20271|54338|16416|667742|192140|100434|109552|16453|171209|20191|14226|20315|12293|14167|17863|13617|12460|12296|100102|234779|238076|11421|12790|22368|22784|269717|58237|20720|56315|52076|331004|240660|11957|238871|338365|19091|76257|11974|545622|12043|235281|22041|14609|80708|14062|12289|72413|246049|227059|21808|227632|269356|244646|1442…	http://amigo.geneontology.org/cgi-bin/amigo/term_details?term=GO:0006812
inner ear development	Gene Ontology	GO:0048839	30	164	4.25432e-10	6.6778e-09	20682|329628|12814|229791|18014|14634|20378|230824|24064|57265|320398|29817|241226|15444|56847|18208|76365|57266|16449|22418|18124|12824|239250|380959|15214|21417|14368|21418|224796|16918	http://amigo.geneontology.org/cgi-bin/amigo/term_details?term=GO:0048839
nuclear chromatin	Gene Ontology	GO:0000790	38	256	4.71216e-10	7.38349e-09	14957|16476|14958|16478|69870|16825|52615|17126|319169|76804|21406|30951|107392|54427|18508|16009|29813|67991|20807|20588|229542|21834|16362|319176|70103|235441|268903|13435|13436|319184|15214|20181|14463|67155|209011|22337|20997|18519	http://amigo.geneontology.org/cgi-bin/amigo/term_details?term=GO:0000790
regulation of cell size	Gene Ontology	GO:0008361	30	165	4.83276e-10	7.53288e-09	11829|22418|23999|217715|20351|20350|68576|20315|12561|11858|11816|214968|71653|22368|13841|18208|97998|22226|22439|54712|80979|22062|23945|20346|20348|22415|18844|108151|27279|20807	http://amigo.geneontology.org/cgi-bin/amigo/term_details?term=GO:0008361
positive regulation of cell morphogenesis involved in differentiation	Gene Ontology	GO:0010770	30	165	4.83276e-10	7.53288e-09	23991|229715|70083|23999|18212|14573|68010|217715|18039|19266|20194|16842|20315|12561|17126|11858|11816|18223|22368|18208|71653|21808|13805|22415|545156|216285|27279|16416|13132|20807	http://amigo.geneontology.org/cgi-bin/amigo/term_details?term=GO:0010770
regulation of chemotaxis	Gene Ontology	GO:0050920	30	165	4.83276e-10	7.53288e-09	14175|22418|18844|54712|20351|20350|18595|13143|20315|13617|20254|27226|214968|57266|102103|19271|20908|22341|23789|20346|20348|12977|22415|15507|54713|117149|13609|12767|108151|227541	http://amigo.geneontology.org/cgi-bin/amigo/term_details?term=GO:0050920
positive regulation of transferase activity	Gene Ontology	GO:0051347	51	425	5.3948e-10	8.39431e-09	217410|23991|56013|18761|16416|16543|18590|14366|218294|16002|12444|230779|19116|56424|215653|68845|65964|11421|224014|242202|18595|26399|50490|74055|21687|13867|20877|22226|78943|22062|12703|218442|22041|22418|17873|12977|14062|54324|15505|12455|75547|117149|16911|12575|57257|13131|13132|21808|16367|270672|56532	http://amigo.geneontology.org/cgi-bin/amigo/term_details?term=GO:0051347
epithelial cell proliferation	Gene Ontology	GO:0050673	45	346	5.76883e-10	8.96071e-09	16476|20682|15902|207920|19242|14609|20271|58208|16416|20254|52615|18119|21687|12444|20317|20315|12560|13617|14734|28106|11816|270152|15586|18508|16009|54485|76365|18612|78943|22341|21808|22418|18124|22410|14313|12578|18792|105940408|13661|12571|114142|13132|22337|11846|13057	http://amigo.geneontology.org/cgi-bin/amigo/term_details?term=GO:0050673
actin cytoskeleton	Gene Ontology	GO:0015629	47	373	6.13777e-10	9.51727e-09	53318|117198|27494|56013|16331|53311|238055|14958|320923|50490|227753|234695|14201|216961|21687|208846|18951|104215|56226|245049|544963|17883|17907|215280|235431|21955|54418|21916|224014|104445|102502|75547|11519|268396|65970|57837|23789|98932|13057|17898|11475|11459|56070|213019|18519|224796|17897	http://amigo.geneontology.org/cgi-bin/amigo/term_details?term=GO:0015629
endosome	Gene Ontology	GO:0005768	67	656	6.17421e-10	9.55721e-09	19339|22320|57440|26903|18197|20450|208890|18211|12767|15944|18212|53420|12638|13426|12778|66889|68576|107767|69660|73124|74051|18854|68151|11816|100102|14533|11858|12211|17274|245670|320292|101113|103733|11421|16891|72160|71648|17772|331004|22787|22784|78618|217265|70358|216859|73689|101490|22041|14609|52662|234695|80708|14062|66371|21808|54342|93835|27403|13609|14725|50500|12514|23821|13010|673…	http://amigo.geneontology.org/cgi-bin/amigo/term_details?term=GO:0005768
striated muscle contraction	Gene Ontology	GO:0006941	25	116	6.43653e-10	9.94605e-09	57440|14226|19735|20271|109620|109552|13506|333654|20191|68667|12296|242202|26399|21955|22226|235281|17883|13511|233335|14463|12767|12293|238871|72821|17897	http://amigo.geneontology.org/cgi-bin/amigo/term_details?term=GO:0006941
response to hormone	Gene Ontology	GO:0009725	58	526	6.77113e-10	1.04451e-08	16476|54608|16362|18491|18761|16478|14573|13654|217715|12700|12583|75552|74747|20750|16370|18119|232441|218772|19016|19116|104215|100102|16002|338346|17274|12311|18387|269053|16948|11647|74051|75547|21857|98496|16847|20702|14783|21834|20807|12703|16367|12189|18124|18212|22410|12043|235344|20183|20181|14463|21808|12000|12349|11865|13132|22337|20588|18519	http://amigo.geneontology.org/cgi-bin/amigo/term_details?term=GO:0009725
regulation of secretion	Gene Ontology	GO:0051046	67	658	6.92212e-10	1.06596e-08	19339|56013|30878|18761|12894|94353|50873|18212|24088|53420|14159|12638|109552|16847|19016|18951|14226|20315|68039|68667|18854|60425|18976|245049|381853|18441|54631|22320|18508|378460|54003|26399|20983|12801|12491|276952|18779|18484|21687|13867|22226|19091|58869|18387|12703|16367|18126|22418|14609|22341|14062|60510|53419|12683|58994|68151|232333|50706|12000|18575|19224|11865|13132|21808|234695|13…	http://amigo.geneontology.org/cgi-bin/amigo/term_details?term=GO:0051046
proteolysis	Gene Ontology	GO:0006508	109	1332	6.95805e-10	1.06965e-08	18491|217379|18761|54197|30052|239554|18551|11783|19016|353130|16842|18792|18793|12402|68845|268291|330863|66371|13841|21857|230379|72293|240028|72061|14062|53419|68431|279028|20680|23966|13010|12263|212167|21353|72560|229445|50873|11568|16541|66498|17772|217194|12509|56424|66887|12258|17314|19171|14634|109652|69585|22223|20620|545622|64058|240322|22410|83768|16396|11593|13132|20588|50762|20733|2…	http://amigo.geneontology.org/cgi-bin/amigo/term_details?term=GO:0006508
cytokine production	Gene Ontology	GO:0001816	59	542	7.53204e-10	1.1559e-08	16331|217410|11829|12189|16768|18761|117149|12051|24058|24088|52615|234695|52392|16453|58206|18119|66889|21687|19016|16842|68667|12560|12509|18854|13610|18976|234779|69165|14870|56069|12491|15223|18779|71648|21950|192195|22226|20128|16362|12703|14766|18126|22418|18124|16598|14062|15507|170740|12683|57914|14463|12000|19225|50706|21808|11770|66873|56532|13057	http://amigo.geneontology.org/cgi-bin/amigo/term_details?term=GO:0001816
protein kinase activity	Gene Ontology	GO:0004672	58	528	7.70283e-10	1.18009e-08	13841|320129|268930|13835|18761|18211|18212|26410|217410|69585|26414|14159|16453|16706|16589|18595|21687|26559|13143|102626|106504|546071|215653|18752|72388|65964|56527|83560|26399|53859|70415|75547|13867|20877|18187|78943|19091|215303|20620|17152|214230|223649|20682|23920|545156|13193|12571|233020|12575|21754|12167|21808|230735|270672|235344|56532|216166|227541	http://amigo.geneontology.org/cgi-bin/amigo/term_details?term=GO:0004672
protein transport	Gene Ontology	GO:0015031	118	1489	7.86734e-10	1.20323e-08	16476|23991|22771|18761|56322|94353|56325|232943|57440|216274|16847|107767|12404|54324|245049|17274|66371|53814|18484|19276|20908|12703|14062|60510|74013|244723|12663|11775|320129|21355|66147|72569|214084|68010|234695|52392|93835|14758|74325|81500|68151|66887|11768|12311|14634|56338|20983|100039795|74732|54418|58869|20341|22418|14609|50873|71310|57914|15482|18575|13132|67669|58175|27426|14226|240…	http://amigo.geneontology.org/cgi-bin/amigo/term_details?term=GO:0015031
inorganic ion homeostasis	Gene Ontology	GO:0098771	60	558	8.30754e-10	1.26839e-08	74051|18854|14226|14609|213053|217356|15552|16416|14428|16195|12638|109552|16453|18595|20191|68039|12293|13617|66333|234779|57265|11816|18441|12311|22784|12491|56315|331004|240660|76459|238871|69585|19091|70358|22439|80979|12043|14704|22041|208890|14062|19332|53419|227059|21808|58994|269356|381853|68027|14748|12000|50500|12349|68667|12777|13609|14810|22337|53945|13057	http://amigo.geneontology.org/cgi-bin/amigo/term_details?term=GO:0098771
positive regulation of cellular component biogenesis	Gene Ontology	GO:0044089	47	377	8.38919e-10	1.27867e-08	13835|16476|18761|319387|56226|234695|18211|23999|18212|14159|208177|20194|230775|104215|234267|12404|19735|68845|15586|56424|54631|245446|544963|22323|215280|12491|227753|50490|21687|75409|67425|19271|399558|239250|54324|22410|245450|104445|269254|20682|23789|320844|229715|54418|20807|64085|12124	http://amigo.geneontology.org/cgi-bin/amigo/term_details?term=GO:0044089
phosphoric ester hydrolase activity	Gene Ontology	GO:0042578	45	351	8.67018e-10	1.31789e-08	19263|16331|81535|237860|19266|433323|229791|114663|23959|19253|218294|75178|227399|234779|12799|233552|224860|242202|50773|11647|74055|17772|19212|19270|19276|67603|57319|19271|14049|545622|101490|227120|19273|19281|77622|216152|209558|58994|229504|69274|71887|18575|50784|238871|11432	http://amigo.geneontology.org/cgi-bin/amigo/term_details?term=GO:0042578
regulation of epithelial cell proliferation	Gene Ontology	GO:0050678	40	287	8.67595e-10	1.31789e-08	16476|20682|207920|19242|14609|20271|58208|16416|20254|52615|18119|21687|12444|20317|20315|12560|13617|14734|28106|11816|270152|15586|18508|54485|76365|18612|22341|21808|22418|18124|22410|12578|18792|105940408|12571|114142|13132|22337|11846|13057	http://amigo.geneontology.org/cgi-bin/amigo/term_details?term=GO:0050678
cardiac muscle contraction	Gene Ontology	GO:0060048	22	90	9.02858e-10	1.36913e-08	57440|14226|19735|20271|109620|109552|13506|333654|20191|68667|12296|242202|26399|22226|235281|13511|14463|12767|12293|238871|72821|17897	http://amigo.geneontology.org/cgi-bin/amigo/term_details?term=GO:0060048
cellular homeostasis	Gene Ontology	GO:0019725	69	693	9.11486e-10	1.37988e-08	18854|11829|14226|208890|213053|19276|50873|15552|16416|16195|12638|67800|109552|18595|16847|72168|68039|12293|13617|66333|11816|56315|234779|57265|68845|94353|18441|12311|227059|58805|12491|50490|17772|331004|240660|69585|22784|238871|78943|19091|16453|22439|80979|20807|14704|22041|14609|52837|20191|14062|19332|54003|12043|21808|58994|269356|381853|68027|14748|14428|50500|12349|68667|12777|13609…	http://amigo.geneontology.org/cgi-bin/amigo/term_details?term=GO:0019725
forebrain development	Gene Ontology	GO:0030900	42	313	9.26883e-10	1.40082e-08	15902|20346|13797|67254|12767|18212|58208|226162|11783|13380|14634|218772|16842|329628|20315|12032|233552|18223|18508|57752|30841|56847|18991|75409|18187|19091|54713|22062|14766|22418|18124|20664|16870|16875|13193|21418|14725|242620|13131|18741|14810|20807	http://amigo.geneontology.org/cgi-bin/amigo/term_details?term=GO:0030900
cognition	Gene Ontology	GO:0050890	37	251	9.41455e-10	1.42044e-08	16476|19085|19242|13798|56710|19088|18211|50873|18212|12444|20317|16002|19049|241226|13380|18387|242202|29813|12801|338346|20897|22226|20620|214230|114142|20238|108012|16875|545156|232333|27403|16917|12661|19225|19224|14810|20807	http://amigo.geneontology.org/cgi-bin/amigo/term_details?term=GO:0050890
negative regulation of neuron apoptotic process	Gene Ontology	GO:0043524	28	149	9.47219e-10	1.42673e-08	16476|71648|244579|13798|18211|20845|18212|14573|18039|18752|11816|30841|12931|13867|18546|12043|50873|18124|14062|68169|15505|223649|22062|21418|21752|12661|277432|14810	http://amigo.geneontology.org/cgi-bin/amigo/term_details?term=GO:0043524
immune system development	Gene Ontology	GO:0002520	75	786	9.63504e-10	1.44882e-08	16331|15902|23991|17349|22173|16911|18211|117149|234779|12051|58208|16416|16848|20351|14159|16453|13423|18595|15223|16847|19016|66058|16842|234695|16476|58206|18854|14734|245945|215653|16825|12311|11421|14634|22324|56048|224860|54485|21950|14025|66049|12977|22780|16362|16449|12022|74443|22418|53945|16598|21417|16188|22410|14313|12578|11519|21808|58994|12043|29813|68027|12571|12577|21687|12349|121…	http://amigo.geneontology.org/cgi-bin/amigo/term_details?term=GO:0002520
response to organic cyclic compound	Gene Ontology	GO:0014070	62	590	9.87487e-10	1.48239e-08	16948|58175|54608|16476|18491|22410|319387|12801|18211|19368|16478|20271|14573|75552|12583|12638|74747|20750|17126|18119|218772|19016|20191|13617|20183|16002|18752|18441|12311|18387|12790|239528|11647|12491|75547|64406|238871|21834|12043|12703|16367|18126|12189|18124|11991|18212|268903|74013|13132|12578|12683|234779|13076|545156|20181|232333|21808|12571|21752|11865|14810|22337	http://amigo.geneontology.org/cgi-bin/amigo/term_details?term=GO:0014070
protein domain specific binding	Gene Ontology	GO:0019904	64	620	1.01657e-09	1.52349e-08	58175|110006|94212|16476|56013|17349|56226|14725|19088|56149|50873|224997|20271|13654|16825|22404|12638|18039|14366|19016|30939|16842|18793|12402|104215|21406|56424|12296|16370|57265|107767|50795|54631|18508|22323|53814|57752|53618|16331|171209|12043|20649|20262|22418|14609|140580|93960|22415|12289|271849|227753|12450|20181|268396|170720|594844|12124|67020|13131|59020|16367|234214|17863|13057	http://amigo.geneontology.org/cgi-bin/amigo/term_details?term=GO:0019904
regulation of body fluid levels	Gene Ontology	GO:0050878	40	290	1.13614e-09	1.69983e-08	11829|30878|18761|14368|16416|98932|12583|18590|18595|114584|230824|18792|19116|12258|11816|18441|22320|29813|18387|12491|20720|12496|16678|77889|22226|19091|19271|20807|14609|14062|15507|19128|279028|22062|12740|12000|14726|22337|13057|224794	http://amigo.geneontology.org/cgi-bin/amigo/term_details?term=GO:0050878
kinase activity	Gene Ontology	GO:0016301	67	669	1.2854e-09	1.91994e-08	13841|75533|320129|268930|13835|18761|18211|18212|26410|217410|69585|26414|14159|16453|16706|16589|18595|21687|227399|13143|102626|106504|18752|546071|215653|53859|72388|65964|56527|83560|26399|56174|68556|70415|75547|63828|270672|13867|20877|18187|78943|26559|215303|20620|17152|74442|214230|235386|223649|20682|23920|545156|13193|71336|12571|233020|74354|12575|21754|12167|21808|230735|19091|23534…	http://amigo.geneontology.org/cgi-bin/amigo/term_details?term=GO:0016301
core promoter proximal region sequence-specific DNA binding	Gene Ontology	GO:0000987	42	317	1.30333e-09	1.94348e-08	16476|22773|381319|22771|13798|114142|16478|58208|13654|17126|14634|15223|21425|16842|17863|21406|242620|15110|58805|50796|18508|53626|67991|14025|76365|229542|18612|54713|22062|56296|18124|20997|20664|16362|13661|14463|21418|12142|12224|18741|20807|20588	http://amigo.geneontology.org/cgi-bin/amigo/term_details?term=GO:0000987
hemopoiesis	Gene Ontology	GO:0030097	69	700	1.33514e-09	1.9876e-08	16331|15902|23991|17349|234695|18211|117149|234779|12051|58208|16416|16848|20351|14159|16453|13423|18595|15223|16847|19016|66058|16842|16476|58206|18854|14734|245945|215653|16825|12311|11421|14634|22324|56048|224860|54485|21950|14025|66049|12977|22780|16362|16449|22041|74443|22418|16598|21417|16188|22410|14313|12578|11519|21808|58994|12043|29813|68027|12571|12577|21687|12349|12142|230257|13132|20…	http://amigo.geneontology.org/cgi-bin/amigo/term_details?term=GO:0030097
negative regulation of Wnt signaling pathway	Gene Ontology	GO:0030178	25	121	1.37163e-09	2.03853e-08	58175|22418|50873|14368|14634|15248|16842|494504|67020|14734|72345|13380|20378|76365|14783|12022|22419|93960|269424|72293|20682|59036|13132|228357|70122	http://amigo.geneontology.org/cgi-bin/amigo/term_details?term=GO:0030178
hormone transport	Gene Ontology	GO:0009914	41	305	1.39558e-09	2.07069e-08	14226|30878|12894|94353|50873|214084|12638|109552|17126|14366|16847|19016|68039|68667|18976|245049|18441|12801|22320|18508|12971|276952|18671|100039795|19276|22226|58869|18387|16367|18126|108115|14609|60510|54003|58994|381853|14725|18575|19224|11865|13132	http://amigo.geneontology.org/cgi-bin/amigo/term_details?term=GO:0009914
Ras protein signal transduction	Gene Ontology	GO:0007265	36	243	1.40215e-09	2.07699e-08	16476|18211|109294|12843|219140|16706|13617|24064|11816|330863|213649|224014|73728|22324|75547|74055|18208|67425|71653|20620|20262|110596|14062|54324|213522|14766|104445|545156|105940408|12977|57257|140580|21808|215821|19414|19417	http://amigo.geneontology.org/cgi-bin/amigo/term_details?term=GO:0007265
regulation of organelle organization	Gene Ontology	GO:0033043	85	954	1.54404e-09	2.2834e-08	15505|13835|237860|23991|17863|67254|19735|54197|56226|18014|22351|23999|50873|234695|16416|14159|17772|12684|70186|20194|14758|105689|16905|18793|76804|98496|18854|16002|18761|68845|18241|12124|50796|213649|544963|66371|22323|215280|103733|214855|19339|50490|18484|54631|58522|21687|20877|19332|21916|20620|72205|17152|12189|20262|22418|104445|57440|74016|54324|13436|230824|227753|71310|75547|8356…	http://amigo.geneontology.org/cgi-bin/amigo/term_details?term=GO:0033043
axon extension	Gene Ontology	GO:0048675	24	112	1.55303e-09	2.2929e-08	22418|23999|217715|20351|20350|20315|12561|11816|214968|71653|22368|18208|18187|54712|23945|20346|20348|22415|16870|13193|18844|108151|27279|20807	http://amigo.geneontology.org/cgi-bin/amigo/term_details?term=GO:0048675
negative regulation of cell motility	Gene Ontology	GO:2000146	33	209	1.63695e-09	2.41281e-08	13835|54608|19242|60599|20733|13805|52392|18119|13179|20317|20315|28010|67254|11816|214968|16009|21857|54485|19270|19271|19273|12043|20346|52662|14766|105940408|23789|11595|13134|208177|110532|20807|19091	http://amigo.geneontology.org/cgi-bin/amigo/term_details?term=GO:2000146
regulation of canonical Wnt signaling pathway	Gene Ontology	GO:0060828	29	164	1.64103e-09	2.41485e-08	58175|50873|14368|68010|14634|20378|16842|68667|68151|14734|72345|13380|239405|76365|22418|22419|93960|22410|269424|72293|20680|20682|59036|67020|11865|13132|228357|70122|72780	http://amigo.geneontology.org/cgi-bin/amigo/term_details?term=GO:0060828
core promoter proximal region DNA binding	Gene Ontology	GO:0001159	42	320	1.67648e-09	2.46296e-08	16476|22773|381319|22771|13798|114142|16478|58208|13654|17126|14634|15223|21425|16842|17863|21406|242620|15110|58805|50796|18508|53626|67991|14025|76365|229542|18612|54713|22062|56296|18124|20997|20664|16362|13661|14463|21418|12142|12224|18741|20807|20588	http://amigo.geneontology.org/cgi-bin/amigo/term_details?term=GO:0001159
regulation of extent of cell growth	Gene Ontology	GO:0061387	23	103	1.70779e-09	2.50485e-08	22418|23999|217715|20351|20350|20315|12561|11858|11816|214968|71653|22368|13841|18208|54712|23945|20346|20348|22415|18844|108151|27279|20807	http://amigo.geneontology.org/cgi-bin/amigo/term_details?term=GO:0061387
telencephalon development	Gene Ontology	GO:0021537	32	198	1.73507e-09	2.5407e-08	15902|22418|13797|67254|18212|58208|226162|14634|218772|16842|329628|20315|12032|18223|18508|57752|30841|56847|75409|18187|54713|22062|14766|20346|18124|16870|13193|12767|242620|13131|14810|20807	http://amigo.geneontology.org/cgi-bin/amigo/term_details?term=GO:0021537
regulation of homeostatic process	Gene Ontology	GO:0032844	49	414	1.76572e-09	2.58135e-08	16331|18854|15902|14226|30878|18761|14609|50873|13179|109594|20271|16416|16825|15552|12638|109552|20750|16847|20191|68667|14167|13617|234779|68845|58805|12801|18387|12491|94353|20877|22784|12043|210029|235281|22041|74443|18124|14062|53419|13609|12571|12000|12349|19225|238871|21808|72821|56532|13057	http://amigo.geneontology.org/cgi-bin/amigo/term_details?term=GO:0032844
endocytosis	Gene Ontology	GO:0006897	51	442	1.81247e-09	2.64538e-08	74051|320129|66147|53420|22157|100102|93835|17534|12778|17076|16847|19016|102626|74325|12402|12263|83382|14734|234779|71435|69165|13380|12311|22320|225164|22324|12491|19128|70417|18779|19332|107767|101490|22041|22418|16401|80708|11816|22141|11745|227753|105940408|27403|18752|14725|215280|140580|13132|228357|13057|227541	http://amigo.geneontology.org/cgi-bin/amigo/term_details?term=GO:0006897
regulation of cellular response to growth factor stimulus	Gene Ontology	GO:0090287	33	210	1.82059e-09	2.65291e-08	14175|14119|226101|13805|68010|17126|14366|237222|21687|12509|15245|24064|14734|241226|13380|170676|78558|69585|13132|14783|22341|68431|22418|52662|12683|21417|14463|27528|13179|70673|67603|83453|68939	http://amigo.geneontology.org/cgi-bin/amigo/term_details?term=GO:0090287
regulation of organ morphogenesis	Gene Ontology	GO:2000027	30	176	1.85194e-09	2.6942e-08	20682|19242|14368|14573|18590|18595|230824|18792|13617|14734|21808|13380|239405|57265|18612|12043|22418|114142|13805|12977|93960|12578|104156|20181|20681|21418|59036|13132|22337|70122	http://amigo.geneontology.org/cgi-bin/amigo/term_details?term=GO:2000027
skeletal system morphogenesis	Gene Ontology	GO:0048705	33	211	2.02354e-09	2.9331e-08	14175|20682|373864|14119|12814|12839|17126|18595|14634|218772|98711|15245|15586|216795|18119|11647|64406|70235|20289|17936|12824|71371|22410|12845|329872|21417|216285|21418|11595|12167|21808|20997|17240	http://amigo.geneontology.org/cgi-bin/amigo/term_details?term=GO:0048705
immune response	Gene Ontology	GO:0006955	85	960	2.02509e-09	2.9331e-08	21944|94212|11829|21355|378460|16768|18761|12801|56048|15944|12051|12630|217069|20351|14159|12777|16453|19266|15223|234779|19016|21425|16842|102626|20315|234695|68667|21687|12509|18854|18602|16848|12258|16002|18636|80285|20592|21936|22320|22324|227059|19368|53859|12491|15958|18778|224860|21950|66873|24088|16678|74732|57266|20128|19271|23947|16362|12703|218442|22035|18126|22418|18124|12977|319184|…	http://amigo.geneontology.org/cgi-bin/amigo/term_details?term=GO:0006955
lung development	Gene Ontology	GO:0030324	31	188	2.02599e-09	2.9331e-08	16948|22773|207920|14634|73693|12638|18590|17126|18595|15223|20238|98711|15245|24064|14734|11421|18119|19339|239405|20897|21834|22418|114142|16598|319939|14463|20682|14726|18741|20807|67669	http://amigo.geneontology.org/cgi-bin/amigo/term_details?term=GO:0030324
cellular ion homeostasis	Gene Ontology	GO:0006873	54	486	2.0455e-09	2.95656e-08	18854|14226|238871|14609|213053|15552|16416|16195|12638|109552|16453|18595|20191|68039|12293|13617|66333|234779|57265|11816|18441|12311|227059|12491|19332|331004|240660|22784|56315|69585|19091|22439|80979|12043|14704|22041|208890|14062|21808|58994|269356|381853|68027|14748|14428|50500|12349|68667|12777|13609|14810|22337|53945|13057	http://amigo.geneontology.org/cgi-bin/amigo/term_details?term=GO:0006873
cardiac chamber development	Gene Ontology	GO:0003205	28	155	2.05505e-09	2.96556e-08	15902|12767|12814|109620|333654|218772|20191|11504|13805|20271|54485|20897|57265|21808|16449|22418|20348|15110|15214|20181|14463|14725|16911|21687|12142|18741|20807|17897	http://amigo.geneontology.org/cgi-bin/amigo/term_details?term=GO:0003205
phosphotransferase activity, alcohol group as acceptor	Gene Ontology	GO:0016773	63	619	2.26336e-09	3.26091e-08	13841|320129|268930|13835|18761|18211|18212|26410|217410|69585|26414|14159|16453|16706|16589|18595|21687|26559|13143|102626|106504|18752|546071|215653|53859|72388|65964|56527|83560|26399|56174|68556|70415|75547|63828|13867|20877|18187|78943|19091|215303|20620|17152|214230|235386|223649|20682|23920|545156|13193|71336|12571|233020|12575|21754|12167|21808|230735|270672|235344|56532|216166|227541	http://amigo.geneontology.org/cgi-bin/amigo/term_details?term=GO:0016773
cellular cation homeostasis	Gene Ontology	GO:0030003	53	474	2.36235e-09	3.39807e-08	18854|14226|14609|213053|15552|16416|16195|12638|109552|16453|18595|20191|68039|12293|13617|66333|234779|57265|11816|18441|12311|227059|12491|19332|331004|240660|22784|238871|69585|19091|22439|80979|12043|14704|22041|208890|14062|21808|58994|269356|381853|68027|14748|14428|50500|12349|68667|12777|13609|14810|22337|53945|13057	http://amigo.geneontology.org/cgi-bin/amigo/term_details?term=GO:0030003
negative regulation of cell migration	Gene Ontology	GO:0030336	32	201	2.40491e-09	3.45373e-08	13835|54608|19242|60599|13805|52392|18119|13179|20317|20315|28010|67254|11816|214968|16009|21857|54485|19270|19271|19273|12043|20346|52662|14766|105940408|23789|11595|13134|208177|110532|20807|19091	http://amigo.geneontology.org/cgi-bin/amigo/term_details?term=GO:0030336
cell fate commitment	Gene Ontology	GO:0045165	35	237	2.54019e-09	3.64216e-08	15902|20678|58208|18014|17126|18119|19016|12677|18854|24064|13380|18508|216795|14634|13389|54485|54713|12043|22418|22419|22415|15110|22410|20664|15214|21808|20681|14463|20682|16911|23966|12142|242620|67603|83453	http://amigo.geneontology.org/cgi-bin/amigo/term_details?term=GO:0045165
neural crest cell differentiation	Gene Ontology	GO:0014033	20	78	2.58131e-09	3.6952e-08	20378|21418|16842|20346|214968|20681|18187|13617|16449|108151|216285|18741|14573|20351|20350|20348|18508|20682|14170|98711	http://amigo.geneontology.org/cgi-bin/amigo/term_details?term=GO:0014033
positive regulation of MAPK cascade	Gene Ontology	GO:0043410	48	406	2.66284e-09	3.80582e-08	18119|16476|14170|23991|14463|18211|18212|16416|16543|18590|16706|12778|14366|18595|16847|28106|13617|24064|215653|18441|65964|18387|224014|242202|16009|26399|12491|50490|74055|117149|24088|78943|22062|22041|22418|17873|14062|54324|16002|75547|14175|27403|21687|29820|66208|13132|21808|270672	http://amigo.geneontology.org/cgi-bin/amigo/term_details?term=GO:0043410
respiratory system development	Gene Ontology	GO:0060541	33	214	2.76796e-09	3.94976e-08	16948|22773|207920|14634|73693|12638|18590|17126|18595|15223|16842|98711|15245|24064|14734|11421|18119|19339|56847|20897|21834|239405|22418|114142|16598|20238|319939|14463|20682|14726|18741|20807|67669	http://amigo.geneontology.org/cgi-bin/amigo/term_details?term=GO:0060541
transcription factor binding	Gene Ontology	GO:0008134	54	491	2.82971e-09	4.02739e-08	16476|217410|18124|72569|16478|12051|71648|13654|16825|16543|22062|109552|17126|333654|218772|19016|16842|21406|70673|107392|15586|58805|18508|214855|76365|12578|84653|80979|22337|20289|99311|17936|11991|268903|15110|12455|15214|20682|21417|20181|20681|14463|21418|59036|16911|21752|12224|11865|18741|56070|20807|20997|18519|12043	http://amigo.geneontology.org/cgi-bin/amigo/term_details?term=GO:0008134
respiratory tube development	Gene Ontology	GO:0030323	31	191	2.83137e-09	4.02739e-08	16948|22773|207920|14634|73693|12638|18590|17126|18595|15223|20238|98711|15245|24064|14734|11421|18119|19339|239405|20897|21834|22418|114142|16598|319939|14463|20682|14726|18741|20807|67669	http://amigo.geneontology.org/cgi-bin/amigo/term_details?term=GO:0030323
cell leading edge	Gene Ontology	GO:0031252	39	288	2.89944e-09	4.11767e-08	27494|56013|26903|12767|234695|70420|23999|16416|16825|219140|16419|23991|68151|241226|71653|544963|22323|22368|103733|70549|15444|17772|117149|67425|78618|19271|20908|224014|12289|227753|20200|27403|12571|23789|16911|14726|27279|208177|14810	http://amigo.geneontology.org/cgi-bin/amigo/term_details?term=GO:0031252
oxidation-reduction process	Gene Ontology	GO:0055114	78	856	2.96914e-09	4.20996e-08	12801|74051|239554|72168|22173|21990|12894|69590|104086|109778|225887|30841|66887|58865|113868|12583|16195|67800|14104|16002|19016|11689|98711|66609|76804|12460|19225|18976|14533|27226|20592|270076|66627|18387|78797|17252|16948|234309|66375|12491|50490|18484|56847|67305|19193|22226|14783|66400|70358|18104|59012|16367|18126|192970|18124|52837|109672|12971|210530|17995|13076|14711|268396|218214|203…	http://amigo.geneontology.org/cgi-bin/amigo/term_details?term=GO:0055114
regulation of synapse structure or activity	Gene Ontology	GO:0050803	35	239	3.08573e-09	4.36836e-08	245450|19242|229715|319387|18211|20845|18212|230775|12404|11816|17274|245446|13841|64011|20720|13380|75409|20908|20620|19339|23945|399558|22418|239250|64085|104156|545156|320844|19225|14810|20807|228357|380702|211134|19417	http://amigo.geneontology.org/cgi-bin/amigo/term_details?term=GO:0050803
neural crest cell development	Gene Ontology	GO:0014032	19	71	3.5366e-09	4.99873e-08	21418|16842|20346|214968|20681|18187|13617|16449|108151|216285|18741|14573|20351|20350|20348|18508|20682|14170|98711	http://amigo.geneontology.org/cgi-bin/amigo/term_details?term=GO:0014032
basement membrane	Gene Ontology	GO:0005604	21	89	3.71725e-09	5.24578e-08	210530|230316|21857|16780|18208|329872|225392|16774|11504|12496|16763|16775|11595|21808|22041|13010|19242|12824|20317|18074|12822	http://amigo.geneontology.org/cgi-bin/amigo/term_details?term=GO:0005604
chromosome	Gene Ontology	GO:0005694	73	782	3.78116e-09	5.32756e-08	14957|330627|15902|16476|94353|14958|16478|69870|16825|52615|27998|13426|17126|319169|15248|12444|83560|76804|51869|21406|18854|30951|13435|215653|71101|20962|54427|668929|18508|16009|29813|103733|22062|12578|384619|20877|229542|56702|21834|67991|20620|17687|22337|16362|319176|80838|70103|12189|235441|75178|268903|20997|13436|319184|192195|15214|107392|320022|50709|20181|269254|14463|58206|69928|…	http://amigo.geneontology.org/cgi-bin/amigo/term_details?term=GO:0005694
cardiac ventricle development	Gene Ontology	GO:0003231	24	118	3.80831e-09	5.35738e-08	15902|12767|12814|109620|333654|20191|20271|20348|54485|20897|57265|16449|22418|13805|15110|15214|20181|14463|14725|16911|12142|18741|21808|17897	http://amigo.geneontology.org/cgi-bin/amigo/term_details?term=GO:0003231
positive regulation of immune system process	Gene Ontology	GO:0002684	65	659	3.91024e-09	5.49214e-08	16331|15902|21355|16768|18761|16401|16476|56048|56325|12630|16416|14159|16195|16453|18669|15223|16002|13143|16842|102626|20315|17863|12509|13617|12258|27226|18636|21936|234779|22320|14634|22324|227059|12801|12491|18671|224860|21950|66873|24088|16678|57266|20128|19271|22341|16362|16449|22418|18124|12977|74013|15505|12043|117149|21687|12575|12349|12142|57257|16396|21808|12263|234695|13057|227541	http://amigo.geneontology.org/cgi-bin/amigo/term_details?term=GO:0002684
carbohydrate derivative metabolic process	Gene Ontology	GO:1901135	78	862	3.93648e-09	5.52032e-08	75533|74747|20442|57265|20449|14348|12814|17883|245847|14428|26357|54371|23959|215493|56174|53625|13436|216274|13179|246179|15200|18575|208211|104215|13617|66459|68169|93683|12499|11816|381853|15586|58805|12311|230379|242202|64294|72136|68556|20450|20451|15444|63828|98496|53618|11957|22226|16453|234309|54342|27052|18126|22418|12824|13435|54613|380959|50773|12043|18519|268510|15211|50873|27403|147…	http://amigo.geneontology.org/cgi-bin/amigo/term_details?term=GO:1901135
receptor complex	Gene Ontology	GO:0043235	39	292	4.09408e-09	5.73235e-08	19263|16880|14725|18844|18211|18212|16416|16195|16419|16847|68404|13867|14802|241226|24088|73166|18779|66873|75409|19276|13132|69585|54712|58869|67338|22041|16401|13805|23920|244723|20181|244646|11658|14573|239530|14810|22337|16367|380702	http://amigo.geneontology.org/cgi-bin/amigo/term_details?term=GO:0043235
limb development	Gene Ontology	GO:0060173	29	172	4.2623e-09	5.94926e-08	14175|20682|13798|14119|16917|14368|14634|218772|16842|98711|14734|13380|65964|544696|216795|239405|66910|20289|22418|14609|20348|22415|12845|216285|21418|12167|18741|12824|228357	http://amigo.geneontology.org/cgi-bin/amigo/term_details?term=GO:0060173
appendage development	Gene Ontology	GO:0048736	29	172	4.2623e-09	5.94926e-08	14175|20682|13798|14119|16917|14368|14634|218772|16842|98711|14734|13380|65964|544696|216795|239405|66910|20289|22418|14609|20348|22415|12845|216285|21418|12167|18741|12824|228357	http://amigo.geneontology.org/cgi-bin/amigo/term_details?term=GO:0048736
regulation of cellular catabolic process	Gene Ontology	GO:0031329	38	280	4.36268e-09	6.07989e-08	217410|332397|12894|50873|224997|18458|100102|11783|66498|380773|18854|108089|268291|66887|72345|58805|239528|16009|330863|21857|17772|12499|18752|12578|20620|545622|56424|16367|12801|80708|11816|22410|72293|12683|59036|13010|13132|20588	http://amigo.geneontology.org/cgi-bin/amigo/term_details?term=GO:0031329
negative regulation of protein kinase activity	Gene Ontology	GO:0006469	31	195	4.37934e-09	6.09362e-08	13835|14870|19085|19735|19088|56013|106504|24064|24066|11816|74488|97998|18546|19271|22223|22062|12703|399558|17873|15507|114715|12578|19049|114716|12700|12575|13179|110532|67603|11770|18519	http://amigo.geneontology.org/cgi-bin/amigo/term_details?term=GO:0006469
nuclear chromosome part	Gene Ontology	GO:0044454	48	414	4.69096e-09	6.51708e-08	14957|16476|14958|16478|69870|16825|52615|17126|319169|76804|21406|18854|30951|13435|20962|54427|668929|18508|16009|29813|67991|384619|20877|229542|21834|17687|20807|16362|319176|70103|235441|268903|20588|13436|319184|15214|107392|320022|20181|14463|67155|21752|74355|209011|68549|22337|20997|18519	http://amigo.geneontology.org/cgi-bin/amigo/term_details?term=GO:0044454
cardiac conduction	Gene Ontology	GO:0061337	15	41	4.8513e-09	6.72939e-08	20191|57440|20271|12293|238871|12296|68667|235281|13506|109620|14609|109552|72821|12289|13511	http://amigo.geneontology.org/cgi-bin/amigo/term_details?term=GO:0061337
response to lipid	Gene Ontology	GO:0033993	58	558	4.88399e-09	6.76425e-08	16476|54608|21418|14870|18491|56710|12801|23999|19368|16478|14573|12583|75552|67800|20750|17126|74747|18119|218772|19016|102626|98496|13617|13590|234779|13380|12311|11421|16948|11647|12491|75547|21936|117149|230379|13132|21834|12043|21808|18126|12189|18124|18212|14062|20682|20183|20181|269254|14463|12571|21687|268903|12142|19225|24088|11865|238871|22337	http://amigo.geneontology.org/cgi-bin/amigo/term_details?term=GO:0033993
regulation of axon extension	Gene Ontology	GO:0030516	21	91	5.21756e-09	7.21507e-08	20346|18208|20351|20315|214968|12561|54712|71653|18844|11816|108151|23999|27279|20348|23945|217715|22418|20350|20807|22415|22368	http://amigo.geneontology.org/cgi-bin/amigo/term_details?term=GO:0030516
urogenital system development	Gene Ontology	GO:0001655	39	295	5.28085e-09	7.29133e-08	20682|15902|13797|14859|16416|100102|18590|17126|18595|218772|20317|329628|19116|11504|13617|66333|14734|72345|241226|11421|14634|13841|12931|74055|20897|76365|18793|12043|16449|22418|15408|98711|20181|20681|21418|12577|14573|228357|71371	http://amigo.geneontology.org/cgi-bin/amigo/term_details?term=GO:0001655
single-organism biosynthetic process	Gene Ontology	GO:0044711	87	1015	5.37189e-09	7.40559e-08	78914|14170|20442|74559|20845|54325|22173|215493|16847|19016|98711|98496|234779|72136|20450|20451|18778|14104|230379|20289|14062|244958|231691|231510|238055|50873|58246|23959|12583|53625|67800|11689|27388|13617|58805|12311|232078|68556|11957|22226|23945|218442|22418|380959|217214|13132|240888|18602|18601|75533|55951|12638|18590|227399|12560|16002|11816|73166|56847|14783|74442|18126|12189|13805|58…	http://amigo.geneontology.org/cgi-bin/amigo/term_details?term=GO:0044711
negative regulation of response to external stimulus	Gene Ontology	GO:0032102	35	245	5.46204e-09	7.51829e-08	22418|20351|20350|52392|23959|18590|18595|19016|20317|18792|83382|12258|11816|214968|14870|208177|20720|16678|22226|19091|101490|210029|27052|20346|14609|20348|22415|19128|192195|23789|108151|12142|66208|16396|14810	http://amigo.geneontology.org/cgi-bin/amigo/term_details?term=GO:0032102
ion transmembrane transport	Gene Ontology	GO:0034220	60	591	5.90299e-09	8.11276e-08	11829|57440|14226|229715|15552|213053|20271|14167|16416|55951|192140|229699|109552|114584|171209|11732|20191|211480|12293|59020|13617|12638|12296|100102|234779|238076|18387|12790|71345|22368|16538|52076|331004|11957|56315|338365|19091|11974|545622|21808|235281|14609|14062|12289|80979|227632|104681|269356|14428|227059|68667|240638|238871|72413|53945|56365|72821|224796|13057|19417	http://amigo.geneontology.org/cgi-bin/amigo/term_details?term=GO:0034220
limb morphogenesis	Gene Ontology	GO:0035108	27	153	6.14861e-09	8.42444e-08	14175|20682|13798|14119|16917|14368|239405|218772|16842|98711|14734|13380|65964|216795|14634|20348|544696|66910|22418|14609|12824|22415|216285|21418|12167|18741|228357	http://amigo.geneontology.org/cgi-bin/amigo/term_details?term=GO:0035108
appendage morphogenesis	Gene Ontology	GO:0035107	27	153	6.14861e-09	8.42444e-08	14175|20682|13798|14119|16917|14368|239405|218772|16842|98711|14734|13380|65964|216795|14634|20348|544696|66910|22418|14609|12824|22415|216285|21418|12167|18741|228357	http://amigo.geneontology.org/cgi-bin/amigo/term_details?term=GO:0035107
negative regulation of canonical Wnt signaling pathway	Gene Ontology	GO:0090090	21	92	6.16246e-09	8.43051e-08	58175|72293|70122|16842|13380|20378|76365|20682|59036|14734|14368|72345|67020|50873|22418|13132|228357|93960|14634|22419|269424	http://amigo.geneontology.org/cgi-bin/amigo/term_details?term=GO:0090090
single-organism catabolic process	Gene Ontology	GO:0044712	61	607	6.24371e-09	8.52862e-08	231691|54608|217069|12894|14859|18476|17534|238055|245847|113868|12583|23959|74747|234779|14417|114663|56424|100163|66887|27226|11816|12799|12091|58805|239554|54197|232078|270076|242202|56174|12801|16891|18778|58865|74055|12496|12499|19193|57319|216859|101490|23945|269060|16367|18126|11846|109778|78390|12683|209558|13076|15211|224109|50773|18575|22271|238871|52331|192654|224794|50762	http://amigo.geneontology.org/cgi-bin/amigo/term_details?term=GO:0044712
synapse organization	Gene Ontology	GO:0050808	31	199	6.69834e-09	9.13568e-08	245450|19266|19242|229715|319387|18211|18212|14573|230775|234267|12296|12404|55983|11816|13380|245446|13841|56747|75409|19339|399558|22418|239250|14062|104156|16917|59036|320844|14810|228357|64085	http://amigo.geneontology.org/cgi-bin/amigo/term_details?term=GO:0050808
regulation of angiogenesis	Gene Ontology	GO:0045765	31	200	7.43653e-09	1.0127e-07	13835|23991|19242|16416|20351|22418|18119|13179|20317|11745|230775|11504|18854|15245|28106|15586|12491|54485|21687|22341|12189|13805|27494|15507|105940408|14463|12767|21752|27279|19225|12509	http://amigo.geneontology.org/cgi-bin/amigo/term_details?term=GO:0045765
signal release	Gene Ontology	GO:0023061	46	393	7.4955e-09	1.01918e-07	14226|30878|12894|94353|50873|18212|214084|68151|53420|12638|109552|17126|14366|16847|19016|68039|68667|60425|18976|245049|19276|18441|12801|22320|18508|20983|19339|276952|100039795|74732|22226|20908|58869|18387|16367|18126|14609|60510|54003|58994|381853|14725|18575|19224|11865|13132	http://amigo.geneontology.org/cgi-bin/amigo/term_details?term=GO:0023061
branching morphogenesis of an epithelial tube	Gene Ontology	GO:0048754	28	166	7.77083e-09	1.05502e-07	18854|329628|14573|18595|21687|16842|98711|20315|13617|15245|24064|14734|54485|14634|20807|239405|18612|12043|22418|13805|12977|207920|104156|20681|20682|12767|18741|22337	http://amigo.geneontology.org/cgi-bin/amigo/term_details?term=GO:0048754
organ growth	Gene Ontology	GO:0035265	27	155	7.8419e-09	1.06226e-07	16917|12839|17126|18595|218772|19116|24064|373864|239405|16847|68861|70235|19091|22062|14609|12845|15214|20181|14463|59056|20682|23966|13609|67603|21808|234214|12043	http://amigo.geneontology.org/cgi-bin/amigo/term_details?term=GO:0035265
macromolecule catabolic process	Gene Ontology	GO:0009057	78	877	7.84793e-09	1.06226e-07	56424|21944|239554|18458|332397|217379|54197|229445|238055|50873|224997|217410|66887|11783|27998|16541|13423|93960|16589|56464|380773|105689|217194|235441|12402|18854|108089|72345|14734|18752|66441|268291|15586|66498|70640|239528|19171|16009|53814|330863|226791|20720|21857|17772|69299|54418|20128|12578|22223|20620|545622|23821|240028|68431|18126|22418|14609|80708|11816|217069|66371|22410|72293|12…	http://amigo.geneontology.org/cgi-bin/amigo/term_details?term=GO:0009057
chromosomal part	Gene Ontology	GO:0044427	66	688	8.05836e-09	1.0891e-07	14957|330627|15902|16476|94353|14958|16478|69870|16825|52615|27998|13426|17126|319169|15248|12444|83560|76804|51869|21406|18854|30951|13435|215653|20962|54427|668929|18508|16009|29813|22062|12578|384619|20877|229542|56702|21834|67991|20620|17687|22337|16362|319176|80838|70103|235441|268903|20997|13436|319184|15214|107392|320022|50709|20181|269254|14463|69928|67155|21752|74355|209011|68549|20807|2…	http://amigo.geneontology.org/cgi-bin/amigo/term_details?term=GO:0044427
organelle membrane	Gene Ontology	GO:0031090	109	1399	8.29977e-09	1.12003e-07	20442|56322|20845|18551|12833|57440|66272|107767|16848|245049|12799|78923|17274|20450|20451|18484|384619|230379|19276|20908|240028|56325|277854|14348|60510|17995|57837|13010|73095|72168|18669|66147|238055|330406|58246|214084|225887|53420|107375|333182|17907|218294|11689|74325|13617|407790|18241|270076|226180|12790|11957|70415|170677|68861|22784|78618|78943|58869|14609|50873|77622|20449|14725|2231…	http://amigo.geneontology.org/cgi-bin/amigo/term_details?term=GO:0031090
response to cytokine	Gene Ontology	GO:0034097	51	465	8.39642e-09	1.13137e-07	16476|16880|21353|11829|23991|12700|99311|20845|16478|16195|17380|12778|16453|16847|19016|16842|102626|20315|19116|17863|98496|18854|80285|15586|18223|74488|15958|21857|14104|12496|20702|67338|12703|399558|12189|18126|22418|24058|12977|16188|50873|16691|16362|170720|12767|12000|13179|19225|20807|11770|12043	http://amigo.geneontology.org/cgi-bin/amigo/term_details?term=GO:0034097
regulation of metal ion transport	Gene Ontology	GO:0010959	40	314	8.6366e-09	1.16198e-07	18854|57440|14226|229715|20271|16416|109552|16453|20191|20315|12293|14167|13617|12296|100102|234779|11421|22368|58237|20720|18387|16538|22226|19091|545622|12043|235281|14609|80708|14062|12289|21808|12767|14428|19225|12805|238871|22337|72821|13057	http://amigo.geneontology.org/cgi-bin/amigo/term_details?term=GO:0010959
cellular response to transforming growth factor beta stimulus	Gene Ontology	GO:0071560	27	156	8.84347e-09	1.18624e-07	16476|14119|20678|13805|14573|68010|11783|16419|18119|17126|18854|12167|241226|170676|78558|53618|20289|52662|12843|12683|21417|20682|27528|70673|13132|21808|68939	http://amigo.geneontology.org/cgi-bin/amigo/term_details?term=GO:0071560
response to transforming growth factor beta	Gene Ontology	GO:0071559	27	156	8.84347e-09	1.18624e-07	16476|14119|20678|13805|14573|68010|11783|16419|18119|17126|18854|12167|241226|170676|78558|53618|20289|52662|12843|12683|21417|20682|27528|70673|13132|21808|68939	http://amigo.geneontology.org/cgi-bin/amigo/term_details?term=GO:0071559
negative regulation of kinase activity	Gene Ontology	GO:0033673	32	214	9.24155e-09	1.23779e-07	13835|14870|19085|19735|19088|50873|56013|106504|24064|24066|11816|74488|97998|18546|19271|22223|22062|12703|399558|17873|15507|114715|12578|19049|114716|12700|12575|13179|110532|67603|11770|18519	http://amigo.geneontology.org/cgi-bin/amigo/term_details?term=GO:0033673
negative regulation of neurogenesis	Gene Ontology	GO:0050768	35	251	9.49346e-09	1.26963e-07	15902|23991|19242|56710|21752|20351|20350|14634|67254|54713|214968|18508|225164|22418|13389|13841|18208|14025|19270|64294|223227|20620|101490|16449|20346|20348|22415|14766|22062|20681|20682|108151|13131|13132|228357	http://amigo.geneontology.org/cgi-bin/amigo/term_details?term=GO:0050768
regulation of cellular response to stress	Gene Ontology	GO:0080135	51	467	9.54169e-09	1.27417e-07	12491|75533|14170|12189|14226|17873|50873|16543|51869|14366|15248|246179|20315|12778|18854|30951|54324|215653|18752|67991|65964|14870|224014|29813|18387|17314|70415|18779|117149|53618|78943|14049|22062|22041|22418|18124|15507|15505|12578|114715|114716|101490|14463|16396|12571|59036|21752|29820|11865|13132|21808	http://amigo.geneontology.org/cgi-bin/amigo/term_details?term=GO:0080135
regulation of cytoskeleton organization	Gene Ontology	GO:0051493	44	369	9.59953e-09	1.27998e-07	13835|237860|23991|67254|18761|56226|234695|22351|23999|50873|16416|14159|208177|20194|14758|105689|19735|54631|213649|544963|66371|22323|215280|50490|18484|21687|70235|21916|20620|20262|11519|15505|72205|54324|230824|227753|58522|75547|104445|13609|23789|54418|21808|65970	http://amigo.geneontology.org/cgi-bin/amigo/term_details?term=GO:0051493
regulation of binding	Gene Ontology	GO:0051098	37	277	1.01177e-08	1.34708e-07	227120|16476|15902|217356|13180|109552|17126|20194|16842|18793|56424|16848|18441|13380|11421|83560|15958|224860|20877|12578|20620|12043|50873|22418|16401|15110|15214|16870|11519|117149|59036|21752|18741|13132|21808|68010|18519	http://amigo.geneontology.org/cgi-bin/amigo/term_details?term=GO:0051098
RNA polymerase II core promoter proximal region sequence-specific DNA binding	Gene Ontology	GO:0000978	39	303	1.02343e-08	1.36056e-07	16476|22773|381319|22771|13798|114142|16478|58208|13654|17126|14634|15223|21425|16842|17863|21406|15110|58805|18508|53626|67991|14025|76365|229542|18612|54713|16362|18124|20997|20664|22062|13661|14463|21418|12142|12224|18741|20807|20588	http://amigo.geneontology.org/cgi-bin/amigo/term_details?term=GO:0000978
neuron apoptotic process	Gene Ontology	GO:0051402	34	240	1.08164e-08	1.43583e-07	16476|71648|244579|13798|18211|20845|18212|14573|11783|18039|70186|18752|100102|11816|30841|13841|12931|13867|18546|18104|50873|18124|14062|68169|15505|223649|12043|22062|21418|21752|12661|277432|14810|21808	http://amigo.geneontology.org/cgi-bin/amigo/term_details?term=GO:0051402
negative regulation of neuron death	Gene Ontology	GO:1901215	30	192	1.09737e-08	1.45455e-07	16476|71648|244579|13798|18211|20845|18212|14573|18039|20317|18752|11816|30841|12931|13867|22226|12043|50873|18124|14062|68169|15505|223649|22062|21418|21752|12661|277432|14810|18546	http://amigo.geneontology.org/cgi-bin/amigo/term_details?term=GO:1901215
cell-cell junction	Gene Ontology	GO:0005911	58	576	1.3741e-08	1.81865e-07	217069|11829|27494|319387|16401|16763|18671|20271|224912|14619|16582|109620|234695|12767|53624|13506|14366|333654|114584|12402|12560|106504|12460|67533|18752|270152|54631|71653|22323|22324|21346|70549|14104|21687|67425|56863|16774|19271|20908|19273|399558|214230|14609|13511|192195|16691|104445|12739|83922|23789|12740|19041|18669|208177|23999|18417|170484|65970	http://amigo.geneontology.org/cgi-bin/amigo/term_details?term=GO:0005911
transferase activity, transferring phosphorus-containing groups	Gene Ontology	GO:0016772	72	795	1.50984e-08	1.99536e-07	13841|75533|320129|268930|13835|18761|18211|18212|69870|26410|217410|69585|21752|26414|14159|16453|16706|16589|18595|21687|227399|13143|102626|106504|18752|546071|215653|53859|72388|65964|56527|83560|26399|56174|68556|70415|75547|63828|270672|13867|20877|18187|66420|78943|26559|215303|20620|17152|74442|214230|235386|27388|223649|20682|23920|545156|13193|71336|12571|233020|27015|74354|12575|21754|…	http://amigo.geneontology.org/cgi-bin/amigo/term_details?term=GO:0016772
regulation of developmental growth	Gene Ontology	GO:0048638	39	308	1.52875e-08	2.01736e-07	22418|23999|50873|217715|20351|20350|24087|11858|20315|12561|16002|11816|338346|214968|71653|22368|20983|13841|17772|18208|14025|54712|22062|23945|20346|14609|20348|12977|93960|22415|102502|15214|12043|14463|18844|108151|27279|67603|20807	http://amigo.geneontology.org/cgi-bin/amigo/term_details?term=GO:0048638
sensory perception	Gene Ontology	GO:0007600	56	548	1.53255e-08	2.01941e-07	18619|11829|56226|18211|24064|12814|14619|667742|192140|17380|53625|14366|171209|11689|98711|13617|12296|22141|57265|18441|66540|12790|239250|12491|20720|54485|18387|76365|22226|21834|22223|19339|11421|23945|243923|12801|12824|16842|14062|12289|22410|12971|380959|80979|244723|15211|21418|244646|26386|18575|19225|19224|14810|22157|224796|77974	http://amigo.geneontology.org/cgi-bin/amigo/term_details?term=GO:0007600
positive regulation of kinase activity	Gene Ontology	GO:0033674	43	362	1.55681e-08	2.04835e-07	23991|56013|16416|16543|18590|14366|21687|12444|19116|215653|68845|65964|11421|224014|242202|18595|26399|50490|74055|13867|22226|78943|22062|12703|22041|22418|17873|12977|14062|54324|15505|12455|75547|117149|16911|12575|57257|13131|13132|21808|16367|270672|56532	http://amigo.geneontology.org/cgi-bin/amigo/term_details?term=GO:0033674
regulation of cytokine production	Gene Ontology	GO:0001817	52	490	1.62374e-08	2.13328e-07	16331|217410|11829|12189|16768|18761|117149|12051|24058|24088|52615|234695|52392|16453|58206|18119|66889|21687|19016|16842|68667|12560|12509|18854|13610|18976|234779|69165|14870|56069|12491|15223|21950|66873|22226|20128|16362|12703|18126|22418|18124|16598|14062|15507|170740|12683|14463|19225|50706|21808|56532|13057	http://amigo.geneontology.org/cgi-bin/amigo/term_details?term=GO:0001817
regulation of proteolysis	Gene Ontology	GO:0030162	55	535	1.70742e-08	2.23993e-07	20733|217410|70186|56424|30052|67701|50873|224997|21353|11783|66498|18119|68576|19016|16842|217194|18793|12509|18854|108089|268291|14734|12258|12211|17314|216795|330863|13841|20720|21857|17772|230379|20702|18752|12578|20620|545622|99382|64058|80708|11816|14062|22410|68845|227753|72293|12684|22035|20680|16396|13010|13132|67338|20588|212167	http://amigo.geneontology.org/cgi-bin/amigo/term_details?term=GO:0030162
regulation of vasculature development	Gene Ontology	GO:1901342	32	221	1.82752e-08	2.39397e-07	13835|23991|19242|16416|20351|22418|18119|13179|20317|11745|230775|11504|18854|15245|28106|15586|12491|54485|21687|22341|12189|13805|27494|15507|15214|105940408|14463|12767|21752|27279|19225|12509	http://amigo.geneontology.org/cgi-bin/amigo/term_details?term=GO:1901342
regulation of protein localization	Gene Ontology	GO:0032880	75	848	1.88318e-08	2.46327e-07	12801|58175|23991|22771|19242|18761|12894|94353|50873|24088|68010|227753|234695|16543|12638|109552|16589|18119|216274|16847|14758|105689|16905|68667|104215|18854|68151|54324|56631|245049|17274|22320|74488|14634|215280|20983|53814|12491|226791|15444|18484|98496|14226|16367|15482|20908|22341|59020|12703|12189|18126|22418|14609|14062|60510|15505|102502|72293|12683|545156|12043|381853|50706|59036|216…	http://amigo.geneontology.org/cgi-bin/amigo/term_details?term=GO:0032880
negative regulation of nervous system development	Gene Ontology	GO:0051961	36	272	1.96716e-08	2.56937e-07	15902|23991|19242|56710|21752|20351|20350|14634|67254|54713|214968|18508|225164|22418|13389|13841|18208|14025|19270|64294|223227|20620|101490|16449|20346|20348|22415|14766|22062|20681|20682|108151|13131|13132|228357|240888	http://amigo.geneontology.org/cgi-bin/amigo/term_details?term=GO:0051961
regulation of neuron apoptotic process	Gene Ontology	GO:0043523	32	222	2.00983e-08	2.62128e-07	16476|71648|244579|13798|18211|20845|18212|14573|18039|18752|100102|11816|30841|13841|12931|13867|18546|12043|50873|18124|14062|68169|15505|223649|22062|18104|21418|21752|12661|277432|14810|21808	http://amigo.geneontology.org/cgi-bin/amigo/term_details?term=GO:0043523
leukocyte activation	Gene Ontology	GO:0045321	62	644	2.01767e-08	2.62767e-07	16331|94212|15902|381319|14226|16768|18761|12801|18211|109594|58208|24088|20351|14159|16195|16453|58206|14634|15223|16847|378460|16842|11745|20315|234695|16476|16848|16002|270152|234779|22320|242202|22324|227059|56048|224860|54485|21950|14025|74732|22780|16362|70103|22418|18124|19171|15505|227753|12051|12578|21417|12043|117149|12571|12767|12575|12142|57257|16396|20807|17863|56532	http://amigo.geneontology.org/cgi-bin/amigo/term_details?term=GO:0045321
hormone secretion	Gene Ontology	GO:0046879	38	299	2.13109e-08	2.77134e-07	14226|30878|12894|94353|50873|214084|12638|109552|17126|14366|16847|19016|68039|68667|18976|245049|18441|12801|22320|18508|276952|100039795|19276|22226|58869|18387|16367|18126|14609|60510|54003|58994|381853|14725|18575|19224|11865|13132	http://amigo.geneontology.org/cgi-bin/amigo/term_details?term=GO:0046879
positive regulation of cell adhesion	Gene Ontology	GO:0045785	40	326	2.19967e-08	2.85638e-07	13835|23991|225392|18761|16401|16416|16825|234695|16195|16453|20750|18119|20194|20315|17863|19242|16002|15586|21936|14634|22324|12491|56048|21950|21687|76365|19271|20908|22341|16362|22418|18124|12977|68169|15505|14766|12571|57257|13132|21808	http://amigo.geneontology.org/cgi-bin/amigo/term_details?term=GO:0045785
regulation of cellular localization	Gene Ontology	GO:0060341	67	724	2.23942e-08	2.90378e-07	58175|13617|23991|22771|19242|18761|94353|50873|18212|16416|68010|227753|14159|16543|12638|109552|16589|18119|216274|16847|14758|14226|16905|68667|12560|18854|18241|269642|22320|74488|14634|215280|20983|53814|12491|226791|15444|98496|21687|24088|15482|238871|12578|20908|19339|59020|12189|22418|20191|15505|14062|13132|102502|72293|545156|12043|16917|59036|21752|12575|19225|14573|104215|21808|22835…	http://amigo.geneontology.org/cgi-bin/amigo/term_details?term=GO:0060341
sensory perception of mechanical stimulus	Gene Ontology	GO:0050954	26	153	2.30046e-08	2.97861e-07	11829|56226|18211|12814|14619|667742|192140|14366|171209|24064|22141|66540|19339|20720|76365|22226|21834|80979|12824|239250|12289|12971|380959|15211|21418|224796	http://amigo.geneontology.org/cgi-bin/amigo/term_details?term=GO:0050954
neuron migration	Gene Ontology	GO:0001764	25	142	2.30639e-08	2.98197e-07	319387|18212|74747|246179|20315|234267|71653|18508|18208|18187|19091|54713|399558|20346|14609|68169|20664|14766|13193|16917|12767|12661|13131|18741|20807	http://amigo.geneontology.org/cgi-bin/amigo/term_details?term=GO:0001764
negative regulation of transferase activity	Gene Ontology	GO:0051348	33	236	2.34208e-08	3.02375e-07	13835|14870|19085|19735|19088|50873|19016|56013|106504|24064|24066|11816|74488|97998|18546|19271|22223|22062|12703|399558|17873|15507|114715|12578|19049|114716|12700|12575|13179|110532|67603|11770|18519	http://amigo.geneontology.org/cgi-bin/amigo/term_details?term=GO:0051348
leukocyte cell-cell adhesion	Gene Ontology	GO:0007159	47	424	2.3768e-08	3.06416e-07	94212|14870|14226|16768|18761|16401|109594|58208|20351|16195|23959|16453|58206|14634|15223|16847|16842|20315|234695|17863|16848|16002|270152|242202|22324|56048|54485|21950|14025|74732|319655|16362|70103|18124|19171|15505|227753|12051|12578|21417|12043|12571|12767|12142|16396|20807|56532	http://amigo.geneontology.org/cgi-bin/amigo/term_details?term=GO:0007159
cell chemotaxis	Gene Ontology	GO:0060326	30	200	2.49328e-08	3.20969e-07	14175|102103|18761|15417|18595|20750|16842|15200|20315|68667|13617|20254|54324|27226|270152|56069|22324|57266|19271|22341|13143|22418|12977|15507|117149|13609|23789|57257|238871|227541	http://amigo.geneontology.org/cgi-bin/amigo/term_details?term=GO:0060326
muscle organ development	Gene Ontology	GO:0007517	40	328	2.55835e-08	3.28873e-07	114142|12814|13654|109620|54485|24087|17907|16842|242620|57265|13380|70417|54631|20897|13867|56702|117606|22439|22062|20289|22418|14609|13805|20191|17772|15110|22410|15214|20181|20681|14463|13609|12224|11865|11459|18741|21808|12043|71371|17897	http://amigo.geneontology.org/cgi-bin/amigo/term_details?term=GO:0007517
response to acid chemical	Gene Ontology	GO:0001101	28	177	2.64671e-08	3.39743e-07	56710|23999|18212|12833|24088|12583|18595|20194|19016|98496|13380|245670|12491|13590|68576|230379|12043|12703|12843|13435|13436|16691|21417|20181|269254|14463|20682|21687	http://amigo.geneontology.org/cgi-bin/amigo/term_details?term=GO:0001101
epidermis development	Gene Ontology	GO:0008544	34	250	2.66333e-08	3.41387e-07	20682|14368|58208|16825|109620|18590|230824|494504|12560|29820|13380|18508|56338|18991|223227|15214|12043|16449|17936|239250|22410|14313|380959|12578|16870|16918|21808|21418|19041|19225|19224|22337|228357|224796	http://amigo.geneontology.org/cgi-bin/amigo/term_details?term=GO:0008544
adenyl ribonucleotide binding	Gene Ontology	GO:0032559	101	1294	2.73457e-08	3.50018e-07	78914|13835|57440|18761|23999|56325|230735|11783|11982|216166|546071|72388|65964|56527|13841|18671|215303|17152|15505|27403|11475|72026|71336|270672|56532|320129|21355|16565|26410|26414|16706|67789|26559|13143|212679|66887|18595|26399|68556|70415|13867|15482|64294|78943|20620|194237|214230|21754|67155|18575|11459|227541|73296|18211|18212|668303|109151|12638|18669|21687|227399|102626|68667|106504|…	http://amigo.geneontology.org/cgi-bin/amigo/term_details?term=GO:0032559
regulation of cytosolic calcium ion concentration	Gene Ontology	GO:0051480	34	251	2.90668e-08	3.71515e-07	18854|14226|16416|15552|16195|109552|16453|18595|20191|68039|12293|13617|234779|57265|18441|12311|12491|240660|19091|12043|14704|14609|14062|58994|381853|68027|14748|14428|68667|12777|13609|238871|21808|13057	http://amigo.geneontology.org/cgi-bin/amigo/term_details?term=GO:0051480
positive regulation of catabolic process	Gene Ontology	GO:0009896	32	227	3.20642e-08	4.09242e-07	21944|18458|332397|12894|69299|50873|217410|100102|93960|108089|268291|14734|72345|58805|239528|53814|330863|12499|20128|20620|56424|16367|22418|14609|80708|11816|72293|16009|20682|59036|16396|13132	http://amigo.geneontology.org/cgi-bin/amigo/term_details?term=GO:0009896
regulation of cell cycle	Gene Ontology	GO:0051726	65	700	3.22379e-08	4.10873e-07	16476|69274|15902|12189|17349|18761|60599|56710|18124|16478|18014|22404|14726|16589|53626|12444|28010|98496|216166|18854|16002|12211|58805|233552|65964|66371|83560|103733|67991|14748|50796|20877|78943|20620|545622|22062|21808|17428|22418|17873|216795|22410|269424|12455|70235|12578|20682|12450|13076|16362|68755|12571|59036|12577|21752|12575|13134|19225|68549|11865|110532|70103|18519|54394|12043	http://amigo.geneontology.org/cgi-bin/amigo/term_details?term=GO:0051726
adenyl nucleotide binding	Gene Ontology	GO:0030554	101	1301	3.49607e-08	4.44941e-07	78914|13835|57440|18761|23999|56325|230735|11783|11982|216166|546071|72388|65964|56527|13841|18671|215303|17152|15505|27403|11475|72026|71336|270672|56532|320129|21355|16565|26410|26414|16706|67789|26559|13143|212679|66887|18595|26399|68556|70415|13867|15482|64294|78943|20620|194237|214230|21754|67155|18575|11459|227541|73296|18211|18212|668303|109151|12638|18669|21687|227399|102626|68667|106504|…	http://amigo.geneontology.org/cgi-bin/amigo/term_details?term=GO:0030554
ion transmembrane transporter activity	Gene Ontology	GO:0015075	61	640	3.64099e-08	4.62727e-07	211480|238076|234267|208890|213053|20271|54338|55951|74102|667742|192140|100434|229699|333182|14412|171209|11732|20191|12293|12289|331004|12638|12296|407790|14802|12790|22368|22784|269717|170441|52076|114584|11957|56315|338365|58869|80979|235281|22041|108115|14609|11974|353169|72413|246049|20200|104681|269356|232333|19414|16538|244646|227632|227059|68667|240638|14810|53945|56365|72821|224796	http://amigo.geneontology.org/cgi-bin/amigo/term_details?term=GO:0015075
cell-matrix adhesion	Gene Ontology	GO:0007160	26	157	3.64773e-08	4.62925e-07	13835|23991|16416|16825|16419|18074|208177|20194|14758|18792|241226|105298|12491|21687|230379|19271|22341|12043|208777|16401|12977|329872|12578|50706|12571|20807	http://amigo.geneontology.org/cgi-bin/amigo/term_details?term=GO:0007160
immune effector process	Gene Ontology	GO:0002252	57	580	3.92784e-08	4.97767e-07	16331|217069|21355|378460|16768|94094|105653|19368|12051|12630|24088|20351|14159|27998|16453|12778|53624|15223|234779|16842|11745|68667|12509|18854|16848|12258|16002|18636|20592|11421|22324|18387|12491|15958|56048|224860|66873|16678|74732|16362|218442|22418|18124|12043|21808|57914|74747|21687|17863|230584|16449|16396|22320|68713|12263|70127|56532	http://amigo.geneontology.org/cgi-bin/amigo/term_details?term=GO:0002252
regulation of secretion by cell	Gene Ontology	GO:1903530	59	611	4.01072e-08	5.07552e-07	19339|56013|30878|18761|12894|94353|50873|18212|24088|53420|14159|12638|109552|16847|19016|18951|14226|20315|68039|68667|18854|60425|18976|245049|18441|12801|22320|18508|378460|20983|12491|276952|18546|18484|21687|22226|19091|58869|18387|12703|16367|18126|22418|14609|22341|14062|60510|54003|12683|58994|68151|381853|50706|18575|19224|11865|13132|21808|234695	http://amigo.geneontology.org/cgi-bin/amigo/term_details?term=GO:1903530
oxidoreductase activity	Gene Ontology	GO:0016491	64	689	4.06049e-08	5.13125e-07	239554|72168|14871|14870|15245|69590|104086|218214|225887|30841|13180|58865|113868|12583|18484|333182|14104|21990|11689|98711|76804|12460|407790|20592|270076|66627|78797|17252|16948|234309|73166|68556|74051|50490|63828|56847|66179|19193|67305|66400|70358|14869|18104|59012|18126|192970|66609|109778|109672|12971|210530|17995|13076|20321|268756|12663|19225|19224|66375|22173|77974|13057|65972|74443	http://amigo.geneontology.org/cgi-bin/amigo/term_details?term=GO:0016491
renal system development	Gene Ontology	GO:0072001	34	255	4.1044e-08	5.17942e-07	20682|15902|13797|14859|16416|100102|18590|17126|18595|218772|329628|11504|13617|66333|14734|72345|241226|11421|14634|13841|12931|74055|20897|76365|12043|16449|22418|98711|20681|21418|12577|14573|228357|71371	http://amigo.geneontology.org/cgi-bin/amigo/term_details?term=GO:0072001
spermatogenesis	Gene Ontology	GO:0007283	45	404	4.12305e-08	5.19563e-07	214105|17450|23991|19735|18476|238055|18551|231633|226162|12427|12638|380773|20962|110958|50796|668929|53814|11421|30841|384619|15482|70235|106757|71981|80838|75533|54608|93960|13435|104156|269254|14463|20682|74354|73679|22092|20681|11865|57749|18417|78784|70772|67077|12124|103554	http://amigo.geneontology.org/cgi-bin/amigo/term_details?term=GO:0007283
synapse part	Gene Ontology	GO:0044456	55	551	4.2212e-08	5.31182e-07	58175|320129|56013|19088|109648|50873|224997|214084|53420|72160|26414|23959|17380|109552|64085|107767|18951|14417|18752|12404|14802|19276|241226|17274|225164|20983|18441|13841|64011|15444|14025|13867|22784|432763|20908|24050|14704|53945|77531|18212|14062|15507|17756|11519|271849|545156|74732|244723|19339|17898|13131|14810|228357|234214|211134	http://amigo.geneontology.org/cgi-bin/amigo/term_details?term=GO:0044456
organic acid metabolic process	Gene Ontology	GO:0006082	67	738	4.37129e-08	5.49297e-07	231691|14170|26357|21990|18602|12894|18124|20845|14711|54338|24088|55951|20540|113868|12583|234309|67800|67789|74747|14104|19016|109672|11689|212679|19088|66887|270076|58805|12801|74559|232078|56174|12491|109652|18778|50490|18484|56847|170439|12499|19193|66400|23945|16367|18126|12189|11770|14417|58865|75778|54325|13435|13436|98711|26897|269060|11846|13076|268756|14726|18601|19225|19224|217214|245…	http://amigo.geneontology.org/cgi-bin/amigo/term_details?term=GO:0006082
male gamete generation	Gene Ontology	GO:0048232	45	405	4.4026e-08	5.52456e-07	214105|17450|23991|19735|18476|238055|18551|231633|226162|12427|12638|380773|20962|110958|50796|668929|53814|11421|30841|384619|15482|70235|106757|71981|80838|75533|54608|93960|13435|104156|269254|14463|20682|74354|73679|22092|20681|11865|57749|18417|78784|70772|67077|12124|103554	http://amigo.geneontology.org/cgi-bin/amigo/term_details?term=GO:0048232
cell-substrate adhesion	Gene Ontology	GO:0031589	34	256	4.46902e-08	5.60004e-07	13835|23991|56013|225392|16416|16825|20750|16419|18074|14366|20194|14758|18792|19242|241226|208177|12491|21687|230379|19271|22341|12043|208777|16401|12977|68169|329872|12578|105298|50706|12571|27279|13132|20807	http://amigo.geneontology.org/cgi-bin/amigo/term_details?term=GO:0031589
regulation of ossification	Gene Ontology	GO:0030278	28	182	4.47754e-08	5.60288e-07	21418|15902|14119|16478|231633|13654|16195|14634|114584|21990|14758|16905|68667|215653|12311|21834|12043|16449|22418|14609|12977|22410|20682|13609|12571|12167|11732|228357	http://amigo.geneontology.org/cgi-bin/amigo/term_details?term=GO:0030278
inner ear morphogenesis	Gene Ontology	GO:0042472	20	95	4.51937e-08	5.64732e-07	20378|241226|21417|230824|18208|12814|76365|18014|57265|24064|14368|320398|22418|18124|12824|239250|20682|224796|21418|56847	http://amigo.geneontology.org/cgi-bin/amigo/term_details?term=GO:0042472
negative regulation of neuron differentiation	Gene Ontology	GO:0045665	29	194	4.52606e-08	5.64779e-07	15902|23991|20351|20350|14634|54713|214968|18508|225164|22418|13841|18208|14025|19270|64294|223227|20620|101490|16449|20346|20348|22415|22062|20681|20682|108151|13131|13132|228357	http://amigo.geneontology.org/cgi-bin/amigo/term_details?term=GO:0045665
cell cycle process	Gene Ontology	GO:0022402	80	952	4.82375e-08	6.01088e-07	14748|15902|12189|17863|17349|18761|60599|56710|12427|53626|320022|24064|18014|22404|14726|16589|20682|218294|75178|12444|20962|83560|209011|28010|98496|216166|18854|12211|16848|16002|30939|110958|58805|50796|65964|668929|18508|66371|11853|103733|57752|18671|71981|384619|18611|20877|78943|67991|20620|17687|22062|21808|69928|22418|216795|22410|18003|70235|12578|68431|12450|13076|16362|67077|68755|…	http://amigo.geneontology.org/cgi-bin/amigo/term_details?term=GO:0022402
fat cell differentiation	Gene Ontology	GO:0045444	30	207	4.94111e-08	6.14855e-07	217410|15902|21990|19735|22419|13654|19225|20378|19016|16780|68667|12224|13386|29813|16775|20341|12703|16449|22418|18124|108012|22410|20681|59036|210029|268396|70673|11865|11770|71371	http://amigo.geneontology.org/cgi-bin/amigo/term_details?term=GO:0045444
plasma membrane organization	Gene Ontology	GO:0007009	33	245	5.20669e-08	6.47004e-07	71648|23991|329628|26903|170788|226101|93835|57440|20194|67020|98496|12296|18441|17274|12311|22320|74488|71345|226791|104718|20908|59020|235281|104215|80708|102502|72293|545156|27403|12767|13132|21808|69660	http://amigo.geneontology.org/cgi-bin/amigo/term_details?term=GO:0007009
adult locomotory behavior	Gene Ontology	GO:0008344	20	96	5.25186e-08	6.51712e-07	12444|70430|20238|20315|22771|15211|13798|21916|56747|22223|109294|101490|12799|13131|50873|14810|15902|12661|14167|239250	http://amigo.geneontology.org/cgi-bin/amigo/term_details?term=GO:0008344
digestive system development	Gene Ontology	GO:0055123	23	127	5.27051e-08	6.5312e-07	15902|22418|329628|22773|18590|17126|14634|18595|218772|17863|68151|16002|18119|20897|12043|12022|22062|14463|59036|12577|12142|12224|18741	http://amigo.geneontology.org/cgi-bin/amigo/term_details?term=GO:0055123
epithelial cell development	Gene Ontology	GO:0002064	30	208	5.43484e-08	6.72552e-07	20733|21418|18669|229595|18211|12739|58208|14573|53626|218772|13610|50796|18508|21916|16449|22418|14609|13805|239250|15408|12822|380959|20682|20681|12571|12767|12142|12224|11865|224796	http://amigo.geneontology.org/cgi-bin/amigo/term_details?term=GO:0002064
regulation of protein serine/threonine kinase activity	Gene Ontology	GO:0071900	41	353	5.82299e-08	7.1959e-07	217410|23991|19085|19735|19088|75547|16543|18590|14366|12444|106504|24064|24066|68845|65964|14870|224014|242202|26399|50490|74055|67603|78943|19271|22223|22062|22041|22418|17873|11816|14062|54324|12455|12578|114715|114716|117149|12575|13132|270672|18519	http://amigo.geneontology.org/cgi-bin/amigo/term_details?term=GO:0071900
ATP binding	Gene Ontology	GO:0005524	98	1264	5.93135e-08	7.31969e-07	78914|13835|57440|18761|23999|56325|230735|11783|11982|216166|546071|72388|65964|56527|13841|18671|215303|17152|15505|27403|11475|72026|71336|270672|56532|320129|21355|16565|26410|26414|16706|67789|26559|13143|212679|66887|18595|26399|68556|70415|13867|15482|64294|78943|20620|194237|214230|21754|67155|11459|227541|73296|18211|18212|668303|109151|12638|18669|21687|227399|102626|68667|106504|18752|…	http://amigo.geneontology.org/cgi-bin/amigo/term_details?term=GO:0005524
cellular divalent inorganic cation homeostasis	Gene Ontology	GO:0072503	41	354	6.24446e-08	7.69549e-07	18854|14226|213053|16416|15552|16195|109552|16453|18595|20191|68039|12293|13617|234779|57265|11816|18441|12311|227059|12491|240660|22784|238871|19091|22439|12043|14704|14609|14062|21808|58994|381853|68027|14748|14428|68667|12777|13609|14810|22337|13057	http://amigo.geneontology.org/cgi-bin/amigo/term_details?term=GO:0072503
regulation of Ras protein signal transduction	Gene Ontology	GO:0046578	26	162	6.36135e-08	7.82875e-07	18211|109294|219140|24064|11816|330863|213649|224014|73728|22324|75547|74055|67425|20262|12977|14062|54324|213522|14766|110596|545156|57257|21808|215821|19414|19417	http://amigo.geneontology.org/cgi-bin/amigo/term_details?term=GO:0046578
adherens junction	Gene Ontology	GO:0005912	56	574	6.44539e-08	7.92127e-07	217069|57440|16401|16763|23999|16449|18458|16582|109620|14159|17534|17380|14201|16419|13506|208177|333654|114584|18792|18793|12402|12560|106504|12460|24066|67533|241226|71653|22323|21346|70549|50490|14104|57265|67425|70370|399558|20649|214230|14609|13805|15507|227753|233335|104445|319939|65970|23789|19041|16774|11658|16416|13132|213019|224024|13057	http://amigo.geneontology.org/cgi-bin/amigo/term_details?term=GO:0005912
cardiac chamber morphogenesis	Gene Ontology	GO:0003206	22	118	6.51382e-08	7.9944e-07	15902|12814|109620|333654|218772|20191|11504|20348|54485|21687|57265|21808|16449|22418|13805|15110|15214|20181|14463|18741|20807|17897	http://amigo.geneontology.org/cgi-bin/amigo/term_details?term=GO:0003206
neuron death	Gene Ontology	GO:0070997	38	314	6.76882e-08	8.29598e-07	16476|71648|244579|13798|18211|20845|18212|14573|11783|74747|18039|70186|20317|18792|18752|100102|11816|30841|13841|12931|13867|22226|18104|50873|18124|14062|68169|15505|223649|12043|22062|21418|21752|12661|277432|14810|21808|18546	http://amigo.geneontology.org/cgi-bin/amigo/term_details?term=GO:0070997
bounding membrane of organelle	Gene Ontology	GO:0098588	73	845	6.88155e-08	8.4226e-07	20450|22320|18669|14226|64011|18551|12894|66147|330406|14348|12833|214084|53420|74102|56325|54371|100434|12638|109552|20442|68576|107767|20191|11745|74325|14417|16848|53618|245049|18241|19276|330671|17274|230379|12790|101113|54613|70415|20451|170677|72160|18484|384619|68861|22784|78618|12799|20908|58869|74051|245670|240028|17907|74442|20449|14609|277854|240667|60510|78923|58246|11846|107770|10594…	http://amigo.geneontology.org/cgi-bin/amigo/term_details?term=GO:0098588
anchoring junction	Gene Ontology	GO:0070161	57	591	7.03563e-08	8.59943e-07	217069|57440|16401|16763|23999|16449|18458|16582|109620|14159|17534|17380|14201|16419|13506|208177|333654|114584|18792|18793|12402|12560|106504|12460|24066|67533|241226|71653|22323|21346|70549|50490|14104|57265|67425|70370|399558|20649|214230|14609|13805|15507|13511|227753|233335|104445|319939|65970|23789|19041|16774|11658|16416|13132|213019|224024|13057	http://amigo.geneontology.org/cgi-bin/amigo/term_details?term=GO:0070161
leukocyte aggregation	Gene Ontology	GO:0070486	44	399	7.52647e-08	9.18681e-07	94212|14870|14226|16768|18761|109594|58208|20351|234695|16195|16453|58206|14634|15223|16847|16842|20315|17863|16848|16002|270152|242202|22324|56048|54485|21950|14025|74732|16362|70103|18124|19171|15505|227753|12051|12578|21417|12043|12571|12767|12142|16396|20807|56532	http://amigo.geneontology.org/cgi-bin/amigo/term_details?term=GO:0070486
skin development	Gene Ontology	GO:0043588	31	224	7.58553e-08	9.24628e-07	20682|14368|58208|16825|109620|18590|230824|494504|12560|19225|13380|18508|56338|20807|18991|75409|16678|223227|12043|12843|22410|14313|16870|21808|21418|12740|19041|29820|19224|22337|228357	http://amigo.geneontology.org/cgi-bin/amigo/term_details?term=GO:0043588
positive regulation of cell growth	Gene Ontology	GO:0030307	24	141	7.66126e-08	9.32589e-07	23991|23999|50873|217715|16842|15200|20315|12561|11858|11816|15586|71653|22368|20983|30841|18208|22226|70925|12043|22415|21808|27279|20807|13057	http://amigo.geneontology.org/cgi-bin/amigo/term_details?term=GO:0030307
cytoplasmic vesicle membrane	Gene Ontology	GO:0030659	27	176	8.14759e-08	9.90061e-07	66147|50873|18551|214084|53420|12638|109552|107767|14417|11745|74325|245049|18241|22320|19276|64011|72160|18484|68861|22784|54418|20908|240667|22041|60510|22317|13132	http://amigo.geneontology.org/cgi-bin/amigo/term_details?term=GO:0030659
positive regulation of blood circulation	Gene Ontology	GO:1903524	20	99	8.15553e-08	9.90061e-07	15214|11689|30878|19735|22226|12638|19091|12000|68667|19225|19224|20271|18126|235281|14609|21808|20191|242202|18519|14062	http://amigo.geneontology.org/cgi-bin/amigo/term_details?term=GO:1903524
membrane protein complex	Gene Ontology	GO:0098796	74	866	8.3618e-08	1.01373e-06	12289|14810|21355|14226|229715|54197|14675|66147|20271|225887|16416|14619|16195|12638|16419|66066|114584|20191|74325|12293|85308|68404|16367|12296|407790|64933|238076|14802|11974|241226|12043|56322|245670|12790|24088|16538|16401|50490|68576|68861|69585|11957|13132|78943|17995|20908|240667|106757|22320|235281|22041|14609|58869|108012|56365|66873|72413|16691|227632|244723|11768|74732|224796|244646|…	http://amigo.geneontology.org/cgi-bin/amigo/term_details?term=GO:0098796
growth factor binding	Gene Ontology	GO:0019838	22	120	8.4452e-08	1.02245e-06	16880|19242|18211|18212|12833|13805|16416|16195|18590|18595|21687|29817|16009|12491|16997|78558|13867|12824|12843|16188|72293|20271	http://amigo.geneontology.org/cgi-bin/amigo/term_details?term=GO:0019838
synaptic signaling	Gene Ontology	GO:0099536	50	489	8.75836e-08	1.05466e-06	227120|19339|18211|20845|224997|214084|14573|15552|14412|20238|64085|60425|12296|14802|19276|338346|17274|18387|20983|18619|64011|20720|224860|13380|75409|74732|22226|20908|20620|72413|75141|23945|50873|12801|18212|14167|60510|104156|545156|232333|18752|12349|19225|53420|14810|20807|380702|269642|211134|19417	http://amigo.geneontology.org/cgi-bin/amigo/term_details?term=GO:0099536
chemical synaptic transmission	Gene Ontology	GO:0007268	50	489	8.75836e-08	1.05466e-06	227120|19339|18211|20845|224997|214084|14573|15552|14412|20238|64085|60425|12296|14802|19276|338346|17274|18387|20983|18619|64011|20720|224860|13380|75409|74732|22226|20908|20620|72413|75141|23945|50873|12801|18212|14167|60510|104156|545156|232333|18752|12349|19225|53420|14810|20807|380702|269642|211134|19417	http://amigo.geneontology.org/cgi-bin/amigo/term_details?term=GO:0007268
anterograde trans-synaptic signaling	Gene Ontology	GO:0098916	50	489	8.75836e-08	1.05466e-06	227120|19339|18211|20845|224997|214084|14573|15552|14412|20238|64085|60425|12296|14802|19276|338346|17274|18387|20983|18619|64011|20720|224860|13380|75409|74732|22226|20908|20620|72413|75141|23945|50873|12801|18212|14167|60510|104156|545156|232333|18752|12349|19225|53420|14810|20807|380702|269642|211134|19417	http://amigo.geneontology.org/cgi-bin/amigo/term_details?term=GO:0098916
trans-synaptic signaling	Gene Ontology	GO:0099537	50	489	8.75836e-08	1.05466e-06	227120|19339|18211|20845|224997|214084|14573|15552|14412|20238|64085|60425|12296|14802|19276|338346|17274|18387|20983|18619|64011|20720|224860|13380|75409|74732|22226|20908|20620|72413|75141|23945|50873|12801|18212|14167|60510|104156|545156|232333|18752|12349|19225|53420|14810|20807|380702|269642|211134|19417	http://amigo.geneontology.org/cgi-bin/amigo/term_details?term=GO:0099537
regulation of cell-matrix adhesion	Gene Ontology	GO:0001952	18	80	8.86713e-08	1.06632e-06	12491|20194|12578|14758|23991|18792|13835|230379|50706|12571|19271|21687|22341|12043|16416|16825|12977|208177	http://amigo.geneontology.org/cgi-bin/amigo/term_details?term=GO:0001952
regulation of wound healing	Gene Ontology	GO:0061041	21	110	9.06232e-08	1.08833e-06	12491|227753|19091|15200|18792|18761|77889|12767|19271|20720|14726|27279|11816|19128|14609|18590|208177|14062|12258|224794|18595	http://amigo.geneontology.org/cgi-bin/amigo/term_details?term=GO:0061041
cellular response to organonitrogen compound	Gene Ontology	GO:0071417	38	318	9.09055e-08	1.09026e-06	22410|18761|18211|18212|12833|24088|12638|16370|18595|68576|19016|20191|98496|100102|16002|338346|17274|245670|269053|238871|14783|16362|12703|16367|12189|18124|11991|12843|13435|13436|18519|21417|12700|20682|12349|104215|20588|235344	http://amigo.geneontology.org/cgi-bin/amigo/term_details?term=GO:0071417
embryonic limb morphogenesis	Gene Ontology	GO:0030326	23	132	9.78348e-08	1.16866e-06	14175|16917|13798|14119|14368|14634|218772|16842|98711|14734|13380|65964|216795|18741|66910|239405|22418|14609|22415|216285|21418|544696|228357	http://amigo.geneontology.org/cgi-bin/amigo/term_details?term=GO:0030326
embryonic appendage morphogenesis	Gene Ontology	GO:0035113	23	132	9.78348e-08	1.16866e-06	14175|16917|13798|14119|14368|14634|218772|16842|98711|14734|13380|65964|216795|18741|66910|239405|22418|14609|22415|216285|21418|544696|228357	http://amigo.geneontology.org/cgi-bin/amigo/term_details?term=GO:0035113
transforming growth factor beta receptor signaling pathway	Gene Ontology	GO:0007179	23	132	9.78348e-08	1.16866e-06	16476|14119|52662|14573|68010|16419|18119|17126|18854|12167|241226|170676|78558|53618|13805|12843|12683|21417|27528|70673|13132|21808|68939	http://amigo.geneontology.org/cgi-bin/amigo/term_details?term=GO:0007179
divalent inorganic cation homeostasis	Gene Ontology	GO:0072507	42	375	1.00455e-07	1.19836e-06	18854|14226|213053|217356|16416|15552|16195|109552|16453|18595|20191|68039|12293|13617|234779|57265|11816|18441|12311|227059|12491|240660|22784|238871|19091|22439|12043|14704|14609|14062|21808|58994|381853|68027|14748|14428|68667|12777|13609|14810|22337|13057	http://amigo.geneontology.org/cgi-bin/amigo/term_details?term=GO:0072507
whole membrane	Gene Ontology	GO:0098805	77	922	1.08307e-07	1.29031e-06	94212|12799|12894|66147|56325|18551|12833|214084|24088|72160|100434|93835|109552|12778|57440|14062|20194|107767|14758|11745|74325|14417|12402|104215|13617|16367|54631|245049|18241|20271|17274|245670|22320|101113|17907|19276|12801|12491|64011|19088|18484|59020|384619|68861|22784|78618|68576|20908|58869|67338|240028|12805|22041|50873|14609|277854|240667|108012|60510|74013|226101|20324|11846|19285|1…	http://amigo.geneontology.org/cgi-bin/amigo/term_details?term=GO:0098805
actin filament organization	Gene Ontology	GO:0007015	35	280	1.08808e-07	1.29455e-06	53318|237860|13835|18761|22351|23999|50873|234695|16419|208177|20194|56226|54631|71653|544963|22323|215280|227753|50490|384619|21916|12043|22041|104445|54324|102502|11519|13609|23789|320365|11459|54418|20807|234214|65970	http://amigo.geneontology.org/cgi-bin/amigo/term_details?term=GO:0007015
regulation of response to wounding	Gene Ontology	GO:1903034	23	133	1.10343e-07	1.31107e-06	14226|18761|18590|208177|15200|18792|12258|11816|18595|12491|19128|20720|77889|19091|19271|101490|14609|14062|227753|12767|14726|27279|224794	http://amigo.geneontology.org/cgi-bin/amigo/term_details?term=GO:1903034
regulation of synapse organization	Gene Ontology	GO:0050807	21	112	1.18353e-07	1.40253e-06	13841|245450|104156|19242|75409|319387|18211|320844|12404|230775|229715|11816|399558|245446|22418|14810|228357|64085|18212|239250|13380	http://amigo.geneontology.org/cgi-bin/amigo/term_details?term=GO:0050807
response to mechanical stimulus	Gene Ontology	GO:0009612	21	112	1.18353e-07	1.40253e-06	12491|16476|171209|22226|20191|545156|20897|14463|18211|13617|244646|20720|16478|12814|114142|20289|18441|667742|192140|239250|20682	http://amigo.geneontology.org/cgi-bin/amigo/term_details?term=GO:0009612
vesicle membrane	Gene Ontology	GO:0012506	29	204	1.18554e-07	1.40305e-06	66147|238055|50873|18551|214084|53420|12638|109552|107767|14417|11745|74325|245049|18241|22320|19276|64011|72160|18484|68861|22784|54418|20908|240667|22041|18126|60510|22317|13132	http://amigo.geneontology.org/cgi-bin/amigo/term_details?term=GO:0012506
regulation of MAP kinase activity	Gene Ontology	GO:0043405	32	242	1.20318e-07	1.42204e-06	217410|14870|19735|50490|16543|18590|14366|106504|24064|24066|11816|65964|224014|242202|26399|75547|74055|13132|78943|19271|22223|22062|22041|22418|17873|14062|54324|114715|114716|117149|67603|270672	http://amigo.geneontology.org/cgi-bin/amigo/term_details?term=GO:0043405
regulation of establishment of protein localization	Gene Ontology	GO:0070201	64	713	1.26836e-07	1.4971e-06	12801|58175|23991|22771|18761|12894|94353|50873|24088|68010|234695|16543|12638|109552|16589|18119|216274|16847|56013|68667|104215|18854|68151|54324|245049|17274|22320|74488|14634|215280|20983|53814|12491|226791|15444|18484|98496|14226|21687|15482|13132|22341|12703|12189|18126|22418|14609|14062|60510|15505|102502|72293|12683|381853|50706|59036|12575|18575|19225|11865|59020|21808|16367|69660	http://amigo.geneontology.org/cgi-bin/amigo/term_details?term=GO:0070201
signaling receptor activity	Gene Ontology	GO:0038023	76	910	1.3076e-07	1.54138e-06	319387|13841|16880|320129|16768|244646|15552|18211|54608|433323|18212|14368|24088|230735|14428|75552|12767|16195|12778|14366|16847|20378|19016|16842|19116|171463|13617|13610|12167|209776|57265|14802|18241|13835|18441|21936|12311|18387|269053|18595|50773|12801|338346|12491|218772|13867|18793|18187|69585|21834|54712|18124|20191|16188|14062|19414|20183|14765|14766|23920|20181|381853|27403|13609|1474…	http://amigo.geneontology.org/cgi-bin/amigo/term_details?term=GO:0038023
regulation of small GTPase mediated signal transduction	Gene Ontology	GO:0051056	27	181	1.35087e-07	1.59029e-06	27494|18211|109294|219140|24064|11816|330863|213649|224014|73728|22324|75547|74055|67425|20262|12977|14062|54324|213522|14766|110596|545156|57257|21808|215821|19414|19417	http://amigo.geneontology.org/cgi-bin/amigo/term_details?term=GO:0051056
metal ion homeostasis	Gene Ontology	GO:0055065	49	482	1.377e-07	1.61807e-06	74051|18854|14226|213053|217356|16416|14428|15552|16195|109552|16453|18595|20191|68039|12293|13617|234779|57265|11816|18441|12311|227059|12491|240660|22784|238871|69585|19091|70358|22439|12043|14704|22041|14609|14062|53419|21808|58994|381853|68027|14748|12000|68667|12777|13609|14810|22337|53945|13057	http://amigo.geneontology.org/cgi-bin/amigo/term_details?term=GO:0055065
protein complex binding	Gene Ontology	GO:0032403	66	747	1.37808e-07	1.61807e-06	235431|216961|214685|225392|56226|14725|14675|94353|50873|224997|16416|22157|19128|234695|17534|18590|16419|18595|218772|16780|59020|13610|12296|16370|22141|16002|71101|72345|270152|56088|71653|544963|74488|12845|215280|102502|70549|17772|384619|67425|229542|14783|20620|14766|57778|224014|277854|14062|17883|14313|21916|233335|16691|239528|11519|20181|56532|23789|12575|13179|13132|70103|16367|2058…	http://amigo.geneontology.org/cgi-bin/amigo/term_details?term=GO:0032403
Rho protein signal transduction	Gene Ontology	GO:0007266	22	124	1.39819e-07	1.63953e-06	109294|219140|13617|11816|71653|224014|12843|22324|75547|18208|67425|213649|110596|14062|54324|213522|14766|104445|105940408|545156|57257|19417	http://amigo.geneontology.org/cgi-bin/amigo/term_details?term=GO:0007266
ear morphogenesis	Gene Ontology	GO:0042471	21	114	1.53709e-07	1.80005e-06	20378|110796|241226|21417|230824|18208|12814|76365|18014|57265|24064|14368|320398|22418|18124|12824|239250|20682|224796|21418|56847	http://amigo.geneontology.org/cgi-bin/amigo/term_details?term=GO:0042471
regulation of cell activation	Gene Ontology	GO:0050865	45	425	1.55517e-07	1.81884e-06	16331|94212|15902|378460|16768|18761|12801|56048|109594|14159|16195|18590|12575|16453|18595|15223|234695|17863|16002|11816|22320|242202|14634|227059|20720|21950|19091|22780|19271|16362|22418|18124|15505|227753|12578|21417|12043|117149|16911|14726|12142|57257|16396|70103|56532	http://amigo.geneontology.org/cgi-bin/amigo/term_details?term=GO:0050865
cardiac muscle cell contraction	Gene Ontology	GO:0086003	13	40	1.60117e-07	1.87019e-06	20191|20271|12293|14463|12296|68667|235281|13506|109620|238871|109552|72821|13511	http://amigo.geneontology.org/cgi-bin/amigo/term_details?term=GO:0086003
regulation of extrinsic apoptotic signaling pathway	Gene Ontology	GO:2001236	24	148	1.70099e-07	1.98419e-06	21944|22035|217356|14573|16453|16905|18854|79201|20254|12211|97998|18611|64294|14049|12043|12189|12824|21808|21752|27279|12167|13132|67338|69660	http://amigo.geneontology.org/cgi-bin/amigo/term_details?term=GO:2001236
regulation of neuron death	Gene Ontology	GO:1901214	35	287	1.86045e-07	2.16737e-06	16476|71648|244579|13798|18211|20845|18212|14573|74747|18039|20317|18752|100102|11816|30841|13841|12931|13867|22226|18104|50873|18124|14062|68169|15505|223649|12043|22062|21418|21752|12661|277432|14810|21808|18546	http://amigo.geneontology.org/cgi-bin/amigo/term_details?term=GO:1901214
positive regulation of cytosolic calcium ion concentration	Gene Ontology	GO:0007204	30	222	1.94032e-07	2.25748e-06	18854|14226|16416|15552|109552|16453|18595|20191|68039|12293|13617|234779|18441|12311|12491|57265|19091|12043|14704|14609|14062|381853|13609|14748|14428|68667|12777|238871|21808|13057	http://amigo.geneontology.org/cgi-bin/amigo/term_details?term=GO:0007204
negative regulation of cell cycle	Gene Ontology	GO:0045786	37	315	1.96697e-07	2.28552e-06	69274|15902|17349|60599|56710|16589|53626|28010|18854|21808|58805|50796|65964|66371|83560|67991|78943|20620|545622|22062|12189|216795|22410|269424|12578|12450|16362|68755|12571|59036|12577|12575|19225|70103|18519|54394|12043	http://amigo.geneontology.org/cgi-bin/amigo/term_details?term=GO:0045786
positive regulation of growth	Gene Ontology	GO:0045927	31	235	1.97435e-07	2.29111e-06	23991|23999|50873|217715|16002|16842|15200|20315|12561|11858|11816|15586|338346|71653|22368|20983|30841|17772|18208|22226|70925|12043|12977|22415|102502|15214|21808|14463|27279|20807|13057	http://amigo.geneontology.org/cgi-bin/amigo/term_details?term=GO:0045927
cartilage development	Gene Ontology	GO:0051216	25	161	1.97918e-07	2.29154e-06	14175|214685|20678|12814|12839|14634|20378|216795|373864|214855|239405|218772|70235|21834|21808|20289|22418|12824|15110|12845|21417|20682|11595|12167|20807	http://amigo.geneontology.org/cgi-bin/amigo/term_details?term=GO:0051216
regulation of actin cytoskeleton organization	Gene Ontology	GO:0032956	32	248	1.97984e-07	2.29154e-06	13835|237860|18761|234695|22351|23999|50873|16416|14159|208177|20194|14758|230824|54631|213649|544963|22323|215280|75547|18484|21687|21916|11519|54324|50490|227753|104445|13609|23789|54418|21808|65970	http://amigo.geneontology.org/cgi-bin/amigo/term_details?term=GO:0032956
apical part of cell	Gene Ontology	GO:0045177	39	343	1.99667e-07	2.30803e-06	12491|18669|329628|12661|12740|14368|224912|16416|26357|93835|12638|20750|21687|59020|245049|18241|18441|103733|241226|70415|18671|50490|13867|56315|20908|16449|22041|14609|12289|13511|27403|14725|54338|14726|12349|13131|13132|13057|211134	http://amigo.geneontology.org/cgi-bin/amigo/term_details?term=GO:0045177
adult behavior	Gene Ontology	GO:0030534	24	150	2.11809e-07	2.44523e-06	15902|22771|13798|50873|109294|12444|20238|20315|12799|18387|56747|70430|75409|21916|22223|101490|18124|239250|14167|545156|15211|12661|13131|14810	http://amigo.geneontology.org/cgi-bin/amigo/term_details?term=GO:0030534
cellular calcium ion homeostasis	Gene Ontology	GO:0006874	38	330	2.13372e-07	2.46011e-06	18854|14226|16416|15552|16195|109552|16453|18595|20191|68039|12293|13617|234779|57265|11816|18441|12311|12491|240660|238871|19091|22439|12043|14704|14609|14062|21808|58994|381853|68027|14748|14428|68667|12777|13609|14810|22337|13057	http://amigo.geneontology.org/cgi-bin/amigo/term_details?term=GO:0006874
[truncated: 8,172 more rows]
