# Supplementary material for: Identification of differential microRNAs and messenger RNAs resulting from ASXL transcriptional regulator 3 knockdown during during heart development
Source: Bioengineered. 2022 Apr 17;13(4):9948–61. doi: 10.1080/21655979.2022.2062525 (PMC9161854; doi:10.1080/21655979.2022.2062525)
Supplement: Supplemental Material [file KBIE_A_2062525_SM4160.zip › supplementary/Table S9.xlsx]

## Sheet: Sheet1
Table S9. Kyoto Encyclopedia of Genes and Genomes analysis of the top 20 common differentially expressed messenger RNAs.
				KEGG	Input Number
				ABC transporters	11
				Sphingolipid signaling pathway	12
				TGF-beta signaling pathway	13
				Dilated cardiomyopathy	13
				Phospholipase D signaling pathway	13
				Hypertrophic cardiomyopathy (HCM)	14
				FoxO signaling pathway	15
				cGMP-PKG signaling pathway	16
				Protein processing in endoplasmic reticulum	17
				ECM-receptor interaction	19
				Calcium signaling pathway	19
				Wnt signaling pathway	21
				Hippo signaling pathway	21
				Signaling pathways regulating pluripotency of stem cells	24
				cAMP signaling pathway	25
				Regulation of actin cytoskeleton	28
				Rap1 signaling pathway	29										KEGG PATHWAY
				Ras signaling pathway	30
				MAPK signaling pathway	37
				PI3K-Akt signaling pathway	50
				PI3K-Akt signaling pathway	50
				MAPK signaling pathway	37
				Ras signaling pathway	30
				Rap1 signaling pathway	29
				Regulation of actin cytoskeleton	28
				cAMP signaling pathway	25
				Signaling pathways regulating pluripotency of stem cells	24
				Wnt signaling pathway	21
				Hippo signaling pathway	21
				ECM-receptor interaction	19
				Calcium signaling pathway	19
				Protein processing in endoplasmic reticulum	17
				cGMP-PKG signaling pathway	16
				FoxO signaling pathway	15
				Hypertrophic cardiomyopathy (HCM)	14
				TGF-beta signaling pathway	13
				Dilated cardiomyopathy	13
				Phospholipase D signaling pathway	13
				Sphingolipid signaling pathway	12
				ABC transporters	11
